# Supplementary material for: Cold-induced FOXO1 nuclear transport aids cold survival and tissue storage
Source: Nat Commun. 2024 Apr 3;15:2859. doi: 10.1038/s41467-024-47095-w (PMC10991392; doi:10.1038/s41467-024-47095-w)
Supplement: Supplementary file 4 — Supplementary Data 1 [file 41467_2024_47095_MOESM4_ESM.xlsx]

## Sheet: FOXO1 diff.bind. C&T
geneId	seqnames	start	end	width	strand	Conc	Conc_case	Conc_control	Fold	p.value	FDR	annotation	geneChr	geneStart	geneEnd	geneLength	geneStrand	transcriptId	distanceToTSS	gene_name	description
ENSG00000254346	8	33011504	33012718	1215	*	6.88	3.75	7.79	-4.04	1.31e-08	5.07e-05	Promoter (1-2kb)	8	33014081	33015026	946	1	ENST00000523621	-1363	MTND1P6	MT-ND1 pseudogene 6 [Source:HGNC Symbol;Acc:HGNC:42103]
ENSG00000253245	11	103408514	103409310	797	*	5.89	2.43	6.82	-4.39	4.39e-08	8.48e-05	Promoter (<=1kb)	11	103407441	103408376	936	2	ENST00000522384	-138	MTND1P36	MT-ND1 pseudogene 36 [Source:HGNC Symbol;Acc:HGNC:42086]
ENSG00000235433	2	202615536	202616291	756	*	4.82	0.78	5.77	-5	9.09e-08	0.000117	Promoter (<=1kb)	2	202615769	202616440	672	1	ENST00000431030	0	MTATP6P17	MT-ATP6 pseudogene 17 [Source:HGNC Symbol;Acc:HGNC:52062]
ENSG00000283940	2	130277873	130278639	767	*	4.35	-0.77	5.33	-6.1	1.44e-07	0.000139	Promoter (<=1kb)	2	130278036	130278376	341	1	ENST00000639191	0	AC068137.3	mitochondrially encoded NADH dehydrogenase 3 (MT-ND3) pseudogene
ENSG00000256892	10	37602291	37603051	761	*	4.23	0.37	5.18	-4.82	6.03e-07	0.000466	Promoter (<=1kb)	10	37601440	37602974	1535	2	ENST00000544824	0	MTRNR2L7	MT-RNR2 like 7 [Source:HGNC Symbol;Acc:HGNC:37164]
ENSG00000100226	22	38705432	38705921	490	*	5.38	6.28	2.47	3.81	2.37e-06	0.00125	Promoter (<=1kb)	22	38705723	38733587	27865	1	ENST00000216044	0	GTPBP1	GTP binding protein 1 [Source:HGNC Symbol;Acc:HGNC:4669]
ENSG00000231199	1	235539023	235539808	786	*	4.07	0.34	5.01	-4.68	2.26e-06	0.00125	Promoter (<=1kb)	1	235538052	235539845	1794	2	ENST00000424872	37	MTND5P19	MT-ND5 pseudogene 19 [Source:HGNC Symbol;Acc:HGNC:42301]
ENSG00000251407	4	155465792	155466564	773	*	3.85	-0.11	4.81	-4.92	2.58e-06	0.00125	Promoter (1-2kb)	4	155462873	155463823	951	2	ENST00000510572	-1969	MTND1P22	MT-ND1 pseudogene 22 [Source:HGNC Symbol;Acc:HGNC:42093]
ENSG00000167487	19	18636215	18636906	692	*	6.38	7.27	3.55	3.72	3.47e-06	0.00149	Promoter (<=1kb)	19	18636965	18671714	34750	1	ENST00000300976	-59	KLHL26	kelch like family member 26 [Source:HGNC Symbol;Acc:HGNC:25623]
ENSG00000262902	17	53105732	53106534	803	*	6.83	4.66	7.66	-3	5.23e-06	0.00202	Promoter (<=1kb)	17	53105734	53106358	625	1	ENST00000574371	0	MTCO1P40	MT-CO1 pseudogene 40 [Source:HGNC Symbol;Acc:HGNC:52105]
ENSG00000253504	8	36277597	36279085	1489	*	4.89	2.13	5.78	-3.65	5.95e-06	0.00209	Promoter (<=1kb)	8	36277763	36278886	1124	2	ENST00000517463	0	MTCYBP19	MT-CYB pseudogene 19 [Source:HGNC Symbol;Acc:HGNC:51971]
ENSG00000115128	2	24076356	24077134	779	*	6.52	7.39	4.02	3.37	8.25e-06	0.00245	Promoter (<=1kb)	2	24067584	24076443	8860	2	ENST00000233468	0	SF3B6	splicing factor 3b subunit 6 [Source:HGNC Symbol;Acc:HGNC:30096]
ENSG00000256045	X	55181925	55182680	756	*	4.02	0.34	4.96	-4.62	8.1e-06	0.00245	Promoter (<=1kb)	23	55181391	55182920	1530	2	ENST00000545075	240	MTRNR2L10	MT-RNR2 like 10 [Source:HGNC Symbol;Acc:HGNC:37167]
ENSG00000283174	1	237940768	237941598	831	*	4.54	1.61	5.44	-3.83	8.93e-06	0.00246	Promoter (<=1kb)	1	237940762	237941061	300	2	ENST00000636334	0	AL590396.3	mitochondrially encoded cytochrome c oxidase I (MT-CO1) pseudogene
ENSG00000107959	10	3172719	3173552	834	*	6.52	7.39	3.99	3.4	1.05e-05	0.00269	Promoter (<=1kb)	10	3137730	3172807	35078	2	ENST00000224949	0	PITRM1	pitrilysin metallopeptidase 1 [Source:HGNC Symbol;Acc:HGNC:17663]
ENSG00000271207	5	100054075	100054843	769	*	6.56	4.31	7.4	-3.1	1.11e-05	0.00269	Promoter (<=1kb)	5	100053686	100055045	1360	2	ENST00000604619	202	MTCO1P22	MT-CO1 pseudogene 22 [Source:HGNC Symbol;Acc:HGNC:52087]
ENSG00000165782	14	20461472	20461979	508	*	4.26	5.2	0.59	4.61	1.78e-05	0.00404	Promoter (<=1kb)	14	20457719	20461612	3894	2	ENST00000250489	0	PIP4P1	phosphatidylinositol-4,5-bisphosphate 4-phosphatase 1 [Source:HGNC Symbol;Acc:HGNC:19299]
ENSG00000130755	19	39341834	39342374	541	*	4.22	5.17	0.42	4.75	1.96e-05	0.00408	Promoter (<=1kb)	19	39328362	39342372	14011	2	ENST00000600322	0	GMFG	glia maturation factor gamma [Source:HGNC Symbol;Acc:HGNC:4374]
ENSG00000234671	7	57196450	57197211	762	*	4.75	2.08	5.64	-3.55	2.01e-05	0.00408	Promoter (<=1kb)	7	57196638	57197772	1135	1	ENST00000423752	0	MTCYBP5	MT-CYB pseudogene 5 [Source:HGNC Symbol;Acc:HGNC:51967]
ENSG00000105321	19	47256805	47257590	786	*	5.55	6.42	3.04	3.38	3.01e-05	0.00419	Promoter (<=1kb)	19	47257532	47260762	3231	1	ENST00000599398	0	CCDC9	coiled-coil domain containing 9 [Source:HGNC Symbol;Acc:HGNC:24560]
ENSG00000105605	19	53898849	53899280	432	*	4.41	5.32	1.42	3.9	3.7e-05	0.00419	Intron (ENST00000263431/ENSG00000126583, intron 11 of 17)	19	53909335	53941593	32259	1	ENST00000468076	-10055	CACNG7	calcium voltage-gated channel auxiliary subunit gamma 7 [Source:HGNC Symbol;Acc:HGNC:13626]
ENSG00000105778	7	32495077	32495726	650	*	4.23	5.15	1.01	4.14	4.04e-05	0.00419	Promoter (<=1kb)	7	32495426	32552250	56825	1	ENST00000485228	0	AVL9	AVL9 cell migration associated [Source:HGNC Symbol;Acc:HGNC:28994]
ENSG00000117069	1	76971223	76971591	369	*	4	0.78	4.92	-4.14	3.75e-05	0.00419	Intron (ENST00000477717/ENSG00000117069, intron 2 of 4)	1	76995457	77050316	54860	1	ENST00000488940	-23866	ST6GALNAC5	ST6 N-acetylgalactosaminide alpha-2,6-sialyltransferase 5 [Source:HGNC Symbol;Acc:HGNC:19342]
ENSG00000121644	1	244652652	244653385	734	*	4.31	5.23	1.12	4.11	3.73e-05	0.00419	Promoter (<=1kb)	1	244652935	244709033	56099	1	ENST00000302550	0	DESI2	desumoylating isopeptidase 2 [Source:HGNC Symbol;Acc:HGNC:24264]
ENSG00000127445	19	9834820	9835266	447	*	4.38	5.29	1.33	3.97	4.1e-05	0.00419	Promoter (<=1kb)	19	9835257	9836725	1469	1	ENST00000592184	0	PIN1	peptidylprolyl cis/trans isomerase, NIMA-interacting 1 [Source:HGNC Symbol;Acc:HGNC:8988]
ENSG00000133112	13	45341107	45341670	564	*	4.69	5.59	1.81	3.78	2.42e-05	0.00419	Promoter (<=1kb)	13	45333471	45341284	7814	2	ENST00000616577	0	TPT1	tumor protein, translationally-controlled 1 [Source:HGNC Symbol;Acc:HGNC:12022]
ENSG00000153214	2	112054275	112054641	367	*	4.71	5.6	1.94	3.66	4.12e-05	0.00419	Promoter (<=1kb)	2	112055223	112119318	64096	1	ENST00000283206	-582	TMEM87B	transmembrane protein 87B [Source:HGNC Symbol;Acc:HGNC:25913]
ENSG00000156650	10	74826131	74826670	540	*	6.18	7.04	3.76	3.28	3.04e-05	0.00419	Promoter (<=1kb)	10	74826413	75032624	206212	1	ENST00000648892	0	KAT6B	lysine acetyltransferase 6B [Source:HGNC Symbol;Acc:HGNC:17582]
ENSG00000169093	X	1452587	1453339	753	*	6.15	6.99	3.86	3.13	4.1e-05	0.00419	Promoter (<=1kb)	23	1403141	1452873	49733	2	ENST00000381317	0	ASMTL	acetylserotonin O-methyltransferase like [Source:HGNC Symbol;Acc:HGNC:751]
ENSG00000185591	12	53370978	53371786	809	*	4.67	5.55	2.01	3.54	3.91e-05	0.00419	Distal Intergenic	12	53380176	53382577	2402	1	ENST00000551969	-8390	SP1	Sp1 transcription factor [Source:HGNC Symbol;Acc:HGNC:11205]
ENSG00000223446	9	93095524	93096152	629	*	5.46	6.37	2.5	3.86	4.02e-05	0.00419	Promoter (<=1kb)	9	93094939	93095529	591	2	ENST00000428958	0	AL451065.1	novel transcript
ENSG00000230950	2	117024434	117026049	1616	*	5.19	2.69	6.05	-3.36	3.92e-05	0.00419	Promoter (<=1kb)	2	117025077	117026118	1042	1	ENST00000436242	0	MTND2P21	MT-ND2 pseudogene 21 [Source:HGNC Symbol;Acc:HGNC:42122]
ENSG00000232982	2	155263655	155264774	1120	*	4.95	2.52	5.81	-3.29	2.98e-05	0.00419	Promoter (<=1kb)	2	155263458	155263724	267	2	ENST00000431457	0	MTCO1P45	MT-CO1 pseudogene 45 [Source:HGNC Symbol;Acc:HGNC:52110]
ENSG00000248748	4	155454569	155455902	1334	*	4.06	1.29	4.95	-3.67	2.97e-05	0.00419	Promoter (<=1kb)	4	155453049	155454803	1755	2	ENST00000503854	0	MTND5P9	MT-ND5 pseudogene 9 [Source:HGNC Symbol;Acc:HGNC:42305]
ENSG00000249860	10	55598810	55600135	1326	*	3.72	0.46	4.64	-4.18	3.79e-05	0.00419	Promoter (<=1kb)	10	55599303	55600041	739	1	ENST00000512524	0	MTRNR2L5	MT-RNR2 like 5 [Source:HGNC Symbol;Acc:HGNC:37162]
ENSG00000249893	4	64608069	64609740	1672	*	5.48	3.23	6.32	-3.09	3.01e-05	0.00419	Promoter (<=1kb)	4	64608905	64609424	520	1	ENST00000504006	0	MTND6P16	MT-ND6 pseudogene 16 [Source:HGNC Symbol;Acc:HGNC:39479]
ENSG00000259239	15	40134308	40135286	979	*	3.92	0.99	4.82	-3.83	2.45e-05	0.00419	Promoter (<=1kb)	15	40133768	40135214	1447	2	ENST00000559747	0	AC021755.1	mitochondrially encoded NADH dehydrogenase 5 (iMT-ND5) pseudogene
ENSG00000280056	4	92256087	92257231	1145	*	5.63	6.48	3.25	3.23	3.43e-05	0.00419	Distal Intergenic	4	92260367	92260751	385	2	ENST00000624435	3520	AC097520.1	tec
ENSG00000075539	4	48698441	48698850	410	*	4.25	5.17	1.12	4.05	4.65e-05	0.00422	Intron (ENST00000358350/ENSG00000075539, intron 2 of 63)	4	48620657	48681171	60515	2	ENST00000505759	-17270	FRYL	FRY like transcription coactivator [Source:HGNC Symbol;Acc:HGNC:29127]
ENSG00000082701	3	120094363	120095221	859	*	5.67	6.54	3.12	3.42	4.48e-05	0.00422	Promoter (<=1kb)	3	119821323	120094417	273095	2	ENST00000264235	0	GSK3B	glycogen synthase kinase 3 beta [Source:HGNC Symbol;Acc:HGNC:4617]
ENSG00000113712	5	149551422	149551861	440	*	4.32	5.23	1.33	3.9	4.91e-05	0.00422	Promoter (<=1kb)	5	149495896	149551552	55657	2	ENST00000377843	0	CSNK1A1	casein kinase 1 alpha 1 [Source:HGNC Symbol;Acc:HGNC:2451]
ENSG00000161082	19	3276126	3276675	550	*	5.43	6.29	2.94	3.35	4.31e-05	0.00422	Promoter (2-3kb)	19	3273905	3297076	23172	1	ENST00000588350	2221	CELF5	CUGBP Elav-like family member 5 [Source:HGNC Symbol;Acc:HGNC:14058]
ENSG00000163612	4	9152289	9153177	889	*	5.36	6.28	2.17	4.1	4.71e-05	0.00422	Promoter (<=1kb)	4	9153296	9165451	12156	1	ENST00000509817	-119	FAM86KP	family with sequence similarity 86 member K, pseudogene [Source:HGNC Symbol;Acc:HGNC:44098]
ENSG00000198900	20	41028450	41028854	405	*	4.33	5.24	1.22	4.01	4.51e-05	0.00422	Promoter (<=1kb)	20	41028818	41124487	95670	1	ENST00000361337	0	TOP1	DNA topoisomerase I [Source:HGNC Symbol;Acc:HGNC:11986]
ENSG00000242474	7	149112	149569	458	*	4.5	5.42	1.13	4.3	4.88e-05	0.00422	Promoter (<=1kb)	7	135853	149362	13510	2	ENST00000462565	0	AC093627.5	novel transcript
ENSG00000105856	7	107168478	107169115	638	*	6.59	7.43	4.35	3.08	5.14e-05	0.00432	Promoter (<=1kb)	7	107168961	107202508	33548	1	ENST00000468410	0	HBP1	HMG-box transcription factor 1 [Source:HGNC Symbol;Acc:HGNC:23200]
ENSG00000236756	10	73246788	73247445	658	*	4.25	5.16	1.12	4.04	5.82e-05	0.00469	Promoter (<=1kb)	10	73247360	73276984	29625	1	ENST00000440197	0	DNAJC9-AS1	DNAJC9 antisense RNA 1 [Source:HGNC Symbol;Acc:HGNC:31432]
ENSG00000240103	17	22527023	22527721	699	*	5.84	3.7	6.67	-2.97	5.83e-05	0.00469	Promoter (<=1kb)	17	22527324	22529570	2247	1	ENST00000463573	0	AC132825.1	mitochondrially encoded cytochrome c oxidase I (MT-CO1) pseudogene
ENSG00000133961	14	73458500	73458868	369	*	4.19	5.11	0.88	4.24	5.99e-05	0.00472	Promoter (<=1kb)	14	73275107	73458617	183511	2	ENST00000554546	0	NUMB	NUMB, endocytic adaptor protein [Source:HGNC Symbol;Acc:HGNC:8060]
ENSG00000112697	6	75284792	75285130	339	*	3.97	4.93	-0.26	5.19	6.24e-05	0.00473	Promoter (<=1kb)	6	75252924	75284968	32045	2	ENST00000230461	0	TMEM30A	transmembrane protein 30A [Source:HGNC Symbol;Acc:HGNC:16667]
ENSG00000164845	12	8243088	8243975	888	*	6.2	7.04	3.91	3.13	6.16e-05	0.00473	Promoter (<=1kb)	12	8234342	8242948	8607	2	ENST00000427893	-140	FAM86FP	family with sequence similarity 86 member F, pseudogene [Source:HGNC Symbol;Acc:HGNC:42357]
ENSG00000151353	2	676192	677502	1311	*	6.44	7.27	4.26	3	6.62e-05	0.00482	Promoter (<=1kb)	2	667335	677439	10105	2	ENST00000281017	0	TMEM18	transmembrane protein 18 [Source:HGNC Symbol;Acc:HGNC:25257]
ENSG00000240084	3	166160404	166161161	758	*	4.43	1.94	5.3	-3.35	6.58e-05	0.00482	Promoter (<=1kb)	3	166160414	166160704	291	2	ENST00000435146	0	MTND4LP10	MT-ND4L pseudogene 10 [Source:HGNC Symbol;Acc:HGNC:42244]
ENSG00000171723	14	66507518	66508293	776	*	3.85	4.81	-0.26	5.06	7.31e-05	0.00498	Promoter (<=1kb)	14	66508138	67059029	550892	1	ENST00000459628	0	GPHN	gephyrin [Source:HGNC Symbol;Acc:HGNC:15465]
ENSG00000230531	7	57194133	57194867	735	*	3.15	-0.77	4.11	-4.87	7.35e-05	0.00498	Promoter (<=1kb)	7	57194257	57196054	1798	1	ENST00000413558	0	MTND5P7	MT-ND5 pseudogene 7 [Source:HGNC Symbol;Acc:HGNC:42269]
ENSG00000240215	9	33657558	33658576	1019	*	4.88	2.55	5.73	-3.18	7.18e-05	0.00498	Distal Intergenic	9	33662166	33662663	498	1	ENST00000438417	-3590	TRBV25OR9-2	T cell receptor beta variable 25/OR9-2 (pseudogene) [Source:HGNC Symbol;Acc:HGNC:12206]
ENSG00000269694	19	18879842	18880201	360	*	4.32	5.29	-0.26	5.54	7.08e-05	0.00498	Promoter (1-2kb)	19	18881680	18883376	1697	1	ENST00000597769	-1479	AC005197.1	novel transcript, antisense to CERS1
ENSG00000092421	5	116574726	116575192	467	*	4.13	5.06	0.88	4.18	7.54e-05	0.00502	Promoter (<=1kb)	5	116443616	116574934	131319	2	ENST00000343348	0	SEMA6A	semaphorin 6A [Source:HGNC Symbol;Acc:HGNC:10738]
ENSG00000178977	17	8223154	8223940	787	*	4.02	4.93	0.88	4.06	7.7e-05	0.00504	Promoter (<=1kb)	17	8220642	8224043	3402	2	ENST00000315707	103	LINC00324	long intergenic non-protein coding RNA 324 [Source:HGNC Symbol;Acc:HGNC:26628]
ENSG00000069275	1	205749358	205749732	375	*	4.27	5.17	1.33	3.84	8.87e-05	0.00527	Promoter (<=1kb)	1	205712819	205750276	37458	2	ENST00000367142	544	NUCKS1	nuclear casein kinase and cyclin dependent kinase substrate 1 [Source:HGNC Symbol;Acc:HGNC:29923]
ENSG00000133027	17	17591473	17592174	702	*	4	4.95	0.23	4.72	8.86e-05	0.00527	Promoter (<=1kb)	17	17505563	17591679	86117	2	ENST00000435340	0	PEMT	phosphatidylethanolamine N-methyltransferase [Source:HGNC Symbol;Acc:HGNC:8830]
ENSG00000138663	4	83034494	83035209	716	*	4.38	5.26	1.67	3.59	8.47e-05	0.00527	Promoter (<=1kb)	4	83035090	83075818	40729	1	ENST00000264389	0	COPS4	COP9 signalosome subunit 4 [Source:HGNC Symbol;Acc:HGNC:16702]
ENSG00000172728	8	33472905	33473534	630	*	3.81	4.77	-0.26	5.03	8.43e-05	0.00527	Promoter (<=1kb)	8	33370824	33473422	102599	2	ENST00000327671	0	FUT10	fucosyltransferase 10 [Source:HGNC Symbol;Acc:HGNC:19234]
ENSG00000226414	X	126729047	126729837	791	*	5.02	2.41	5.9	-3.49	8.81e-05	0.00527	Promoter (<=1kb)	23	126729104	126730226	1123	1	ENST00000417160	0	MTCYBP38	MT-CYB pseudogene 38 [Source:HGNC Symbol;Acc:HGNC:52306]
ENSG00000256222	20	57359115	57359892	778	*	5.07	2.64	5.93	-3.29	8.77e-05	0.00527	Promoter (<=1kb)	20	57358442	57359980	1539	2	ENST00000543500	88	MTRNR2L3	MT-RNR2 like 3 [Source:HGNC Symbol;Acc:HGNC:37157]
ENSG00000126016	X	112840542	112841639	1098	*	5.06	5.93	2.51	3.42	9.95e-05	0.00582	Promoter (<=1kb)	23	112774503	112840815	66313	2	ENST00000304758	0	AMOT	angiomotin [Source:HGNC Symbol;Acc:HGNC:17810]
ENSG00000110841	12	27523778	27524484	707	*	3.89	4.82	0.42	4.4	0.000104	0.00589	Promoter (<=1kb)	12	27524142	27658848	134707	1	ENST00000545381	0	PPFIBP1	PPFIA binding protein 1 [Source:HGNC Symbol;Acc:HGNC:9249]
ENSG00000123607	2	165953479	165954185	707	*	3.85	4.79	0.23	4.56	0.000103	0.00589	Promoter (<=1kb)	2	165873362	165953843	80482	2	ENST00000243344	0	TTC21B	tetratricopeptide repeat domain 21B [Source:HGNC Symbol;Acc:HGNC:25660]
ENSG00000255350	11	103404972	103405754	783	*	5.25	3.02	6.09	-3.07	0.000105	0.00589	Promoter (<=1kb)	11	103404309	103405834	1526	2	ENST00000529569	80	MTCO1P15	MT-CO1 pseudogene 15 [Source:HGNC Symbol;Acc:HGNC:52017]
ENSG00000137574	8	55772821	55773506	686	*	3.94	4.9	-0.26	5.16	0.000111	0.0059	Promoter (<=1kb)	8	55773142	55825446	52305	1	ENST00000260129	0	TGS1	trimethylguanosine synthase 1 [Source:HGNC Symbol;Acc:HGNC:17843]
ENSG00000153214	2	112054953	112055431	479	*	4.91	5.77	2.51	3.26	0.000112	0.0059	Promoter (<=1kb)	2	112055223	112119318	64096	1	ENST00000283206	0	TMEM87B	transmembrane protein 87B [Source:HGNC Symbol;Acc:HGNC:25913]
ENSG00000227050	1	27959503	27960292	790	*	3.96	4.89	0.59	4.3	0.000113	0.0059	Promoter (<=1kb)	1	27938875	27960193	21319	2	ENST00000448015	0	AL512288.1	novel transcript
ENSG00000230613	20	31572611	31573147	537	*	3.87	4.82	-0.26	5.08	0.000108	0.0059	Promoter (<=1kb)	20	31567707	31573263	5557	2	ENST00000412178	116	HM13-AS1	HM13 antisense RNA 1 [Source:HGNC Symbol;Acc:HGNC:41940]
ENSG00000235106	9	134025026	134025404	379	*	4.42	5.29	1.88	3.41	0.000113	0.0059	Promoter (<=1kb)	9	134025439	134031585	6147	1	ENST00000603928	-35	BRD3OS	BRD3 opposite strand [Source:HGNC Symbol;Acc:HGNC:24742]
ENSG00000233385	7	64106038	64107416	1379	*	4.71	2.51	5.54	-3.03	0.000115	0.00592	Promoter (<=1kb)	7	64106065	64106819	755	2	ENST00000453691	0	MTCO3P8	MT-CO3 pseudogene 8 [Source:HGNC Symbol;Acc:HGNC:52038]
ENSG00000137845	15	58749607	58750151	545	*	3.99	4.92	0.59	4.33	0.000118	0.00602	Promoter (<=1kb)	15	58588807	58749978	161172	2	ENST00000260408	0	ADAM10	ADAM metallopeptidase domain 10 [Source:HGNC Symbol;Acc:HGNC:188]
ENSG00000107643	10	48306259	48306744	486	*	3.91	4.84	0.59	4.24	0.000121	0.00606	Promoter (<=1kb)	10	48306639	48439357	132719	1	ENST00000395611	0	MAPK8	mitogen-activated protein kinase 8 [Source:HGNC Symbol;Acc:HGNC:6881]
ENSG00000042753	19	46859907	46860584	678	*	4.41	5.31	1.51	3.8	0.000126	0.00617	Distal Intergenic	19	46838167	46850992	12826	2	ENST00000263270	-8915	AP2S1	adaptor related protein complex 2 subunit sigma 1 [Source:HGNC Symbol;Acc:HGNC:565]
ENSG00000084693	2	27050860	27051317	458	*	3.71	4.67	-0.26	4.93	0.000128	0.00617	Promoter (<=1kb)	2	27051008	27053980	2973	1	ENST00000453161	0	AGBL5	ATP/GTP binding protein like 5 [Source:HGNC Symbol;Acc:HGNC:26147]
ENSG00000101290	20	5126544	5126964	421	*	4.35	5.24	1.5	3.74	0.000126	0.00617	Promoter (<=1kb)	20	5126786	5197887	71102	1	ENST00000460006	0	CDS2	CDP-diacylglycerol synthase 2 [Source:HGNC Symbol;Acc:HGNC:1801]
ENSG00000066455	14	92793970	92794672	703	*	3.85	4.76	0.74	4.02	0.000133	0.00618	Promoter (<=1kb)	14	92794231	92839963	45733	1	ENST00000163416	0	GOLGA5	golgin A5 [Source:HGNC Symbol;Acc:HGNC:4428]
ENSG00000078304	14	101760463	101760948	486	*	4.8	5.68	2.17	3.51	0.000134	0.00618	Promoter (<=1kb)	14	101761798	101927989	166192	1	ENST00000422945	-850	PPP2R5C	protein phosphatase 2 regulatory subunit B'gamma [Source:HGNC Symbol;Acc:HGNC:9311]
ENSG00000128573	7	114085737	114086313	577	*	3.69	4.64	-0.26	4.9	0.000134	0.00618	Promoter (<=1kb)	7	114086327	114690905	604579	1	ENST00000412402	-14	FOXP2	forkhead box P2 [Source:HGNC Symbol;Acc:HGNC:13875]
ENSG00000178605	X	317896	318300	405	*	5.66	6.54	3	3.54	0.000132	0.00618	Promoter (<=1kb)	23	304750	318819	14070	2	ENST00000326153	519	GTPBP6	GTP binding protein 6 (putative) [Source:HGNC Symbol;Acc:HGNC:30189]
ENSG00000104133	15	44663489	44664069	581	*	3.9	4.83	0.42	4.41	0.000143	0.00643	Promoter (<=1kb)	15	44562696	44663664	100969	2	ENST00000261866	0	SPG11	SPG11, spatacsin vesicle trafficking associated [Source:HGNC Symbol;Acc:HGNC:11226]
ENSG00000118260	2	207529599	207530175	577	*	3.71	4.64	0.23	4.41	0.000146	0.00643	Promoter (<=1kb)	2	207529737	207597789	68053	1	ENST00000430624	0	CREB1	cAMP responsive element binding protein 1 [Source:HGNC Symbol;Acc:HGNC:2345]
ENSG00000136280	7	44999721	45000127	407	*	4.43	5.31	1.81	3.5	0.000147	0.00643	Promoter (<=1kb)	7	45000185	45076467	76283	1	ENST00000258781	-58	CCM2	CCM2 scaffold protein [Source:HGNC Symbol;Acc:HGNC:21708]
ENSG00000272690	3	75435156	75436006	851	*	6.35	7.16	4.33	2.83	0.000143	0.00643	Promoter (<=1kb)	3	75435348	75457486	22139	1	ENST00000608169	0	LINC02018	long intergenic non-protein coding RNA 2018 [Source:HGNC Symbol;Acc:HGNC:52853]
ENSG00000153404	5	91442	92167	726	*	3.8	4.76	-0.26	5.02	0.000149	0.00648	Promoter (<=1kb)	5	92151	189970	97820	1	ENST00000637938	0	PLEKHG4B	pleckstrin homology and RhoGEF domain containing G4B [Source:HGNC Symbol;Acc:HGNC:29399]
ENSG00000078018	2	209307118	209308135	1018	*	4.79	5.64	2.42	3.22	0.000153	0.00657	Distal Intergenic	2	209424058	209730518	306461	1	ENST00000199940	-115923	MAP2	microtubule associated protein 2 [Source:HGNC Symbol;Acc:HGNC:6839]
ENSG00000123473	1	47314014	47314498	485	*	3.92	4.83	0.88	3.95	0.000158	0.00661	Promoter (<=1kb)	1	47250139	47314147	64009	2	ENST00000337817	0	STIL	STIL, centriolar assembly protein [Source:HGNC Symbol;Acc:HGNC:10879]
ENSG00000156381	14	102510049	102511249	1201	*	4.63	5.48	2.23	3.25	0.000157	0.00661	Promoter (<=1kb)	14	102506876	102509799	2924	2	ENST00000560748	-250	ANKRD9	ankyrin repeat domain 9 [Source:HGNC Symbol;Acc:HGNC:20096]
ENSG00000166471	11	9314572	9314943	372	*	4.05	4.94	1.33	3.61	0.000159	0.00661	Promoter (<=1kb)	11	9280654	9314636	33983	2	ENST00000524543	0	TMEM41B	transmembrane protein 41B [Source:HGNC Symbol;Acc:HGNC:28948]
ENSG00000145723	5	103119856	103120591	736	*	4.21	5.12	1.22	3.89	0.000161	0.00662	Promoter (<=1kb)	5	103086000	103120108	34109	2	ENST00000512248	0	GIN1	gypsy retrotransposon integrase 1 [Source:HGNC Symbol;Acc:HGNC:25959]
ENSG00000108389	17	58517681	58518204	524	*	5.54	6.37	3.33	3.04	0.00017	0.00675	Promoter (<=1kb)	17	58489529	58517851	28323	2	ENST00000579925	0	MTMR4	myotubularin related protein 4 [Source:HGNC Symbol;Acc:HGNC:7452]
ENSG00000115307	2	74529559	74530011	453	*	3.98	4.88	1.12	3.76	0.000171	0.00675	Promoter (<=1kb)	2	74526645	74529760	3116	2	ENST00000425118	0	AUP1	AUP1, lipid droplet regulating VLDL assembly factor [Source:HGNC Symbol;Acc:HGNC:891]
ENSG00000169239	X	15737975	15738602	628	*	5.32	6.16	3.03	3.13	0.000171	0.00675	Promoter (<=1kb)	23	15738270	15788409	50140	1	ENST00000318636	0	CA5B	carbonic anhydrase 5B [Source:HGNC Symbol;Acc:HGNC:1378]
ENSG00000261824	19	27793219	27794611	1393	*	5.05	5.93	2.47	3.46	0.000168	0.00675	Promoter (<=1kb)	19	27684580	27793378	108799	2	ENST00000588027	0	LINC00662	long intergenic non-protein coding RNA 662 [Source:HGNC Symbol;Acc:HGNC:27122]
ENSG00000235646	7	64112060	64112783	724	*	5.55	3.59	6.36	-2.77	0.000174	0.0068	Promoter (<=1kb)	7	64111752	64112572	821	2	ENST00000430604	0	MTND1P2	MT-ND1 pseudogene 2 [Source:HGNC Symbol;Acc:HGNC:42051]
ENSG00000234934	2	130280518	130281261	744	*	3.34	0.2	4.25	-4.05	0.000178	0.00689	Promoter (<=1kb)	2	130280299	130282105	1807	1	ENST00000458676	219	MTND5P29	MT-ND5 pseudogene 29 [Source:HGNC Symbol;Acc:HGNC:42291]
ENSG00000168038	3	41961704	41962543	840	*	3.78	4.69	0.59	4.1	0.00018	0.0069	Promoter (<=1kb)	3	41246607	41962430	715824	2	ENST00000301831	0	ULK4	unc-51 like kinase 4 [Source:HGNC Symbol;Acc:HGNC:15784]
ENSG00000125779	20	3888810	3889390	581	*	4.64	5.51	2.06	3.45	0.000185	0.00692	Promoter (<=1kb)	20	3888839	3926958	38120	1	ENST00000497424	0	PANK2	pantothenate kinase 2 [Source:HGNC Symbol;Acc:HGNC:15894]
ENSG00000176018	5	90529349	90529880	532	*	4.23	5.13	1.33	3.8	0.000183	0.00692	Promoter (<=1kb)	5	90515611	90529561	13951	2	ENST00000500869	0	LYSMD3	LysM domain containing 3 [Source:HGNC Symbol;Acc:HGNC:26969]
ENSG00000100445	14	24442239	24442973	735	*	4.46	5.33	1.95	3.38	0.000189	0.00704	Promoter (<=1kb)	14	24439766	24442776	3011	2	ENST00000544691	0	SDR39U1	short chain dehydrogenase/reductase family 39U member 1 [Source:HGNC Symbol;Acc:HGNC:20275]
ENSG00000013561	5	141968871	141969462	592	*	4.32	5.2	1.67	3.53	0.000193	0.00709	Promoter (<=1kb)	5	141968886	141990290	21405	1	ENST00000347642	0	RNF14	ring finger protein 14 [Source:HGNC Symbol;Acc:HGNC:10058]
ENSG00000242435	7	76997133	76998071	939	*	4.76	5.6	2.47	3.14	0.000195	0.00712	Intron (ENST00000636308/ENSG00000265479, intron 5 of 14)	7	77004662	77005774	1113	1	ENST00000428678	-6591	UPK3BP1	uroplakin 3B pseudogene 1 [Source:HGNC Symbol;Acc:HGNC:42353]
ENSG00000202517	3	40252275	40253092	818	*	3.59	0.68	4.49	-3.81	0.000201	0.00719	Intron (ENST00000444716/ENSG00000170011, intron 16 of 16)	3	40238608	40238741	134	1	ENST00000365647	13667	RF00264
ENSG00000223921	2	140223140	140223917	778	*	4.27	1.98	5.11	-3.13	0.0002	0.00719	Promoter (1-2kb)	2	140220584	140221485	902	2	ENST00000451117	-1655	MTND1P27	MT-ND1 pseudogene 27 [Source:HGNC Symbol;Acc:HGNC:42076]
ENSG00000073050	19	43575495	43575780	286	*	3.63	4.59	-0.26	4.84	0.000206	0.00728	Promoter (<=1kb)	19	43543312	43575563	32252	2	ENST00000543982	0	XRCC1	X-ray repair cross complementing 1 [Source:HGNC Symbol;Acc:HGNC:12828]
ENSG00000115966	2	175167811	175168784	974	*	5.52	6.37	3.17	3.2	0.000214	0.00753	Promoter (<=1kb)	2	175072250	175168206	95957	2	ENST00000264110	0	ATF2	activating transcription factor 2 [Source:HGNC Symbol;Acc:HGNC:784]
ENSG00000213468	X	131830494	131830923	430	*	3.9	4.84	0.23	4.61	0.000221	0.00762	Promoter (<=1kb)	23	131688779	131830604	141826	2	ENST00000649541	0	FIRRE	firre intergenic repeating RNA element [Source:HGNC Symbol;Acc:HGNC:49627]
ENSG00000258920	14	89440822	89441859	1038	*	5.32	6.14	3.23	2.91	0.000219	0.00762	Intron (ENST00000345097/ENSG00000053254, intron 1 of 6)	14	89417354	89419793	2440	1	ENST00000555562	23468	FOXN3-AS1	FOXN3 antisense RNA 1 [Source:HGNC Symbol;Acc:HGNC:44290]
ENSG00000255823	11	10509651	10510392	742	*	5.67	3.76	6.46	-2.71	0.000227	0.00774	Promoter (<=1kb)	11	10507887	10509189	1303	2	ENST00000536684	-462	MTRNR2L8	MT-RNR2 like 8 [Source:HGNC Symbol;Acc:HGNC:37165]
ENSG00000007314	17	63961527	63962266	740	*	4.95	5.79	2.67	3.12	0.000243	0.00801	Promoter (<=1kb)	17	63959373	63961693	2321	2	ENST00000581514	0	SCN4A	sodium voltage-gated channel alpha subunit 4 [Source:HGNC Symbol;Acc:HGNC:10591]
ENSG00000167074	22	41381453	41381990	538	*	4.85	5.72	2.32	3.39	0.000238	0.00801	Promoter (<=1kb)	22	41381929	41399326	17398	1	ENST00000266304	0	TEF	TEF, PAR bZIP transcription factor [Source:HGNC Symbol;Acc:HGNC:11722]
ENSG00000256222	20	57360415	57361116	702	*	3.61	0.78	4.51	-3.73	0.00024	0.00801	Promoter (<=1kb)	20	57358442	57359980	1539	2	ENST00000543500	-435	MTRNR2L3	MT-RNR2 like 3 [Source:HGNC Symbol;Acc:HGNC:37157]
ENSG00000275068	9	64045836	64046613	778	*	2.86	-0.77	3.8	-4.56	0.000245	0.00801	Distal Intergenic	9	64082429	64082534	106	1	ENST00000618523	-35816	RF00026
ENSG00000283166	1	237942073	237942826	754	*	3.51	0.91	4.39	-3.48	0.000245	0.00801	Promoter (<=1kb)	1	237941452	237942492	1041	2	ENST00000636511	0	AL590396.2	mitochondrially encoded NADH dehydrogenase 2 (MT-ND2) pseudogene
ENSG00000081026	1	113389972	113390366	395	*	3.9	4.79	1.12	3.67	0.00025	0.00813	Promoter (<=1kb)	1	113390749	113682434	291686	1	ENST00000369617	-383	MAGI3	membrane associated guanylate kinase, WW and PDZ domain containing 3 [Source:HGNC Symbol;Acc:HGNC:29647]
ENSG00000216713	6	153669194	153669916	723	*	3.5	0.58	4.4	-3.82	0.000254	0.00817	Promoter (<=1kb)	6	153668879	153669901	1023	1	ENST00000402078	315	MTND4P13	MT-ND4 pseudogene 13 [Source:HGNC Symbol;Acc:HGNC:42222]
ENSG00000141934	19	289881	290714	834	*	4.05	4.94	1.33	3.6	0.000258	0.00822	Promoter (<=1kb)	19	281040	291185	10146	2	ENST00000327790	471	PLPP2	phospholipid phosphatase 2 [Source:HGNC Symbol;Acc:HGNC:9230]
ENSG00000284657	1	25239730	25240212	483	*	4.15	5.03	1.42	3.62	0.00026	0.00822	Promoter (<=1kb)	1	25239494	25240253	760	1	ENST00000641059	236	AL031432.5	novel transcript
ENSG00000102977	16	67660324	67660770	447	*	3.99	4.88	1.23	3.65	0.000267	0.00825	Promoter (<=1kb)	16	67657532	67660743	3212	2	ENST00000393919	0	ACD	ACD, shelterin complex subunit and telomerase recruitment factor [Source:HGNC Symbol;Acc:HGNC:25070]
ENSG00000103544	16	19555179	19555685	507	*	4.65	5.49	2.37	3.12	0.000271	0.00825	Promoter (<=1kb)	16	19555240	19579129	23890	1	ENST00000544670	0	VPS35L	VPS35 endosomal protein sorting factor like [Source:HGNC Symbol;Acc:HGNC:24641]
ENSG00000130997	4	2242010	2242517	508	*	4.33	5.2	1.88	3.32	0.00027	0.00825	Promoter (<=1kb)	4	2071918	2242121	170204	2	ENST00000511885	0	POLN	DNA polymerase nu [Source:HGNC Symbol;Acc:HGNC:18870]
ENSG00000172780	3	129121767	129122304	538	*	5.47	6.29	3.33	2.97	0.000271	0.00825	Promoter (<=1kb)	3	129087569	129121790	34222	2	ENST00000315150	0	RAB43	RAB43, member RAS oncogene family [Source:HGNC Symbol;Acc:HGNC:19983]
ENSG00000188868	19	12333313	12334024	712	*	3.69	4.6	0.59	4.01	0.000267	0.00825	Promoter (<=1kb)	19	12317477	12333688	16212	2	ENST00000293725	0	ZNF563	zinc finger protein 563 [Source:HGNC Symbol;Acc:HGNC:30498]
ENSG00000109118	17	28951560	28952452	893	*	5.41	6.21	3.44	2.77	0.000277	0.00835	Promoter (<=1kb)	17	28905250	28951771	46522	2	ENST00000332830	0	PHF12	PHD finger protein 12 [Source:HGNC Symbol;Acc:HGNC:20816]
ENSG00000159256	21	36319916	36320295	380	*	3.98	4.86	1.33	3.54	0.00028	0.00837	Promoter (<=1kb)	21	36320189	36339527	19339	1	ENST00000492336	0	MORC3	MORC family CW-type zinc finger 3 [Source:HGNC Symbol;Acc:HGNC:23572]
ENSG00000076864	1	21607689	21608178	490	*	4.91	5.75	2.67	3.08	0.000289	0.00856	Intron (ENST00000290101/ENSG00000076864, intron 17 of 26)	1	21596221	21620041	23821	2	ENST00000374763	11863	RAP1GAP	RAP1 GTPase activating protein [Source:HGNC Symbol;Acc:HGNC:9858]
ENSG00000146918	7	158704792	158705216	425	*	4.45	5.31	2.01	3.3	0.000293	0.00856	Promoter (<=1kb)	7	158631313	158704829	73517	2	ENST00000356309	0	NCAPG2	non-SMC condensin II complex subunit G2 [Source:HGNC Symbol;Acc:HGNC:21904]
ENSG00000177425	12	79690260	79690997	738	*	3.68	4.59	0.59	4	0.000292	0.00856	Promoter (<=1kb)	12	79690018	79690814	797	2	ENST00000548426	0	PAWR	pro-apoptotic WT1 regulator [Source:HGNC Symbol;Acc:HGNC:8614]
ENSG00000042088	14	89955585	89956323	739	*	3.82	4.71	1.01	3.71	0.000341	0.00861	Promoter (<=1kb)	14	89955902	90043341	87440	1	ENST00000393452	0	TDP1	tyrosyl-DNA phosphodiesterase 1 [Source:HGNC Symbol;Acc:HGNC:18884]
ENSG00000061656	20	35616358	35616602	245	*	4.7	5.54	2.47	3.07	0.000311	0.00861	Promoter (<=1kb)	20	35616880	35618896	2017	1	ENST00000463973	-278	SPAG4	sperm associated antigen 4 [Source:HGNC Symbol;Acc:HGNC:11214]
ENSG00000088038	19	54137135	54137772	638	*	5.31	6.1	3.37	2.73	0.000334	0.00861	Promoter (<=1kb)	19	54137717	54155708	17992	1	ENST00000221232	0	CNOT3	CCR4-NOT transcription complex subunit 3 [Source:HGNC Symbol;Acc:HGNC:7879]
ENSG00000100784	14	91060599	91061130	532	*	5.65	6.5	3.32	3.17	0.000349	0.00861	Promoter (<=1kb)	14	90847862	91060608	212747	2	ENST00000614987	0	RPS6KA5	ribosomal protein S6 kinase A5 [Source:HGNC Symbol;Acc:HGNC:10434]
ENSG00000105483	19	48203797	48204244	448	*	4.18	5.04	1.67	3.37	0.000299	0.00861	Promoter (<=1kb)	19	48180770	48203952	23183	2	ENST00000600800	0	CARD8	caspase recruitment domain family member 8 [Source:HGNC Symbol;Acc:HGNC:17057]
ENSG00000113163	5	75511581	75512001	421	*	3.7	4.62	0.59	4.02	0.000349	0.00861	Promoter (<=1kb)	5	75368488	75511617	143130	2	ENST00000261415	0	COL4A3BP	collagen type IV alpha 3 binding protein [Source:HGNC Symbol;Acc:HGNC:2205]
ENSG00000124942	11	62553258	62554003	746	*	4.68	5.54	2.28	3.26	0.000352	0.00861	Promoter (2-3kb)	11	62533984	62556235	22252	2	ENST00000530285	2232	AHNAK	AHNAK nucleoprotein [Source:HGNC Symbol;Acc:HGNC:347]
ENSG00000125846	20	18287942	18288612	671	*	3.85	4.75	1.01	3.74	0.000319	0.00861	Promoter (<=1kb)	20	18288283	18316994	28712	1	ENST00000396026	0	ZNF133	zinc finger protein 133 [Source:HGNC Symbol;Acc:HGNC:12917]
ENSG00000131069	20	34876043	34876534	492	*	5.73	6.56	3.59	2.97	0.000308	0.00861	Promoter (<=1kb)	20	34876435	34927962	51528	1	ENST00000360596	0	ACSS2	acyl-CoA synthetase short chain family member 2 [Source:HGNC Symbol;Acc:HGNC:15814]
ENSG00000136888	9	114587413	114587763	351	*	3.67	4.58	0.59	3.99	0.000349	0.00861	Promoter (<=1kb)	9	114587746	114598373	10628	1	ENST00000374050	0	ATP6V1G1	ATPase H+ transporting V1 subunit G1 [Source:HGNC Symbol;Acc:HGNC:864]
ENSG00000136895	9	127224136	127225092	957	*	5.49	6.31	3.44	2.87	0.000323	0.00861	Promoter (<=1kb)	9	127224265	127333086	108822	1	ENST00000439286	0	GARNL3	GTPase activating Rap/RanGAP domain like 3 [Source:HGNC Symbol;Acc:HGNC:25425]
ENSG00000141385	18	12377300	12377911	612	*	5.35	6.18	3.23	2.95	0.000313	0.00861	Promoter (<=1kb)	18	12328944	12377314	48371	2	ENST00000269143	0	AFG3L2	AFG3 like matrix AAA peptidase subunit 2 [Source:HGNC Symbol;Acc:HGNC:315]
ENSG00000146700	7	76379793	76380469	677	*	4.32	5.18	1.88	3.3	0.000342	0.00861	Distal Intergenic	7	76389334	76393490	4157	2	ENST00000492979	13021	SSC4D	scavenger receptor cysteine rich family member with 4 domains [Source:HGNC Symbol;Acc:HGNC:14461]
ENSG00000148153	9	112717736	112718293	558	*	3.59	4.51	0.42	4.09	0.000338	0.00861	Promoter (<=1kb)	9	112683926	112718236	34311	2	ENST00000374242	0	INIP	INTS3 and NABP interacting protein [Source:HGNC Symbol;Acc:HGNC:24994]
ENSG00000156873	16	30748060	30748616	557	*	3.92	4.82	1.13	3.69	0.000324	0.00861	Promoter (<=1kb)	16	30748270	30761176	12907	1	ENST00000563588	0	PHKG2	phosphorylase kinase catalytic subunit gamma 2 [Source:HGNC Symbol;Acc:HGNC:8931]
ENSG00000160310	21	46635199	46636108	910	*	3.47	4.41	-0.26	4.67	0.000342	0.00861	Promoter (<=1kb)	21	46635595	46665117	29523	1	ENST00000451211	0	PRMT2	protein arginine methyltransferase 2 [Source:HGNC Symbol;Acc:HGNC:5186]
ENSG00000162885	1	235504355	235505229	875	*	4.75	5.58	2.55	3.03	0.000302	0.00861	Promoter (<=1kb)	1	235449923	235504481	54559	2	ENST00000366600	0	B3GALNT2	beta-1,3-N-acetylgalactosaminyltransferase 2 [Source:HGNC Symbol;Acc:HGNC:28596]
ENSG00000165359	X	135520470	135521179	710	*	3.68	4.61	0.42	4.19	0.000347	0.00861	Promoter (<=1kb)	23	135520643	135582493	61851	1	ENST00000639893	0	INTS6L	integrator complex subunit 6 like [Source:HGNC Symbol;Acc:HGNC:27334]
ENSG00000165804	14	21103741	21104287	547	*	3.88	4.77	1.12	3.65	0.000351	0.00861	Promoter (<=1kb)	14	21101704	21104216	2513	2	ENST00000624093	0	ZNF219	zinc finger protein 219 [Source:HGNC Symbol;Acc:HGNC:13011]
ENSG00000168724	5	34929234	34929568	335	*	4.31	5.17	1.88	3.3	0.000349	0.00861	Promoter (<=1kb)	5	34929559	34958964	29406	1	ENST00000648817	0	DNAJC21	DnaJ heat shock protein family (Hsp40) member C21 [Source:HGNC Symbol;Acc:HGNC:27030]
ENSG00000174720	4	112645530	112646309	780	*	4.28	5.15	1.67	3.48	0.000321	0.00861	Promoter (<=1kb)	4	112646890	112647338	449	1	ENST00000503316	-581	LARP7	La ribonucleoprotein domain family member 7 [Source:HGNC Symbol;Acc:HGNC:24912]
ENSG00000186522	2	109613911	109614302	392	*	4.68	5.54	2.17	3.37	0.000303	0.00861	Promoter (<=1kb)	2	109542982	109614143	71162	2	ENST00000356688	0	SEPT10	septin 10 [Source:HGNC Symbol;Acc:HGNC:14349]
ENSG00000188883	7	139483458	139484078	621	*	3.81	4.71	0.88	3.83	0.00032	0.00861	Promoter (<=1kb)	7	139452690	139483712	31023	2	ENST00000340940	0	KLRG2	killer cell lectin like receptor G2 [Source:HGNC Symbol;Acc:HGNC:24778]
ENSG00000251340	5	94569478	94571021	1544	*	7.42	5.9	8.14	-2.24	0.000352	0.00861	Promoter (<=1kb)	5	94569540	94570676	1137	1	ENST00000503630	0	MTCYBP35	MT-CYB pseudogene 35 [Source:HGNC Symbol;Acc:HGNC:52303]
ENSG00000259045	14	32484097	32485231	1135	*	7.57	6.05	8.29	-2.25	0.00033	0.00861	Promoter (<=1kb)	14	32484098	32484800	703	2	ENST00000554243	0	MTCO1P2	MT-CO1 pseudogene 2 [Source:HGNC Symbol;Acc:HGNC:19932]
ENSG00000263177	16	3370315	3371060	746	*	2.97	-0.3	3.9	-4.2	0.000324	0.00861	Promoter (<=1kb)	16	3369957	3370906	950	2	ENST00000571424	0	MTND1P8	MT-ND1 pseudogene 8 [Source:HGNC Symbol;Acc:HGNC:42100]
ENSG00000135624	2	73233300	73233663	364	*	4.51	5.37	2.06	3.31	0.000368	0.00879	Promoter (<=1kb)	2	73233420	73243108	9689	1	ENST00000471927	0	CCT7	chaperonin containing TCP1 subunit 7 [Source:HGNC Symbol;Acc:HGNC:1622]
ENSG00000138660	4	112231522	112232517	996	*	4.48	5.33	2.18	3.15	0.000369	0.00879	Promoter (<=1kb)	4	112231737	112270047	38311	1	ENST00000274000	0	AP1AR	adaptor related protein complex 1 associated regulatory protein [Source:HGNC Symbol;Acc:HGNC:28808]
ENSG00000175792	3	128123595	128124080	486	*	3.58	4.53	-0.26	4.79	0.000362	0.00879	Promoter (<=1kb)	3	128080960	128123824	42865	2	ENST00000322623	0	RUVBL1	RuvB like AAA ATPase 1 [Source:HGNC Symbol;Acc:HGNC:10474]
ENSG00000232293	X	94704313	94705059	747	*	3.75	4.67	0.42	4.25	0.000367	0.00879	Distal Intergenic	23	94636663	94639570	2908	2	ENST00000419829	-64743	PAICSP7	phosphoribosylaminoimidazole carboxylase, phosphoribosylaminoimidazole succinocarboxamide synthetase pseudogene 7 [Source:HGNC Symbol;Acc:HGNC:38100]
ENSG00000141458	18	23586477	23586892	416	*	3.59	4.54	-0.26	4.8	0.000374	0.00886	Promoter (<=1kb)	18	23539730	23586487	46758	2	ENST00000540608	0	NPC1	NPC intracellular cholesterol transporter 1 [Source:HGNC Symbol;Acc:HGNC:7897]
ENSG00000153048	16	8866322	8866879	558	*	4.43	5.27	2.12	3.15	0.000377	0.00886	Promoter (<=1kb)	16	8852943	8867428	14486	2	ENST00000619881	549	CARHSP1	calcium regulated heat stable protein 1 [Source:HGNC Symbol;Acc:HGNC:17150]
ENSG00000165175	X	38803723	38804166	444	*	4.52	5.38	2.12	3.26	0.00038	0.00886	Promoter (<=1kb)	23	38803733	38806537	2805	1	ENST00000336949	0	MID1IP1	MID1 interacting protein 1 [Source:HGNC Symbol;Acc:HGNC:20715]
ENSG00000187091	3	38024313	38025318	1006	*	5.97	6.77	4	2.77	0.000381	0.00886	Promoter (<=1kb)	3	38007498	38024787	17290	2	ENST00000463876	0	PLCD1	phospholipase C delta 1 [Source:HGNC Symbol;Acc:HGNC:9060]
ENSG00000235244	X	115968615	115969619	1005	*	4.19	5.07	1.51	3.57	0.000392	0.00907	Promoter (<=1kb)	23	115917271	115969089	51819	2	ENST00000430756	0	DANT2	DXZ4 associated non-coding transcript 2, distal [Source:HGNC Symbol;Acc:HGNC:50862]
ENSG00000158769	1	161020652	161021485	834	*	4.49	5.36	1.94	3.42	0.000406	0.00933	Promoter (<=1kb)	1	160995211	161021343	26133	2	ENST00000621309	0	F11R	F11 receptor [Source:HGNC Symbol;Acc:HGNC:14685]
ENSG00000235703	X	149939747	149940775	1029	*	5.4	6.21	3.35	2.86	0.000411	0.00938	Promoter (<=1kb)	23	149940156	150016787	76632	1	ENST00000444489	0	LINC00894	long intergenic non-protein coding RNA 894 [Source:HGNC Symbol;Acc:HGNC:48579]
ENSG00000160741	1	153958306	153958811	506	*	4.29	5.13	2.01	3.12	0.000418	0.00947	Promoter (<=1kb)	1	153947669	153958615	10947	2	ENST00000303569	0	CRTC2	CREB regulated transcription coactivator 2 [Source:HGNC Symbol;Acc:HGNC:27301]
ENSG00000229935	2	155313706	155314467	762	*	3.35	0.62	4.24	-3.62	0.000424	0.00947	Promoter (<=1kb)	2	155314066	155314368	303	1	ENST00000431021	0	MTCYBP9	MT-CYB pseudogene 9 [Source:HGNC Symbol;Acc:HGNC:51966]
ENSG00000241769	X	149539237	149540024	788	*	5.03	5.88	2.7	3.17	0.000424	0.00947	Promoter (<=1kb)	23	149527595	149539752	12158	2	ENST00000618757	0	LINC00893	long intergenic non-protein coding RNA 893 [Source:HGNC Symbol;Acc:HGNC:44265]
ENSG00000269400	19	8832567	8833047	481	*	3.81	4.71	0.88	3.84	0.00042	0.00947	Promoter (<=1kb)	19	8833065	8833541	477	1	ENST00000595277	-18	AC008734.2	novel transcript, sense intronic to MBD3L1
ENSG00000173295	8	8227859	8228535	677	*	5.56	6.42	3.12	3.3	0.000429	0.00953	Promoter (<=1kb)	8	8228595	8244865	16271	1	ENST00000522601	-60	FAM86B3P	family with sequence similarity 86 member B3, pseudogene [Source:HGNC Symbol;Acc:HGNC:44371]
ENSG00000224880	7	57173912	57174605	694	*	3.1	0.06	4.01	-3.95	0.000434	0.00957	Promoter (<=1kb)	7	57173357	57174362	1006	1	ENST00000436327	555	MTCYBP29	MT-CYB pseudogene 29 [Source:HGNC Symbol;Acc:HGNC:51995]
ENSG00000134057	5	69166885	69167539	655	*	4.11	5.01	1.33	3.67	0.000446	0.00978	Promoter (<=1kb)	5	69167010	69178245	11236	1	ENST00000256442	0	CCNB1	cyclin B1 [Source:HGNC Symbol;Acc:HGNC:1579]
ENSG00000122643	7	33062831	33063331	501	*	4.79	5.63	2.59	3.03	0.00046	0.00999	Promoter (<=1kb)	7	33014114	33062797	48684	2	ENST00000620705	-34	NT5C3A	5'-nucleotidase, cytosolic IIIA [Source:HGNC Symbol;Acc:HGNC:17820]
ENSG00000123143	19	14450509	14450891	383	*	4.54	5.4	2.06	3.34	0.000458	0.00999	Promoter (<=1kb)	19	14450806	14458079	7274	1	ENST00000588200	0	PKN1	protein kinase N1 [Source:HGNC Symbol;Acc:HGNC:9405]
ENSG00000184047	12	122225816	122226333	518	*	4.86	5.67	2.78	2.9	0.000463	0.01	Promoter (<=1kb)	12	122207668	122226052	18385	2	ENST00000464942	0	DIABLO	diablo IAP-binding mitochondrial protein [Source:HGNC Symbol;Acc:HGNC:21528]
ENSG00000077312	19	40750523	40751285	763	*	4.48	5.32	2.23	3.09	0.000476	0.0101	Promoter (<=1kb)	19	40750637	40765021	14385	1	ENST00000601545	0	SNRPA	small nuclear ribonucleoprotein polypeptide A [Source:HGNC Symbol;Acc:HGNC:11151]
ENSG00000092098	14	24146469	24147447	979	*	5.51	6.32	3.51	2.81	0.00048	0.0101	Promoter (<=1kb)	14	24146683	24147867	1185	1	ENST00000560875	0	RNF31	ring finger protein 31 [Source:HGNC Symbol;Acc:HGNC:16031]
ENSG00000132646	20	5119478	5120194	717	*	4.46	5.3	2.23	3.07	0.000489	0.0101	Promoter (<=1kb)	20	5114953	5120026	5074	2	ENST00000379143	0	PCNA	proliferating cell nuclear antigen [Source:HGNC Symbol;Acc:HGNC:8729]
ENSG00000151474	10	14185614	14185918	305	*	3.51	4.45	-0.26	4.71	0.000473	0.0101	Intron (ENST00000357447/ENSG00000151474, intron 2 of 24)	10	14024376	14174366	149991	2	ENST00000648761	-11248	FRMD4A	FERM domain containing 4A [Source:HGNC Symbol;Acc:HGNC:25491]
ENSG00000169026	4	683343	684122	780	*	3.91	4.78	1.33	3.46	0.000477	0.0101	Promoter (<=1kb)	4	681829	685101	3273	2	ENST00000512400	979	SLC49A3	solute carrier family 49 member 3 [Source:HGNC Symbol;Acc:HGNC:26177]
ENSG00000169118	15	64355990	64356531	542	*	3.62	4.55	0.23	4.32	0.000484	0.0101	Promoter (<=1kb)	15	64165517	64356259	190743	2	ENST00000303052	0	CSNK1G1	casein kinase 1 gamma 1 [Source:HGNC Symbol;Acc:HGNC:2454]
ENSG00000223921	2	140221378	140222727	1350	*	4.64	2.68	5.44	-2.76	0.000477	0.0101	Promoter (<=1kb)	2	140220584	140221485	902	2	ENST00000451117	0	MTND1P27	MT-ND1 pseudogene 27 [Source:HGNC Symbol;Acc:HGNC:42076]
ENSG00000231441	6	56843983	56844379	397	*	3.86	4.74	1.22	3.51	0.000485	0.0101	Promoter (<=1kb)	6	56844002	56864078	20077	1	ENST00000426453	0	AL512422.1	uncharacterized LOC101930010 [Source:NCBI gene;Acc:101930010]
ENSG00000203804	1	150561075	150561766	692	*	4.79	5.65	2.33	3.32	0.000497	0.0102	Promoter (<=1kb)	1	150561004	150561493	490	2	ENST00000369035	0	ADAMTSL4-AS1	ADAMTSL4 antisense RNA 1 [Source:HGNC Symbol;Acc:HGNC:32041]
ENSG00000124275	5	7850162	7851264	1103	*	5.35	6.15	3.4	2.75	0.00051	0.0103	Promoter (<=1kb)	5	7851186	7862018	10833	1	ENST00000507837	0	MTRR	5-methyltetrahydrofolate-homocysteine methyltransferase reductase [Source:HGNC Symbol;Acc:HGNC:7473]
ENSG00000157470	15	59372621	59373072	452	*	4.05	4.92	1.51	3.41	0.000511	0.0103	Promoter (<=1kb)	15	59372693	59492302	119610	1	ENST00000558348	0	FAM81A	family with sequence similarity 81 member A [Source:HGNC Symbol;Acc:HGNC:28379]
ENSG00000170802	2	48314225	48314631	407	*	4.83	5.64	2.85	2.79	0.000512	0.0103	Promoter (<=1kb)	2	48314637	48373328	58692	1	ENST00000413569	-6	FOXN2	forkhead box N2 [Source:HGNC Symbol;Acc:HGNC:5281]
ENSG00000100462	14	22929123	22929704	582	*	3.88	4.77	1.22	3.54	0.00052	0.0105	Promoter (<=1kb)	14	22920511	22929585	9075	2	ENST00000324366	0	PRMT5	protein arginine methyltransferase 5 [Source:HGNC Symbol;Acc:HGNC:10894]
ENSG00000235524	10	69591636	69592586	951	*	4.65	2.68	5.45	-2.77	0.000526	0.0105	Promoter (<=1kb)	10	69591406	69592931	1526	2	ENST00000415223	345	MTCO1P23	MT-CO1 pseudogene 23 [Source:HGNC Symbol;Acc:HGNC:52088]
ENSG00000065328	10	13161316	13161579	264	*	3.51	4.42	0.42	4	0.000543	0.0106	Promoter (<=1kb)	10	13161554	13211104	49551	1	ENST00000378714	0	MCM10	minichromosome maintenance 10 replication initiation factor [Source:HGNC Symbol;Acc:HGNC:18043]
ENSG00000092094	14	20454665	20455403	739	*	4.02	4.89	1.51	3.38	0.00055	0.0106	Promoter (<=1kb)	14	20446668	20455105	8438	2	ENST00000206542	0	OSGEP	O-sialoglycoprotein endopeptidase [Source:HGNC Symbol;Acc:HGNC:18028]
ENSG00000138801	4	107719834	107720757	924	*	4.48	5.34	2.06	3.28	0.000559	0.0106	Promoter (<=1kb)	4	107613666	107720452	106787	2	ENST00000265174	0	PAPSS1	3'-phosphoadenosine 5'-phosphosulfate synthase 1 [Source:HGNC Symbol;Acc:HGNC:8603]
ENSG00000168795	9	37465208	37466166	959	*	5.47	6.27	3.48	2.79	0.000558	0.0106	Promoter (<=1kb)	9	37438114	37465399	27286	2	ENST00000307750	0	ZBTB5	zinc finger and BTB domain containing 5 [Source:HGNC Symbol;Acc:HGNC:23836]
ENSG00000197601	11	13668232	13668763	532	*	3.81	4.69	1.13	3.56	0.000536	0.0106	Promoter (<=1kb)	11	13668670	13732346	63677	1	ENST00000354817	0	FAR1	fatty acyl-CoA reductase 1 [Source:HGNC Symbol;Acc:HGNC:26222]
ENSG00000199121	2	218406082	218406457	376	*	3.5	4.42	0.23	4.2	0.000531	0.0106	Distal Intergenic	2	218402646	218402722	77	1	ENST00000362251	3436	MIR26B	microRNA 26b [Source:HGNC Symbol;Acc:HGNC:31612]
ENSG00000250808	5	5396279	5397046	768	*	3.49	0.97	4.36	-3.39	0.000535	0.0106	Promoter (<=1kb)	5	5395972	5396335	364	2	ENST00000503662	0	MTCO2P30	MT-CO2 pseudogene 30 [Source:HGNC Symbol;Acc:HGNC:52159]
ENSG00000256618	17	22522592	22523273	682	*	6.9	5.08	7.68	-2.61	0.000556	0.0106	Promoter (<=1kb)	17	22523111	22524663	1553	1	ENST00000540040	0	MTRNR2L1	MT-RNR2 like 1 [Source:HGNC Symbol;Acc:HGNC:37155]
ENSG00000260352	16	18926476	18926993	518	*	3.61	4.52	0.59	3.92	0.000559	0.0106	Promoter (<=1kb)	16	18926863	18937043	10181	1	ENST00000565782	0	AC092287.1	novel transcript, antisense to SMG1
ENSG00000267070	16	5097889	5098758	870	*	6.48	7.28	4.52	2.76	0.000556	0.0106	Promoter (<=1kb)	16	5098739	5142595	43857	1	ENST00000589323	0	AC026458.2	novel transcript
ENSG00000021762	11	3091831	3092119	289	*	3.41	4.35	-0.26	4.6	0.000618	0.0109	Promoter (1-2kb)	11	3087580	3090722	3143	2	ENST00000498536	-1109	OSBPL5	oxysterol binding protein like 5 [Source:HGNC Symbol;Acc:HGNC:16392]
ENSG00000037042	17	42659124	42659792	669	*	3.41	4.35	-0.26	4.6	0.000618	0.0109	Promoter (<=1kb)	17	42659305	42667006	7702	1	ENST00000251412	0	TUBG2	tubulin gamma 2 [Source:HGNC Symbol;Acc:HGNC:12419]
ENSG00000084754	2	26244412	26245137	726	*	4	4.86	1.5	3.36	0.000609	0.0109	Promoter (<=1kb)	2	26190635	26244726	54092	2	ENST00000380649	0	HADHA	hydroxyacyl-CoA dehydrogenase trifunctional multienzyme complex subunit alpha [Source:HGNC Symbol;Acc:HGNC:4801]
ENSG00000127990	7	94657833	94658581	749	*	6.66	7.44	4.84	2.61	0.000583	0.0109	Promoter (1-2kb)	7	94585292	94656572	71281	2	ENST00000644681	-1261	SGCE	sarcoglycan epsilon [Source:HGNC Symbol;Acc:HGNC:10808]
ENSG00000132950	13	19863494	19863828	335	*	3.81	4.68	1.22	3.46	0.000574	0.0109	Promoter (<=1kb)	13	19823482	19863612	40131	2	ENST00000535942	0	ZMYM5	zinc finger MYM-type containing 5 [Source:HGNC Symbol;Acc:HGNC:13029]
ENSG00000143158	1	167936027	167936660	634	*	4.08	4.92	1.81	3.11	0.000603	0.0109	Promoter (<=1kb)	1	167916729	167936040	19312	2	ENST00000367846	0	MPC2	mitochondrial pyruvate carrier 2 [Source:HGNC Symbol;Acc:HGNC:24515]
ENSG00000151657	10	7787803	7788860	1058	*	3.73	4.63	0.88	3.75	0.000576	0.0109	Promoter (<=1kb)	10	7750962	7787981	37020	2	ENST00000379562	0	KIN	Kin17 DNA and RNA binding protein [Source:HGNC Symbol;Acc:HGNC:6327]
ENSG00000158483	11	71786516	71787485	970	*	6.35	7.15	4.41	2.74	0.000586	0.0109	Promoter (<=1kb)	11	71787510	71801234	13725	1	ENST00000346333	-25	FAM86C1	family with sequence similarity 86 member C1 [Source:HGNC Symbol;Acc:HGNC:25561]
ENSG00000166558	16	84013938	84014608	671	*	6.87	7.64	5.08	2.56	0.00062	0.0109	Promoter (2-3kb)	16	84009667	84016756	7090	2	ENST00000568003	2148	SLC38A8	solute carrier family 38 member 8 [Source:HGNC Symbol;Acc:HGNC:32434]
ENSG00000166881	12	57078518	57079085	568	*	3.91	4.78	1.42	3.36	0.000581	0.0109	Promoter (<=1kb)	12	57055643	57078763	23121	2	ENST00000379391	0	NEMP1	nuclear envelope integral membrane protein 1 [Source:HGNC Symbol;Acc:HGNC:29001]
ENSG00000171943	1	121184574	121185132	559	*	3.45	4.39	-0.26	4.65	0.000617	0.0109	Promoter (<=1kb)	1	121184810	121392822	208013	1	ENST00000367123	0	SRGAP2C	SLIT-ROBO Rho GTPase activating protein 2C [Source:HGNC Symbol;Acc:HGNC:30584]
ENSG00000172465	X	103629114	103630172	1059	*	3.56	4.51	-0.26	4.76	0.00062	0.0109	Promoter (<=1kb)	23	103628999	103630953	1955	1	ENST00000372624	115	TCEAL1	transcription elongation factor A like 1 [Source:HGNC Symbol;Acc:HGNC:11616]
ENSG00000181035	19	19063403	19063988	586	*	4.66	5.53	2.18	3.35	0.000605	0.0109	Promoter (<=1kb)	19	19063999	19112888	48890	1	ENST00000318596	-11	SLC25A42	solute carrier family 25 member 42 [Source:HGNC Symbol;Acc:HGNC:28380]
ENSG00000203791	10	124791472	124792165	694	*	3.59	4.49	0.59	3.9	0.000599	0.0109	Promoter (<=1kb)	10	124757831	124791868	34038	2	ENST00000466270	0	EEF1AKMT2	EEF1A lysine methyltransferase 2 [Source:HGNC Symbol;Acc:HGNC:33787]
ENSG00000227361	2	61764128	61764661	534	*	3.9	4.77	1.42	3.34	0.000592	0.0109	Distal Intergenic	2	61803143	61803388	246	1	ENST00000416921	-38482	RPS24P7	ribosomal protein S24 pseudogene 7 [Source:HGNC Symbol;Acc:HGNC:35737]
ENSG00000236301	11	3217285	3217625	341	*	3.48	4.4	0.23	4.17	0.000605	0.0109	Promoter (<=1kb)	11	3218332	3223131	4800	1	ENST00000434798	-707	MRGPRG-AS1	MRGPRG antisense RNA 1 [Source:HGNC Symbol;Acc:HGNC:26691]
ENSG00000251430	4	64606884	64607774	891	*	5.31	3.42	6.1	-2.69	0.000611	0.0109	Promoter (<=1kb)	4	64606418	64606613	196	1	ENST00000514397	466	MTCO3P27	MT-CO3 pseudogene 27 [Source:HGNC Symbol;Acc:HGNC:52130]
ENSG00000048392	8	102238625	102239726	1102	*	6.28	7.07	4.38	2.68	0.000633	0.0111	Promoter (<=1kb)	8	102204502	102239118	34617	2	ENST00000251810	0	RRM2B	ribonucleotide reductase regulatory TP53 inducible subunit M2B [Source:HGNC Symbol;Acc:HGNC:17296]
ENSG00000151461	10	12042606	12043415	810	*	4.9	5.71	2.91	2.8	0.000643	0.0112	Promoter (<=1kb)	10	11920022	12042834	122813	2	ENST00000357604	0	UPF2	UPF2, regulator of nonsense mediated mRNA decay [Source:HGNC Symbol;Acc:HGNC:17854]
ENSG00000166492	11	3422584	3423446	863	*	6.18	6.99	4.16	2.83	0.000647	0.0112	Promoter (<=1kb)	11	3410352	3422496	12145	2	ENST00000448322	-88	FAM86GP	family with sequence similarity 86 member G, pseudogene [Source:HGNC Symbol;Acc:HGNC:42358]
ENSG00000138759	4	78056521	78057646	1126	*	4.17	5.03	1.74	3.3	0.00066	0.0113	Promoter (<=1kb)	4	78057570	78446558	388989	1	ENST00000325942	0	FRAS1	Fraser extracellular matrix complex subunit 1 [Source:HGNC Symbol;Acc:HGNC:19185]
ENSG00000155666	16	27203482	27204132	651	*	3.82	4.69	1.22	3.47	0.000659	0.0113	Promoter (<=1kb)	16	27203495	27221768	18274	1	ENST00000286096	0	KDM8	lysine demethylase 8 [Source:HGNC Symbol;Acc:HGNC:25840]
ENSG00000197077	22	24952245	24952641	397	*	3.89	4.76	1.33	3.44	0.000661	0.0113	Promoter (<=1kb)	22	24952730	25194457	241728	1	ENST00000406486	-89	KIAA1671	KIAA1671 [Source:HGNC Symbol;Acc:HGNC:29345]
ENSG00000171735	1	6784779	6785412	634	*	4.75	5.56	2.78	2.78	0.000671	0.0114	Promoter (<=1kb)	1	6785324	7769706	984383	1	ENST00000303635	0	CAMTA1	calmodulin binding transcription activator 1 [Source:HGNC Symbol;Acc:HGNC:18806]
ENSG00000111911	6	125956734	125957215	482	*	3.75	4.64	0.88	3.77	0.00069	0.0116	Promoter (<=1kb)	6	125956781	125980244	23464	1	ENST00000229633	0	HINT3	histidine triad nucleotide binding protein 3 [Source:HGNC Symbol;Acc:HGNC:18468]
ENSG00000237365	1	6962496	6963217	722	*	6.54	7.34	4.55	2.8	0.000688	0.0116	Intron (ENST00000303635/ENSG00000171735, intron 3 of 22)	1	7008376	7014279	5904	2	ENST00000456701	51062	AL512330.1	novel transcript, antisense to CAMTA1
ENSG00000251075	4	3073900	3074590	691	*	4.72	5.53	2.67	2.86	0.000687	0.0116	Promoter (<=1kb)	4	3063471	3074514	11044	2	ENST00000503893	0	HTT-AS	HTT antisense RNA [Source:HGNC Symbol;Acc:HGNC:37118]
ENSG00000136717	2	127050237	127050630	394	*	3.41	4.35	-0.26	4.61	0.000709	0.0118	Exon (ENST00000376113/ENSG00000136717, exon 13 of 14)	2	127048033	127056491	8459	2	ENST00000462958	5861	BIN1	bridging integrator 1 [Source:HGNC Symbol;Acc:HGNC:1052]
ENSG00000270394	4	116297905	116298893	989	*	3.02	0.06	3.93	-3.87	0.000711	0.0118	Promoter (<=1kb)	4	116298876	116300320	1445	1	ENST00000604093	0	MTRNR2L13	MT-RNR2 like 13 [Source:HGNC Symbol;Acc:HGNC:37170]
ENSG00000051180	15	40694751	40695333	583	*	3.34	4.28	-0.26	4.53	0.00072	0.0119	Promoter (<=1kb)	15	40694774	40718886	24113	1	ENST00000527860	0	RAD51	RAD51 recombinase [Source:HGNC Symbol;Acc:HGNC:9817]
ENSG00000158435	2	101252279	101252897	619	*	4	4.84	1.67	3.18	0.000722	0.0119	Promoter (<=1kb)	2	101252802	101270316	17515	1	ENST00000289382	0	CNOT11	CCR4-NOT transcription complex subunit 11 [Source:HGNC Symbol;Acc:HGNC:25217]
ENSG00000143476	1	212035139	212035726	588	*	4.36	5.19	2.12	3.07	0.000729	0.012	Promoter (<=1kb)	1	212035553	212105006	69454	1	ENST00000542077	0	DTL	denticleless E3 ubiquitin protein ligase homolog [Source:HGNC Symbol;Acc:HGNC:30288]
ENSG00000115942	2	200963233	200963834	602	*	3.43	4.35	0.23	4.12	0.000739	0.0121	Promoter (<=1kb)	2	200908973	200963680	54708	2	ENST00000234296	0	ORC2	origin recognition complex subunit 2 [Source:HGNC Symbol;Acc:HGNC:8488]
ENSG00000005469	7	87345225	87345935	711	*	3.4	4.32	0.23	4.09	0.000747	0.0122	Promoter (<=1kb)	7	87345681	87399481	53801	1	ENST00000419147	0	CROT	carnitine O-octanoyltransferase [Source:HGNC Symbol;Acc:HGNC:2366]
ENSG00000070444	17	2401344	2402032	689	*	4.57	5.39	2.47	2.92	0.000791	0.0122	Promoter (<=1kb)	17	2384060	2401118	17059	2	ENST00000174618	-226	MNT	MAX network transcriptional repressor [Source:HGNC Symbol;Acc:HGNC:7188]
ENSG00000081913	18	62714577	62715435	859	*	4.97	5.75	3.15	2.6	0.000802	0.0122	Promoter (<=1kb)	18	62715450	62980433	264984	1	ENST00000262719	-15	PHLPP1	PH domain and leucine rich repeat protein phosphatase 1 [Source:HGNC Symbol;Acc:HGNC:20610]
ENSG00000083635	13	44989208	44989847	640	*	3.31	4.25	-0.26	4.51	0.000811	0.0122	Promoter (<=1kb)	13	44939249	44989483	50235	2	ENST00000379161	0	NUFIP1	NUFIP1, FMR1 interacting protein 1 [Source:HGNC Symbol;Acc:HGNC:8057]
ENSG00000099331	19	17209453	17210110	658	*	3.9	4.78	1.22	3.56	0.000777	0.0122	Promoter (<=1kb)	19	17210443	17211900	1458	1	ENST00000597572	-333	MYO9B	myosin IXB [Source:HGNC Symbol;Acc:HGNC:7609]
ENSG00000102100	X	48911901	48912426	526	*	3.51	4.45	-0.26	4.71	0.000785	0.0122	Promoter (<=1kb)	23	48903184	48911958	8775	2	ENST00000376521	0	SLC35A2	solute carrier family 35 member A2 [Source:HGNC Symbol;Acc:HGNC:11022]
ENSG00000109881	11	27363088	27363499	412	*	3.38	4.32	-0.26	4.57	0.000784	0.0122	Promoter (<=1kb)	11	27348869	27363234	14366	2	ENST00000317945	0	CCDC34	coiled-coil domain containing 34 [Source:HGNC Symbol;Acc:HGNC:25079]
ENSG00000114812	3	42502228	42502626	399	*	3.45	4.37	0.23	4.14	0.000776	0.0122	Promoter (<=1kb)	3	42502612	42532310	29699	1	ENST00000436487	0	VIPR1	vasoactive intestinal peptide receptor 1 [Source:HGNC Symbol;Acc:HGNC:12694]
ENSG00000121039	8	73293647	73294720	1074	*	4.87	5.66	2.98	2.68	0.000807	0.0122	Promoter (<=1kb)	8	73294612	73325281	30670	1	ENST00000240285	0	RDH10	retinol dehydrogenase 10 [Source:HGNC Symbol;Acc:HGNC:19975]
ENSG00000143153	1	169105386	169106515	1130	*	4.3	5.12	2.23	2.89	0.000801	0.0122	Promoter (<=1kb)	1	169105697	169132722	27026	1	ENST00000367816	0	ATP1B1	ATPase Na+/K+ transporting subunit beta 1 [Source:HGNC Symbol;Acc:HGNC:804]
ENSG00000167914	17	39952630	39953539	910	*	5.75	6.54	3.88	2.66	0.000807	0.0122	Promoter (<=1kb)	17	39953263	39977218	23956	1	ENST00000635792	0	GSDMA	gasdermin A [Source:HGNC Symbol;Acc:HGNC:13311]
ENSG00000169504	1	24744911	24745425	515	*	5.29	6.07	3.47	2.6	0.000759	0.0122	Promoter (<=1kb)	1	24745357	24844324	98968	1	ENST00000374379	0	CLIC4	chloride intracellular channel 4 [Source:HGNC Symbol;Acc:HGNC:13518]
ENSG00000171456	20	32357978	32358453	476	*	3.85	4.72	1.33	3.39	0.00082	0.0122	Promoter (<=1kb)	20	32358330	32439319	80990	1	ENST00000375687	0	ASXL1	ASXL transcriptional regulator 1 [Source:HGNC Symbol;Acc:HGNC:18318]
ENSG00000177971	15	75640242	75640668	427	*	3.7	4.57	1.12	3.45	0.000757	0.0122	Promoter (<=1kb)	15	75639087	75640323	1237	2	ENST00000403490	0	IMP3	IMP3, U3 small nucleolar ribonucleoprotein [Source:HGNC Symbol;Acc:HGNC:14497]
ENSG00000179454	14	44961757	44962243	487	*	4.31	5.16	1.94	3.22	0.000799	0.0122	Promoter (<=1kb)	14	44924319	44961965	37647	2	ENST00000396128	0	KLHL28	kelch like family member 28 [Source:HGNC Symbol;Acc:HGNC:19741]
ENSG00000185888	1	227787466	227788196	731	*	3.84	4.71	1.33	3.38	0.000785	0.0122	Distal Intergenic	1	227815693	227846470	30778	1	ENST00000366757	-27497	PRSS38	serine protease 38 [Source:HGNC Symbol;Acc:HGNC:29625]
ENSG00000205726	21	33641604	33642562	959	*	5.81	6.6	3.89	2.71	0.000765	0.0122	Promoter (<=1kb)	21	33642400	33837018	194619	1	ENST00000399353	0	ITSN1	intersectin 1 [Source:HGNC Symbol;Acc:HGNC:6183]
ENSG00000222011	7	102748673	102749059	387	*	4.37	5.22	2.06	3.16	0.000794	0.0122	Promoter (<=1kb)	7	102748971	102779810	30840	1	ENST00000481697	0	FAM185A	family with sequence similarity 185 member A [Source:HGNC Symbol;Acc:HGNC:22412]
ENSG00000230818	10	19747705	19748450	746	*	2.78	-0.3	3.69	-3.99	0.000775	0.0122	Promoter (<=1kb)	10	19747823	19748621	799	1	ENST00000419987	0	MTND2P16	MT-ND2 pseudogene 16 [Source:HGNC Symbol;Acc:HGNC:42117]
ENSG00000234062	X	136909437	136910478	1042	*	4.61	5.47	2.17	3.3	0.000816	0.0122	Promoter (<=1kb)	23	136909475	137021618	112144	1	ENST00000431464	0	AL390879.1	transmembrane 9 superfamily member 2 (TM9SF2) pseudogene
ENSG00000244187	9	136790841	136791783	943	*	5.75	6.54	3.9	2.64	0.000778	0.0122	Promoter (<=1kb)	9	136791355	136793257	1903	1	ENST00000290079	0	TMEM141	transmembrane protein 141 [Source:HGNC Symbol;Acc:HGNC:28211]
ENSG00000253917	4	3955488	3956411	924	*	5.9	6.71	3.91	2.8	0.000763	0.0122	Promoter (<=1kb)	4	3915183	3955419	40237	2	ENST00000514073	-69	AC226119.1	novel transcript
ENSG00000271043	5	80650021	80650747	727	*	4.49	2.4	5.31	-2.9	0.000813	0.0122	Promoter (<=1kb)	5	80650000	80650086	87	2	ENST00000604882	0	MTRNR2L2	MT-RNR2 like 2 [Source:HGNC Symbol;Acc:HGNC:37156]
ENSG00000273877	X	153226410	153226780	371	*	3.85	4.7	1.51	3.2	0.000802	0.0122	Promoter (<=1kb)	23	153225659	153230357	4699	1	ENST00000620734	751	AC236972.3	uncharacterized LOC105373373 [Source:NCBI gene;Acc:105373373]
ENSG00000011523	2	65055864	65056528	665	*	4.05	4.91	1.67	3.24	0.000867	0.0125	Promoter (<=1kb)	2	65056366	65071844	15479	1	ENST00000475851	0	CEP68	centrosomal protein 68 [Source:HGNC Symbol;Acc:HGNC:29076]
ENSG00000087299	14	50311893	50312564	672	*	3.96	4.83	1.5	3.32	0.000858	0.0125	Promoter (<=1kb)	14	50237563	50312168	74606	2	ENST00000261699	0	L2HGDH	L-2-hydroxyglutarate dehydrogenase [Source:HGNC Symbol;Acc:HGNC:20499]
ENSG00000138646	4	88456800	88457633	834	*	4.4	5.24	2.12	3.13	0.000871	0.0125	Promoter (<=1kb)	4	88457117	88506163	49047	1	ENST00000264350	0	HERC5	HECT and RLD domain containing E3 ubiquitin protein ligase 5 [Source:HGNC Symbol;Acc:HGNC:24368]
ENSG00000159733	4	2413205	2413746	542	*	3.78	4.66	1.13	3.53	0.000865	0.0125	Intron (ENST00000290974/ENSG00000159733, intron 1 of 12)	4	2330162	2418609	88448	2	ENST00000503000	4863	ZFYVE28	zinc finger FYVE-type containing 28 [Source:HGNC Symbol;Acc:HGNC:29334]
ENSG00000164535	7	6447971	6448540	570	*	3.79	4.68	1.12	3.56	0.000843	0.0125	Promoter (<=1kb)	7	6409129	6448012	38884	2	ENST00000297056	0	DAGLB	diacylglycerol lipase beta [Source:HGNC Symbol;Acc:HGNC:28923]
ENSG00000172795	5	112976270	112977023	754	*	5.13	5.97	2.91	3.06	0.000855	0.0125	Promoter (<=1kb)	5	112976702	113020123	43422	1	ENST00000515408	0	DCP2	decapping mRNA 2 [Source:HGNC Symbol;Acc:HGNC:24452]
ENSG00000178028	1	44213365	44213891	527	*	3.34	4.28	-0.26	4.54	0.000867	0.0125	Promoter (<=1kb)	1	44213455	44220681	7227	1	ENST00000361745	0	DMAP1	DNA methyltransferase 1 associated protein 1 [Source:HGNC Symbol;Acc:HGNC:18291]
ENSG00000228350	3	48663510	48664185	676	*	4.95	5.77	2.81	2.96	0.000865	0.0125	Promoter (<=1kb)	3	48663776	48669174	5399	1	ENST00000421275	0	LINC02585	long intergenic non-protein coding RNA 2585 [Source:HGNC Symbol;Acc:HGNC:50302]
ENSG00000285159	6	158853168	158853849	682	*	4.87	5.67	2.95	2.72	0.000861	0.0125	Promoter (<=1kb)	6	158853588	158864502	10915	1	ENST00000642329	0	AL627422.2	novel transcript
ENSG00000132535	17	7214120	7214751	632	*	5.08	5.86	3.2	2.66	0.000881	0.0126	Promoter (<=1kb)	17	7190675	7213912	23238	2	ENST00000648896	-208	DLG4	discs large MAGUK scaffold protein 4 [Source:HGNC Symbol;Acc:HGNC:2903]
ENSG00000106477	7	130440848	130441235	388	*	3.52	4.43	0.42	4.01	0.000896	0.0127	Promoter (<=1kb)	7	130393771	130441210	47440	2	ENST00000541543	0	CEP41	centrosomal protein 41 [Source:HGNC Symbol;Acc:HGNC:12370]
ENSG00000196470	16	48365726	48366161	436	*	3.27	4.2	-0.26	4.46	0.000895	0.0127	Promoter (<=1kb)	16	48360531	48365901	5371	2	ENST00000356721	0	SIAH1	siah E3 ubiquitin protein ligase 1 [Source:HGNC Symbol;Acc:HGNC:10857]
ENSG00000029639	6	155314115	155314810	696	*	4.39	5.2	2.37	2.82	0.000913	0.0128	Promoter (<=1kb)	6	155257509	155314484	56976	2	ENST00000367166	0	TFB1M	transcription factor B1, mitochondrial [Source:HGNC Symbol;Acc:HGNC:17037]
ENSG00000108840	17	44095583	44096185	603	*	3.95	4.82	1.51	3.3	0.000911	0.0128	Promoter (2-3kb)	17	44091293	44093505	2213	2	ENST00000587776	-2078	HDAC5	histone deacetylase 5 [Source:HGNC Symbol;Acc:HGNC:14068]
ENSG00000139668	13	51583762	51584720	959	*	5.66	6.42	3.94	2.48	0.000909	0.0128	Promoter (<=1kb)	13	51584455	51592586	8132	1	ENST00000612477	0	WDFY2	WD repeat and FYVE domain containing 2 [Source:HGNC Symbol;Acc:HGNC:20482]
ENSG00000088280	1	23436494	23437173	680	*	3.58	4.46	0.88	3.59	0.000924	0.0129	Promoter (<=1kb)	1	23428563	23436677	8115	2	ENST00000495646	0	ASAP3	ArfGAP with SH3 domain, ankyrin repeat and PH domain 3 [Source:HGNC Symbol;Acc:HGNC:14987]
ENSG00000114026	3	9749729	9750350	622	*	4.24	5.09	1.94	3.15	0.000936	0.013	Promoter (<=1kb)	3	9749944	9757407	7464	1	ENST00000302003	0	OGG1	8-oxoguanine DNA glycosylase [Source:HGNC Symbol;Acc:HGNC:8125]
ENSG00000173928	19	11374532	11375236	705	*	5.45	6.24	3.55	2.7	0.000932	0.013	Promoter (<=1kb)	19	11374685	11376951	2267	1	ENST00000312423	0	SWSAP1	SWIM-type zinc finger 7 associated protein 1 [Source:HGNC Symbol;Acc:HGNC:26638]
ENSG00000086712	X	16785856	16786506	651	*	4.36	5.2	2.06	3.14	0.000971	0.0134	Promoter (<=1kb)	23	16786427	16844519	58093	1	ENST00000380122	0	TXLNG	taxilin gamma [Source:HGNC Symbol;Acc:HGNC:18578]
ENSG00000136925	9	97632862	97633644	783	*	3.93	4.79	1.5	3.29	0.000998	0.0136	Promoter (<=1kb)	9	97600083	97633575	33493	2	ENST00000341170	0	TSTD2	thiosulfate sulfurtransferase like domain containing 2 [Source:HGNC Symbol;Acc:HGNC:30087]
ENSG00000138279	10	73413708	73414363	656	*	3.55	4.43	0.88	3.55	0.000987	0.0136	Promoter (<=1kb)	10	73375101	73414067	38967	2	ENST00000372921	0	ANXA7	annexin A7 [Source:HGNC Symbol;Acc:HGNC:545]
ENSG00000138381	2	189661216	189661699	484	*	4.2	5.02	2.12	2.89	0.000999	0.0136	Promoter (<=1kb)	2	189661385	189670757	9373	1	ENST00000607062	0	ASNSD1	asparagine synthetase domain containing 1 [Source:HGNC Symbol;Acc:HGNC:24910]
ENSG00000138709	4	128061038	128061393	356	*	3.86	4.71	1.5	3.21	0.000985	0.0136	Promoter (<=1kb)	4	128061268	128211988	150721	1	ENST00000326639	0	LARP1B	La ribonucleoprotein domain family member 1B [Source:HGNC Symbol;Acc:HGNC:24704]
ENSG00000060688	1	31296653	31297219	567	*	3.87	4.72	1.5	3.22	0.00101	0.0137	Promoter (<=1kb)	1	31259568	31296770	37203	2	ENST00000263694	0	SNRNP40	small nuclear ribonucleoprotein U5 subunit 40 [Source:HGNC Symbol;Acc:HGNC:30857]
ENSG00000173327	11	65615093	65615793	701	*	5.28	6.07	3.42	2.65	0.00101	0.0137	Promoter (<=1kb)	11	65606435	65615382	8948	2	ENST00000524856	0	MAP3K11	mitogen-activated protein kinase kinase kinase 11 [Source:HGNC Symbol;Acc:HGNC:6850]
ENSG00000151503	11	134224018	134224613	596	*	3.31	4.25	-0.26	4.51	0.00103	0.0139	Promoter (<=1kb)	11	134152434	134224532	72099	2	ENST00000534532	0	NCAPD3	non-SMC condensin II complex subunit D3 [Source:HGNC Symbol;Acc:HGNC:28952]
ENSG00000171204	11	85628074	85628564	491	*	3.54	4.42	0.88	3.54	0.00103	0.0139	Promoter (<=1kb)	11	85628573	85636539	7967	1	ENST00000393375	-9	TMEM126B	transmembrane protein 126B [Source:HGNC Symbol;Acc:HGNC:30883]
ENSG00000115641	2	105398625	105399073	449	*	3.23	4.17	-0.26	4.43	0.00105	0.014	Promoter (<=1kb)	2	105360826	105399051	38226	2	ENST00000393353	0	FHL2	four and a half LIM domains 2 [Source:HGNC Symbol;Acc:HGNC:3703]
ENSG00000140941	16	87388214	87388583	370	*	4.33	5.13	2.38	2.76	0.00104	0.014	Promoter (1-2kb)	16	87389761	87391738	1978	1	ENST00000599768	-1178	MAP1LC3B	microtubule associated protein 1 light chain 3 beta [Source:HGNC Symbol;Acc:HGNC:13352]
ENSG00000241839	15	64841211	64841761	551	*	4.35	5.17	2.28	2.89	0.00106	0.014	Promoter (<=1kb)	15	64841883	64868000	26118	1	ENST00000616065	-122	PLEKHO2	pleckstrin homology domain containing O2 [Source:HGNC Symbol;Acc:HGNC:30026]
ENSG00000253540	3	130111518	130112421	904	*	5.77	6.59	3.68	2.9	0.00105	0.014	Promoter (<=1kb)	3	130099258	130111472	12215	2	ENST00000513466	-46	FAM86HP	family with sequence similarity 86 member H, pseudogene [Source:HGNC Symbol;Acc:HGNC:42359]
ENSG00000017797	18	9474949	9475568	620	*	4.77	5.59	2.63	2.96	0.00107	0.0141	Promoter (<=1kb)	18	9475009	9538114	63106	1	ENST00000019317	0	RALBP1	ralA binding protein 1 [Source:HGNC Symbol;Acc:HGNC:9841]
ENSG00000103319	16	22190470	22191313	844	*	6.57	7.32	4.89	2.43	0.00107	0.0141	3' UTR	16	22206282	22288732	82451	1	ENST00000263026	-14969	EEF2K	eukaryotic elongation factor 2 kinase [Source:HGNC Symbol;Acc:HGNC:24615]
ENSG00000230916	X	126471703	126473445	1743	*	7.7	6.19	8.42	-2.23	0.00106	0.0141	Promoter (<=1kb)	23	126471705	126472403	699	1	ENST00000441633	0	MTCO1P53	MT-CO1 pseudogene 53 [Source:HGNC Symbol;Acc:HGNC:52118]
ENSG00000254241	8	110933330	110934112	783	*	4.12	2.19	4.92	-2.73	0.00109	0.0142	Promoter (<=1kb)	8	110933263	110934533	1271	2	ENST00000523889	421	MTCO1P47	MT-CO1 pseudogene 47 [Source:HGNC Symbol;Acc:HGNC:52112]
ENSG00000127452	19	9818979	9819762	784	*	5.48	6.29	3.51	2.78	0.00111	0.0144	Promoter (<=1kb)	19	9810267	9819055	8789	2	ENST00000247977	0	FBXL12	F-box and leucine rich repeat protein 12 [Source:HGNC Symbol;Acc:HGNC:13611]
ENSG00000123989	2	219543698	219544122	425	*	3.97	4.79	1.88	2.91	0.00112	0.0145	Promoter (<=1kb)	2	219538947	219543787	4841	2	ENST00000243776	0	CHPF	chondroitin polymerizing factor [Source:HGNC Symbol;Acc:HGNC:24291]
ENSG00000123992	2	219388012	219388305	294	*	4.04	4.88	1.81	3.07	0.00116	0.0145	Promoter (<=1kb)	2	219373546	219388015	14470	2	ENST00000273075	0	DNPEP	aspartyl aminopeptidase [Source:HGNC Symbol;Acc:HGNC:2981]
ENSG00000134061	5	67165904	67166791	888	*	4.04	4.9	1.67	3.23	0.00115	0.0145	Exon (ENST00000403625/ENSG00000069020, exon 29 of 29)	5	67184522	67186297	1776	2	ENST00000515027	19506	CD180	CD180 molecule [Source:HGNC Symbol;Acc:HGNC:6726]
ENSG00000142459	19	7829581	7830137	557	*	5.3	6.09	3.44	2.65	0.00116	0.0145	Promoter (<=1kb)	19	7830233	7864976	34744	1	ENST00000270530	-96	EVI5L	ecotropic viral integration site 5 like [Source:HGNC Symbol;Acc:HGNC:30464]
ENSG00000149016	11	62591649	62592182	534	*	4.09	4.9	2.06	2.84	0.00113	0.0145	Promoter (<=1kb)	11	62575048	62592177	17130	2	ENST00000476907	0	TUT1	terminal uridylyl transferase 1, U6 snRNA-specific [Source:HGNC Symbol;Acc:HGNC:26184]
ENSG00000152465	10	15168458	15169305	848	*	4.81	5.64	2.7	2.93	0.00114	0.0145	Promoter (<=1kb)	10	15107866	15168693	60828	2	ENST00000378165	0	NMT2	N-myristoyltransferase 2 [Source:HGNC Symbol;Acc:HGNC:7858]
ENSG00000159217	17	48995916	48996991	1076	*	4.61	5.42	2.59	2.83	0.00113	0.0145	Promoter (<=1kb)	17	48997412	49055650	58239	1	ENST00000290341	-421	IGF2BP1	insulin like growth factor 2 mRNA binding protein 1 [Source:HGNC Symbol;Acc:HGNC:28866]
ENSG00000159314	17	45431346	45431796	451	*	3.55	4.44	0.88	3.55	0.00114	0.0145	Promoter (<=1kb)	17	45393909	45432349	38441	2	ENST00000531735	553	ARHGAP27	Rho GTPase activating protein 27 [Source:HGNC Symbol;Acc:HGNC:31813]
ENSG00000175348	11	8964167	8965042	876	*	3.68	4.56	1.13	3.43	0.00114	0.0145	Promoter (<=1kb)	11	8947294	8964441	17148	2	ENST00000309134	0	TMEM9B	TMEM9 domain family member B [Source:HGNC Symbol;Acc:HGNC:1168]
ENSG00000177570	8	118621058	118622009	952	*	3.65	4.54	0.88	3.65	0.00115	0.0145	Promoter (<=1kb)	8	118189455	118621914	432460	2	ENST00000409003	0	SAMD12	sterile alpha motif domain containing 12 [Source:HGNC Symbol;Acc:HGNC:31750]
ENSG00000211890	14	105589276	105590143	868	*	3.53	4.41	0.88	3.53	0.00112	0.0145	Promoter (<=1kb)	14	105586889	105588395	1507	2	ENST00000390539	-881	IGHA2	immunoglobulin heavy constant alpha 2 (A2m marker) [Source:HGNC Symbol;Acc:HGNC:5479]
ENSG00000274828	18	79679208	79679726	519	*	3.3	4.2	0.42	3.78	0.00116	0.0145	Promoter (<=1kb)	18	79677287	79679358	2072	2	ENST00000616428	0	AC068473.5	novel transcript
ENSG00000276744	15	75453374	75454402	1029	*	5.71	6.5	3.85	2.65	0.00116	0.0145	Promoter (<=1kb)	15	75452964	75453947	984	2	ENST00000617588	0	AC105137.2	novel transcript, sense intronic to SIN3A
ENSG00000060971	3	38136956	38137363	408	*	4.35	5.18	2.17	3	0.0012	0.0147	Promoter (<=1kb)	3	38122710	38137208	14499	2	ENST00000333167	0	ACAA1	acetyl-CoA acyltransferase 1 [Source:HGNC Symbol;Acc:HGNC:82]
ENSG00000080802	7	135509802	135510544	743	*	4.78	5.59	2.74	2.85	0.0012	0.0147	Promoter (<=1kb)	7	135361795	135510080	148286	2	ENST00000451834	0	CNOT4	CCR4-NOT transcription complex subunit 4 [Source:HGNC Symbol;Acc:HGNC:7880]
ENSG00000113569	5	37371149	37371507	359	*	3.7	4.56	1.33	3.23	0.00121	0.0147	Promoter (<=1kb)	5	37288137	37371181	83045	2	ENST00000231498	0	NUP155	nucleoporin 155 [Source:HGNC Symbol;Acc:HGNC:8063]
ENSG00000136859	9	127122477	127123122	646	*	4.28	5.1	2.17	2.93	0.00119	0.0147	Promoter (<=1kb)	9	127087332	127122883	35552	2	ENST00000373425	0	ANGPTL2	angiopoietin like 2 [Source:HGNC Symbol;Acc:HGNC:490]
ENSG00000162755	1	161097747	161098261	515	*	3.27	4.2	-0.26	4.46	0.00119	0.0147	Promoter (<=1kb)	1	161098361	161100298	1938	1	ENST00000490724	-100	KLHDC9	kelch domain containing 9 [Source:HGNC Symbol;Acc:HGNC:28489]
ENSG00000171161	1	248837957	248838367	411	*	3.85	4.69	1.59	3.1	0.0012	0.0147	Promoter (<=1kb)	1	248838210	248847208	8999	1	ENST00000510904	0	ZNF672	zinc finger protein 672 [Source:HGNC Symbol;Acc:HGNC:26179]
ENSG00000214413	10	110918652	110919491	840	*	4.55	5.34	2.63	2.71	0.00118	0.0147	Promoter (<=1kb)	10	110898730	110919274	20545	2	ENST00000448814	0	BBIP1	BBSome interacting protein 1 [Source:HGNC Symbol;Acc:HGNC:28093]
ENSG00000248121	17	30600024	30600740	717	*	3.81	4.66	1.42	3.25	0.00118	0.0147	Promoter (<=1kb)	17	30600796	30615980	15185	1	ENST00000579301	-56	SMURF2P1	SMAD specific E3 ubiquitin protein ligase 2 pseudogene 1 [Source:HGNC Symbol;Acc:HGNC:44402]
ENSG00000075240	22	46563487	46564261	775	*	4.01	4.85	1.74	3.11	0.00123	0.0148	Distal Intergenic	22	46576012	46637936	61925	1	ENST00000447351	-11751	GRAMD4	GRAM domain containing 4 [Source:HGNC Symbol;Acc:HGNC:29113]
ENSG00000101220	20	3767655	3768757	1103	*	5	5.78	3.2	2.58	0.00124	0.0148	Promoter (<=1kb)	20	3753508	3767728	14221	2	ENST00000217195	0	C20orf27	chromosome 20 open reading frame 27 [Source:HGNC Symbol;Acc:HGNC:15873]
ENSG00000102904	16	67806534	67807104	571	*	4.32	5.13	2.33	2.8	0.00123	0.0148	Promoter (<=1kb)	16	67806765	67828014	21250	1	ENST00000415766	0	TSNAXIP1	translin associated factor X interacting protein 1 [Source:HGNC Symbol;Acc:HGNC:18586]
ENSG00000108883	17	44899457	44899981	525	*	3.29	4.2	0.23	3.97	0.00123	0.0148	Promoter (<=1kb)	17	44849943	44899662	49720	2	ENST00000426333	0	EFTUD2	elongation factor Tu GTP binding domain containing 2 [Source:HGNC Symbol;Acc:HGNC:30858]
ENSG00000114021	3	100334233	100334771	539	*	3.19	4.12	-0.26	4.38	0.00121	0.0148	Promoter (<=1kb)	3	100334701	100361635	26935	1	ENST00000394140	0	NIT2	nitrilase family member 2 [Source:HGNC Symbol;Acc:HGNC:29878]
ENSG00000168350	14	100192903	100193461	559	*	3.94	4.77	1.81	2.95	0.00122	0.0148	Distal Intergenic	14	100143957	100160163	16207	2	ENST00000305631	-32740	DEGS2	delta 4-desaturase, sphingolipid 2 [Source:HGNC Symbol;Acc:HGNC:20113]
ENSG00000274917	GL000220.1	127113	127891	779	*	3.47	1.13	4.31	-3.18	0.00124	0.0148	Distal Intergenic	34	112025	112177	153	1	ENST00000611446	15088	RNA5-8SN2	RNA, 5.8S ribosomal N2 [Source:HGNC Symbol;Acc:HGNC:53521]
ENSG00000130204	19	44890527	44891274	748	*	5.89	6.68	4.05	2.63	0.00126	0.0149	Promoter (<=1kb)	19	44890569	44891525	957	1	ENST00000589253	0	TOMM40	translocase of outer mitochondrial membrane 40 [Source:HGNC Symbol;Acc:HGNC:18001]
ENSG00000224354	7	141803150	141803847	698	*	2.43	-0.77	3.35	-4.12	0.00126	0.0149	Promoter (<=1kb)	7	141802482	141803487	1006	2	ENST00000432656	0	MTND2P5	MT-ND2 pseudogene 5 [Source:HGNC Symbol;Acc:HGNC:42106]
ENSG00000061656	20	35619417	35619749	333	*	3.79	4.64	1.42	3.22	0.00128	0.015	Promoter (<=1kb)	20	35619585	35621049	1465	1	ENST00000430878	0	SPAG4	sperm associated antigen 4 [Source:HGNC Symbol;Acc:HGNC:11214]
ENSG00000116691	1	12019185	12019886	702	*	3.74	4.58	1.42	3.17	0.00127	0.015	Promoter (<=1kb)	1	12019466	12029855	10390	1	ENST00000478749	0	MIIP	migration and invasion inhibitory protein [Source:HGNC Symbol;Acc:HGNC:25715]
ENSG00000102226	X	47233416	47233732	317	*	3.93	4.75	1.81	2.94	0.00135	0.0151	Promoter (<=1kb)	23	47233392	47240868	7477	1	ENST00000377080	24	USP11	ubiquitin specific peptidase 11 [Source:HGNC Symbol;Acc:HGNC:12609]
ENSG00000107338	9	38069439	38069957	519	*	3.37	4.26	0.59	3.66	0.00131	0.0151	Promoter (<=1kb)	9	37919134	38069211	150078	2	ENST00000377707	-228	SHB	SH2 domain containing adaptor protein B [Source:HGNC Symbol;Acc:HGNC:10838]
ENSG00000122507	7	33129201	33129595	395	*	4.23	5.04	2.23	2.82	0.00131	0.0151	Promoter (<=1kb)	7	33129244	33155667	26424	1	ENST00000432983	0	BBS9	Bardet-Biedl syndrome 9 [Source:HGNC Symbol;Acc:HGNC:30000]
ENSG00000125844	20	17682279	17682780	502	*	4.35	5.16	2.32	2.84	0.00134	0.0151	Promoter (<=1kb)	20	17613678	17682283	68606	2	ENST00000377807	0	RRBP1	ribosome binding protein 1 [Source:HGNC Symbol;Acc:HGNC:10448]
ENSG00000130703	20	62237958	62238394	437	*	4.39	5.23	2.12	3.12	0.00132	0.0151	Promoter (<=1kb)	20	62238485	62296213	57729	1	ENST00000313733	-91	OSBPL2	oxysterol binding protein like 2 [Source:HGNC Symbol;Acc:HGNC:15761]
ENSG00000134480	5	87412730	87413162	433	*	3.15	4.08	-0.26	4.34	0.0013	0.0151	Promoter (<=1kb)	5	87318416	87412908	94493	2	ENST00000645953	0	CCNH	cyclin H [Source:HGNC Symbol;Acc:HGNC:1594]
ENSG00000139572	12	54358881	54359398	518	*	3.8	4.66	1.33	3.33	0.00129	0.0151	Intron (ENST00000550474/ENSG00000258137, intron 1 of 3)	12	54362445	54364474	2030	2	ENST00000267015	5076	GPR84	G protein-coupled receptor 84 [Source:HGNC Symbol;Acc:HGNC:4535]
ENSG00000154305	1	222617478	222617891	414	*	3.4	4.29	0.59	3.7	0.00129	0.0151	Promoter (<=1kb)	1	222618086	222668012	49927	1	ENST00000344922	-195	MIA3	MIA SH3 domain ER export factor 3 [Source:HGNC Symbol;Acc:HGNC:24008]
ENSG00000160172	11	67805424	67806210	787	*	5.62	6.41	3.72	2.69	0.00134	0.0151	Promoter (<=1kb)	11	67796683	67805336	8654	2	ENST00000525180	-88	FAM86C2P	family with sequence similarity 86 member C2, pseudogene [Source:HGNC Symbol;Acc:HGNC:42392]
ENSG00000168610	17	42388384	42388890	507	*	4.69	5.47	2.85	2.63	0.0013	0.0151	Promoter (<=1kb)	17	42313324	42388568	75245	2	ENST00000264657	0	STAT3	signal transducer and activator of transcription 3 [Source:HGNC Symbol;Acc:HGNC:11364]
ENSG00000173611	9	125143525	125143926	402	*	4.18	5.02	1.95	3.07	0.00134	0.0151	Promoter (<=1kb)	9	125142254	125143506	1253	2	ENST00000468569	-19	SCAI	suppressor of cancer cell invasion [Source:HGNC Symbol;Acc:HGNC:26709]
ENSG00000198954	10	68988718	68989319	602	*	3.15	4.08	-0.26	4.34	0.0013	0.0151	Promoter (<=1kb)	10	68988721	69016946	28226	1	ENST00000637101	0	KIF1BP	KIF1 binding protein [Source:HGNC Symbol;Acc:HGNC:23419]
ENSG00000228166	9	5092746	5093926	1181	*	4	2.06	4.79	-2.73	0.00131	0.0151	Promoter (<=1kb)	9	5094139	5095014	876	1	ENST00000456661	-213	MTND1P11	MT-ND1 pseudogene 11 [Source:HGNC Symbol;Acc:HGNC:42060]
ENSG00000236017	X	1400964	1401791	828	*	4.38	5.19	2.33	2.86	0.00132	0.0151	Promoter (<=1kb)	23	1401769	1403493	1725	1	ENST00000443929	0	ASMTL-AS1	ASMTL antisense RNA 1 [Source:HGNC Symbol;Acc:HGNC:25811]
ENSG00000241852	8	22597195	22597912	718	*	4.69	5.47	2.88	2.59	0.00133	0.0151	Promoter (1-2kb)	8	22599601	22604133	4533	1	ENST00000409586	-1689	C8orf58	chromosome 8 open reading frame 58 [Source:HGNC Symbol;Acc:HGNC:32233]
ENSG00000255316	11	81553993	81554715	723	*	2.39	-0.77	3.3	-4.07	0.00133	0.0151	Promoter (1-2kb)	11	81555910	81556425	516	2	ENST00000528711	1710	MTND6P25	MT-ND6 pseudogene 25 [Source:HGNC Symbol;Acc:HGNC:51984]
ENSG00000100280	22	29388560	29388908	349	*	3.19	4.12	-0.26	4.38	0.00136	0.0152	Promoter (<=1kb)	22	29327682	29388583	60902	2	ENST00000357586	0	AP1B1	adaptor related protein complex 1 subunit beta 1 [Source:HGNC Symbol;Acc:HGNC:554]
ENSG00000170469	5	139403795	139404386	592	*	3.86	4.69	1.67	3.02	0.00137	0.0152	Promoter (<=1kb)	5	139396563	139404088	7526	2	ENST00000302091	0	SPATA24	spermatogenesis associated 24 [Source:HGNC Symbol;Acc:HGNC:27322]
ENSG00000173153	11	64305094	64305327	234	*	4.07	4.92	1.67	3.25	0.00137	0.0152	Promoter (<=1kb)	11	64305572	64316738	11167	1	ENST00000406310	-245	ESRRA	estrogen related receptor alpha [Source:HGNC Symbol;Acc:HGNC:3471]
ENSG00000006757	X	7927185	7927762	578	*	3.17	4.1	-0.26	4.36	0.00139	0.0153	Promoter (<=1kb)	23	7898247	7927443	29197	2	ENST00000381042	0	PNPLA4	patatin like phospholipase domain containing 4 [Source:HGNC Symbol;Acc:HGNC:24887]
ENSG00000008869	2	37084245	37084760	516	*	3.58	4.46	0.88	3.58	0.00143	0.0153	Promoter (<=1kb)	2	36980897	37084342	103446	2	ENST00000233099	0	HEATR5B	HEAT repeat containing 5B [Source:HGNC Symbol;Acc:HGNC:29273]
ENSG00000104856	19	45001802	45002126	325	*	3.97	4.8	1.81	2.99	0.00142	0.0153	Promoter (<=1kb)	19	45001461	45038159	36699	1	ENST00000505236	341	RELB	RELB proto-oncogene, NF-kB subunit [Source:HGNC Symbol;Acc:HGNC:9956]
ENSG00000105325	19	3505767	3506242	476	*	3.83	4.66	1.67	2.99	0.00144	0.0153	Promoter (<=1kb)	19	3506273	3538330	32058	1	ENST00000441788	-31	FZR1	fizzy and cell division cycle 20 related 1 [Source:HGNC Symbol;Acc:HGNC:24824]
ENSG00000116266	1	108746391	108747013	623	*	3.98	4.79	1.94	2.85	0.00143	0.0153	Promoter (<=1kb)	1	108746674	108757005	10332	1	ENST00000483586	0	STXBP3	syntaxin binding protein 3 [Source:HGNC Symbol;Acc:HGNC:11446]
ENSG00000122550	7	23105697	23106406	710	*	3.14	4.07	-0.26	4.33	0.00141	0.0153	Promoter (<=1kb)	7	23105758	23143901	38144	1	ENST00000479288	0	KLHL7	kelch like family member 7 [Source:HGNC Symbol;Acc:HGNC:15646]
ENSG00000124171	20	50730561	50731422	862	*	4.14	4.98	1.94	3.04	0.00143	0.0153	Promoter (<=1kb)	20	50731544	50753741	22198	1	ENST00000371610	-122	PARD6B	par-6 family cell polarity regulator beta [Source:HGNC Symbol;Acc:HGNC:16245]
ENSG00000125122	16	67226644	67227011	368	*	3.63	4.5	1.12	3.38	0.00142	0.0153	Promoter (<=1kb)	16	67207139	67227010	19872	2	ENST00000409509	0	LRRC29	leucine rich repeat containing 29 [Source:HGNC Symbol;Acc:HGNC:13605]
ENSG00000138668	4	82374045	82374444	400	*	4.53	5.32	2.67	2.65	0.00139	0.0153	Promoter (<=1kb)	4	82357403	82374144	16742	2	ENST00000507010	0	HNRNPD	heterogeneous nuclear ribonucleoprotein D [Source:HGNC Symbol;Acc:HGNC:5036]
ENSG00000145362	4	112817989	112818408	420	*	3.18	4.11	-0.26	4.37	0.00142	0.0153	Promoter (<=1kb)	4	112818109	113335871	517763	1	ENST00000503271	0	ANK2	ankyrin 2 [Source:HGNC Symbol;Acc:HGNC:493]
ENSG00000147536	8	41528740	41529415	676	*	4.01	4.85	1.74	3.12	0.00139	0.0153	Promoter (<=1kb)	8	41529206	41545046	15841	1	ENST00000276533	0	GINS4	GINS complex subunit 4 [Source:HGNC Symbol;Acc:HGNC:28226]
ENSG00000147601	8	73008607	73008888	282	*	3.8	4.65	1.5	3.15	0.00141	0.0153	Promoter (<=1kb)	8	73008864	73046471	37608	1	ENST00000276603	0	TERF1	telomeric repeat binding factor 1 [Source:HGNC Symbol;Acc:HGNC:11728]
ENSG00000164620	5	141636934	141637245	312	*	3.15	4.08	-0.26	4.34	0.00143	0.0153	Promoter (<=1kb)	5	141636950	141641063	4114	1	ENST00000444782	0	RELL2	RELT like 2 [Source:HGNC Symbol;Acc:HGNC:26902]
ENSG00000173230	3	121749312	121750025	714	*	4.32	5.12	2.37	2.75	0.00144	0.0153	Promoter (<=1kb)	3	121663199	121749755	86557	2	ENST00000340645	0	GOLGB1	golgin B1 [Source:HGNC Symbol;Acc:HGNC:4429]
ENSG00000202255	20	36676861	36677502	642	*	4.19	5.03	1.95	3.08	0.00141	0.0153	Intron (ENST00000373803/ENSG00000101079, intron 8 of 16)	20	36668559	36668670	112	2	ENST00000365385	-8191	RF00019
ENSG00000275342	8	8386745	8387345	601	*	3.09	4.02	-0.26	4.28	0.00143	0.0153	Promoter (<=1kb)	8	8317737	8386498	68762	2	ENST00000615670	-247	PRAG1	PEAK1 related, kinase-activating pseudokinase 1 [Source:HGNC Symbol;Acc:HGNC:25438]
ENSG00000276255	1	228059645	228060161	517	*	4.69	5.52	2.51	3.02	0.00141	0.0153	3' UTR	1	228073909	228076550	2642	2	ENST00000623471	16389	AL136379.1	novel transcript
ENSG00000285373	2	160269898	160270508	611	*	3.4	4.28	0.74	3.54	0.00147	0.0156	Promoter (<=1kb)	2	160257840	160271249	13410	2	ENST00000477514	741	LINC02478	long intergenic non-protein coding RNA 2478 [Source:HGNC Symbol;Acc:HGNC:53446]
ENSG00000010165	1	171781210	171781935	726	*	3.98	4.82	1.74	3.08	0.00149	0.0157	Promoter (<=1kb)	1	171781664	171786080	4417	1	ENST00000485629	0	METTL13	methyltransferase like 13 [Source:HGNC Symbol;Acc:HGNC:24248]
ENSG00000179168	19	38387546	38388434	889	*	5.58	6.36	3.79	2.56	0.0015	0.0157	Promoter (<=1kb)	19	38384265	38388026	3762	2	ENST00000334928	0	GGN	gametogenetin [Source:HGNC Symbol;Acc:HGNC:18869]
ENSG00000270933	7	25862205	25862780	576	*	4.77	5.54	2.97	2.57	0.0015	0.0157	Distal Intergenic	7	25948657	25949403	747	2	ENST00000602992	86623	AC010719.1	novel transcript
ENSG00000125347	5	132496312	132496943	632	*	4.12	4.95	1.95	3	0.00155	0.016	Intron (ENST00000638452/ENSG00000283782, intron 3 of 26)	5	132481609	132490798	9190	2	ENST00000245414	-5514	IRF1	interferon regulatory factor 1 [Source:HGNC Symbol;Acc:HGNC:6116]
ENSG00000149084	11	43680301	43681234	934	*	5.18	5.98	3.2	2.79	0.00154	0.016	Promoter (<=1kb)	11	43680558	43856610	176053	1	ENST00000278353	0	HSD17B12	hydroxysteroid 17-beta dehydrogenase 12 [Source:HGNC Symbol;Acc:HGNC:18646]
ENSG00000165675	X	130902597	130903484	888	*	4.24	5.05	2.23	2.82	0.00153	0.016	Promoter (<=1kb)	23	130623369	130903234	279866	2	ENST00000370935	0	ENOX2	ecto-NOX disulfide-thiol exchanger 2 [Source:HGNC Symbol;Acc:HGNC:2259]
ENSG00000255495	8	12194237	12195080	844	*	4.09	4.91	2.06	2.84	0.00154	0.016	Promoter (<=1kb)	8	12194467	12196280	1814	1	ENST00000528514	0	AC145124.1	novel transcript
ENSG00000282826	20	28494836	28495919	1084	*	4.84	3.18	5.59	-2.41	0.00154	0.016	Distal Intergenic	20	28580709	28602664	21956	2	ENST00000358464	106745	FRG1CP	FSHD region gene 1 family member C, pseudogene [Source:HGNC Symbol;Acc:HGNC:51762]
ENSG00000145592	5	40835236	40835789	554	*	3.22	4.13	0.23	3.9	0.00157	0.0161	Promoter (<=1kb)	5	40825262	40835335	10074	2	ENST00000274242	0	RPL37	ribosomal protein L37 [Source:HGNC Symbol;Acc:HGNC:10347]
ENSG00000146731	7	56051403	56051811	409	*	3.46	4.33	0.88	3.46	0.00156	0.0161	Promoter (<=1kb)	7	56051630	56063989	12360	1	ENST00000275603	0	CCT6A	chaperonin containing TCP1 subunit 6A [Source:HGNC Symbol;Acc:HGNC:1620]
ENSG00000151135	12	106955185	106956195	1011	*	4.22	5.03	2.17	2.86	0.00157	0.0161	Promoter (<=1kb)	12	106955719	106974036	18318	1	ENST00000548125	0	TMEM263	transmembrane protein 263 [Source:HGNC Symbol;Acc:HGNC:28281]
ENSG00000164024	4	98994996	98995971	976	*	4.37	5.17	2.38	2.79	0.00156	0.0161	Promoter (<=1kb)	4	98995620	99062813	67194	1	ENST00000296411	0	METAP1	methionyl aminopeptidase 1 [Source:HGNC Symbol;Acc:HGNC:15789]
ENSG00000183696	7	48088712	48089628	917	*	4.19	4.98	2.28	2.7	0.00158	0.0161	Promoter (<=1kb)	7	48088727	48108302	19576	1	ENST00000457596	0	UPP1	uridine phosphorylase 1 [Source:HGNC Symbol;Acc:HGNC:12576]
ENSG00000079432	19	42268343	42269186	844	*	6.44	7.18	4.86	2.31	0.00161	0.0163	Promoter (<=1kb)	19	42268537	42295796	27260	1	ENST00000572681	0	CIC	capicua transcriptional repressor [Source:HGNC Symbol;Acc:HGNC:14214]
ENSG00000104613	8	19817178	19817706	529	*	3.75	4.58	1.59	2.99	0.0016	0.0163	Promoter (<=1kb)	8	19817391	19819653	2263	1	ENST00000518424	0	INTS10	integrator complex subunit 10 [Source:HGNC Symbol;Acc:HGNC:25548]
ENSG00000165861	14	73026992	73027397	406	*	3.79	4.62	1.59	3.03	0.0016	0.0163	Promoter (<=1kb)	14	72969451	73027106	57656	2	ENST00000553891	0	ZFYVE1	zinc finger FYVE-type containing 1 [Source:HGNC Symbol;Acc:HGNC:13180]
ENSG00000178821	1	1919265	1919882	618	*	5.78	6.56	3.99	2.57	0.0016	0.0163	Promoter (<=1kb)	1	1917591	1919273	1683	2	ENST00000310991	0	TMEM52	transmembrane protein 52 [Source:HGNC Symbol;Acc:HGNC:27916]
ENSG00000079616	16	29790097	29790687	591	*	3.59	4.47	0.88	3.6	0.00165	0.0164	Promoter (<=1kb)	16	29790719	29805384	14666	1	ENST00000561482	-32	KIF22	kinesin family member 22 [Source:HGNC Symbol;Acc:HGNC:6391]
ENSG00000101695	18	32018365	32019046	682	*	3.59	4.44	1.22	3.21	0.00164	0.0164	Promoter (<=1kb)	18	32018372	32073213	54842	1	ENST00000217740	0	RNF125	ring finger protein 125 [Source:HGNC Symbol;Acc:HGNC:21150]
ENSG00000151893	10	118754763	118755403	641	*	4.56	5.37	2.55	2.82	0.00164	0.0164	Promoter (<=1kb)	10	118676411	118755246	78836	2	ENST00000369151	0	CACUL1	CDK2 associated cullin domain 1 [Source:HGNC Symbol;Acc:HGNC:23727]
ENSG00000177485	X	120250592	120250997	406	*	3.45	4.34	0.59	3.75	0.00164	0.0164	Promoter (<=1kb)	23	120250752	120258398	7647	1	ENST00000326624	0	ZBTB33	zinc finger and BTB domain containing 33 [Source:HGNC Symbol;Acc:HGNC:16682]
ENSG00000256618	17	22521164	22521826	663	*	10.35	9.25	10.96	-1.72	0.00163	0.0164	Promoter (1-2kb)	17	22523111	22524663	1553	1	ENST00000540040	-1285	MTRNR2L1	MT-RNR2 like 1 [Source:HGNC Symbol;Acc:HGNC:37155]
ENSG00000265349	17	9644764	9645489	726	*	3.96	4.78	1.81	2.97	0.00164	0.0164	Promoter (<=1kb)	17	9638768	9645325	6558	2	ENST00000584676	0	AC118755.2	novel transcript, antisense to WDR16 and USP43
ENSG00000068796	5	62305675	62306237	563	*	3.62	4.48	1.23	3.25	0.00166	0.0165	Promoter (<=1kb)	5	62306162	62385676	79515	1	ENST00000401507	0	KIF2A	kinesin family member 2A [Source:HGNC Symbol;Acc:HGNC:6318]
ENSG00000106080	7	30026397	30026880	484	*	3.56	4.42	1.12	3.3	0.00167	0.0165	Promoter (<=1kb)	7	30010587	30026684	16098	2	ENST00000222803	0	FKBP14	FK506 binding protein 14 [Source:HGNC Symbol;Acc:HGNC:18625]
ENSG00000113356	5	90474144	90474853	710	*	4.27	5.12	1.95	3.17	0.00167	0.0165	Promoter (<=1kb)	5	90474261	90512129	37869	1	ENST00000503373	0	POLR3G	RNA polymerase III subunit G [Source:HGNC Symbol;Acc:HGNC:30075]
ENSG00000119711	14	74084202	74084897	696	*	5.69	6.46	3.91	2.55	0.00168	0.0165	Promoter (<=1kb)	14	74056850	74084493	27644	2	ENST00000553458	0	ALDH6A1	aldehyde dehydrogenase 6 family member A1 [Source:HGNC Symbol;Acc:HGNC:7179]
ENSG00000134461	10	5889579	5890191	613	*	3.97	4.81	1.75	3.06	0.00169	0.0165	Promoter (<=1kb)	10	5861617	5889898	28282	2	ENST00000380094	0	ANKRD16	ankyrin repeat domain 16 [Source:HGNC Symbol;Acc:HGNC:23471]
ENSG00000197111	12	53451829	53452130	302	*	3.36	4.25	0.59	3.66	0.00168	0.0165	Promoter (<=1kb)	12	53452102	53479826	27725	1	ENST00000359282	0	PCBP2	poly(rC) binding protein 2 [Source:HGNC Symbol;Acc:HGNC:8648]
ENSG00000082258	2	134918533	134918987	455	*	3.87	4.68	1.81	2.87	0.00171	0.0166	Promoter (<=1kb)	2	134918822	134954799	35978	1	ENST00000452839	0	CCNT2	cyclin T2 [Source:HGNC Symbol;Acc:HGNC:1600]
ENSG00000094631	X	48801685	48802454	770	*	4.95	5.75	3	2.74	0.00171	0.0166	Promoter (<=1kb)	23	48801700	48806706	5007	1	ENST00000376643	0	HDAC6	histone deacetylase 6 [Source:HGNC Symbol;Acc:HGNC:14064]
ENSG00000160753	1	155323902	155325057	1156	*	5.21	6.01	3.25	2.76	0.00171	0.0166	Promoter (<=1kb)	1	155323937	155331114	7178	1	ENST00000368347	0	RUSC1	RUN and SH3 domain containing 1 [Source:HGNC Symbol;Acc:HGNC:17153]
ENSG00000164904	5	126595137	126595627	491	*	4.17	5.01	1.94	3.07	0.00171	0.0166	Promoter (<=1kb)	5	126531200	126595219	64020	2	ENST00000637782	0	ALDH7A1	aldehyde dehydrogenase 7 family member A1 [Source:HGNC Symbol;Acc:HGNC:877]
ENSG00000196352	1	207321057	207321902	846	*	4.87	5.64	3.12	2.51	0.00172	0.0166	Promoter (<=1kb)	1	207321376	207360966	39591	1	ENST00000367064	0	CD55	CD55 molecule (Cromer blood group) [Source:HGNC Symbol;Acc:HGNC:2665]
ENSG00000109113	17	28717748	28718552	805	*	4.69	5.46	2.91	2.55	0.00173	0.0167	Promoter (<=1kb)	17	28714281	28717890	3610	2	ENST00000395245	0	RAB34	RAB34, member RAS oncogene family [Source:HGNC Symbol;Acc:HGNC:16519]
ENSG00000105402	19	47515166	47515617	452	*	4.48	5.28	2.55	2.73	0.00176	0.0168	Promoter (<=1kb)	19	47487637	47515240	27604	2	ENST00000263354	0	NAPA	NSF attachment protein alpha [Source:HGNC Symbol;Acc:HGNC:7641]
ENSG00000105983	7	156893247	156893676	430	*	3.4	4.27	0.88	3.39	0.00175	0.0168	Promoter (<=1kb)	7	156677791	156893230	215440	2	ENST00000353442	-17	LMBR1	limb development membrane protein 1 [Source:HGNC Symbol;Acc:HGNC:13243]
ENSG00000139178	12	7108239	7108698	460	*	3.42	4.32	0.59	3.72	0.00174	0.0168	Promoter (<=1kb)	12	7098296	7108303	10008	2	ENST00000537833	0	C1RL	complement C1r subcomponent like [Source:HGNC Symbol;Acc:HGNC:21265]
ENSG00000142197	21	36156323	36156800	478	*	5.64	6.4	3.88	2.53	0.00176	0.0168	Promoter (<=1kb)	21	36156782	36200445	43664	1	ENST00000270190	0	DOP1B	DOP1 leucine zipper like protein B [Source:HGNC Symbol;Acc:HGNC:1291]
ENSG00000163702	3	9916680	9917064	385	*	3.14	4.07	-0.26	4.32	0.00177	0.0168	Promoter (<=1kb)	3	9917074	9933620	16547	1	ENST00000416074	-10	IL17RC	interleukin 17 receptor C [Source:HGNC Symbol;Acc:HGNC:18358]
ENSG00000175061	17	16438627	16439032	406	*	4.27	5.1	2.12	2.98	0.00176	0.0168	Promoter (<=1kb)	17	16438822	16470453	31632	1	ENST00000584177	0	LRRC75A-AS1	LRRC75A antisense RNA 1 [Source:HGNC Symbol;Acc:HGNC:28619]
ENSG00000171084	3	125915783	125916668	886	*	6.34	7.11	4.53	2.59	0.00179	0.0169	Promoter (<=1kb)	3	125916620	125930010	13391	1	ENST00000467239	0	FAM86JP	family with sequence similarity 86 member J, pseudogene [Source:HGNC Symbol;Acc:HGNC:44097]
ENSG00000230590	X	74292190	74292973	784	*	3.96	4.83	1.42	3.41	0.00178	0.0169	Promoter (<=1kb)	23	73963955	74292342	328388	2	ENST00000603672	0	FTX	FTX transcript, XIST regulator [Source:HGNC Symbol;Acc:HGNC:37190]
ENSG00000111837	6	10838034	10838521	488	*	3.47	4.35	0.88	3.47	0.00181	0.017	Promoter (<=1kb)	6	10762723	10838495	75773	2	ENST00000313243	0	MAK	male germ cell associated kinase [Source:HGNC Symbol;Acc:HGNC:6816]
ENSG00000152932	5	58582919	58583331	413	*	3.08	4.01	-0.26	4.27	0.0018	0.017	Promoter (<=1kb)	5	58583040	58859394	276355	1	ENST00000282878	0	RAB3C	RAB3C, member RAS oncogene family [Source:HGNC Symbol;Acc:HGNC:30269]
ENSG00000100916	14	35826151	35826907	757	*	4.95	5.71	3.2	2.51	0.00184	0.0172	Promoter (<=1kb)	14	35826318	35871963	45646	1	ENST00000216807	0	BRMS1L	BRMS1 like transcriptional repressor [Source:HGNC Symbol;Acc:HGNC:20512]
ENSG00000267317	19	1455595	1456078	484	*	4.97	5.79	2.91	2.88	0.00183	0.0172	Promoter (2-3kb)	19	1457670	1458580	911	2	ENST00000591252	2502	AC027307.2	novel transcript, antisense to APC2
ENSG00000166681	X	103376048	103376569	522	*	3.13	4.06	-0.26	4.31	0.00185	0.0174	Promoter (<=1kb)	23	103376340	103378077	1738	1	ENST00000361298	0	BEX3	brain expressed X-linked 3 [Source:HGNC Symbol;Acc:HGNC:13388]
ENSG00000064933	2	189783980	189784825	846	*	3.95	4.75	2.01	2.74	0.0019	0.0176	Promoter (<=1kb)	2	189784085	189864359	80275	1	ENST00000639501	0	PMS1	PMS1 homolog 1, mismatch repair system component [Source:HGNC Symbol;Acc:HGNC:9121]
ENSG00000073921	11	86068948	86069647	700	*	4.45	5.24	2.55	2.69	0.0019	0.0176	Promoter (<=1kb)	11	85957684	86069059	111376	2	ENST00000532317	0	PICALM	phosphatidylinositol binding clathrin assembly protein [Source:HGNC Symbol;Acc:HGNC:15514]
ENSG00000075292	2	71331721	71332268	548	*	3.03	3.95	-0.26	4.21	0.00192	0.0176	Promoter (<=1kb)	2	71331728	71349545	17818	1	ENST00000437658	0	ZNF638	zinc finger protein 638 [Source:HGNC Symbol;Acc:HGNC:17894]
ENSG00000091140	7	107891057	107891581	525	*	4.18	5	2.12	2.88	0.00192	0.0176	Promoter (<=1kb)	7	107891162	107893554	2393	1	ENST00000485066	0	DLD	dihydrolipoamide dehydrogenase [Source:HGNC Symbol;Acc:HGNC:2898]
ENSG00000106829	9	79571410	79571987	578	*	4.28	5.06	2.46	2.6	0.00191	0.0176	Promoter (<=1kb)	9	79571773	79725499	153727	1	ENST00000376552	0	TLE4	transducin like enhancer of split 4 [Source:HGNC Symbol;Acc:HGNC:11840]
ENSG00000107938	10	125719212	125719885	674	*	3.58	4.43	1.22	3.2	0.00191	0.0176	Promoter (<=1kb)	10	125719515	125763579	44065	1	ENST00000419769	0	EDRF1	erythroid differentiation regulatory factor 1 [Source:HGNC Symbol;Acc:HGNC:24640]
ENSG00000129245	17	7614954	7615410	457	*	4.76	5.57	2.74	2.84	0.00192	0.0176	Promoter (<=1kb)	17	7602968	7614871	11904	2	ENST00000571597	-83	FXR2	FMR1 autosomal homolog 2 [Source:HGNC Symbol;Acc:HGNC:4024]
ENSG00000161888	19	11155775	11156269	495	*	3.8	4.62	1.67	2.96	0.00192	0.0176	Promoter (<=1kb)	19	11131520	11155782	24263	2	ENST00000585567	0	SPC24	SPC24, NDC80 kinetochore complex component [Source:HGNC Symbol;Acc:HGNC:26913]
ENSG00000186153	16	78099262	78099718	457	*	3.88	4.71	1.67	3.04	0.00192	0.0176	Promoter (<=1kb)	16	78099413	79212667	1113255	1	ENST00000566780	0	WWOX	WW domain containing oxidoreductase [Source:HGNC Symbol;Acc:HGNC:12799]
ENSG00000147231	X	106611856	106612518	663	*	3.24	4.14	0.23	3.91	0.00193	0.0177	Promoter (<=1kb)	23	106611930	106679437	67508	1	ENST00000372544	0	CXorf57	chromosome X open reading frame 57 [Source:HGNC Symbol;Acc:HGNC:25486]
ENSG00000060339	10	68721011	68721531	521	*	3.96	4.78	1.88	2.9	0.00197	0.0179	Promoter (<=1kb)	10	68721012	68742408	21397	1	ENST00000536391	0	CCAR1	cell division cycle and apoptosis regulator 1 [Source:HGNC Symbol;Acc:HGNC:24236]
ENSG00000102710	13	37059478	37059885	408	*	3.37	4.26	0.59	3.67	0.00197	0.0179	Promoter (<=1kb)	13	37009316	37059686	50371	2	ENST00000495071	0	SUPT20H	SPT20 homolog, SAGA complex component [Source:HGNC Symbol;Acc:HGNC:20596]
ENSG00000132003	19	13794805	13795464	660	*	5.48	6.21	3.93	2.28	0.00199	0.018	Promoter (<=1kb)	19	13795460	13832230	36771	1	ENST00000254323	0	ZSWIM4	zinc finger SWIM-type containing 4 [Source:HGNC Symbol;Acc:HGNC:25704]
ENSG00000131730	5	81233202	81233597	396	*	3.53	4.39	1.13	3.26	0.002	0.0181	Promoter (<=1kb)	5	81233285	81266397	33113	1	ENST00000254035	0	CKMT2	creatine kinase, mitochondrial 2 [Source:HGNC Symbol;Acc:HGNC:1996]
ENSG00000167716	17	1716264	1717246	983	*	5.43	6.19	3.72	2.47	0.00201	0.0181	Promoter (<=1kb)	17	1716523	1731227	14705	1	ENST00000455636	0	WDR81	WD repeat domain 81 [Source:HGNC Symbol;Acc:HGNC:26600]
ENSG00000048649	11	77819522	77821212	1691	*	5.54	6.3	3.79	2.51	0.00211	0.0182	Promoter (<=1kb)	11	77659996	77821017	161022	2	ENST00000308488	0	RSF1	remodeling and spacing factor 1 [Source:HGNC Symbol;Acc:HGNC:18118]
ENSG00000060656	1	29324755	29325171	417	*	5.02	5.79	3.23	2.57	0.00205	0.0182	Promoter (1-2kb)	1	29323218	29325650	2433	1	ENST00000492954	1537	PTPRU	protein tyrosine phosphatase, receptor type U [Source:HGNC Symbol;Acc:HGNC:9683]
ENSG00000100744	14	96362861	96363455	595	*	3.11	4.04	-0.26	4.3	0.00203	0.0182	Promoter (<=1kb)	14	96363452	96387286	23835	1	ENST00000438650	0	GSKIP	GSK3B interacting protein [Source:HGNC Symbol;Acc:HGNC:20343]
ENSG00000101251	20	13995163	13995560	398	*	4.24	5.02	2.38	2.65	0.0021	0.0182	Promoter (<=1kb)	20	13849403	13995333	145931	2	ENST00000486903	0	SEL1L2	SEL1L2, ERAD E3 ligase adaptor subunit [Source:HGNC Symbol;Acc:HGNC:15897]
ENSG00000105675	19	35557517	35558338	822	*	4.4	5.19	2.51	2.68	0.00205	0.0182	Promoter (<=1kb)	19	35550204	35557807	7604	2	ENST00000592131	0	ATP4A	ATPase H+/K+ transporting subunit alpha [Source:HGNC Symbol;Acc:HGNC:819]
ENSG00000117899	15	80989296	80989930	635	*	3.01	3.93	-0.26	4.19	0.00208	0.0182	Promoter (<=1kb)	15	80946289	80989828	43540	2	ENST00000619987	0	MESD	mesoderm development LRP chaperone [Source:HGNC Symbol;Acc:HGNC:13520]
ENSG00000125991	20	35541878	35542394	517	*	3.9	4.71	1.88	2.83	0.00207	0.0182	Promoter (<=1kb)	20	35542021	35557634	15614	1	ENST00000348547	0	ERGIC3	ERGIC and golgi 3 [Source:HGNC Symbol;Acc:HGNC:15927]
ENSG00000148835	10	103368208	103368865	658	*	3.11	4.01	0.23	3.78	0.00209	0.0182	Promoter (<=1kb)	10	103367967	103389065	21099	1	ENST00000369839	241	TAF5	TATA-box binding protein associated factor 5 [Source:HGNC Symbol;Acc:HGNC:11539]
ENSG00000149231	11	96389502	96390130	629	*	4.47	5.25	2.63	2.62	0.00205	0.0182	Promoter (<=1kb)	11	96352776	96389954	37179	2	ENST00000646818	0	CCDC82	coiled-coil domain containing 82 [Source:HGNC Symbol;Acc:HGNC:26282]
ENSG00000151422	5	108748532	108749353	822	*	5.16	5.91	3.51	2.4	0.00206	0.0182	Promoter (<=1kb)	5	108748962	109188275	439314	1	ENST00000504143	0	FER	FER tyrosine kinase [Source:HGNC Symbol;Acc:HGNC:3655]
ENSG00000164040	4	128287834	128288339	506	*	4.74	5.55	2.74	2.81	0.00206	0.0182	Promoter (<=1kb)	4	128270612	128288203	17592	2	ENST00000512483	0	PGRMC2	progesterone receptor membrane component 2 [Source:HGNC Symbol;Acc:HGNC:16089]
ENSG00000167083	17	49192045	49193187	1143	*	4.76	5.52	3.06	2.46	0.00209	0.0182	Distal Intergenic	17	49202791	49208912	6122	2	ENST00000503070	15725	GNGT2	G protein subunit gamma transducin 2 [Source:HGNC Symbol;Acc:HGNC:4412]
ENSG00000204070	20	45362931	45363750	820	*	4.02	4.86	1.82	3.04	0.00208	0.0182	Promoter (<=1kb)	20	45363028	45369215	6188	1	ENST00000243918	0	SYS1	SYS1, golgi trafficking protein [Source:HGNC Symbol;Acc:HGNC:16162]
ENSG00000226515	X	74325202	74325918	717	*	4.07	4.89	2.01	2.88	0.00206	0.0182	Distal Intergenic	23	74342713	74342860	148	2	ENST00000441858	16942	AC004386.2	ribosomal protein L39 (RPL39) pseudogene
ENSG00000230225	9	5109723	5110439	717	*	2.71	-0.11	3.61	-3.72	0.00205	0.0182	Promoter (<=1kb)	9	5109496	5110762	1267	1	ENST00000441481	227	MTND5P14	MT-ND5 pseudogene 14 [Source:HGNC Symbol;Acc:HGNC:42276]
ENSG00000242073	7	75486045	75486566	522	*	3.31	4.19	0.59	3.6	0.00208	0.0182	Promoter (<=1kb)	7	75474707	75486108	11402	2	ENST00000415277	0	AC211429.1	postmeiotic segregation increased 2-like 3 (PMS2L3) pseudogene
ENSG00000248898	5	52799369	52800234	866	*	3.84	4.69	1.5	3.18	0.00205	0.0182	5' UTR	5	52675193	52788026	112834	2	ENST00000502995	-11343	AC022126.1	novel transcript
ENSG00000275183	19	54463813	54464881	1069	*	5.18	5.91	3.59	2.32	0.00207	0.0182	Promoter (<=1kb)	19	54461796	54463711	1916	2	ENST00000611161	-102	LENG9	leukocyte receptor cluster member 9 [Source:HGNC Symbol;Acc:HGNC:16306]
ENSG00000167674	19	4471732	4472173	442	*	5.4	6.16	3.69	2.47	0.00214	0.0183	Promoter (<=1kb)	19	4472287	4502211	29925	1	ENST00000616600	-114	HDGFL2	HDGF like 2 [Source:HGNC Symbol;Acc:HGNC:14680]
ENSG00000182831	16	9091292	9091669	378	*	4.45	5.21	2.71	2.51	0.00214	0.0183	Promoter (<=1kb)	16	9091648	9121640	29993	1	ENST00000327827	0	C16orf72	chromosome 16 open reading frame 72 [Source:HGNC Symbol;Acc:HGNC:30103]
ENSG00000186056	1	30717997	30718427	431	*	5.19	6	3.17	2.83	0.00213	0.0183	Promoter (<=1kb)	1	30718504	30726744	8241	1	ENST00000414532	-77	MATN1-AS1	MATN1 antisense RNA 1 [Source:HGNC Symbol;Acc:HGNC:40364]
ENSG00000188529	1	23980043	23980703	661	*	3.86	4.68	1.81	2.87	0.00212	0.0183	Promoter (<=1kb)	1	23964804	23980331	15528	2	ENST00000344989	0	SRSF10	serine and arginine rich splicing factor 10 [Source:HGNC Symbol;Acc:HGNC:16713]
ENSG00000239521	7	100247270	100247656	387	*	3.7	4.53	1.5	3.03	0.00214	0.0183	Promoter (<=1kb)	7	100222645	100246548	23904	2	ENST00000538588	-722	CASTOR3	CASTOR family member 3 [Source:HGNC Symbol;Acc:HGNC:29954]
ENSG00000011478	19	45691999	45692820	822	*	4.74	5.51	2.97	2.54	0.00217	0.0184	Promoter (<=1kb)	19	45692483	45703989	11507	1	ENST00000012049	0	QPCTL	glutaminyl-peptide cyclotransferase like [Source:HGNC Symbol;Acc:HGNC:25952]
ENSG00000124422	17	21043153	21043665	513	*	4.56	5.37	2.59	2.78	0.00216	0.0184	Promoter (<=1kb)	17	21002375	21043375	41001	2	ENST00000455117	0	USP22	ubiquitin specific peptidase 22 [Source:HGNC Symbol;Acc:HGNC:12621]
ENSG00000174996	11	66257671	66258363	693	*	3.75	4.59	1.51	3.08	0.00217	0.0184	Promoter (<=1kb)	11	66257703	66267805	10103	1	ENST00000394067	0	KLC2	kinesin light chain 2 [Source:HGNC Symbol;Acc:HGNC:20716]
ENSG00000237886	9	136572246	136572779	534	*	3.29	4.17	0.59	3.58	0.00216	0.0184	Distal Intergenic	9	136549130	136549893	764	1	ENST00000450304	23116	NALT1	NOTCH1 associated lncRNA in T cell acute lymphoblastic leukemia 1 [Source:HGNC Symbol;Acc:HGNC:51192]
ENSG00000058729	5	97183238	97183865	628	*	3.72	4.55	1.5	3.05	0.00223	0.0185	Promoter (<=1kb)	5	97160867	97183260	22394	2	ENST00000283109	0	RIOK2	RIO kinase 2 [Source:HGNC Symbol;Acc:HGNC:18999]
ENSG00000080031	19	55207002	55207417	416	*	2.99	3.91	-0.26	4.17	0.00225	0.0185	Promoter (<=1kb)	19	55203992	55207254	3263	2	ENST00000586852	0	PTPRH	protein tyrosine phosphatase, receptor type H [Source:HGNC Symbol;Acc:HGNC:9672]
ENSG00000105186	19	32675197	32675778	582	*	3.4	4.27	0.88	3.39	0.00223	0.0185	Promoter (<=1kb)	19	32597007	32675199	78193	2	ENST00000306065	0	ANKRD27	ankyrin repeat domain 27 [Source:HGNC Symbol;Acc:HGNC:25310]
ENSG00000128050	4	56435471	56436316	846	*	5.37	6.11	3.74	2.37	0.00221	0.0185	Promoter (<=1kb)	4	56435741	56461361	25621	1	ENST00000514888	0	PAICS	phosphoribosylaminoimidazole carboxylase and phosphoribosylaminoimidazolesuccinocarboxamide synthase [Source:HGNC Symbol;Acc:HGNC:8587]
ENSG00000138741	4	121950255	121951144	890	*	3.03	3.96	-0.26	4.22	0.00224	0.0185	Promoter (<=1kb)	4	121932760	121950874	18115	2	ENST00000502968	0	TRPC3	transient receptor potential cation channel subfamily C member 3 [Source:HGNC Symbol;Acc:HGNC:12335]
ENSG00000142303	19	8592208	8592780	573	*	5.63	6.37	4.02	2.36	0.00223	0.0185	Promoter (<=1kb)	19	8586656	8592216	5561	2	ENST00000593826	0	ADAMTS10	ADAM metallopeptidase with thrombospondin type 1 motif 10 [Source:HGNC Symbol;Acc:HGNC:13201]
ENSG00000156709	X	130165780	130166187	408	*	3.13	4.06	-0.26	4.32	0.0022	0.0185	Promoter (<=1kb)	23	130129362	130165879	36518	2	ENST00000319908	0	AIFM1	apoptosis inducing factor mitochondria associated 1 [Source:HGNC Symbol;Acc:HGNC:8768]
ENSG00000159263	21	36749924	36750552	629	*	3.02	3.95	-0.26	4.2	0.0022	0.0185	Downstream (<1kb)	21	36712566	36720587	8022	1	ENST00000483178	37358	SIM2	SIM bHLH transcription factor 2 [Source:HGNC Symbol;Acc:HGNC:10883]
ENSG00000164751	8	76999988	77000732	745	*	3.75	4.58	1.51	3.07	0.0022	0.0185	Promoter (<=1kb)	8	76980258	77000226	19969	2	ENST00000357039	0	PEX2	peroxisomal biogenesis factor 2 [Source:HGNC Symbol;Acc:HGNC:9717]
ENSG00000181458	3	100492150	100492651	502	*	3.97	4.77	2	2.77	0.00219	0.0185	Promoter (<=1kb)	3	100492619	100577444	84826	1	ENST00000323523	0	TMEM45A	transmembrane protein 45A [Source:HGNC Symbol;Acc:HGNC:25480]
ENSG00000188185	7	39733107	39733592	486	*	2.97	3.89	-0.26	4.15	0.00218	0.0185	Promoter (<=1kb)	7	39733632	39793092	59461	1	ENST00000340510	-40	LINC00265	long intergenic non-protein coding RNA 265 [Source:HGNC Symbol;Acc:HGNC:28019]
ENSG00000188486	11	119095274	119095849	576	*	4.41	5.19	2.55	2.64	0.00223	0.0185	Promoter (<=1kb)	11	119093854	119095467	1614	2	ENST00000530167	0	H2AFX	H2A histone family member X [Source:HGNC Symbol;Acc:HGNC:4739]
ENSG00000235078	2	3518899	3519638	740	*	4.79	5.55	3.09	2.45	0.00223	0.0185	Promoter (<=1kb)	2	3519275	3523197	3923	1	ENST00000450917	0	AC231981.1	novel transcript, antisense to ADI1
ENSG00000248925	5	271090	271720	631	*	3.69	4.55	1.33	3.21	0.00224	0.0185	Promoter (<=1kb)	5	269858	271516	1659	2	ENST00000512642	0	HRAT5	heart tissue-associated transcript 5 [Source:NCBI gene;Acc:102467073]
ENSG00000036257	2	224585449	224585965	517	*	4.21	4.98	2.42	2.56	0.00228	0.0186	Promoter (<=1kb)	2	224470150	224585397	115248	2	ENST00000344951	-52	CUL3	cullin 3 [Source:HGNC Symbol;Acc:HGNC:2553]
ENSG00000071242	6	166627272	166627711	440	*	4.65	5.42	2.84	2.58	0.0023	0.0186	Promoter (<=1kb)	6	166498611	166627522	128912	2	ENST00000507350	0	RPS6KA2	ribosomal protein S6 kinase A2 [Source:HGNC Symbol;Acc:HGNC:10431]
ENSG00000125351	X	119852703	119853243	541	*	3.16	4.05	0.42	3.63	0.0023	0.0186	Promoter (<=1kb)	23	119834022	119852998	18977	2	ENST00000276201	0	UPF3B	UPF3B, regulator of nonsense mediated mRNA decay [Source:HGNC Symbol;Acc:HGNC:20439]
ENSG00000142347	19	8525447	8526405	959	*	5.96	6.68	4.43	2.25	0.00229	0.0186	Promoter (<=1kb)	19	8525226	8526622	1397	2	ENST00000596245	217	MYO1F	myosin IF [Source:HGNC Symbol;Acc:HGNC:7600]
ENSG00000147256	X	131073047	131073556	510	*	3.21	4.15	-0.26	4.4	0.00227	0.0186	Promoter (<=1kb)	23	131072988	131084675	11688	1	ENST00000423277	59	ARHGAP36	Rho GTPase activating protein 36 [Source:HGNC Symbol;Acc:HGNC:26388]
ENSG00000158715	1	205679349	205679921	573	*	3.54	4.42	0.88	3.53	0.00229	0.0186	Promoter (<=1kb)	1	205657851	205680459	22609	2	ENST00000367145	538	SLC45A3	solute carrier family 45 member 3 [Source:HGNC Symbol;Acc:HGNC:8642]
ENSG00000165416	13	52652377	52652821	445	*	3.38	4.25	0.88	3.37	0.00229	0.0186	Promoter (<=1kb)	13	52652709	52665649	12941	1	ENST00000483074	0	SUGT1	SGT1 homolog, MIS12 kinetochore complex assembly cochaperone [Source:HGNC Symbol;Acc:HGNC:16987]
ENSG00000166140	15	40807484	40808194	711	*	4.34	5.15	2.32	2.82	0.00229	0.0186	Promoter (<=1kb)	15	40807590	40814569	6980	1	ENST00000299173	0	ZFYVE19	zinc finger FYVE-type containing 19 [Source:HGNC Symbol;Acc:HGNC:20758]
ENSG00000059728	2	69914393	69915218	826	*	5.45	6.22	3.74	2.48	0.00232	0.0187	Promoter (<=1kb)	2	69915041	69942938	27898	1	ENST00000540449	0	MXD1	MAX dimerization protein 1 [Source:HGNC Symbol;Acc:HGNC:6761]
ENSG00000099991	22	24156743	24157242	500	*	3.89	4.71	1.81	2.9	0.00233	0.0187	Promoter (<=1kb)	22	24156533	24164489	7957	1	ENST00000495121	210	CABIN1	calcineurin binding protein 1 [Source:HGNC Symbol;Acc:HGNC:24187]
ENSG00000142920	1	33099312	33099648	337	*	2.97	3.89	-0.26	4.14	0.00234	0.0187	Intron (ENST00000294517/ENSG00000142920, intron 10 of 11)	1	33094644	33096956	2313	1	ENST00000492521	4668	AZIN2	antizyme inhibitor 2 [Source:HGNC Symbol;Acc:HGNC:29957]
ENSG00000143614	1	153922984	153923582	599	*	3.97	4.76	2.06	2.69	0.00234	0.0187	Promoter (<=1kb)	1	153828266	153923360	95095	2	ENST00000637331	0	GATAD2B	GATA zinc finger domain containing 2B [Source:HGNC Symbol;Acc:HGNC:30778]
ENSG00000163001	2	55519339	55519980	642	*	3.51	4.37	1.13	3.24	0.00233	0.0187	Promoter (<=1kb)	2	55519604	55545079	25476	1	ENST00000339012	0	CFAP36	cilia and flagella associated protein 36 [Source:HGNC Symbol;Acc:HGNC:30540]
ENSG00000135446	12	57752065	57752729	665	*	5.11	5.87	3.44	2.43	0.0024	0.0191	Promoter (<=1kb)	12	57747727	57752447	4721	2	ENST00000312990	0	CDK4	cyclin dependent kinase 4 [Source:HGNC Symbol;Acc:HGNC:1773]
ENSG00000278582	15	34514558	34515319	762	*	3.04	3.96	-0.26	4.22	0.0024	0.0191	Distal Intergenic	15	34520608	34521791	1184	1	ENST00000615639	-5289	AC027139.2	dynamin 1 (DNM1) pseudogene
ENSG00000081059	5	134114031	134114629	599	*	3.53	4.37	1.22	3.15	0.00243	0.0193	Promoter (<=1kb)	5	134114711	134147997	33287	1	ENST00000342854	-82	TCF7	transcription factor 7 [Source:HGNC Symbol;Acc:HGNC:11639]
ENSG00000198722	9	35161785	35162271	487	*	3.17	4.06	0.42	3.64	0.00243	0.0193	Promoter (<=1kb)	9	35161992	35405334	243343	1	ENST00000617908	0	UNC13B	unc-13 homolog B [Source:HGNC Symbol;Acc:HGNC:12566]
ENSG00000100918	14	24171636	24172245	610	*	3.72	4.54	1.67	2.87	0.00246	0.0194	Promoter (<=1kb)	14	24171853	24180257	8405	1	ENST00000620473	0	REC8	REC8 meiotic recombination protein [Source:HGNC Symbol;Acc:HGNC:16879]
ENSG00000133318	11	63681299	63682247	949	*	4.28	5.09	2.23	2.86	0.00247	0.0194	Promoter (<=1kb)	11	63681446	63759882	78437	1	ENST00000341307	0	RTN3	reticulon 3 [Source:HGNC Symbol;Acc:HGNC:10469]
ENSG00000159884	9	35657771	35658330	560	*	3.82	4.63	1.81	2.82	0.00247	0.0194	Promoter (<=1kb)	9	35658290	35661499	3210	1	ENST00000378409	0	CCDC107	coiled-coil domain containing 107 [Source:HGNC Symbol;Acc:HGNC:28465]
ENSG00000169375	15	75451761	75452464	704	*	5.88	6.64	4.19	2.46	0.00247	0.0194	Promoter (<=1kb)	15	75430321	75451746	21426	2	ENST00000565264	-15	SIN3A	SIN3 transcription regulator family member A [Source:HGNC Symbol;Acc:HGNC:19353]
ENSG00000205084	16	75555287	75555772	486	*	2.94	3.86	-0.26	4.12	0.00245	0.0194	Promoter (<=1kb)	16	75540121	75555271	15151	2	ENST00000569294	-16	TMEM231	transmembrane protein 231 [Source:HGNC Symbol;Acc:HGNC:37234]
ENSG00000276293	17	38799675	38800235	561	*	3.56	4.41	1.22	3.19	0.00251	0.0196	Promoter (<=1kb)	17	38765689	38799905	34217	2	ENST00000619039	0	PIP4K2B	phosphatidylinositol-5-phosphate 4-kinase type 2 beta [Source:HGNC Symbol;Acc:HGNC:8998]
ENSG00000104450	8	100157827	100158543	717	*	3.21	4.09	0.59	3.5	0.00255	0.0197	Promoter (<=1kb)	8	100157906	100194680	36775	1	ENST00000520643	0	SPAG1	sperm associated antigen 1 [Source:HGNC Symbol;Acc:HGNC:11212]
ENSG00000104835	19	38930458	38930990	533	*	3.96	4.76	2.01	2.75	0.00255	0.0197	Promoter (<=1kb)	19	38915266	38930896	15631	2	ENST00000221431	0	SARS2	seryl-tRNA synthetase 2, mitochondrial [Source:HGNC Symbol;Acc:HGNC:17697]
ENSG00000105849	7	19708753	19709255	503	*	2.93	3.85	-0.26	4.11	0.00255	0.0197	Promoter (<=1kb)	7	19695462	19709087	13626	2	ENST00000222567	0	TWISTNB	TWIST neighbor [Source:HGNC Symbol;Acc:HGNC:18027]
ENSG00000108651	17	31901479	31902005	527	*	4.1	4.89	2.23	2.67	0.00253	0.0197	Promoter (<=1kb)	17	31860899	31901765	40867	2	ENST00000261708	0	UTP6	UTP6, small subunit processome component [Source:HGNC Symbol;Acc:HGNC:18279]
ENSG00000112312	6	24774799	24775251	453	*	3.29	4.17	0.59	3.58	0.00254	0.0197	Promoter (<=1kb)	6	24774931	24786095	11165	1	ENST00000356509	0	GMNN	geminin, DNA replication inhibitor [Source:HGNC Symbol;Acc:HGNC:17493]
ENSG00000234545	7	92589843	92590476	634	*	3.21	4.09	0.59	3.5	0.00255	0.0197	Promoter (<=1kb)	7	92560793	92590393	29601	2	ENST00000438306	0	FAM133B	family with sequence similarity 133 member B [Source:HGNC Symbol;Acc:HGNC:28629]
ENSG00000036054	3	100260771	100261283	513	*	3.82	4.63	1.81	2.81	0.00257	0.0198	Promoter (<=1kb)	3	100261000	100290645	29646	1	ENST00000485687	0	TBC1D23	TBC1 domain family member 23 [Source:HGNC Symbol;Acc:HGNC:25622]
ENSG00000269858	19	40798853	40799108	256	*	4.08	4.89	2.06	2.83	0.00256	0.0198	Promoter (<=1kb)	19	40798996	40800875	1880	1	ENST00000598654	0	EGLN2	egl-9 family hypoxia inducible factor 2 [Source:HGNC Symbol;Acc:HGNC:14660]
ENSG00000283858	8	1802274	1802876	603	*	3.99	4.83	1.75	3.08	0.00258	0.0199	Promoter (1-2kb)	8	1801125	1801192	68	1	ENST00000636576	1149	MIR3674	microRNA 3674 [Source:HGNC Symbol;Acc:HGNC:38915]
ENSG00000115282	2	74482880	74483435	556	*	3.58	4.42	1.33	3.09	0.00261	0.02	Promoter (<=1kb)	2	74483073	74494559	11487	1	ENST00000489152	0	TTC31	tetratricopeptide repeat domain 31 [Source:HGNC Symbol;Acc:HGNC:25759]
ENSG00000119844	2	64524174	64524613	440	*	3.3	4.16	0.88	3.28	0.0026	0.02	Promoter (<=1kb)	2	64524305	64592997	68693	1	ENST00000238855	0	AFTPH	aftiphilin [Source:HGNC Symbol;Acc:HGNC:25951]
ENSG00000130227	8	22010023	22010699	677	*	3.58	4.43	1.22	3.2	0.00263	0.02	Distal Intergenic	8	22002985	22004013	1029	1	ENST00000522015	7038	XPO7	exportin 7 [Source:HGNC Symbol;Acc:HGNC:14108]
ENSG00000131051	20	35742043	35742687	645	*	4.19	4.97	2.32	2.65	0.00262	0.02	Promoter (<=1kb)	20	35701347	35742236	40890	2	ENST00000639702	0	RBM39	RNA binding motif protein 39 [Source:HGNC Symbol;Acc:HGNC:15923]
ENSG00000133639	12	92145787	92146673	887	*	4.76	5.52	3.09	2.43	0.0026	0.02	Promoter (<=1kb)	12	92140278	92145897	5620	2	ENST00000256015	0	BTG1	BTG anti-proliferation factor 1 [Source:HGNC Symbol;Acc:HGNC:1130]
ENSG00000138604	15	69160075	69160741	667	*	3.8	4.61	1.81	2.8	0.00264	0.02	Promoter (<=1kb)	15	69160584	69197458	36875	1	ENST00000559798	0	GLCE	glucuronic acid epimerase [Source:HGNC Symbol;Acc:HGNC:17855]
ENSG00000162396	1	54764328	54764829	502	*	4.41	5.21	2.46	2.74	0.00265	0.02	Promoter (<=1kb)	1	54756898	54764514	7617	2	ENST00000371279	0	PARS2	prolyl-tRNA synthetase 2, mitochondrial [Source:HGNC Symbol;Acc:HGNC:30563]
ENSG00000164983	8	124372721	124373201	481	*	3.31	4.17	0.88	3.29	0.00264	0.02	Promoter (<=1kb)	8	124306189	124372692	66504	2	ENST00000297632	-29	TMEM65	transmembrane protein 65 [Source:HGNC Symbol;Acc:HGNC:25203]
ENSG00000214253	7	101244749	101245181	433	*	3.61	4.45	1.33	3.12	0.00264	0.02	Promoter (<=1kb)	7	101239458	101245075	5618	2	ENST00000449367	0	FIS1	fission, mitochondrial 1 [Source:HGNC Symbol;Acc:HGNC:21689]
ENSG00000012061	19	45423500	45424523	1024	*	4.42	5.24	2.27	2.97	0.00268	0.0201	Promoter (<=1kb)	19	45407333	45424365	17033	2	ENST00000300853	0	ERCC1	ERCC excision repair 1, endonuclease non-catalytic subunit [Source:HGNC Symbol;Acc:HGNC:3433]
ENSG00000115289	2	74507354	74508607	1254	*	4.89	5.68	3.03	2.65	0.00268	0.0201	Promoter (<=1kb)	2	74505043	74507416	2374	2	ENST00000475863	0	PCGF1	polycomb group ring finger 1 [Source:HGNC Symbol;Acc:HGNC:17615]
ENSG00000124613	6	27388458	27389012	555	*	3.28	4.16	0.59	3.57	0.00266	0.0201	Promoter (<=1kb)	6	27388718	27403904	15187	1	ENST00000244576	0	ZNF391	zinc finger protein 391 [Source:HGNC Symbol;Acc:HGNC:18779]
ENSG00000106638	7	73578659	73579006	348	*	4.39	5.18	2.46	2.72	0.00273	0.0203	Promoter (<=1kb)	7	73567533	73578791	11259	2	ENST00000305632	0	TBL2	transducin beta like 2 [Source:HGNC Symbol;Acc:HGNC:11586]
ENSG00000108424	17	47649179	47649837	659	*	5.17	5.93	3.44	2.49	0.00272	0.0203	Promoter (<=1kb)	17	47649476	47682633	33158	1	ENST00000535458	0	KPNB1	karyopherin subunit beta 1 [Source:HGNC Symbol;Acc:HGNC:6400]
ENSG00000115685	2	241149720	241150313	594	*	3.2	4.09	0.42	3.67	0.00273	0.0203	Promoter (<=1kb)	2	241150022	241183652	33631	1	ENST00000234038	0	PPP1R7	protein phosphatase 1 regulatory subunit 7 [Source:HGNC Symbol;Acc:HGNC:9295]
ENSG00000157600	X	110002293	110002571	279	*	3.12	4.04	-0.26	4.3	0.00271	0.0203	Promoter (<=1kb)	23	110002631	110003594	964	1	ENST00000497754	-60	TMEM164	transmembrane protein 164 [Source:HGNC Symbol;Acc:HGNC:26217]
ENSG00000172262	5	43064598	43065045	448	*	3.12	4.01	0.42	3.59	0.00272	0.0203	Promoter (<=1kb)	5	43065176	43080343	15168	1	ENST00000503599	-131	ZNF131	zinc finger protein 131 [Source:HGNC Symbol;Acc:HGNC:12915]
ENSG00000175395	10	37976426	37976831	406	*	3.63	4.45	1.51	2.94	0.00273	0.0203	Promoter (<=1kb)	10	37949572	37976633	27062	2	ENST00000302609	0	ZNF25	zinc finger protein 25 [Source:HGNC Symbol;Acc:HGNC:13043]
ENSG00000233393	21	36104572	36105173	602	*	2.97	3.89	-0.26	4.15	0.00273	0.0203	Promoter (<=1kb)	21	36104881	36109690	4810	1	ENST00000422473	0	AP000688.2	novel transcript
ENSG00000129071	3	129439890	129440579	690	*	4.54	5.32	2.7	2.62	0.00276	0.0205	Promoter (<=1kb)	3	129430944	129440029	9086	2	ENST00000429544	0	MBD4	methyl-CpG binding domain 4, DNA glycosylase [Source:HGNC Symbol;Acc:HGNC:6919]
ENSG00000231947	X	55179787	55180538	752	*	2.67	0.06	3.55	-3.5	0.0028	0.0207	Promoter (<=1kb)	23	55179194	55179999	806	2	ENST00000453434	0	MTND2P24	MT-ND2 pseudogene 24 [Source:HGNC Symbol;Acc:HGNC:42125]
ENSG00000112096	6	159693384	159694260	877	*	3.82	4.63	1.81	2.82	0.00285	0.0208	Promoter (<=1kb)	6	159669057	159693328	24272	2	ENST00000538183	-56	SOD2	superoxide dismutase 2 [Source:HGNC Symbol;Acc:HGNC:11180]
ENSG00000127663	19	4968579	4969112	534	*	4.83	5.59	3.09	2.5	0.00284	0.0208	Promoter (<=1kb)	19	4969113	5153595	184483	1	ENST00000611640	-1	KDM4B	lysine demethylase 4B [Source:HGNC Symbol;Acc:HGNC:29136]
ENSG00000145604	5	36151701	36152134	434	*	3.19	4.06	0.59	3.47	0.00286	0.0208	Promoter (<=1kb)	5	36151989	36184041	32053	1	ENST00000274254	0	SKP2	S-phase kinase associated protein 2 [Source:HGNC Symbol;Acc:HGNC:10901]
ENSG00000149115	11	57311248	57311670	423	*	4.25	5.03	2.42	2.61	0.00285	0.0208	Promoter (<=1kb)	11	57309832	57311469	1638	2	ENST00000530920	0	TNKS1BP1	tankyrase 1 binding protein 1 [Source:HGNC Symbol;Acc:HGNC:19081]
ENSG00000151687	2	189674286	189674593	308	*	3.07	3.97	0.23	3.74	0.00284	0.0208	Promoter (<=1kb)	2	189674290	189761193	86904	1	ENST00000441800	0	ANKAR	ankyrin and armadillo repeat containing [Source:HGNC Symbol;Acc:HGNC:26350]
ENSG00000172331	7	134646604	134646866	263	*	4.07	4.88	2.07	2.81	0.00285	0.0208	Promoter (<=1kb)	7	134646808	134679813	33006	1	ENST00000344924	0	BPGM	bisphosphoglycerate mutase [Source:HGNC Symbol;Acc:HGNC:1093]
ENSG00000173926	5	127030433	127031226	794	*	3.96	4.76	2	2.75	0.00284	0.0208	Promoter (<=1kb)	5	126867714	127030808	163095	2	ENST00000308660	0	MARCH3	membrane associated ring-CH-type finger 3 [Source:HGNC Symbol;Acc:HGNC:28728]
ENSG00000187554	1	223142834	223143758	925	*	3.11	4	0.42	3.58	0.00284	0.0208	Promoter (<=1kb)	1	223109406	223143282	33877	2	ENST00000642603	0	TLR5	toll like receptor 5 [Source:HGNC Symbol;Acc:HGNC:11851]
ENSG00000257084	12	6962712	6963335	624	*	3.39	4.23	1.12	3.11	0.00286	0.0208	Promoter (<=1kb)	12	6963246	6964447	1202	1	ENST00000537269	0	MIR200CHG	MIR200C and MIR141 host gene [Source:HGNC Symbol;Acc:HGNC:53161]
ENSG00000122547	7	36152567	36153137	571	*	5.71	6.45	4.09	2.36	0.00288	0.0209	Promoter (<=1kb)	7	36153149	36301543	148395	1	ENST00000242108	-12	EEPD1	endonuclease/exonuclease/phosphatase family domain containing 1 [Source:HGNC Symbol;Acc:HGNC:22223]
ENSG00000068308	X	48957982	48958596	615	*	3.99	4.79	2.06	2.73	0.00292	0.0211	Promoter (<=1kb)	23	48922943	48958386	35444	2	ENST00000428668	0	OTUD5	OTU deubiquitinase 5 [Source:HGNC Symbol;Acc:HGNC:25402]
ENSG00000110880	12	108731622	108732453	832	*	5.44	6.18	3.83	2.36	0.00292	0.0211	Promoter (<=1kb)	12	108645109	108731596	86488	2	ENST00000261401	-26	CORO1C	coronin 1C [Source:HGNC Symbol;Acc:HGNC:2254]
ENSG00000119403	9	120868617	120869273	657	*	4.68	5.46	2.88	2.59	0.00295	0.0211	Promoter (<=1kb)	9	120855652	120868911	13260	2	ENST00000419155	0	PHF19	PHD finger protein 19 [Source:HGNC Symbol;Acc:HGNC:24566]
ENSG00000134905	13	110712777	110713551	775	*	5.48	6.26	3.68	2.58	0.00297	0.0211	Promoter (<=1kb)	13	110676999	110713522	36524	2	ENST00000544488	0	CARS2	cysteinyl-tRNA synthetase 2, mitochondrial [Source:HGNC Symbol;Acc:HGNC:25695]
ENSG00000142235	19	48492617	48493304	688	*	5.75	6.47	4.21	2.26	0.00295	0.0211	Intron (ENST00000648216/ENSG00000142235, intron 2 of 4)	19	48485271	48498405	13135	2	ENST00000648216	5101	LMTK3	lemur tyrosine kinase 3 [Source:HGNC Symbol;Acc:HGNC:19295]
ENSG00000165526	11	126211289	126212057	769	*	3.63	4.45	1.59	2.86	0.00293	0.0211	Promoter (<=1kb)	11	126202094	126211692	9599	2	ENST00000298317	0	RPUSD4	RNA pseudouridylate synthase domain containing 4 [Source:HGNC Symbol;Acc:HGNC:25898]
ENSG00000167065	22	30667563	30668128	566	*	4.17	4.94	2.38	2.57	0.00297	0.0211	Promoter (<=1kb)	22	30652051	30667843	15793	2	ENST00000404885	0	DUSP18	dual specificity phosphatase 18 [Source:HGNC Symbol;Acc:HGNC:18484]
ENSG00000197275	8	94474738	94475551	814	*	3.91	4.73	1.81	2.92	0.00296	0.0211	Promoter (<=1kb)	8	94371960	94475109	103150	2	ENST00000336148	0	RAD54B	RAD54 homolog B [Source:HGNC Symbol;Acc:HGNC:17228]
ENSG00000228126	1	150515421	150516007	587	*	3.74	4.55	1.67	2.88	0.00296	0.0211	Promoter (<=1kb)	1	150515757	150518032	2276	1	ENST00000416894	0	FALEC	focally amplified long non-coding RNA in epithelial cancer [Source:HGNC Symbol;Acc:HGNC:43713]
ENSG00000256811	12	121839274	121839844	571	*	3.86	4.66	1.94	2.72	0.00297	0.0211	3' UTR	12	121856259	121857059	801	1	ENST00000543848	-16415	AC079360.1	novel transcript
ENSG00000263370	17	29639333	29639706	374	*	3.51	4.37	1.13	3.24	0.00291	0.0211	Promoter (<=1kb)	17	29639627	29640825	1199	1	ENST00000581240	0	AC104564.1	novel transcript, antisense to SSH2
ENSG00000107789	10	87504637	87504940	304	*	3.01	3.93	-0.26	4.19	0.003	0.0212	Promoter (<=1kb)	10	87504875	87553388	48514	1	ENST00000371994	0	MINPP1	multiple inositol-polyphosphate phosphatase 1 [Source:HGNC Symbol;Acc:HGNC:7102]
ENSG00000158636	11	76444695	76445047	353	*	3.45	4.28	1.23	3.05	0.00299	0.0212	Promoter (<=1kb)	11	76444923	76497231	52309	1	ENST00000427574	0	EMSY	EMSY, BRCA2 interacting transcriptional repressor [Source:HGNC Symbol;Acc:HGNC:18071]
ENSG00000065883	7	39949464	39949844	381	*	4.34	5.11	2.55	2.56	0.00307	0.0215	Promoter (<=1kb)	7	39949646	40099580	149935	1	ENST00000181839	0	CDK13	cyclin dependent kinase 13 [Source:HGNC Symbol;Acc:HGNC:1733]
ENSG00000124532	6	24400415	24400932	518	*	3.21	4.08	0.74	3.33	0.00305	0.0215	Promoter (1-2kb)	6	24402908	24426194	23287	1	ENST00000274747	-1976	MRS2	MRS2, magnesium transporter [Source:HGNC Symbol;Acc:HGNC:13785]
ENSG00000131094	17	44968402	44968730	329	*	3.84	4.65	1.81	2.84	0.00309	0.0215	Promoter (<=1kb)	17	44959693	44968071	8379	2	ENST00000253407	-331	C1QL1	complement C1q like 1 [Source:HGNC Symbol;Acc:HGNC:24182]
ENSG00000146426	6	155185576	155185895	320	*	3.12	4.02	0.23	3.79	0.00308	0.0215	Promoter (2-3kb)	6	155183315	155245636	62322	1	ENST00000543712	2261	TIAM2	T cell lymphoma invasion and metastasis 2 [Source:HGNC Symbol;Acc:HGNC:11806]
ENSG00000149311	11	108222780	108223293	514	*	4.34	5.12	2.46	2.66	0.00309	0.0215	Promoter (<=1kb)	11	108222832	108369099	146268	1	ENST00000278616	0	ATM	ATM serine/threonine kinase [Source:HGNC Symbol;Acc:HGNC:795]
ENSG00000169862	5	11904533	11904888	356	*	3.31	4.17	0.88	3.29	0.00307	0.0215	Promoter (<=1kb)	5	10973189	11904043	930855	2	ENST00000504499	-490	CTNND2	catenin delta 2 [Source:HGNC Symbol;Acc:HGNC:2516]
ENSG00000181004	4	122732398	122732945	548	*	4.86	5.6	3.28	2.32	0.00305	0.0215	Promoter (<=1kb)	4	122732702	122744942	12241	1	ENST00000542236	0	BBS12	Bardet-Biedl syndrome 12 [Source:HGNC Symbol;Acc:HGNC:26648]
ENSG00000261202	22	40044137	40044816	680	*	4.85	5.61	3.2	2.4	0.00308	0.0215	Promoter (<=1kb)	22	40043068	40044530	1463	2	ENST00000569912	0	Z83847.1	novel transcript, antisense to FAM83F
ENSG00000096401	6	44387487	44388057	571	*	2.86	3.78	-0.26	4.04	0.00313	0.0216	Promoter (<=1kb)	6	44387525	44450426	62902	1	ENST00000371477	0	CDC5L	cell division cycle 5 like [Source:HGNC Symbol;Acc:HGNC:1743]
ENSG00000151327	14	35046271	35046636	366	*	2.94	3.86	-0.26	4.12	0.00313	0.0216	Promoter (<=1kb)	14	35046378	35081387	35010	1	ENST00000382406	0	FAM177A1	family with sequence similarity 177 member A1 [Source:HGNC Symbol;Acc:HGNC:19829]
ENSG00000188672	1	25430214	25430769	556	*	2.89	3.81	-0.26	4.06	0.00312	0.0216	Promoter (<=1kb)	1	25362312	25430192	67881	2	ENST00000349320	-22	RHCE	Rh blood group CcEe antigens [Source:HGNC Symbol;Acc:HGNC:10008]
ENSG00000216775	6	52663862	52664505	644	*	2.89	3.81	-0.26	4.06	0.00312	0.0216	Promoter (<=1kb)	6	52664366	52669153	4788	1	ENST00000643631	0	AL109918.1	uncharacterized LOC730101 [Source:NCBI gene;Acc:730101]
ENSG00000237910	2	131383451	131384248	798	*	4.24	2.17	5.06	-2.89	0.00311	0.0216	Promoter (<=1kb)	2	131382643	131384061	1419	2	ENST00000455518	0	MTCO1P18	MT-CO1 pseudogene 18 [Source:HGNC Symbol;Acc:HGNC:52020]
ENSG00000110921	12	109573228	109573771	544	*	3.99	4.8	1.95	2.85	0.00316	0.0218	Promoter (<=1kb)	12	109573255	109581535	8281	1	ENST00000539335	0	MVK	mevalonate kinase [Source:HGNC Symbol;Acc:HGNC:7530]
ENSG00000224852	2	143096662	143097428	767	*	3.79	2.02	4.56	-2.55	0.00316	0.0218	Promoter (<=1kb)	2	143094789	143096555	1767	2	ENST00000438892	-107	MTND5P24	MT-ND5 pseudogene 24 [Source:HGNC Symbol;Acc:HGNC:42286]
ENSG00000104205	8	66667044	66667788	745	*	4.71	5.51	2.74	2.77	0.00319	0.0219	Promoter (<=1kb)	8	66667596	66793833	126238	1	ENST00000520044	0	SGK3	serum/glucocorticoid regulated kinase family member 3 [Source:HGNC Symbol;Acc:HGNC:10812]
ENSG00000119718	14	75002598	75002976	379	*	3.74	4.55	1.67	2.89	0.00321	0.0219	Promoter (<=1kb)	14	75002911	75012366	9456	1	ENST00000266126	0	EIF2B2	eukaryotic translation initiation factor 2B subunit beta [Source:HGNC Symbol;Acc:HGNC:3258]
ENSG00000138757	4	75724096	75725227	1132	*	4.82	5.63	2.77	2.86	0.00321	0.0219	Promoter (<=1kb)	4	75657609	75724525	66917	2	ENST00000511868	0	G3BP2	G3BP stress granule assembly factor 2 [Source:HGNC Symbol;Acc:HGNC:30291]
ENSG00000151491	12	15881834	15882385	552	*	3.48	4.32	1.22	3.09	0.00322	0.0219	Promoter (<=1kb)	12	15620181	15882292	262112	2	ENST00000646918	0	EPS8	epidermal growth factor receptor pathway substrate 8 [Source:HGNC Symbol;Acc:HGNC:3420]
ENSG00000170852	7	32892102	32892725	624	*	3.57	4.41	1.33	3.08	0.00318	0.0219	Promoter (<=1kb)	7	32870808	32892144	21337	2	ENST00000485611	0	KBTBD2	kelch repeat and BTB domain containing 2 [Source:HGNC Symbol;Acc:HGNC:21751]
ENSG00000185033	15	90158013	90158446	434	*	4.15	4.94	2.28	2.66	0.00322	0.0219	Promoter (2-3kb)	15	90160604	90217786	57183	1	ENST00000559322	-2158	SEMA4B	semaphorin 4B [Source:HGNC Symbol;Acc:HGNC:10730]
ENSG00000196433	X	1661059	1661732	674	*	4.11	4.92	2.07	2.85	0.0032	0.0219	Distal Intergenic	23	1636398	1643081	6684	1	ENST00000432523	24661	ASMT	acetylserotonin O-methyltransferase [Source:HGNC Symbol;Acc:HGNC:750]
ENSG00000224409	1	32716493	32717049	557	*	4.56	5.33	2.81	2.52	0.00323	0.0219	Downstream (<1kb)	1	32717734	32725237	7504	2	ENST00000421619	8188	AC114489.1	novel transcript
ENSG00000099864	19	703537	704197	661	*	4.55	5.33	2.7	2.63	0.00328	0.022	Distal Intergenic	19	708939	748329	39391	1	ENST00000264560	-4742	PALM	paralemmin [Source:HGNC Symbol;Acc:HGNC:8594]
ENSG00000100949	14	24270962	24271694	733	*	3.93	4.71	2.12	2.59	0.00327	0.022	Promoter (<=1kb)	14	24265538	24271599	6062	2	ENST00000399409	0	RABGGTA	Rab geranylgeranyltransferase subunit alpha [Source:HGNC Symbol;Acc:HGNC:9795]
ENSG00000115137	2	24971576	24972097	522	*	3.72	4.54	1.59	2.95	0.00326	0.022	Promoter (<=1kb)	2	24943636	24972094	28459	2	ENST00000264711	0	DNAJC27	DnaJ heat shock protein family (Hsp40) member C27 [Source:HGNC Symbol;Acc:HGNC:30290]
ENSG00000124440	19	46303716	46304372	657	*	3.84	4.66	1.74	2.92	0.00327	0.022	Promoter (<=1kb)	19	46303849	46308767	4919	1	ENST00000600879	0	HIF3A	hypoxia inducible factor 3 subunit alpha [Source:HGNC Symbol;Acc:HGNC:15825]
ENSG00000147224	X	107628281	107628815	535	*	3.97	4.79	1.88	2.91	0.00328	0.022	Promoter (<=1kb)	23	107628424	107651026	22603	1	ENST00000372428	0	PRPS1	phosphoribosyl pyrophosphate synthetase 1 [Source:HGNC Symbol;Acc:HGNC:9462]
ENSG00000200570	9	93365382	93365963	582	*	3.49	4.34	1.22	3.11	0.00328	0.022	Distal Intergenic	9	93375556	93375667	112	1	ENST00000363700	-9593	RNU6-829P	RNA, U6 small nuclear 829, pseudogene [Source:HGNC Symbol;Acc:HGNC:47792]
ENSG00000222821	1	36401124	36401657	534	*	4.21	4.98	2.47	2.51	0.00328	0.022	Promoter (1-2kb)	1	36402721	36402859	139	2	ENST00000410889	1202	RNU4-27P	RNA, U4 small nuclear 27, pseudogene [Source:HGNC Symbol;Acc:HGNC:46963]
ENSG00000254253	8	67582317	67583030	714	*	4.44	2.85	5.17	-2.33	0.00329	0.022	Intron (ENST00000638254/ENSG00000165078, intron 2 of 9)	8	67569416	67570078	663	1	ENST00000522981	12901	NACAP10	NACA pseudogene 10 [Source:HGNC Symbol;Acc:HGNC:53906]
ENSG00000112742	6	80004281	80004936	656	*	3.3	4.16	0.88	3.28	0.00333	0.0222	Promoter (<=1kb)	6	80004605	80042527	37923	1	ENST00000369798	0	TTK	TTK protein kinase [Source:HGNC Symbol;Acc:HGNC:12401]
ENSG00000147003	X	15674792	15675704	913	*	3.91	4.7	2	2.7	0.00332	0.0222	Promoter (<=1kb)	23	15627439	15675012	47574	2	ENST00000650271	0	CLTRN	collectrin, amino acid transport regulator [Source:HGNC Symbol;Acc:HGNC:29437]
ENSG00000156110	10	74150517	74151735	1219	*	5.27	6.04	3.48	2.56	0.00335	0.0223	Promoter (<=1kb)	10	74151185	74709299	558115	1	ENST00000539909	0	ADK	adenosine kinase [Source:HGNC Symbol;Acc:HGNC:257]
ENSG00000113083	5	122076850	122077320	471	*	3.23	4.09	0.74	3.35	0.0034	0.0224	Promoter (<=1kb)	5	122065797	122077174	11378	2	ENST00000513319	0	LOX	lysyl oxidase [Source:HGNC Symbol;Acc:HGNC:6664]
ENSG00000115520	2	197453137	197453742	606	*	4.53	5.34	2.55	2.79	0.00338	0.0224	Promoter (<=1kb)	2	197453423	197475308	21886	1	ENST00000263960	0	COQ10B	coenzyme Q10B [Source:HGNC Symbol;Acc:HGNC:25819]
ENSG00000231359	7	6503735	6504632	898	*	5.92	6.66	4.29	2.37	0.0034	0.0224	Intron (ENST00000452113/ENSG00000215045, intron 14 of 20)	7	6490793	6491098	306	2	ENST00000496556	-12637	AC072052.1	ribosomal protein L31 (RPL31) pseudogene
ENSG00000246082	3	131361576	131362107	532	*	4.02	4.79	2.23	2.56	0.0034	0.0224	Promoter (<=1kb)	3	131361898	131365122	3225	1	ENST00000499077	0	NUDT16P1	nudix hydrolase 16 pseudogene 1 [Source:HGNC Symbol;Acc:HGNC:27189]
ENSG00000248907	4	155462315	155462991	677	*	3.46	1.56	4.25	-2.7	0.0034	0.0224	Promoter (<=1kb)	4	155461633	155462663	1031	2	ENST00000506452	0	MTND2P33	MT-ND2 pseudogene 33 [Source:HGNC Symbol;Acc:HGNC:42134]
ENSG00000023228	2	206159452	206159872	421	*	3.36	4.22	0.88	3.34	0.00343	0.0225	Promoter (<=1kb)	2	206114817	206159603	44787	2	ENST00000233190	0	NDUFS1	NADH:ubiquinone oxidoreductase core subunit S1 [Source:HGNC Symbol;Acc:HGNC:7707]
ENSG00000109814	4	39527155	39528192	1038	*	5.11	5.87	3.39	2.48	0.00342	0.0225	Promoter (<=1kb)	4	39498755	39527618	28864	2	ENST00000316423	0	UGDH	UDP-glucose 6-dehydrogenase [Source:HGNC Symbol;Acc:HGNC:12525]
ENSG00000116521	1	155261868	155262476	609	*	3.57	4.4	1.33	3.07	0.00342	0.0225	Promoter (<=1kb)	1	155255979	155262259	6281	2	ENST00000302631	0	SCAMP3	secretory carrier membrane protein 3 [Source:HGNC Symbol;Acc:HGNC:10565]
ENSG00000138735	4	119628664	119629040	377	*	3.9	4.68	2.06	2.61	0.00345	0.0225	Promoter (<=1kb)	4	119494395	119628991	134597	2	ENST00000354960	0	PDE5A	phosphodiesterase 5A [Source:HGNC Symbol;Acc:HGNC:8784]
ENSG00000141401	18	11980716	11981279	564	*	5.59	6.35	3.91	2.44	0.00347	0.0225	Promoter (<=1kb)	18	11981025	12028118	47094	1	ENST00000588752	0	IMPA2	inositol monophosphatase 2 [Source:HGNC Symbol;Acc:HGNC:6051]
ENSG00000145907	5	151770884	151771984	1101	*	5.71	6.5	3.84	2.66	0.00345	0.0225	Promoter (<=1kb)	5	151771045	151791029	19985	1	ENST00000523519	0	G3BP1	G3BP stress granule assembly factor 1 [Source:HGNC Symbol;Acc:HGNC:30292]
ENSG00000184785	X	135004039	135004469	431	*	4.37	5.19	2.33	2.86	0.00344	0.0225	Distal Intergenic	23	134990938	134992473	1536	1	ENST00000330288	13101	SMIM10	small integral membrane protein 10 [Source:HGNC Symbol;Acc:HGNC:41913]
ENSG00000186230	19	57435147	57435675	529	*	3.86	4.66	1.94	2.71	0.00343	0.0225	Promoter (<=1kb)	19	57435329	57445485	10157	1	ENST00000334181	0	ZNF749	zinc finger protein 749 [Source:HGNC Symbol;Acc:HGNC:32783]
ENSG00000277157	6	26188620	26189249	630	*	2.83	3.74	-0.26	4	0.00343	0.0225	Promoter (<=1kb)	6	26188765	26189076	312	2	ENST00000614247	0	HIST1H4D	histone cluster 1 H4 family member d [Source:HGNC Symbol;Acc:HGNC:4782]
ENSG00000284378	2	231714531	231715458	928	*	4.92	5.69	3.14	2.54	0.00345	0.0225	Promoter (1-2kb)	2	231713314	231713398	85	1	ENST00000612829	1217	MIR1244-1	microRNA 1244-1 [Source:HGNC Symbol;Acc:HGNC:35310]
ENSG00000086758	X	53683901	53684529	629	*	3.45	4.3	1.13	3.17	0.00349	0.0226	Promoter (<=1kb)	23	53532096	53684169	152074	2	ENST00000342160	0	HUWE1	HECT, UBA and WWE domain containing 1, E3 ubiquitin protein ligase [Source:HGNC Symbol;Acc:HGNC:30892]
ENSG00000088448	13	110915102	110915808	707	*	5.58	6.31	4.02	2.29	0.00351	0.0226	Promoter (<=1kb)	13	110878540	110915069	36530	2	ENST00000267339	-33	ANKRD10	ankyrin repeat domain 10 [Source:HGNC Symbol;Acc:HGNC:20265]
ENSG00000125505	19	54189689	54191109	1421	*	6.64	7.4	4.96	2.43	0.00351	0.0226	Promoter (<=1kb)	19	54173413	54189882	16470	2	ENST00000431666	0	MBOAT7	membrane bound O-acyltransferase domain containing 7 [Source:HGNC Symbol;Acc:HGNC:15505]
ENSG00000128563	7	102404260	102404844	585	*	3.1	3.98	0.42	3.56	0.00349	0.0226	Promoter (<=1kb)	7	102404357	102426666	22310	1	ENST00000468316	0	PRKRIP1	PRKR interacting protein 1 [Source:HGNC Symbol;Acc:HGNC:21894]
ENSG00000167578	19	40777528	40778951	1424	*	5.88	6.6	4.38	2.22	0.00352	0.0226	Promoter (<=1kb)	19	40778216	40792572	14357	1	ENST00000594800	0	RAB4B	RAB4B, member RAS oncogene family [Source:HGNC Symbol;Acc:HGNC:9782]
ENSG00000170448	4	47914334	47914823	490	*	3.33	4.17	1.01	3.17	0.00352	0.0226	Promoter (<=1kb)	4	47847233	47914667	67435	2	ENST00000329043	0	NFXL1	nuclear transcription factor, X-box binding like 1 [Source:HGNC Symbol;Acc:HGNC:18726]
ENSG00000232956	7	44986584	44986969	386	*	3.05	3.93	0.42	3.51	0.00352	0.0226	Promoter (<=1kb)	7	44983023	44986637	3615	2	ENST00000577700	0	SNHG15	small nucleolar RNA host gene 15 [Source:HGNC Symbol;Acc:HGNC:27797]
ENSG00000254858	19	18192791	18193626	836	*	4.37	5.17	2.46	2.71	0.00353	0.0226	Promoter (<=1kb)	19	18193182	18196742	3561	1	ENST00000599612	0	MPV17L2	MPV17 mitochondrial inner membrane protein like 2 [Source:HGNC Symbol;Acc:HGNC:28177]
ENSG00000255150	12	104303368	104303927	560	*	2.84	3.76	-0.26	4.01	0.00353	0.0226	Promoter (<=1kb)	12	104303739	104305205	1467	1	ENST00000527879	0	EID3	EP300 interacting inhibitor of differentiation 3 [Source:HGNC Symbol;Acc:HGNC:32961]
ENSG00000128891	15	40564857	40565253	397	*	3.44	4.27	1.23	3.04	0.00356	0.0227	Promoter (<=1kb)	15	40528683	40565011	36329	2	ENST00000560305	0	CCDC32	coiled-coil domain containing 32 [Source:HGNC Symbol;Acc:HGNC:28295]
ENSG00000196199	13	19633308	19633888	581	*	3.42	4.26	1.22	3.03	0.00356	0.0227	Promoter (<=1kb)	13	19633681	19673459	39779	1	ENST00000361479	0	MPHOSPH8	M-phase phosphoprotein 8 [Source:HGNC Symbol;Acc:HGNC:29810]
ENSG00000265460	17	39244495	39245018	524	*	2.87	3.79	-0.26	4.04	0.0036	0.0229	Promoter (<=1kb)	17	39243963	39250818	6856	1	ENST00000580264	532	AC015910.1	novel pseudogene
ENSG00000159842	17	1187040	1187371	332	*	3.07	3.96	0.23	3.73	0.00362	0.023	Promoter (<=1kb)	17	1003527	1187322	183796	2	ENST00000544583	0	ABR	ABR, RhoGEF and GTPase activating protein [Source:HGNC Symbol;Acc:HGNC:81]
ENSG00000105656	19	18522145	18522603	459	*	5.21	5.95	3.57	2.39	0.00367	0.0232	Promoter (<=1kb)	19	18442663	18522127	79465	2	ENST00000262809	-18	ELL	elongation factor for RNA polymerase II [Source:HGNC Symbol;Acc:HGNC:23114]
ENSG00000142657	1	10398430	10399287	858	*	4.33	5.09	2.63	2.46	0.00367	0.0232	Promoter (<=1kb)	1	10398592	10411552	12961	1	ENST00000491493	0	PGD	phosphogluconate dehydrogenase [Source:HGNC Symbol;Acc:HGNC:8891]
ENSG00000171853	2	3379669	3380126	458	*	2.99	3.87	0.23	3.65	0.00366	0.0232	Promoter (<=1kb)	2	3379675	3479567	99893	1	ENST00000382110	0	TRAPPC12	trafficking protein particle complex 12 [Source:HGNC Symbol;Acc:HGNC:24284]
ENSG00000198482	19	52527206	52527594	389	*	2.82	3.73	-0.26	3.99	0.00369	0.0233	Promoter (<=1kb)	19	52527652	52564464	36813	1	ENST00000487863	-58	ZNF808	zinc finger protein 808 [Source:HGNC Symbol;Acc:HGNC:33230]
ENSG00000100393	22	41091472	41091976	505	*	4.08	4.84	2.38	2.46	0.00376	0.0234	Promoter (<=1kb)	22	41091786	41180079	88294	1	ENST00000263253	0	EP300	E1A binding protein p300 [Source:HGNC Symbol;Acc:HGNC:3373]
ENSG00000111540	12	55973561	55974524	964	*	5.86	6.58	4.33	2.26	0.00371	0.0234	Promoter (<=1kb)	12	55973913	55994706	20794	1	ENST00000553116	0	RAB5B	RAB5B, member RAS oncogene family [Source:HGNC Symbol;Acc:HGNC:9784]
ENSG00000133943	14	91114048	91114415	368	*	3.65	4.45	1.74	2.7	0.00377	0.0234	Promoter (<=1kb)	14	91114063	91160369	46307	1	ENST00000521081	0	DGLUCY	D-glutamate cyclase [Source:HGNC Symbol;Acc:HGNC:20498]
ENSG00000134882	13	99200697	99201262	566	*	3.62	4.45	1.5	2.94	0.00376	0.0234	Promoter (<=1kb)	13	99200774	99385315	184542	1	ENST00000355700	0	UBAC2	UBA domain containing 2 [Source:HGNC Symbol;Acc:HGNC:20486]
ENSG00000147224	X	107654880	107655197	318	*	3.04	3.96	-0.26	4.22	0.00372	0.0234	Distal Intergenic	23	107628535	107642538	14004	1	ENST00000645903	26345	PRPS1	phosphoribosyl pyrophosphate synthetase 1 [Source:HGNC Symbol;Acc:HGNC:9462]
ENSG00000161203	3	184176400	184176815	416	*	3.79	4.61	1.67	2.94	0.00378	0.0234	Promoter (<=1kb)	3	184176778	184184048	7271	1	ENST00000439647	0	AP2M1	adaptor related protein complex 2 subunit mu 1 [Source:HGNC Symbol;Acc:HGNC:564]
ENSG00000181163	5	171387464	171387866	403	*	4.85	5.6	3.23	2.37	0.00378	0.0234	Promoter (<=1kb)	5	171387648	171411137	23490	1	ENST00000296930	0	NPM1	nucleophosmin 1 [Source:HGNC Symbol;Acc:HGNC:7910]
ENSG00000185483	1	63773689	63774174	486	*	3.69	4.51	1.59	2.92	0.00376	0.0234	Promoter (<=1kb)	1	63774022	64143385	369364	1	ENST00000371080	0	ROR1	receptor tyrosine kinase like orphan receptor 1 [Source:HGNC Symbol;Acc:HGNC:10256]
ENSG00000221886	5	160399620	160400125	506	*	2.92	3.84	-0.26	4.1	0.00373	0.0234	Promoter (<=1kb)	5	160393148	160400097	6950	2	ENST00000408953	0	ZBED8	zinc finger BED-type containing 8 [Source:HGNC Symbol;Acc:HGNC:30804]
ENSG00000230496	2	130274437	130275164	728	*	4.01	2.33	4.76	-2.43	0.00374	0.0234	Promoter (<=1kb)	2	130275592	130276257	666	1	ENST00000446518	-428	MTCO2P7	MT-CO2 pseudogene 7 [Source:HGNC Symbol;Acc:HGNC:52023]
ENSG00000266680	6	63571926	63572543	618	*	3.8	4.58	1.94	2.64	0.00374	0.0234	Promoter (<=1kb)	6	63571005	63572408	1404	2	ENST00000584934	0	AL135905.1	novel transcript, antisense to PTP4A1
ENSG00000067208	1	92784883	92785464	582	*	4.69	5.44	3.01	2.44	0.00383	0.0235	Promoter (<=1kb)	1	92703858	92785106	81249	2	ENST00000474806	0	EVI5	ecotropic viral integration site 5 [Source:HGNC Symbol;Acc:HGNC:3501]
ENSG00000119801	2	30146494	30146984	491	*	5.14	5.87	3.61	2.26	0.00379	0.0235	Promoter (<=1kb)	2	30146941	30160533	13593	1	ENST00000379519	0	YPEL5	yippee like 5 [Source:HGNC Symbol;Acc:HGNC:18329]
ENSG00000128513	7	124929580	124930123	544	*	3.73	4.53	1.75	2.79	0.00383	0.0235	Promoter (<=1kb)	7	124822386	124929981	107596	2	ENST00000357628	0	POT1	protection of telomeres 1 [Source:HGNC Symbol;Acc:HGNC:17284]
ENSG00000135070	9	86281942	86283149	1208	*	4.63	5.39	2.98	2.41	0.00381	0.0235	Promoter (<=1kb)	9	86264546	86282529	17984	2	ENST00000375991	0	ISCA1	iron-sulfur cluster assembly 1 [Source:HGNC Symbol;Acc:HGNC:28660]
ENSG00000135127	12	120093493	120094242	750	*	3.73	4.55	1.67	2.88	0.00383	0.0235	Promoter (<=1kb)	12	120093019	120094491	1473	1	ENST00000546857	474	BICDL1	BICD family like cargo adaptor 1 [Source:HGNC Symbol;Acc:HGNC:28095]
ENSG00000144591	2	219498446	219498855	410	*	4.41	5.19	2.59	2.6	0.00383	0.0235	Promoter (<=1kb)	2	219498867	219506987	8121	1	ENST00000313597	-12	GMPPA	GDP-mannose pyrophosphorylase A [Source:HGNC Symbol;Acc:HGNC:22923]
ENSG00000171608	1	9714328	9714637	310	*	3.44	4.28	1.13	3.16	0.0038	0.0235	Promoter (1-2kb)	1	9715699	9716163	465	1	ENST00000481137	-1062	PIK3CD	phosphatidylinositol-4,5-bisphosphate 3-kinase catalytic subunit delta [Source:HGNC Symbol;Acc:HGNC:8977]
ENSG00000182134	1	151790236	151790802	567	*	4.14	4.9	2.42	2.48	0.00385	0.0235	Promoter (<=1kb)	1	151770107	151790488	20382	2	ENST00000525790	0	TDRKH	tudor and KH domain containing [Source:HGNC Symbol;Acc:HGNC:11713]
ENSG00000232746	3	12868969	12869472	504	*	2.87	3.79	-0.26	4.05	0.00385	0.0235	Intron (ENST00000454887/ENSG00000144712, intron 3 of 3)	3	12877522	12885211	7690	2	ENST00000448129	15739	LINC02022	long intergenic non-protein coding RNA 2022 [Source:HGNC Symbol;Acc:HGNC:52857]
ENSG00000244615	13	24540931	24541490	560	*	2.78	3.68	-0.26	3.94	0.00385	0.0235	Intron (ENST00000445572/ENSG00000205822, intron 3 of 9)	13	24566843	24570728	3886	1	ENST00000455130	-25353	PSPC1P2	paraspeckle component 1 pseudogene 2 [Source:HGNC Symbol;Acc:HGNC:42643]
ENSG00000072803	5	172005932	172006296	365	*	2.83	3.75	-0.26	4.01	0.00388	0.0236	Promoter (<=1kb)	5	171899947	172006548	106602	2	ENST00000517395	252	FBXW11	F-box and WD repeat domain containing 11 [Source:HGNC Symbol;Acc:HGNC:13607]
ENSG00000099203	19	10835414	10836392	979	*	5.57	6.28	4.13	2.15	0.00387	0.0236	Promoter (<=1kb)	19	10832438	10836290	3853	2	ENST00000214869	0	TMED1	transmembrane p24 trafficking protein 1 [Source:HGNC Symbol;Acc:HGNC:17291]
ENSG00000169432	2	166375718	166376435	718	*	3.74	4.56	1.67	2.88	0.00389	0.0236	Promoter (<=1kb)	2	166195185	166375993	180809	2	ENST00000409672	0	SCN9A	sodium voltage-gated channel alpha subunit 9 [Source:HGNC Symbol;Acc:HGNC:10597]
ENSG00000237276	1	16217442	16217848	407	*	4.26	5.04	2.46	2.57	0.00389	0.0236	Promoter (<=1kb)	1	16216457	16217328	872	2	ENST00000475369	-114	ANO7L1	anoctamin 7 like 1 [Source:HGNC Symbol;Acc:HGNC:32248]
ENSG00000048405	7	127447297	127447652	356	*	3.38	4.25	0.88	3.37	0.00393	0.0237	Distal Intergenic	7	127377191	127431924	54734	2	ENST00000439506	-15373	ZNF800	zinc finger protein 800 [Source:HGNC Symbol;Acc:HGNC:27267]
ENSG00000048991	2	135530546	135531485	940	*	4.81	5.55	3.2	2.35	0.004	0.0237	Promoter (<=1kb)	2	135531455	135602670	71216	1	ENST00000483021	0	R3HDM1	R3H domain containing 1 [Source:HGNC Symbol;Acc:HGNC:9757]
ENSG00000089094	12	121467698	121468233	536	*	3.19	4.06	0.59	3.47	0.00397	0.0237	Promoter (2-3kb)	12	121444015	121470553	26539	2	ENST00000538243	2320	KDM2B	lysine demethylase 2B [Source:HGNC Symbol;Acc:HGNC:13610]
ENSG00000104131	15	44536334	44537184	851	*	4.43	5.2	2.71	2.49	0.00394	0.0237	Promoter (<=1kb)	15	44537057	44562803	25747	1	ENST00000261868	0	EIF3J	eukaryotic translation initiation factor 3 subunit J [Source:HGNC Symbol;Acc:HGNC:3270]
ENSG00000106331	7	127620095	127621069	975	*	3.8	4.6	1.81	2.79	0.00398	0.0237	Promoter (1-2kb)	7	127610292	127618114	7823	2	ENST00000639438	-1981	PAX4	paired box 4 [Source:HGNC Symbol;Acc:HGNC:8618]
ENSG00000120071	17	46193767	46194188	422	*	4.65	5.4	3	2.4	0.00392	0.0237	Promoter (<=1kb)	17	46039870	46193901	154032	2	ENST00000571698	0	KANSL1	KAT8 regulatory NSL complex subunit 1 [Source:HGNC Symbol;Acc:HGNC:24565]
ENSG00000139218	12	45990126	45990853	728	*	4.52	5.26	2.88	2.38	0.004	0.0237	Promoter (<=1kb)	12	45919131	45990565	71435	2	ENST00000369367	0	SCAF11	SR-related CTD associated factor 11 [Source:HGNC Symbol;Acc:HGNC:10784]
ENSG00000139734	13	60163557	60164115	559	*	4.37	5.15	2.55	2.6	0.00395	0.0237	Promoter (<=1kb)	13	59665583	60163987	498405	2	ENST00000400324	0	DIAPH3	diaphanous related formin 3 [Source:HGNC Symbol;Acc:HGNC:15480]
ENSG00000168300	8	51898967	51899545	579	*	4.22	4.99	2.46	2.53	0.00395	0.0237	Promoter (<=1kb)	8	51817575	51899186	81612	2	ENST00000544451	0	PCMTD1	protein-L-isoaspartate (D-aspartate) O-methyltransferase domain containing 1 [Source:HGNC Symbol;Acc:HGNC:30483]
ENSG00000213085	1	159899751	159900595	845	*	3.39	4.23	1.13	3.11	0.00397	0.0237	Promoter (<=1kb)	1	159872364	159900125	27762	2	ENST00000476696	0	CFAP45	cilia and flagella associated protein 45 [Source:HGNC Symbol;Acc:HGNC:17229]
ENSG00000214046	19	16659870	16660359	490	*	4.26	5.03	2.46	2.57	0.00398	0.0237	Promoter (<=1kb)	19	16630751	16660130	29380	2	ENST00000465250	0	SMIM7	small integral membrane protein 7 [Source:HGNC Symbol;Acc:HGNC:28419]
ENSG00000224531	6	11093169	11094142	974	*	3.95	4.76	1.94	2.82	0.00392	0.0237	Promoter (<=1kb)	6	11094033	11138733	44701	1	ENST00000416247	0	SMIM13	small integral membrane protein 13 [Source:HGNC Symbol;Acc:HGNC:27356]
ENSG00000232075	10	63629531	63630057	527	*	4.04	4.82	2.23	2.59	0.00395	0.0237	Distal Intergenic	10	63634317	63634827	511	2	ENST00000448009	4770	MRPL35P2	mitochondrial ribosomal protein L35 pseudogene 2 [Source:HGNC Symbol;Acc:HGNC:29706]
ENSG00000251536	12	129871941	129872967	1027	*	4.29	5.07	2.46	2.6	0.00399	0.0237	Intron (ENST00000422113/ENSG00000151952, intron 1 of 8)	12	129852208	129854944	2737	2	ENST00000502221	-16997	AC055717.1	novel transcript
ENSG00000257607	7	1059353	1059990	638	*	4.59	5.34	2.91	2.43	0.00391	0.0237	Promoter (<=1kb)	7	1055360	1059261	3902	2	ENST00000549241	-92	AC073957.2	novel transcript, antisense to GPR146
ENSG00000283813	11	10507886	10508675	790	*	6.59	5.08	7.31	-2.24	0.00396	0.0237	Promoter (<=1kb)	11	10508270	10508326	57	2	ENST00000638094	0	MIR4485	microRNA 4485 [Source:HGNC Symbol;Acc:HGNC:41628]
ENSG00000115271	2	162343945	162344363	419	*	4.63	5.4	2.84	2.56	0.00403	0.0238	Promoter (<=1kb)	2	162344088	162361420	17333	1	ENST00000437150	0	GCA	grancalcin [Source:HGNC Symbol;Acc:HGNC:15990]
ENSG00000137819	15	69305537	69305866	330	*	2.86	3.78	-0.26	4.03	0.00404	0.0238	Intron (ENST00000395407/ENSG00000137819, intron 1 of 8)	15	69298952	69389781	90830	1	ENST00000558684	6585	PAQR5	progestin and adipoQ receptor family member 5 [Source:HGNC Symbol;Acc:HGNC:29645]
ENSG00000102390	X	76172487	76173142	656	*	2.99	3.88	0.23	3.65	0.00407	0.0239	Promoter (<=1kb)	23	76172936	76178204	5269	1	ENST00000373358	0	PBDC1	polysaccharide biosynthesis domain containing 1 [Source:HGNC Symbol;Acc:HGNC:28790]
ENSG00000117697	1	212759971	212760390	420	*	2.99	3.88	0.23	3.65	0.00407	0.0239	Intron (ENST00000366978/ENSG00000117697, intron 4 of 4)	1	212726153	212791581	65429	2	ENST00000366978	31191	NSL1	NSL1, MIS12 kinetochore complex component [Source:HGNC Symbol;Acc:HGNC:24548]
ENSG00000165271	9	33473843	33474332	490	*	3.96	4.75	2.12	2.62	0.00407	0.0239	Promoter (<=1kb)	9	33461441	33473930	12490	2	ENST00000353159	0	NOL6	nucleolar protein 6 [Source:HGNC Symbol;Acc:HGNC:19910]
ENSG00000182141	19	21328912	21329571	660	*	2.77	3.67	-0.26	3.93	0.00408	0.0239	Promoter (<=1kb)	19	21291160	21329410	38251	2	ENST00000356929	0	ZNF708	zinc finger protein 708 [Source:HGNC Symbol;Acc:HGNC:12945]
ENSG00000109332	4	102868596	102869586	991	*	4.21	4.98	2.42	2.56	0.00412	0.0241	Promoter (<=1kb)	4	102797252	102868875	71624	2	ENST00000338145	0	UBE2D3	ubiquitin conjugating enzyme E2 D3 [Source:HGNC Symbol;Acc:HGNC:12476]
ENSG00000196440	X	101485057	101485748	692	*	2.75	3.66	-0.26	3.91	0.00412	0.0241	Promoter (<=1kb)	23	101485254	101516954	31701	1	ENST00000445416	0	ARMCX4	armadillo repeat containing X-linked 4 [Source:HGNC Symbol;Acc:HGNC:28615]
ENSG00000214765	7	45768561	45769570	1010	*	2.92	3.8	0.23	3.57	0.00413	0.0241	Promoter (<=1kb)	7	45723787	45768954	45168	2	ENST00000429741	0	SEPT7P2	septin 7 pseudogene 2 [Source:HGNC Symbol;Acc:HGNC:32339]
ENSG00000001084	6	53547978	53548342	365	*	3.45	4.29	1.22	3.06	0.00426	0.0243	Promoter (<=1kb)	6	53497384	53548206	50823	2	ENST00000616923	0	GCLC	glutamate-cysteine ligase catalytic subunit [Source:HGNC Symbol;Acc:HGNC:4311]
ENSG00000054118	1	36224104	36224701	598	*	4.07	4.84	2.33	2.51	0.00419	0.0243	Promoter (<=1kb)	1	36224416	36305357	80942	1	ENST00000354618	0	THRAP3	thyroid hormone receptor associated protein 3 [Source:HGNC Symbol;Acc:HGNC:22964]
ENSG00000104774	19	12664541	12664904	364	*	3.28	4.14	0.88	3.25	0.00424	0.0243	Promoter (1-2kb)	19	12660897	12663418	2522	2	ENST00000462144	-1123	MAN2B1	mannosidase alpha class 2B member 1 [Source:HGNC Symbol;Acc:HGNC:6826]
ENSG00000105613	19	12840380	12841174	795	*	4.4	5.15	2.74	2.41	0.00424	0.0243	Promoter (<=1kb)	19	12840503	12858921	18419	1	ENST00000588379	0	MAST1	microtubule associated serine/threonine kinase 1 [Source:HGNC Symbol;Acc:HGNC:19034]
ENSG00000105855	7	20330097	20330656	560	*	3.61	4.45	1.33	3.12	0.00421	0.0243	Promoter (<=1kb)	7	20330702	20410330	79629	1	ENST00000537992	-46	ITGB8	integrin subunit beta 8 [Source:HGNC Symbol;Acc:HGNC:6163]
ENSG00000125107	16	58629602	58630560	959	*	5.06	5.82	3.37	2.45	0.00422	0.0243	Promoter (<=1kb)	16	58519951	58629886	109936	2	ENST00000317147	0	CNOT1	CCR4-NOT transcription complex subunit 1 [Source:HGNC Symbol;Acc:HGNC:7877]
ENSG00000136161	13	48532403	48533241	839	*	3.96	4.73	2.17	2.56	0.00425	0.0243	Promoter (<=1kb)	13	48488959	48533233	44275	2	ENST00000344532	0	RCBTB2	RCC1 and BTB domain containing protein 2 [Source:HGNC Symbol;Acc:HGNC:1914]
ENSG00000144161	2	112254691	112255196	506	*	3.32	4.18	0.88	3.31	0.00418	0.0243	Promoter (<=1kb)	2	112211525	112255111	43587	2	ENST00000409573	0	ZC3H8	zinc finger CCCH-type containing 8 [Source:HGNC Symbol;Acc:HGNC:30941]
ENSG00000167106	9	127955492	127955803	312	*	2.8	3.71	-0.26	3.97	0.0042	0.0243	Intron (ENST00000373095/ENSG00000167106, intron 1 of 10)	9	127940883	127950722	9840	2	ENST00000300434	-4770	FAM102A	family with sequence similarity 102 member A [Source:HGNC Symbol;Acc:HGNC:31419]
ENSG00000171862	10	87862354	87863071	718	*	3.84	4.61	2.06	2.55	0.00422	0.0243	Promoter (<=1kb)	10	87863113	87971930	108818	1	ENST00000371953	-42	PTEN	phosphatase and tensin homolog [Source:HGNC Symbol;Acc:HGNC:9588]
ENSG00000171962	17	17972399	17972964	566	*	4.71	5.44	3.15	2.29	0.0042	0.0243	Promoter (<=1kb)	17	17972813	17983858	11046	1	ENST00000582416	0	DRC3	dynein regulatory complex subunit 3 [Source:HGNC Symbol;Acc:HGNC:25384]
ENSG00000180964	X	103254470	103255148	679	*	3.27	4.15	0.59	3.56	0.0042	0.0243	Promoter (<=1kb)	23	103252995	103255185	2191	2	ENST00000360000	37	TCEAL8	transcription elongation factor A like 8 [Source:HGNC Symbol;Acc:HGNC:28683]
ENSG00000198276	20	63941342	63941812	471	*	3.91	4.72	1.88	2.85	0.00425	0.0243	Promoter (<=1kb)	20	63940378	63941609	1232	2	ENST00000430743	0	UCKL1	uridine-cytidine kinase 1 like 1 [Source:HGNC Symbol;Acc:HGNC:15938]
ENSG00000204655	6	29649814	29650149	336	*	3.16	4.03	0.59	3.44	0.00425	0.0243	Distal Intergenic	6	29656981	29672372	15392	1	ENST00000376917	-6832	MOG	myelin oligodendrocyte glycoprotein [Source:HGNC Symbol;Acc:HGNC:7197]
ENSG00000160199	21	42973861	42974565	705	*	5.34	6.07	3.83	2.24	0.00429	0.0244	Promoter (<=1kb)	21	42974510	43033582	59073	1	ENST00000291547	0	PKNOX1	PBX/knotted 1 homeobox 1 [Source:HGNC Symbol;Acc:HGNC:9022]
ENSG00000164300	5	80184243	80184911	669	*	4.06	4.81	2.37	2.44	0.00428	0.0244	Intron (ENST00000509193/ENSG00000164300, intron 2 of 12)	5	80156994	80167180	10187	2	ENST00000502747	-17063	SERINC5	serine incorporator 5 [Source:HGNC Symbol;Acc:HGNC:18825]
ENSG00000211450	11	57741280	57741600	321	*	3.29	4.15	0.88	3.27	0.00429	0.0244	Promoter (<=1kb)	11	57741353	57743038	1686	1	ENST00000534355	0	SELENOH	selenoprotein H [Source:HGNC Symbol;Acc:HGNC:18251]
ENSG00000254695	11	15650272	15650851	580	*	3.22	4.07	0.88	3.19	0.00429	0.0244	Intron (ENST00000532242/ENSG00000254695, intron 1 of 2)	11	15643885	15705368	61484	1	ENST00000532242	6387	AC087379.2	uncharacterized LOC102724957 [Source:NCBI gene;Acc:102724957]
ENSG00000044446	X	18984446	18985021	576	*	3.3	4.16	0.88	3.28	0.00438	0.0245	Promoter (<=1kb)	23	18892300	18984598	92299	2	ENST00000379942	0	PHKA2	phosphorylase kinase regulatory subunit alpha 2 [Source:HGNC Symbol;Acc:HGNC:8926]
ENSG00000092853	1	35769770	35770153	384	*	3.24	4.09	0.88	3.21	0.00438	0.0245	Promoter (<=1kb)	1	35720218	35769967	49750	2	ENST00000251195	0	CLSPN	claspin [Source:HGNC Symbol;Acc:HGNC:19715]
ENSG00000093183	3	42600396	42600919	524	*	4.39	5.12	2.81	2.31	0.00433	0.0245	Promoter (<=1kb)	3	42561215	42600524	39310	2	ENST00000450981	0	SEC22C	SEC22 homolog C, vesicle trafficking protein [Source:HGNC Symbol;Acc:HGNC:16828]
ENSG00000116918	1	231528286	231528746	461	*	3.66	4.47	1.59	2.88	0.00438	0.0245	Promoter (<=1kb)	1	231528653	231566524	37872	1	ENST00000366639	0	TSNAX	translin associated factor X [Source:HGNC Symbol;Acc:HGNC:12380]
ENSG00000141750	17	39231846	39232278	433	*	3.45	4.29	1.23	3.06	0.00433	0.0245	Distal Intergenic	17	39210536	39225872	15337	2	ENST00000333461	-5974	STAC2	SH3 and cysteine rich domain 2 [Source:HGNC Symbol;Acc:HGNC:23990]
ENSG00000156966	2	231410579	231410990	412	*	2.76	3.66	-0.26	3.92	0.00438	0.0245	Distal Intergenic	2	231397176	231398257	1082	1	ENST00000479618	13403	B3GNT7	UDP-GlcNAc:betaGal beta-1,3-N-acetylglucosaminyltransferase 7 [Source:HGNC Symbol;Acc:HGNC:18811]
ENSG00000167130	9	129080545	129081391	847	*	4.94	5.69	3.25	2.44	0.00431	0.0245	Promoter (<=1kb)	9	129081100	129090435	9336	1	ENST00000372546	0	DOLPP1	dolichyldiphosphatase 1 [Source:HGNC Symbol;Acc:HGNC:29565]
ENSG00000180448	19	1082049	1082793	745	*	4.95	5.67	3.42	2.25	0.00435	0.0245	Promoter (<=1kb)	19	1082521	1083329	809	1	ENST00000590512	0	ARHGAP45	Rho GTPase activating protein 45 [Source:HGNC Symbol;Acc:HGNC:17102]
ENSG00000198561	11	57781353	57781852	500	*	2.83	3.74	-0.26	4	0.00433	0.0245	Promoter (<=1kb)	11	57781603	57796584	14982	1	ENST00000530068	0	CTNND1	catenin delta 1 [Source:HGNC Symbol;Acc:HGNC:2515]
ENSG00000198909	17	63621638	63622438	801	*	5.68	6.43	4.05	2.38	0.00436	0.0245	Promoter (<=1kb)	17	63622415	63695089	72675	1	ENST00000579585	0	MAP3K3	mitogen-activated protein kinase kinase kinase 3 [Source:HGNC Symbol;Acc:HGNC:6855]
ENSG00000114423	3	105868939	105869821	883	*	3.75	4.57	1.67	2.9	0.0044	0.0246	Promoter (<=1kb)	3	105655461	105869012	213552	2	ENST00000394030	0	CBLB	Cbl proto-oncogene B [Source:HGNC Symbol;Acc:HGNC:1542]
ENSG00000241129	12	124939926	124940900	975	*	4.18	4.98	2.22	2.75	0.0044	0.0246	Distal Intergenic	12	124935455	124935895	441	2	ENST00000480427	-4031	RPL22P19	ribosomal protein L22 pseudogene 19 [Source:HGNC Symbol;Acc:HGNC:36567]
ENSG00000047849	3	48088828	48089422	595	*	4.44	5.2	2.74	2.46	0.00443	0.0247	Promoter (<=1kb)	3	47850696	48088839	238144	2	ENST00000395734	0	MAP4	microtubule associated protein 4 [Source:HGNC Symbol;Acc:HGNC:6862]
ENSG00000138346	10	68471668	68472238	571	*	2.84	3.75	-0.26	4.01	0.00444	0.0247	Promoter (<=1kb)	10	68414064	68471886	57823	2	ENST00000551118	0	DNA2	DNA replication helicase/nuclease 2 [Source:HGNC Symbol;Acc:HGNC:2939]
ENSG00000132164	3	10873416	10873953	538	*	3.3	4.14	1.01	3.13	0.00448	0.0248	Intron (ENST00000254488/ENSG00000132164, intron 5 of 13)	3	10816201	10825498	9298	1	ENST00000454147	57215	SLC6A11	solute carrier family 6 member 11 [Source:HGNC Symbol;Acc:HGNC:11044]
ENSG00000136935	9	124940640	124941562	923	*	4.05	4.83	2.28	2.55	0.00448	0.0248	Promoter (<=1kb)	9	124878357	124941099	62743	2	ENST00000373555	0	GOLGA1	golgin A1 [Source:HGNC Symbol;Acc:HGNC:4424]
ENSG00000272205	1	167220279	167220788	510	*	4.2	4.98	2.42	2.56	0.00445	0.0248	Promoter (<=1kb)	1	167219831	167220512	682	2	ENST00000606967	0	AL451050.2	novel transcript
ENSG00000133731	8	81685823	81686423	601	*	3.39	4.2	1.33	2.88	0.00457	0.0252	Promoter (<=1kb)	8	81659044	81686301	27258	2	ENST00000311489	0	IMPA1	inositol monophosphatase 1 [Source:HGNC Symbol;Acc:HGNC:6050]
ENSG00000173486	11	64241046	64242049	1004	*	5.07	5.8	3.55	2.25	0.00457	0.0252	Promoter (<=1kb)	11	64241074	64244103	3030	1	ENST00000541388	0	FKBP2	FK506 binding protein 2 [Source:HGNC Symbol;Acc:HGNC:3718]
ENSG00000227233	7	51366889	51367300	412	*	2.85	3.77	-0.26	4.03	0.0046	0.0252	Distal Intergenic	7	51382284	51384660	2377	1	ENST00000418553	-14984	CICP17	capicua transcriptional repressor pseudogene 17 [Source:HGNC Symbol;Acc:HGNC:48827]
ENSG00000228409	7	65750751	65751068	318	*	2.74	3.65	-0.26	3.91	0.00457	0.0252	Promoter (<=1kb)	7	65751142	65763336	12195	1	ENST00000434500	-74	CCT6P1	chaperonin containing TCP1 subunit 6 pseudogene 1 [Source:HGNC Symbol;Acc:HGNC:33094]
ENSG00000232946	9	6681014	6681928	915	*	4.56	5.32	2.88	2.44	0.00458	0.0252	Distal Intergenic	9	6675284	6675614	331	1	ENST00000427308	5730	AL354707.3	60S ribosomal protein L35a (RPL35A) pseudogene
ENSG00000243056	5	140547454	140548515	1062	*	4.49	5.23	2.91	2.31	0.00459	0.0252	Promoter (<=1kb)	5	140547666	140549578	1913	1	ENST00000310331	0	EIF4EBP3	eukaryotic translation initiation factor 4E binding protein 3 [Source:HGNC Symbol;Acc:HGNC:3290]
ENSG00000269855	19	58395838	58396223	386	*	3.06	3.94	0.42	3.52	0.00458	0.0252	Promoter (<=1kb)	19	58396090	58397079	990	1	ENST00000601382	0	RNF225	ring finger protein 225 [Source:HGNC Symbol;Acc:HGNC:51249]
ENSG00000004534	3	49939792	49940295	504	*	3.39	4.21	1.33	2.88	0.00468	0.0255	Promoter (<=1kb)	3	49940007	50077249	137243	1	ENST00000442092	0	RBM6	RNA binding motif protein 6 [Source:HGNC Symbol;Acc:HGNC:9903]
ENSG00000128563	7	102363586	102363948	363	*	3.19	4.04	0.88	3.16	0.00466	0.0255	Promoter (<=1kb)	7	102363872	102404625	40754	1	ENST00000477886	0	PRKRIP1	PRKR interacting protein 1 [Source:HGNC Symbol;Acc:HGNC:21894]
ENSG00000173599	11	66958337	66958802	466	*	5	5.76	3.32	2.44	0.00465	0.0255	Promoter (<=1kb)	11	66848525	66958376	109852	2	ENST00000393958	0	PC	pyruvate carboxylase [Source:HGNC Symbol;Acc:HGNC:8636]
ENSG00000234065	2	120213931	120214848	918	*	3.6	1.51	4.42	-2.91	0.00468	0.0255	Promoter (<=1kb)	2	120213631	120214989	1359	1	ENST00000415971	300	MTND4P26	MT-ND4 pseudogene 26 [Source:HGNC Symbol;Acc:HGNC:42213]
ENSG00000083520	13	72781553	72782264	712	*	3.71	4.52	1.74	2.78	0.00471	0.0256	Promoter (<=1kb)	13	72752169	72781933	29765	2	ENST00000377767	0	DIS3	DIS3 homolog, exosome endoribonuclease and 3'-5' exoribonuclease [Source:HGNC Symbol;Acc:HGNC:20604]
ENSG00000174915	11	448119	448490	372	*	3.21	4.06	0.88	3.18	0.00472	0.0256	Promoter (<=1kb)	11	448268	487053	38786	1	ENST00000532614	0	PTDSS2	phosphatidylserine synthase 2 [Source:HGNC Symbol;Acc:HGNC:15463]
ENSG00000180228	2	178450760	178451509	750	*	4.7	5.5	2.77	2.72	0.00471	0.0256	Promoter (<=1kb)	2	178431414	178451231	19818	2	ENST00000325748	0	PRKRA	protein activator of interferon induced protein kinase EIF2AK2 [Source:HGNC Symbol;Acc:HGNC:9438]
ENSG00000198723	19	7506374	7506822	449	*	4.98	5.73	3.32	2.4	0.00471	0.0256	Promoter (<=1kb)	19	7506795	7508447	1653	1	ENST00000601292	0	TEX45	testis expressed 45 [Source:HGNC Symbol;Acc:HGNC:24745]
ENSG00000005238	9	35115939	35116551	613	*	5.01	5.74	3.49	2.25	0.00476	0.0257	Promoter (<=1kb)	9	35104121	35116341	12221	2	ENST00000605244	0	FAM214B	family with sequence similarity 214 member B [Source:HGNC Symbol;Acc:HGNC:25666]
ENSG00000032219	14	58297899	58298730	832	*	4.88	5.63	3.25	2.38	0.00475	0.0257	Promoter (<=1kb)	14	58298385	58373733	75349	1	ENST00000355431	0	ARID4A	AT-rich interaction domain 4A [Source:HGNC Symbol;Acc:HGNC:9885]
ENSG00000240533	12	6093228	6093555	328	*	2.8	3.71	-0.26	3.97	0.00476	0.0257	Promoter (2-3kb)	12	6095699	6095970	272	2	ENST00000468423	2415	RN7SL69P	RNA, 7SL, cytoplasmic 69, pseudogene [Source:HGNC Symbol;Acc:HGNC:46085]
ENSG00000064225	3	98732230	98732611	382	*	2.72	3.62	-0.26	3.88	0.0048	0.0258	Promoter (<=1kb)	3	98732236	98772969	40734	1	ENST00000489112	0	ST3GAL6	ST3 beta-galactoside alpha-2,3-sialyltransferase 6 [Source:HGNC Symbol;Acc:HGNC:18080]
ENSG00000087903	19	6199496	6199869	374	*	2.98	3.85	0.42	3.44	0.0048	0.0258	Promoter (<=1kb)	19	6040074	6199529	159456	2	ENST00000592883	0	RFX2	regulatory factor X2 [Source:HGNC Symbol;Acc:HGNC:9983]
ENSG00000132463	4	70839975	70840438	464	*	3.4	4.22	1.33	2.89	0.00482	0.0258	Promoter (<=1kb)	4	70815782	70839945	24164	2	ENST00000254799	-30	GRSF1	G-rich RNA sequence binding factor 1 [Source:HGNC Symbol;Acc:HGNC:4610]
ENSG00000162775	1	110338495	110339451	957	*	5.84	6.59	4.17	2.42	0.00481	0.0258	Promoter (<=1kb)	1	110338506	110346677	8172	1	ENST00000369784	0	RBM15	RNA binding motif protein 15 [Source:HGNC Symbol;Acc:HGNC:14959]
ENSG00000182827	1	226186717	226187245	529	*	2.72	3.62	-0.26	3.88	0.0048	0.0258	Promoter (<=1kb)	1	226144679	226186730	42052	2	ENST00000366812	0	ACBD3	acyl-CoA binding domain containing 3 [Source:HGNC Symbol;Acc:HGNC:15453]
ENSG00000038274	5	163505282	163505854	573	*	3.64	4.44	1.67	2.77	0.00493	0.0261	Promoter (<=1kb)	5	163505548	163519322	13775	1	ENST00000321757	0	MAT2B	methionine adenosyltransferase 2B [Source:HGNC Symbol;Acc:HGNC:6905]
ENSG00000062485	12	56300117	56300771	655	*	4.01	4.78	2.23	2.55	0.00492	0.0261	Promoter (<=1kb)	12	56271699	56300318	28620	2	ENST00000549143	0	CS	citrate synthase [Source:HGNC Symbol;Acc:HGNC:2422]
ENSG00000104738	8	47959991	47960950	960	*	4.08	4.87	2.22	2.64	0.00493	0.0261	Promoter (<=1kb)	8	47960185	47962327	2143	1	ENST00000518221	0	MCM4	minichromosome maintenance complex component 4 [Source:HGNC Symbol;Acc:HGNC:6947]
ENSG00000111880	6	88963372	88963839	468	*	2.72	3.63	-0.26	3.88	0.00497	0.0261	Promoter (<=1kb)	6	88610272	88963721	353450	2	ENST00000369485	0	RNGTT	RNA guanylyltransferase and 5'-phosphatase [Source:HGNC Symbol;Acc:HGNC:10073]
ENSG00000114353	3	50245969	50246625	657	*	4.04	4.8	2.33	2.47	0.00497	0.0261	Promoter (<=1kb)	3	50246894	50258697	11804	1	ENST00000451956	-269	GNAI2	G protein subunit alpha i2 [Source:HGNC Symbol;Acc:HGNC:4385]
ENSG00000134982	5	112707277	112707890	614	*	3.74	4.56	1.67	2.89	0.00496	0.0261	Promoter (<=1kb)	5	112707498	112767322	59825	1	ENST00000509732	0	APC	APC, WNT signaling pathway regulator [Source:HGNC Symbol;Acc:HGNC:583]
ENSG00000142235	19	48501551	48502434	884	*	5.81	6.55	4.24	2.31	0.00488	0.0261	3' UTR	19	48485271	48498405	13135	2	ENST00000648216	-3146	LMTK3	lemur tyrosine kinase 3 [Source:HGNC Symbol;Acc:HGNC:19295]
ENSG00000145715	5	87267799	87268712	914	*	4.22	4.99	2.47	2.53	0.00488	0.0261	Promoter (<=1kb)	5	87267888	87390927	123040	1	ENST00000274376	0	RASA1	RAS p21 protein activator 1 [Source:HGNC Symbol;Acc:HGNC:9871]
ENSG00000147118	X	48003659	48004184	526	*	2.73	3.64	-0.26	3.9	0.00498	0.0261	Promoter (<=1kb)	23	47974851	48003955	29105	2	ENST00000376943	0	ZNF182	zinc finger protein 182 [Source:HGNC Symbol;Acc:HGNC:13001]
ENSG00000155893	3	141231210	141231736	527	*	3.6	4.42	1.5	2.91	0.00491	0.0261	Promoter (<=1kb)	3	141231784	141321722	89939	1	ENST00000636601	-48	PXYLP1	2-phosphoxylose phosphatase 1 [Source:HGNC Symbol;Acc:HGNC:26303]
ENSG00000156973	2	231781239	231781665	427	*	3.76	4.55	1.88	2.67	0.00494	0.0261	Promoter (<=1kb)	2	231732425	231781309	48885	2	ENST00000287600	0	PDE6D	phosphodiesterase 6D [Source:HGNC Symbol;Acc:HGNC:8788]
ENSG00000157741	7	139230737	139231264	528	*	3.74	4.54	1.74	2.81	0.00495	0.0261	Promoter (<=1kb)	7	139231485	139308236	76752	1	ENST00000473989	-221	UBN2	ubinuclein 2 [Source:HGNC Symbol;Acc:HGNC:21931]
ENSG00000168209	10	72260499	72260959	461	*	4.64	5.4	2.94	2.46	0.00497	0.0261	Distal Intergenic	10	72273920	72276036	2117	1	ENST00000307365	-12961	DDIT4	DNA damage inducible transcript 4 [Source:HGNC Symbol;Acc:HGNC:24944]
ENSG00000185267	10	14837707	14838333	627	*	3.8	4.58	2.01	2.57	0.00495	0.0261	Promoter (<=1kb)	10	14819531	14837922	18392	2	ENST00000378441	0	CDNF	cerebral dopamine neurotrophic factor [Source:HGNC Symbol;Acc:HGNC:24913]
ENSG00000185736	10	1240287	1241141	855	*	3.77	4.57	1.81	2.76	0.00491	0.0261	Promoter (<=1kb)	10	1215676	1240530	24855	2	ENST00000469464	0	ADARB2	adenosine deaminase, RNA specific B2 (inactive) [Source:HGNC Symbol;Acc:HGNC:227]
ENSG00000276291	9	40991764	40992692	929	*	4.1	4.92	2.07	2.85	0.00494	0.0261	Promoter (<=1kb)	9	40992249	41008993	16745	1	ENST00000615326	0	FRG1HP	FSHD region gene 1 family member H, pseudogene [Source:HGNC Symbol;Acc:HGNC:51767]
ENSG00000155660	7	149028574	149029014	441	*	4.87	5.6	3.3	2.3	0.00502	0.0263	Promoter (<=1kb)	7	149003062	149028641	25580	2	ENST00000286091	0	PDIA4	protein disulfide isomerase family A member 4 [Source:HGNC Symbol;Acc:HGNC:30167]
ENSG00000116793	1	113759258	113759952	695	*	3.29	4.13	1.01	3.13	0.00504	0.0264	Promoter (<=1kb)	1	113697205	113759338	62134	2	ENST00000369598	0	PHTF1	putative homeodomain transcription factor 1 [Source:HGNC Symbol;Acc:HGNC:8939]
ENSG00000134440	18	57621705	57622234	530	*	3.59	4.39	1.67	2.72	0.00505	0.0264	Promoter (<=1kb)	18	57600656	57622173	21518	2	ENST00000256854	0	NARS	asparaginyl-tRNA synthetase [Source:HGNC Symbol;Acc:HGNC:7643]
ENSG00000197969	9	77176982	77177609	628	*	5.16	5.87	3.69	2.18	0.00504	0.0264	Promoter (<=1kb)	9	77177353	77383006	205654	1	ENST00000376634	0	VPS13A	vacuolar protein sorting 13 homolog A [Source:HGNC Symbol;Acc:HGNC:1908]
ENSG00000189431	11	13009015	13009597	583	*	3.29	4.12	1.12	3	0.00511	0.0266	Promoter (<=1kb)	11	13009577	13012106	2530	1	ENST00000529419	0	RASSF10	Ras association domain family member 10 [Source:HGNC Symbol;Acc:HGNC:33984]
ENSG00000003393	2	201780781	201781443	663	*	3.53	4.34	1.5	2.83	0.00516	0.0267	Promoter (<=1kb)	2	201700554	201781189	80636	2	ENST00000264276	0	ALS2	ALS2, alsin Rho guanine nucleotide exchange factor [Source:HGNC Symbol;Acc:HGNC:443]
ENSG00000117791	1	220747692	220748510	819	*	3.61	4.43	1.51	2.92	0.00514	0.0267	Promoter (<=1kb)	1	220748225	220755060	6836	1	ENST00000469583	0	MARC2	mitochondrial amidoxime reducing component 2 [Source:HGNC Symbol;Acc:HGNC:26064]
ENSG00000125652	19	6372527	6373187	661	*	5.01	5.76	3.33	2.43	0.00514	0.0267	Promoter (<=1kb)	19	6372433	6375251	2819	1	ENST00000245812	94	ALKBH7	alkB homolog 7 [Source:HGNC Symbol;Acc:HGNC:21306]
ENSG00000170234	5	160119474	160119853	380	*	4.65	5.41	2.97	2.43	0.00515	0.0267	Promoter (<=1kb)	5	160091339	160119423	28085	2	ENST00000307063	-51	PWWP2A	PWWP domain containing 2A [Source:HGNC Symbol;Acc:HGNC:29406]
ENSG00000175449	5	95646269	95646893	625	*	4.12	4.89	2.33	2.56	0.00516	0.0267	Promoter (<=1kb)	5	95646754	95656190	9437	1	ENST00000511684	0	RFESD	Rieske Fe-S domain containing [Source:HGNC Symbol;Acc:HGNC:29587]
ENSG00000084733	2	26033301	26034191	891	*	4.87	5.62	3.25	2.37	0.00522	0.0268	Promoter (<=1kb)	2	26034107	26135347	101241	1	ENST00000495146	0	RAB10	RAB10, member RAS oncogene family [Source:HGNC Symbol;Acc:HGNC:9759]
ENSG00000101782	18	23452816	23453465	650	*	4.12	4.9	2.32	2.57	0.0052	0.0268	Promoter (<=1kb)	18	23452823	23483140	30318	1	ENST00000339486	0	RIOK3	RIO kinase 3 [Source:HGNC Symbol;Acc:HGNC:11451]
ENSG00000174579	3	136196148	136196893	746	*	4.14	4.92	2.27	2.65	0.00519	0.0268	Promoter (<=1kb)	3	136152212	136196589	44378	2	ENST00000491050	0	MSL2	MSL complex subunit 2 [Source:HGNC Symbol;Acc:HGNC:25544]
ENSG00000175104	11	36509943	36510320	378	*	2.72	3.63	-0.26	3.89	0.00521	0.0268	Promoter (<=1kb)	11	36487027	36510272	23246	2	ENST00000526995	0	TRAF6	TNF receptor associated factor 6 [Source:HGNC Symbol;Acc:HGNC:12036]
ENSG00000186792	3	50299169	50299658	490	*	4.94	5.66	3.4	2.27	0.00521	0.0268	Promoter (<=1kb)	3	50292831	50299468	6638	2	ENST00000336307	0	HYAL3	hyaluronoglucosaminidase 3 [Source:HGNC Symbol;Acc:HGNC:5322]
ENSG00000270225	5	100052740	100053566	827	*	6.65	5.3	7.34	-2.04	0.00521	0.0268	Promoter (<=1kb)	5	100052859	100053539	681	2	ENST00000603246	0	MTCO2P22	MT-CO2 pseudogene 22 [Source:HGNC Symbol;Acc:HGNC:52151]
ENSG00000186795	10	117217289	117217804	516	*	3	3.87	0.42	3.45	0.00523	0.0269	Distal Intergenic	10	117197489	117210299	12811	1	ENST00000334549	19800	KCNK18	potassium two pore domain channel subfamily K member 18 [Source:HGNC Symbol;Acc:HGNC:19439]
ENSG00000078487	7	100428597	100429583	987	*	4.89	5.65	3.14	2.51	0.0053	0.0271	Promoter (<=1kb)	7	100400853	100428679	27827	2	ENST00000398027	0	ZCWPW1	zinc finger CW-type and PWWP domain containing 1 [Source:HGNC Symbol;Acc:HGNC:23486]
ENSG00000132669	20	19757718	19758265	548	*	3.49	4.32	1.33	2.99	0.00533	0.0271	Promoter (<=1kb)	20	19758148	19809282	51135	1	ENST00000412571	0	RIN2	Ras and Rab interactor 2 [Source:HGNC Symbol;Acc:HGNC:18750]
ENSG00000138119	10	93445348	93445906	559	*	3.84	4.6	2.12	2.48	0.00531	0.0271	Intron (ENST00000358334/ENSG00000138119, intron 3 of 52)	10	93306430	93482194	175765	2	ENST00000358334	36288	MYOF	myoferlin [Source:HGNC Symbol;Acc:HGNC:3656]
ENSG00000150527	14	39267162	39267772	611	*	3.44	4.29	1.13	3.17	0.00532	0.0271	Promoter (<=1kb)	14	39267246	39388513	121268	1	ENST00000341502	0	MIA2	MIA SH3 domain ER export factor 2 [Source:HGNC Symbol;Acc:HGNC:18432]
ENSG00000174898	19	5720237	5720832	596	*	3.84	4.63	1.94	2.69	0.00533	0.0271	Promoter (<=1kb)	19	5720677	5778734	58058	1	ENST00000381624	0	CATSPERD	cation channel sperm associated auxiliary subunit delta [Source:HGNC Symbol;Acc:HGNC:28598]
ENSG00000185619	4	705041	705811	771	*	4.94	5.66	3.44	2.22	0.00533	0.0271	Promoter (<=1kb)	4	705748	734943	29196	1	ENST00000419774	0	PCGF3	polycomb group ring finger 3 [Source:HGNC Symbol;Acc:HGNC:10066]
ENSG00000233713	9	86127114	86127604	491	*	2.91	3.8	0.23	3.57	0.00531	0.0271	Distal Intergenic	9	86132622	86132851	230	1	ENST00000427811	-5018	AL161447.1	novel pseudogene
ENSG00000006756	X	2928735	2929102	368	*	4	4.78	2.18	2.6	0.00538	0.0272	Promoter (<=1kb)	23	2913614	2929275	15662	2	ENST00000217890	173	ARSD	arylsulfatase D [Source:HGNC Symbol;Acc:HGNC:717]
ENSG00000166401	18	63970048	63971107	1060	*	3.55	4.34	1.67	2.67	0.00536	0.0272	Promoter (<=1kb)	18	63970114	64019779	49666	1	ENST00000636430	0	SERPINB8	serpin family B member 8 [Source:HGNC Symbol;Acc:HGNC:8952]
ENSG00000170468	14	73490652	73491110	459	*	2.66	3.56	-0.26	3.81	0.00535	0.0272	Promoter (<=1kb)	14	73490964	73493392	2429	1	ENST00000304061	0	RIOX1	ribosomal oxygenase 1 [Source:HGNC Symbol;Acc:HGNC:20968]
ENSG00000028203	12	95217454	95218144	691	*	4.24	4.99	2.63	2.36	0.00539	0.0273	Promoter (<=1kb)	12	95217746	95257181	39436	1	ENST00000549589	0	VEZT	vezatin, adherens junctions transmembrane protein [Source:HGNC Symbol;Acc:HGNC:18258]
ENSG00000068697	2	20051610	20052140	531	*	4.35	5.13	2.5	2.63	0.00546	0.0273	Promoter (<=1kb)	2	20032650	20052028	19379	2	ENST00000175091	0	LAPTM4A	lysosomal protein transmembrane 4 alpha [Source:HGNC Symbol;Acc:HGNC:6924]
ENSG00000079482	X	68433547	68433925	379	*	2.71	3.62	-0.26	3.87	0.00545	0.0273	Promoter (<=1kb)	23	68042344	68433805	391462	2	ENST00000355520	0	OPHN1	oligophrenin 1 [Source:HGNC Symbol;Acc:HGNC:8148]
ENSG00000119685	14	75660838	75661594	757	*	4.84	5.61	3.09	2.52	0.00543	0.0273	Promoter (<=1kb)	14	75660992	75690282	29291	1	ENST00000555290	0	TTLL5	tubulin tyrosine ligase like 5 [Source:HGNC Symbol;Acc:HGNC:19963]
ENSG00000124789	6	17706419	17706814	396	*	2.79	3.7	-0.26	3.96	0.00543	0.0273	Promoter (<=1kb)	6	17615035	17706834	91800	2	ENST00000537253	20	NUP153	nucleoporin 153 [Source:HGNC Symbol;Acc:HGNC:8062]
ENSG00000136710	2	130342217	130343086	870	*	4.18	4.95	2.37	2.58	0.00545	0.0273	Promoter (<=1kb)	2	130338241	130342349	4109	2	ENST00000259229	0	CCDC115	coiled-coil domain containing 115 [Source:HGNC Symbol;Acc:HGNC:28178]
ENSG00000136848	9	121545847	121546549	703	*	3.19	4.03	0.88	3.15	0.00546	0.0273	Distal Intergenic	9	121567057	121760227	193171	1	ENST00000394340	-20508	DAB2IP	DAB2 interacting protein [Source:HGNC Symbol;Acc:HGNC:17294]
ENSG00000138356	2	200585868	200586338	471	*	3.57	4.39	1.5	2.88	0.00545	0.0273	Promoter (<=1kb)	2	200585868	200671495	85628	1	ENST00000374700	0	AOX1	aldehyde oxidase 1 [Source:HGNC Symbol;Acc:HGNC:553]
ENSG00000162664	1	89994970	89995360	391	*	3.02	3.88	0.59	3.29	0.00541	0.0273	Promoter (<=1kb)	1	89995112	90028226	33115	1	ENST00000394583	0	ZNF326	zinc finger protein 326 [Source:HGNC Symbol;Acc:HGNC:14104]
ENSG00000214878	13	51148096	51149075	980	*	4.19	4.95	2.51	2.44	0.00543	0.0273	Intron (ENST00000636098/ENSG00000226792, intron 1 of 4)	13	51161723	51162357	635	2	ENST00000399168	13282	RPL5P31	ribosomal protein L5 pseudogene 31 [Source:HGNC Symbol;Acc:HGNC:42036]
ENSG00000157827	2	152335051	152335409	359	*	3.57	4.37	1.59	2.78	0.00548	0.0274	Promoter (<=1kb)	2	152335237	152649834	314598	1	ENST00000288670	0	FMNL2	formin like 2 [Source:HGNC Symbol;Acc:HGNC:18267]
ENSG00000239587	2	104861490	104862454	965	*	4.17	4.92	2.55	2.37	0.0055	0.0274	Intron (ENST00000598623/ENSG00000269707, intron 2 of 2)	2	104865407	104867496	2090	2	ENST00000454183	5042	AC018730.1	novel transcript, antisense to POU3F3
ENSG00000072518	11	63838738	63839050	313	*	4.39	5.14	2.71	2.44	0.00553	0.0275	Promoter (<=1kb)	11	63838928	63911019	72092	1	ENST00000377810	0	MARK2	microtubule affinity regulating kinase 2 [Source:HGNC Symbol;Acc:HGNC:3332]
ENSG00000086666	15	80058984	80059817	834	*	3.95	4.72	2.17	2.55	0.00552	0.0275	Promoter (<=1kb)	15	80059568	80138392	78825	1	ENST00000613266	0	ZFAND6	zinc finger AN1-type containing 6 [Source:HGNC Symbol;Acc:HGNC:30164]
ENSG00000023318	9	100098816	100099510	695	*	4.61	5.36	2.97	2.39	0.00557	0.0276	Promoter (<=1kb)	9	99979179	100099040	119862	2	ENST00000262455	0	ERP44	endoplasmic reticulum protein 44 [Source:HGNC Symbol;Acc:HGNC:18311]
ENSG00000080824	14	102139164	102140062	899	*	4.89	5.61	3.37	2.23	0.00557	0.0276	Promoter (<=1kb)	14	102081049	102139686	58638	2	ENST00000334701	0	HSP90AA1	heat shock protein 90 alpha family class A member 1 [Source:HGNC Symbol;Acc:HGNC:5253]
ENSG00000106803	9	99221687	99222365	679	*	3.5	4.3	1.5	2.8	0.00558	0.0276	Promoter (<=1kb)	9	99222064	99230615	8552	1	ENST00000498603	0	SEC61B	Sec61 translocon beta subunit [Source:HGNC Symbol;Acc:HGNC:16993]
ENSG00000143621	1	153670977	153671346	370	*	2.83	3.7	0.23	3.47	0.00561	0.0276	Promoter (<=1kb)	1	153661788	153671028	9241	2	ENST00000615950	0	ILF2	interleukin enhancer binding factor 2 [Source:HGNC Symbol;Acc:HGNC:6037]
ENSG00000149260	11	77066325	77066853	529	*	3.64	4.44	1.67	2.78	0.00558	0.0276	Promoter (<=1kb)	11	77066941	77126155	59215	1	ENST00000278559	-88	CAPN5	calpain 5 [Source:HGNC Symbol;Acc:HGNC:1482]
ENSG00000174938	16	29877316	29877832	517	*	5.08	5.79	3.63	2.16	0.00562	0.0276	Exon (ENST00000346932/ENSG00000174938, exon 9 of 16)	16	29876854	29886019	9166	2	ENST00000568407	8187	SEZ6L2	seizure related 6 homolog like 2 [Source:HGNC Symbol;Acc:HGNC:30844]
ENSG00000178078	19	4342423	4343522	1100	*	5.15	5.88	3.59	2.29	0.00561	0.0276	Promoter (<=1kb)	19	4324044	4342786	18743	2	ENST00000599736	0	STAP2	signal transducing adaptor family member 2 [Source:HGNC Symbol;Acc:HGNC:30430]
ENSG00000203666	1	244970024	244970622	599	*	4.09	4.84	2.42	2.43	0.00558	0.0276	Promoter (<=1kb)	1	244970286	245091806	121521	1	ENST00000497591	0	EFCAB2	EF-hand calcium binding domain 2 [Source:HGNC Symbol;Acc:HGNC:28166]
ENSG00000245598	19	46661238	46661627	390	*	4.31	5.08	2.59	2.49	0.0056	0.0276	Promoter (<=1kb)	19	46661478	46671341	9864	1	ENST00000500689	0	DACT3-AS1	DACT3 antisense RNA 1 [Source:HGNC Symbol;Acc:HGNC:44120]
ENSG00000086189	5	62403614	62404403	790	*	3.86	4.65	1.94	2.71	0.00565	0.0277	Promoter (<=1kb)	5	62387254	62403933	16680	2	ENST00000199320	0	DIMT1	DIM1 dimethyladenosine transferase 1 homolog [Source:HGNC Symbol;Acc:HGNC:30217]
ENSG00000037637	1	16351945	16352393	449	*	3.31	4.17	0.88	3.29	0.00571	0.0278	Promoter (<=1kb)	1	16246839	16352454	105616	2	ENST00000375592	61	FBXO42	F-box protein 42 [Source:HGNC Symbol;Acc:HGNC:29249]
ENSG00000050426	12	51047897	51048257	361	*	3.35	4.17	1.22	2.95	0.00574	0.0278	Promoter (<=1kb)	12	51047962	51058087	10126	1	ENST00000551477	0	LETMD1	LETM1 domain containing 1 [Source:HGNC Symbol;Acc:HGNC:24241]
ENSG00000124802	6	8102233	8102710	478	*	3.57	4.37	1.67	2.7	0.00571	0.0278	Promoter (<=1kb)	6	8073360	8102548	29189	2	ENST00000429723	0	EEF1E1	eukaryotic translation elongation factor 1 epsilon 1 [Source:HGNC Symbol;Acc:HGNC:3212]
ENSG00000130255	19	5680600	5681028	429	*	4.26	5.07	2.28	2.78	0.0057	0.0278	Promoter (<=1kb)	19	5681027	5690327	9301	1	ENST00000582380	0	RPL36	ribosomal protein L36 [Source:HGNC Symbol;Acc:HGNC:13631]
ENSG00000147905	9	37251488	37251842	355	*	2.82	3.69	0.23	3.46	0.00568	0.0278	Intron (ENST00000336755/ENSG00000147905, intron 2 of 8)	9	37284163	37354802	70640	1	ENST00000463625	-32321	ZCCHC7	zinc finger CCHC-type containing 7 [Source:HGNC Symbol;Acc:HGNC:26209]
ENSG00000158715	1	205671074	205671343	270	*	2.65	3.55	-0.26	3.81	0.00573	0.0278	Intron (ENST00000367145/ENSG00000158715, intron 1 of 4)	1	205657851	205662668	4818	2	ENST00000460934	-8406	SLC45A3	solute carrier family 45 member 3 [Source:HGNC Symbol;Acc:HGNC:8642]
ENSG00000167646	19	55166333	55167082	750	*	4.5	5.24	2.88	2.36	0.00572	0.0278	Promoter (<=1kb)	19	55158661	55166722	8062	2	ENST00000455045	0	DNAAF3	dynein axonemal assembly factor 3 [Source:HGNC Symbol;Acc:HGNC:30492]
ENSG00000177640	10	118046851	118047500	650	*	2.7	3.6	-0.26	3.86	0.0057	0.0278	Promoter (<=1kb)	10	118046994	118056225	9232	1	ENST00000426021	0	CASC2	cancer susceptibility 2 [Source:HGNC Symbol;Acc:HGNC:22933]
ENSG00000182707	X	73877494	73878234	741	*	3.31	4.17	0.88	3.29	0.00571	0.0278	Promoter (2-3kb)	23	73875068	73875635	568	1	ENST00000495569	2426	FXYD6P3	FXYD domain containing ion transport regulator 6 pseudogene 3 [Source:HGNC Symbol;Acc:HGNC:31124]
ENSG00000219481	1	16613428	16613902	475	*	4.82	5.54	3.33	2.21	0.00573	0.0278	Promoter (<=1kb)	1	16562319	16613487	51169	2	ENST00000430580	0	NBPF1	NBPF member 1 [Source:HGNC Symbol;Acc:HGNC:26088]
ENSG00000095059	19	12681224	12681705	482	*	3.9	4.68	2.06	2.62	0.00582	0.0279	Promoter (<=1kb)	19	12677291	12681332	4042	2	ENST00000597152	0	DHPS	deoxyhypusine synthase [Source:HGNC Symbol;Acc:HGNC:2869]
ENSG00000114796	3	183635528	183636004	477	*	3.36	4.19	1.22	2.96	0.00578	0.0279	Promoter (<=1kb)	3	183635568	183679478	43911	1	ENST00000242810	0	KLHL24	kelch like family member 24 [Source:HGNC Symbol;Acc:HGNC:25947]
ENSG00000115355	2	55419427	55419910	484	*	3.08	3.95	0.59	3.36	0.00579	0.0279	Promoter (<=1kb)	2	55287842	55419613	131772	2	ENST00000336838	0	CCDC88A	coiled-coil domain containing 88A [Source:HGNC Symbol;Acc:HGNC:25523]
ENSG00000130939	1	10032673	10033464	792	*	4.83	5.55	3.3	2.25	0.00578	0.0279	Promoter (<=1kb)	1	10032832	10180367	147536	1	ENST00000253251	0	UBE4B	ubiquitination factor E4B [Source:HGNC Symbol;Acc:HGNC:12500]
ENSG00000135372	11	34105619	34105882	264	*	2.75	3.66	-0.26	3.92	0.00579	0.0279	Promoter (<=1kb)	11	34105617	34146574	40958	1	ENST00000531159	2	NAT10	N-acetyltransferase 10 [Source:HGNC Symbol;Acc:HGNC:29830]
ENSG00000140859	16	57775695	57776093	399	*	3.54	4.32	1.67	2.66	0.00576	0.0279	Promoter (<=1kb)	16	57771324	57775119	3796	2	ENST00000569222	-576	KIFC3	kinesin family member C3 [Source:HGNC Symbol;Acc:HGNC:6326]
ENSG00000244754	13	32538362	32539042	681	*	3.16	4	0.88	3.12	0.00582	0.0279	Promoter (<=1kb)	13	32432489	32538885	106397	2	ENST00000357505	0	N4BP2L2	NEDD4 binding protein 2 like 2 [Source:HGNC Symbol;Acc:HGNC:26916]
ENSG00000260790	16	22374761	22375072	312	*	3.57	4.39	1.5	2.88	0.00581	0.0279	Promoter (<=1kb)	16	22374859	22376273	1415	1	ENST00000568827	0	AC092338.2	uncharacterized LOC440346 [Source:NCBI gene;Acc:440346]
ENSG00000077684	4	128811007	128811444	438	*	4.02	4.77	2.37	2.4	0.00589	0.028	Promoter (<=1kb)	4	128811270	128875224	63955	1	ENST00000610919	0	JADE1	jade family PHD finger 1 [Source:HGNC Symbol;Acc:HGNC:30027]
ENSG00000085433	1	109041799	109042185	387	*	3.18	4.03	0.88	3.14	0.00591	0.028	Promoter (<=1kb)	1	108970214	109041986	71773	2	ENST00000400794	0	WDR47	WD repeat domain 47 [Source:HGNC Symbol;Acc:HGNC:29141]
ENSG00000114346	3	172750425	172750877	453	*	4.04	4.8	2.32	2.48	0.00587	0.028	Promoter (<=1kb)	3	172750682	172821474	70793	1	ENST00000232458	0	ECT2	epithelial cell transforming 2 [Source:HGNC Symbol;Acc:HGNC:3155]
ENSG00000115159	2	156400669	156401151	483	*	2.64	3.53	-0.26	3.79	0.00584	0.028	Distal Intergenic	2	156435290	156510849	75560	1	ENST00000415049	-34139	GPD2	glycerol-3-phosphate dehydrogenase 2 [Source:HGNC Symbol;Acc:HGNC:4456]
ENSG00000161040	7	103074515	103075099	585	*	3.48	4.29	1.42	2.87	0.00587	0.028	Promoter (<=1kb)	7	102813230	103074833	261604	2	ENST00000379305	0	FBXL13	F-box and leucine rich repeat protein 13 [Source:HGNC Symbol;Acc:HGNC:21658]
ENSG00000167525	17	28711263	28711736	474	*	4.3	5.06	2.63	2.43	0.00592	0.028	Promoter (<=1kb)	17	28703516	28711660	8145	2	ENST00000439862	0	PROCA1	protein interacting with cyclin A1 [Source:HGNC Symbol;Acc:HGNC:28600]
ENSG00000167632	8	140457148	140458497	1350	*	4.79	5.5	3.35	2.15	0.00585	0.028	Promoter (<=1kb)	8	139727725	140457762	730038	2	ENST00000648948	0	TRAPPC9	trafficking protein particle complex 9 [Source:HGNC Symbol;Acc:HGNC:30832]
ENSG00000172183	15	88638680	88639296	617	*	3.95	4.71	2.28	2.43	0.00589	0.028	Promoter (<=1kb)	15	88638743	88656483	17741	1	ENST00000306072	0	ISG20	interferon stimulated exonuclease gene 20 [Source:HGNC Symbol;Acc:HGNC:6130]
ENSG00000230276	9	29213701	29214347	647	*	3.2	4.04	1.01	3.03	0.00592	0.028	Distal Intergenic	9	29254075	29254426	352	2	ENST00000450912	40079	AL162388.1	NHP2 non-histone chromosome protein 2-like 1 (S. cerevisiae) (NHP2L1) pseudogene
ENSG00000283894	3	75641116	75641815	700	*	3.73	4.51	1.88	2.63	0.0059	0.028	Intron (ENST00000638439/ENSG00000243422, intron 1 of 2)	3	75630763	75630858	96	1	ENST00000640185	10353	MIR1324	microRNA 1324 [Source:HGNC Symbol;Acc:HGNC:35377]
ENSG00000100836	14	23321023	23321432	410	*	4.39	5.15	2.7	2.44	0.00594	0.0281	Promoter (<=1kb)	14	23321289	23326185	4897	1	ENST00000216727	0	PABPN1	poly(A) binding protein nuclear 1 [Source:HGNC Symbol;Acc:HGNC:8565]
ENSG00000103591	15	67254557	67254908	352	*	3.71	4.48	1.94	2.54	0.00594	0.0281	Promoter (<=1kb)	15	67201033	67254736	53704	2	ENST00000261880	0	AAGAB	alpha and gamma adaptin binding protein [Source:HGNC Symbol;Acc:HGNC:25662]
ENSG00000140829	16	72093383	72093995	613	*	4.36	5.1	2.78	2.32	0.00593	0.0281	Promoter (<=1kb)	16	72093562	72112912	19351	1	ENST00000268482	0	DHX38	DEAH-box helicase 38 [Source:HGNC Symbol;Acc:HGNC:17211]
ENSG00000049883	5	72320094	72320663	570	*	3.66	4.45	1.81	2.64	0.00603	0.0284	Promoter (<=1kb)	5	72320367	72359352	38986	1	ENST00000536805	0	PTCD2	pentatricopeptide repeat domain 2 [Source:HGNC Symbol;Acc:HGNC:25734]
ENSG00000135829	1	182838817	182839414	598	*	2.87	3.75	0.23	3.52	0.00603	0.0284	Promoter (<=1kb)	1	182839369	182887751	48383	1	ENST00000367549	0	DHX9	DExH-box helicase 9 [Source:HGNC Symbol;Acc:HGNC:2750]
ENSG00000141294	17	47831375	47831664	290	*	2.7	3.6	-0.26	3.86	0.00606	0.0284	Promoter (<=1kb)	17	47831627	47837713	6087	1	ENST00000269025	0	LRRC46	leucine rich repeat containing 46 [Source:HGNC Symbol;Acc:HGNC:25047]
ENSG00000166707	X	104112482	104112924	443	*	2.77	3.68	-0.26	3.94	0.00601	0.0284	Promoter (<=1kb)	23	104112511	104115604	3094	1	ENST00000537356	0	ZCCHC18	zinc finger CCHC-type containing 18 [Source:HGNC Symbol;Acc:HGNC:32459]
ENSG00000169599	2	69437097	69437762	666	*	3.89	4.66	2.07	2.6	0.00605	0.0284	Promoter (<=1kb)	2	69395750	69437628	41879	2	ENST00000410022	0	NFU1	NFU1 iron-sulfur cluster scaffold [Source:HGNC Symbol;Acc:HGNC:16287]
ENSG00000178980	19	47778150	47778680	531	*	3.13	3.98	0.88	3.1	0.00602	0.0284	Promoter (<=1kb)	19	47778572	47784681	6110	1	ENST00000601048	0	SELENOW	selenoprotein W [Source:HGNC Symbol;Acc:HGNC:10752]
ENSG00000240327	X	113990724	113991054	331	*	2.95	3.87	-0.26	4.13	0.00607	0.0284	Intron (ENST00000468762/ENSG00000241743, intron 1 of 4)	23	113976341	113976633	293	2	ENST00000463035	-14091	RN7SL93P	RNA, 7SL, cytoplasmic 93, pseudogene [Source:HGNC Symbol;Acc:HGNC:46109]
ENSG00000092330	14	24242369	24243011	643	*	3.81	4.62	1.82	2.8	0.00611	0.0285	Promoter (<=1kb)	14	24239643	24242618	2976	2	ENST00000559969	0	TINF2	TERF1 interacting nuclear factor 2 [Source:HGNC Symbol;Acc:HGNC:11824]
ENSG00000105866	7	21426755	21427976	1222	*	5.36	6.07	3.94	2.12	0.00608	0.0285	Promoter (<=1kb)	7	21428034	21514822	86789	1	ENST00000222584	-58	SP4	Sp4 transcription factor [Source:HGNC Symbol;Acc:HGNC:11209]
ENSG00000159314	17	45405034	45405825	792	*	5.27	6.02	3.61	2.41	0.0061	0.0285	Promoter (<=1kb)	17	45394943	45405934	10992	2	ENST00000528384	109	ARHGAP27	Rho GTPase activating protein 27 [Source:HGNC Symbol;Acc:HGNC:31813]
ENSG00000112218	6	96837153	96837774	622	*	2.83	3.71	0.23	3.48	0.00622	0.0288	Promoter (<=1kb)	6	96794126	96837463	43338	2	ENST00000229955	0	GPR63	G protein-coupled receptor 63 [Source:HGNC Symbol;Acc:HGNC:13302]
ENSG00000123975	9	89310283	89311062	780	*	3.98	4.72	2.37	2.35	0.00623	0.0288	Promoter (<=1kb)	9	89311198	89316703	5506	1	ENST00000314355	-136	CKS2	CDC28 protein kinase regulatory subunit 2 [Source:HGNC Symbol;Acc:HGNC:2000]
ENSG00000131725	X	118345471	118346194	724	*	4.09	4.87	2.28	2.59	0.00621	0.0288	Promoter (<=1kb)	23	118346073	118449958	103886	1	ENST00000371822	0	WDR44	WD repeat domain 44 [Source:HGNC Symbol;Acc:HGNC:30512]
ENSG00000135318	6	85449826	85450509	684	*	2.89	3.76	0.42	3.34	0.00622	0.0288	Promoter (<=1kb)	6	85450091	85471599	21509	1	ENST00000369646	0	NT5E	5'-nucleotidase ecto [Source:HGNC Symbol;Acc:HGNC:8021]
ENSG00000168214	4	26319555	26320974	1420	*	5.11	5.81	3.69	2.12	0.00617	0.0288	Promoter (<=1kb)	4	26319662	26415613	95952	1	ENST00000506956	0	RBPJ	recombination signal binding protein for immunoglobulin kappa J region [Source:HGNC Symbol;Acc:HGNC:5724]
ENSG00000250015	5	116361212	116362105	894	*	3.6	4.42	1.51	2.91	0.00618	0.0288	Intron (ENST00000503424/ENSG00000145781, intron 3 of 5)	5	116302354	116304134	1781	2	ENST00000507813	-57078	AC018752.1	novel transcript
ENSG00000140451	15	64807356	64808194	839	*	5.19	5.9	3.74	2.16	0.00624	0.0289	Distal Intergenic	15	64818010	64818824	815	2	ENST00000559522	10630	PIF1	PIF1 5'-to-3' DNA helicase [Source:HGNC Symbol;Acc:HGNC:26220]
ENSG00000146963	7	139340292	139341833	1542	*	4.86	5.56	3.44	2.12	0.00628	0.029	Promoter (<=1kb)	7	139340359	139422511	82153	1	ENST00000541170	0	LUC7L2	LUC7 like 2, pre-mRNA splicing factor [Source:HGNC Symbol;Acc:HGNC:21608]
ENSG00000163684	3	58306082	58306560	479	*	3.09	3.95	0.59	3.36	0.00627	0.029	Promoter (<=1kb)	3	58306247	58316572	10326	1	ENST00000461797	0	RPP14	ribonuclease P/MRP subunit p14 [Source:HGNC Symbol;Acc:HGNC:30327]
ENSG00000112110	6	159789602	159790477	876	*	4.56	5.28	3.03	2.25	0.00635	0.0291	Promoter (<=1kb)	6	159789812	159798313	8502	1	ENST00000476826	0	MRPL18	mitochondrial ribosomal protein L18 [Source:HGNC Symbol;Acc:HGNC:14477]
ENSG00000115944	2	42361216	42361815	600	*	4.61	5.32	3.12	2.2	0.00631	0.0291	Promoter (<=1kb)	2	42350507	42361216	10710	2	ENST00000234301	0	COX7A2L	cytochrome c oxidase subunit 7A2 like [Source:HGNC Symbol;Acc:HGNC:2289]
ENSG00000124588	6	2999336	3000315	980	*	4.46	5.17	2.98	2.2	0.00636	0.0291	Promoter (<=1kb)	6	2999876	3015643	15768	1	ENST00000397717	0	NQO2	N-ribosyldihydronicotinamide:quinone reductase 2 [Source:HGNC Symbol;Acc:HGNC:7856]
ENSG00000137936	1	93680364	93681205	842	*	3.47	4.27	1.5	2.77	0.00632	0.0291	Promoter (<=1kb)	1	93561794	93681370	119577	2	ENST00000370243	165	BCAR3	BCAR3, NSP family adaptor protein [Source:HGNC Symbol;Acc:HGNC:973]
ENSG00000141696	17	41800815	41801180	366	*	3.73	4.5	1.95	2.56	0.00631	0.0291	Downstream (<1kb)	17	41802320	41806848	4529	2	ENST00000465097	5668	P3H4	prolyl 3-hydroxylase family member 4 (non-enzymatic) [Source:HGNC Symbol;Acc:HGNC:16946]
ENSG00000165548	14	77181242	77181930	689	*	4.1	4.88	2.23	2.65	0.00636	0.0291	Promoter (<=1kb)	14	77181623	77231730	50108	1	ENST00000554766	0	TMEM63C	transmembrane protein 63C [Source:HGNC Symbol;Acc:HGNC:23787]
ENSG00000167749	19	50909433	50910042	610	*	4.27	4.99	2.74	2.25	0.00632	0.0291	Promoter (<=1kb)	19	50907990	50909382	1393	2	ENST00000596876	-51	KLK4	kallikrein related peptidase 4 [Source:HGNC Symbol;Acc:HGNC:6365]
ENSG00000102316	X	54808281	54808971	691	*	4.4	5.16	2.7	2.45	0.00639	0.0292	Promoter (<=1kb)	23	54808338	54815694	7357	1	ENST00000218439	0	MAGED2	MAGE family member D2 [Source:HGNC Symbol;Acc:HGNC:16353]
ENSG00000115540	2	197515960	197516376	417	*	2.98	3.84	0.59	3.24	0.00638	0.0292	Promoter (<=1kb)	2	197516047	197551012	34966	1	ENST00000448447	0	MOB4	MOB family member 4, phocein [Source:HGNC Symbol;Acc:HGNC:17261]
ENSG00000006607	2	241354818	241355630	813	*	5.06	5.77	3.61	2.16	0.00644	0.0293	Promoter (<=1kb)	2	241356243	241494841	138599	1	ENST00000264042	-613	FARP2	FERM, ARH/RhoGEF and pleckstrin domain protein 2 [Source:HGNC Symbol;Acc:HGNC:16460]
ENSG00000012211	X	49190943	49191463	521	*	3.93	4.69	2.23	2.46	0.00645	0.0293	3' UTR	23	49179806	49186528	6723	2	ENST00000376317	-4415	PRICKLE3	prickle planar cell polarity protein 3 [Source:HGNC Symbol;Acc:HGNC:6645]
ENSG00000020256	20	52104578	52105167	590	*	2.87	3.73	0.42	3.31	0.00649	0.0293	Promoter (<=1kb)	20	52085241	52104923	19683	2	ENST00000395989	0	ZFP64	ZFP64 zinc finger protein [Source:HGNC Symbol;Acc:HGNC:15940]
ENSG00000121067	17	49677966	49678271	306	*	4.12	4.88	2.46	2.41	0.00649	0.0293	Promoter (<=1kb)	17	49598884	49678110	79227	2	ENST00000393328	0	SPOP	speckle type BTB/POZ protein [Source:HGNC Symbol;Acc:HGNC:11254]
ENSG00000128310	22	37817705	37818175	471	*	3.15	3.98	1.01	2.98	0.00648	0.0293	Distal Intergenic	22	37823382	37825495	2114	1	ENST00000249041	-5207	GALR3	galanin receptor 3 [Source:HGNC Symbol;Acc:HGNC:4134]
ENSG00000133265	19	55280201	55280743	543	*	4.54	5.3	2.85	2.45	0.00648	0.0293	Promoter (<=1kb)	19	55262231	55280360	18130	2	ENST00000255631	0	HSPBP1	HSPA (Hsp70) binding protein 1 [Source:HGNC Symbol;Acc:HGNC:24989]
ENSG00000138795	4	108166504	108166869	366	*	2.88	3.74	0.42	3.33	0.00651	0.0293	Promoter (<=1kb)	4	108048639	108166721	118083	2	ENST00000510624	0	LEF1	lymphoid enhancer binding factor 1 [Source:HGNC Symbol;Acc:HGNC:6551]
ENSG00000140876	16	77722467	77722874	408	*	4.03	4.8	2.28	2.52	0.00647	0.0293	Promoter (<=1kb)	16	77722492	77742260	19769	1	ENST00000613075	0	NUDT7	nudix hydrolase 7 [Source:HGNC Symbol;Acc:HGNC:8054]
ENSG00000142405	19	53837222	53837962	741	*	3.69	4.47	1.88	2.59	0.00643	0.0293	Distal Intergenic	19	53793743	53824394	30652	2	ENST00000391773	-12828	NLRP12	NLR family pyrin domain containing 12 [Source:HGNC Symbol;Acc:HGNC:22938]
ENSG00000169860	3	152834685	152835325	641	*	3.29	4.12	1.13	3	0.00651	0.0293	Promoter (<=1kb)	3	152834693	152841439	6747	1	ENST00000305097	0	P2RY1	purinergic receptor P2Y1 [Source:HGNC Symbol;Acc:HGNC:8539]
ENSG00000261469	16	68237541	68237930	390	*	4.45	5.22	2.7	2.52	0.00644	0.0293	Promoter (<=1kb)	16	68236845	68237667	823	2	ENST00000564147	0	AC020978.4	novel transcript, sense intronic to ESRP2
ENSG00000120256	6	149864263	149864719	457	*	3.83	4.61	2	2.61	0.00654	0.0294	Promoter (<=1kb)	6	149840438	149864026	23589	2	ENST00000367368	-237	LRP11	LDL receptor related protein 11 [Source:HGNC Symbol;Acc:HGNC:16936]
ENSG00000152380	5	80487981	80488539	559	*	3.46	4.26	1.5	2.76	0.00655	0.0294	Promoter (<=1kb)	5	80487986	80542042	54057	1	ENST00000511718	0	FAM151B	family with sequence similarity 151 member B [Source:HGNC Symbol;Acc:HGNC:33716]
ENSG00000174456	12	110048365	110048669	305	*	2.7	3.61	-0.26	3.87	0.00653	0.0294	Promoter (<=1kb)	12	110027028	110048555	21528	2	ENST00000546651	0	C12orf76	chromosome 12 open reading frame 76 [Source:HGNC Symbol;Acc:HGNC:33790]
ENSG00000225921	6	13615047	13615370	324	*	3.1	3.94	0.88	3.07	0.00654	0.0294	Promoter (<=1kb)	6	13615327	13621205	5879	1	ENST00000451315	0	NOL7	nucleolar protein 7 [Source:HGNC Symbol;Acc:HGNC:21040]
ENSG00000126458	19	49640226	49640708	483	*	4.88	5.59	3.44	2.15	0.0066	0.0295	Promoter (<=1kb)	19	49635292	49640201	4910	2	ENST00000246792	-25	RRAS	RAS related [Source:HGNC Symbol;Acc:HGNC:10447]
ENSG00000176472	19	43533949	43534373	425	*	4.29	5.04	2.59	2.46	0.00659	0.0295	Promoter (<=1kb)	19	43533436	43534266	831	1	ENST00000600154	513	ZNF575	zinc finger protein 575 [Source:HGNC Symbol;Acc:HGNC:27606]
ENSG00000186716	22	23242479	23243196	718	*	3.52	4.33	1.51	2.81	0.00663	0.0296	Exon (ENST00000479188/ENSG00000186716, exon 2 of 5)	22	23251032	23261393	10362	1	ENST00000480973	-7836	BCR	BCR, RhoGEF and GTPase activating protein [Source:HGNC Symbol;Acc:HGNC:1014]
ENSG00000060656	1	29282964	29283595	632	*	5.6	6.36	3.91	2.45	0.0067	0.0297	Promoter (<=1kb)	1	29283723	29304040	20318	1	ENST00000531385	-128	PTPRU	protein tyrosine phosphatase, receptor type U [Source:HGNC Symbol;Acc:HGNC:9683]
ENSG00000104852	19	49085180	49085607	428	*	3.27	4.1	1.13	2.98	0.00666	0.0297	Promoter (<=1kb)	19	49085419	49108598	23180	1	ENST00000601065	0	SNRNP70	small nuclear ribonucleoprotein U1 subunit 70 [Source:HGNC Symbol;Acc:HGNC:11150]
ENSG00000120333	1	175023165	175023814	650	*	3.62	4.39	1.88	2.51	0.00666	0.0297	Promoter (<=1kb)	1	175012958	175023425	10468	2	ENST00000476371	0	MRPS14	mitochondrial ribosomal protein S14 [Source:HGNC Symbol;Acc:HGNC:14049]
ENSG00000120526	8	109334142	109334609	468	*	4.21	4.94	2.63	2.31	0.00666	0.0297	Promoter (<=1kb)	8	109240919	109334385	93467	2	ENST00000239690	0	NUDCD1	NudC domain containing 1 [Source:HGNC Symbol;Acc:HGNC:24306]
ENSG00000225630	1	629083	629798	716	*	5.68	4.25	6.38	-2.13	0.0067	0.0297	Promoter (<=1kb)	1	629640	630683	1044	1	ENST00000457540	0	MTND2P28	MT-ND2 pseudogene 28 [Source:HGNC Symbol;Acc:HGNC:42129]
ENSG00000257704	19	47273757	47274557	801	*	4.8	5.52	3.28	2.24	0.00669	0.0297	Promoter (<=1kb)	19	47274453	47275707	1255	1	ENST00000552360	0	INAFM1	InaF motif containing 1 [Source:HGNC Symbol;Acc:HGNC:27406]
ENSG00000012779	10	45419153	45419627	475	*	2.63	3.53	-0.26	3.79	0.00679	0.03	Intron (ENST00000542434/ENSG00000012779, intron 4 of 12)	10	45424084	45428486	4403	1	ENST00000483623	-4457	ALOX5	arachidonate 5-lipoxygenase [Source:HGNC Symbol;Acc:HGNC:435]
ENSG00000043143	5	134526868	134527747	880	*	5.22	5.91	3.83	2.08	0.00686	0.03	Promoter (<=1kb)	5	134526637	134562280	35644	1	ENST00000431355	231	JADE2	jade family PHD finger 2 [Source:HGNC Symbol;Acc:HGNC:22984]
ENSG00000088247	19	6424906	6425539	634	*	5.24	5.95	3.79	2.16	0.00686	0.03	Promoter (<=1kb)	19	6413348	6424794	11447	2	ENST00000398148	-112	KHSRP	KH-type splicing regulatory protein [Source:HGNC Symbol;Acc:HGNC:6316]
ENSG00000108587	17	30477315	30477830	516	*	2.65	3.55	-0.26	3.81	0.00688	0.03	Promoter (<=1kb)	17	30477362	30527592	50231	1	ENST00000225724	0	GOSR1	golgi SNAP receptor complex member 1 [Source:HGNC Symbol;Acc:HGNC:4430]
ENSG00000113194	5	176447622	176448397	776	*	4.36	5.14	2.51	2.64	0.00684	0.03	Promoter (<=1kb)	5	176447628	176486427	38800	1	ENST00000510730	0	FAF2	Fas associated factor family member 2 [Source:HGNC Symbol;Acc:HGNC:24666]
ENSG00000126088	1	45018761	45019106	346	*	2.82	3.7	0.23	3.47	0.00687	0.03	Exon (ENST00000359600/ENSG00000162415, exon 14 of 14)	1	45014547	45015405	859	1	ENST00000465678	4214	UROD	uroporphyrinogen decarboxylase [Source:HGNC Symbol;Acc:HGNC:12591]
ENSG00000130749	19	47113025	47113790	766	*	4.87	5.62	3.25	2.37	0.00681	0.03	Promoter (<=1kb)	19	47064187	47113752	49566	2	ENST00000253048	0	ZC3H4	zinc finger CCCH-type containing 4 [Source:HGNC Symbol;Acc:HGNC:17808]
ENSG00000131142	19	8050357	8050911	555	*	4.21	4.96	2.55	2.42	0.00687	0.03	Promoter (1-2kb)	19	8052767	8062622	9856	1	ENST00000253451	-1856	CCL25	C-C motif chemokine ligand 25 [Source:HGNC Symbol;Acc:HGNC:10624]
ENSG00000139726	12	122752521	122753126	606	*	3.34	4.15	1.33	2.82	0.00682	0.03	Promoter (<=1kb)	12	122752774	122771064	18291	1	ENST00000280557	0	DENR	density regulated re-initiation and release factor [Source:HGNC Symbol;Acc:HGNC:2769]
ENSG00000169609	15	83011391	83011985	595	*	2.82	3.7	0.23	3.47	0.00687	0.03	Promoter (<=1kb)	15	82988963	83011607	22645	2	ENST00000538348	0	C15orf40	chromosome 15 open reading frame 40 [Source:HGNC Symbol;Acc:HGNC:28443]
ENSG00000213509	3	57969865	57970125	261	*	3.32	4.12	1.33	2.8	0.00678	0.03	Distal Intergenic	3	57941818	57942304	487	1	ENST00000462517	28047	PPIAP16	peptidylprolyl isomerase A pseudogene 16 [Source:HGNC Symbol;Acc:HGNC:9269]
ENSG00000237429	1	27527265	27527704	440	*	3.74	4.49	2.06	2.43	0.00681	0.03	Promoter (1-2kb)	1	27525805	27530561	4757	1	ENST00000443579	1460	BX293535.1	novel transcript
ENSG00000269514	12	48198006	48198520	515	*	3.64	4.42	1.81	2.61	0.00681	0.03	Promoter (<=1kb)	12	48198357	48230275	31919	1	ENST00000647575	0	AC024257.3	novel transcript, antisense to OR10AD1
ENSG00000270607	11	19712149	19712778	630	*	4.12	4.88	2.42	2.46	0.00686	0.03	Promoter (<=1kb)	11	19710934	19712619	1686	2	ENST00000603468	0	AC009549.1	novel transcript
ENSG00000271043	5	80651396	80652393	998	*	6.56	5.12	7.26	-2.14	0.00686	0.03	Promoter (1-2kb)	5	80650000	80650086	87	2	ENST00000604882	-1310	MTRNR2L2	MT-RNR2 like 2 [Source:HGNC Symbol;Acc:HGNC:37156]
ENSG00000127022	5	179698327	179699103	777	*	4.66	5.37	3.2	2.17	0.00691	0.0301	Promoter (<=1kb)	5	179698406	179708336	9931	1	ENST00000502296	0	CANX	calnexin [Source:HGNC Symbol;Acc:HGNC:1473]
ENSG00000149480	11	62601753	62602136	384	*	3.96	4.71	2.33	2.38	0.00693	0.0301	Promoter (<=1kb)	11	62593214	62601840	8627	2	ENST00000278823	0	MTA2	metastasis associated 1 family member 2 [Source:HGNC Symbol;Acc:HGNC:7411]
ENSG00000153560	3	33440451	33441058	608	*	4.59	5.31	3.09	2.22	0.00692	0.0301	Promoter (<=1kb)	3	33390134	33440510	50377	2	ENST00000283628	0	UBP1	upstream binding protein 1 [Source:HGNC Symbol;Acc:HGNC:12507]
ENSG00000130723	9	131373361	131373916	556	*	3.01	3.85	0.74	3.11	0.00697	0.0302	Promoter (<=1kb)	9	131373636	131430259	56624	1	ENST00000646130	0	PRRC2B	proline rich coiled-coil 2B [Source:HGNC Symbol;Acc:HGNC:28121]
ENSG00000139324	12	88141782	88142341	560	*	3.77	4.55	1.94	2.61	0.00699	0.0302	Promoter (<=1kb)	12	88142296	88154324	12029	1	ENST00000549011	0	TMTC3	transmembrane and tetratricopeptide repeat containing 3 [Source:HGNC Symbol;Acc:HGNC:26899]
ENSG00000156795	8	123416328	123417126	799	*	5.07	5.78	3.61	2.17	0.00696	0.0302	Promoter (<=1kb)	8	123416725	123442021	25297	1	ENST00000287387	0	WDYHV1	WDYHV motif containing 1 [Source:HGNC Symbol;Acc:HGNC:25490]
ENSG00000161010	5	179858838	179859198	361	*	3.68	4.46	1.88	2.58	0.00698	0.0302	Promoter (<=1kb)	5	179835133	179858860	23728	2	ENST00000522663	0	MRNIP	MRN complex interacting protein [Source:HGNC Symbol;Acc:HGNC:30817]
ENSG00000196218	19	38507006	38507527	522	*	4.57	5.29	3.03	2.26	0.00696	0.0302	Intron (ENST00000355481/ENSG00000196218, intron 57 of 104)	19	38511571	38535174	23604	1	ENST00000599547	-4044	RYR1	ryanodine receptor 1 [Source:HGNC Symbol;Acc:HGNC:10483]
ENSG00000240790	7	127651491	127652098	608	*	4.48	5.2	2.98	2.22	0.00697	0.0302	Promoter (<=1kb)	7	127644685	127652012	7328	2	ENST00000490314	0	AC073934.1	novel transcript, antisense to SND1
ENSG00000083168	8	42052128	42052737	610	*	3.42	4.24	1.33	2.91	0.00701	0.0303	Promoter (<=1kb)	8	41929479	42052026	122548	2	ENST00000265713	-102	KAT6A	lysine acetyltransferase 6A [Source:HGNC Symbol;Acc:HGNC:13013]
ENSG00000196531	12	56724937	56725530	594	*	2.66	3.56	-0.26	3.82	0.00702	0.0303	Promoter (<=1kb)	12	56712433	56725299	12867	2	ENST00000550952	0	NACA	nascent polypeptide associated complex subunit alpha [Source:HGNC Symbol;Acc:HGNC:7629]
ENSG00000020577	14	54565207	54565683	477	*	3.18	3.99	1.12	2.87	0.00725	0.0305	Promoter (1-2kb)	14	54567097	54789127	222031	1	ENST00000554335	-1414	SAMD4A	sterile alpha motif domain containing 4A [Source:HGNC Symbol;Acc:HGNC:23023]
ENSG00000033050	7	151227178	151227600	423	*	3.64	4.43	1.74	2.69	0.00713	0.0305	Promoter (<=1kb)	7	151212490	151227230	14741	2	ENST00000287844	0	ABCF2	ATP binding cassette subfamily F member 2 [Source:HGNC Symbol;Acc:HGNC:71]
ENSG00000066855	8	65644498	65645159	662	*	3.96	4.74	2.12	2.62	0.00712	0.0305	Promoter (<=1kb)	8	65644734	65704747	60014	1	ENST00000523170	0	MTFR1	mitochondrial fission regulator 1 [Source:HGNC Symbol;Acc:HGNC:29510]
ENSG00000072042	14	67694824	67695475	652	*	3.02	3.88	0.59	3.29	0.00719	0.0305	Promoter (<=1kb)	14	67684510	67695717	11208	2	ENST00000553816	242	RDH11	retinol dehydrogenase 11 [Source:HGNC Symbol;Acc:HGNC:17964]
ENSG00000082212	18	50878727	50879214	488	*	3.05	3.88	0.88	3	0.00717	0.0305	Promoter (<=1kb)	18	50878734	50954257	75524	1	ENST00000321341	0	ME2	malic enzyme 2 [Source:HGNC Symbol;Acc:HGNC:6984]
ENSG00000090013	19	40465601	40466139	539	*	4.23	4.97	2.63	2.34	0.00716	0.0305	Promoter (<=1kb)	19	40447765	40465764	18000	2	ENST00000643519	0	BLVRB	biliverdin reductase B [Source:HGNC Symbol;Acc:HGNC:1063]
ENSG00000100380	22	40856259	40857000	742	*	3.86	4.62	2.18	2.44	0.00717	0.0305	Promoter (<=1kb)	22	40826421	40856565	30145	2	ENST00000620312	0	ST13	ST13, Hsp70 interacting protein [Source:HGNC Symbol;Acc:HGNC:11343]
ENSG00000104888	19	49442820	49443880	1061	*	5.24	5.95	3.76	2.19	0.00712	0.0305	Promoter (<=1kb)	19	49429986	49442360	12375	2	ENST00000600601	-460	SLC17A7	solute carrier family 17 member 7 [Source:HGNC Symbol;Acc:HGNC:16704]
ENSG00000113328	5	163437290	163438137	848	*	4.82	5.52	3.4	2.13	0.00717	0.0305	Promoter (<=1kb)	5	163437569	163443729	6161	1	ENST00000512163	0	CCNG1	cyclin G1 [Source:HGNC Symbol;Acc:HGNC:1592]
ENSG00000125249	13	97433047	97434012	966	*	5.58	6.26	4.23	2.03	0.00722	0.0305	Promoter (<=1kb)	13	97434222	97469128	34907	1	ENST00000245304	-210	RAP2A	RAP2A, member of RAS oncogene family [Source:HGNC Symbol;Acc:HGNC:9861]
ENSG00000131398	19	50329185	50329858	674	*	5.03	5.75	3.55	2.2	0.00725	0.0305	Promoter (<=1kb)	19	50311937	50329246	17310	2	ENST00000376959	0	KCNC3	potassium voltage-gated channel subfamily C member 3 [Source:HGNC Symbol;Acc:HGNC:6235]
ENSG00000146425	6	158644309	158645061	753	*	4.26	5.04	2.42	2.62	0.00719	0.0305	Promoter (<=1kb)	6	158636474	158644739	8266	2	ENST00000367089	0	DYNLT1	dynein light chain Tctex-type 1 [Source:HGNC Symbol;Acc:HGNC:11697]
ENSG00000155252	10	97640400	97640841	442	*	4.22	4.99	2.42	2.58	0.00708	0.0305	Promoter (<=1kb)	10	97640686	97676434	35749	1	ENST00000370631	0	PI4K2A	phosphatidylinositol 4-kinase type 2 alpha [Source:HGNC Symbol;Acc:HGNC:30031]
ENSG00000155368	2	119366617	119367450	834	*	4.03	4.78	2.37	2.41	0.00711	0.0305	Promoter (<=1kb)	2	119366921	119372560	5640	1	ENST00000355857	0	DBI	diazepam binding inhibitor, acyl-CoA binding protein [Source:HGNC Symbol;Acc:HGNC:2690]
ENSG00000163431	1	201941726	201942373	648	*	3.73	4.5	2.01	2.49	0.00709	0.0305	Intron (ENST00000367288/ENSG00000163431, intron 1 of 2)	1	201896452	201946587	50136	2	ENST00000367288	4214	LMOD1	leiomodin 1 [Source:HGNC Symbol;Acc:HGNC:6647]
ENSG00000168913	9	34523200	34523636	437	*	3.78	4.56	1.94	2.62	0.0072	0.0305	Promoter (<=1kb)	9	34521040	34523041	2002	2	ENST00000399775	-159	ENHO	energy homeostasis associated [Source:HGNC Symbol;Acc:HGNC:24838]
ENSG00000177822	4	182143841	182144473	633	*	3.75	4.55	1.81	2.74	0.00722	0.0305	Promoter (<=1kb)	4	181874438	182144195	269758	2	ENST00000509012	0	AC098864.1	uncharacterized LOC90768 [Source:NCBI gene;Acc:90768]
ENSG00000188186	7	100148617	100149084	468	*	4.42	5.15	2.84	2.31	0.00726	0.0305	Promoter (<=1kb)	7	100148907	100154203	5297	1	ENST00000341942	0	LAMTOR4	late endosomal/lysosomal adaptor, MAPK and MTOR activator 4 [Source:HGNC Symbol;Acc:HGNC:33772]
ENSG00000188554	17	43170680	43171348	669	*	4.2	4.93	2.63	2.3	0.00716	0.0305	Promoter (<=1kb)	17	43171202	43209993	38792	1	ENST00000542611	0	NBR1	NBR1, autophagy cargo receptor [Source:HGNC Symbol;Acc:HGNC:6746]
ENSG00000197044	19	11766980	11767250	271	*	2.71	3.61	-0.26	3.87	0.00712	0.0305	Promoter (<=1kb)	19	11767000	11777973	10974	1	ENST00000462251	0	ZNF441	zinc finger protein 441 [Source:HGNC Symbol;Acc:HGNC:20875]
ENSG00000213468	X	131841143	131841927	785	*	2.59	3.48	-0.26	3.74	0.0071	0.0305	Distal Intergenic	23	131702652	131830643	127992	2	ENST00000427391	-10500	FIRRE	firre intergenic repeating RNA element [Source:HGNC Symbol;Acc:HGNC:49627]
ENSG00000234350	2	170770378	170770758	381	*	3.08	3.94	0.59	3.35	0.00722	0.0305	Promoter (<=1kb)	2	170723086	170770766	47681	2	ENST00000442456	8	AC007405.1	novel transcript (FLJ13453)
ENSG00000247092	14	95534679	95534979	301	*	4.01	4.75	2.42	2.33	0.00714	0.0305	Promoter (<=1kb)	14	95532297	95534800	2504	2	ENST00000500370	0	SNHG10	small nucleolar RNA host gene 10 [Source:HGNC Symbol;Acc:HGNC:27510]
ENSG00000187650	19	5904028	5904877	850	*	6.24	6.93	4.89	2.04	0.00729	0.0306	Promoter (<=1kb)	19	5904858	5910853	5996	1	ENST00000339485	0	VMAC	vimentin type intermediate filament associated coiled-coil protein [Source:HGNC Symbol;Acc:HGNC:33803]
ENSG00000120738	5	138464170	138465437	1268	*	5.26	5.96	3.85	2.11	0.00733	0.0307	Promoter (<=1kb)	5	138465490	138469315	3826	1	ENST00000239938	-53	EGR1	early growth response 1 [Source:HGNC Symbol;Acc:HGNC:3238]
ENSG00000172466	18	35343989	35344542	554	*	3.52	4.33	1.5	2.83	0.00731	0.0307	Promoter (<=1kb)	18	35332212	35344456	12245	2	ENST00000261332	0	ZNF24	zinc finger protein 24 [Source:HGNC Symbol;Acc:HGNC:13032]
ENSG00000284516	4	82284863	82285233	371	*	4.73	5.47	3.12	2.35	0.00732	0.0307	Promoter (<=1kb)	4	82284971	82297513	12543	1	ENST00000640685	0	VAMP9P	vesicle associated membrane protein 9, pseudogene [Source:HGNC Symbol;Acc:HGNC:53817]
ENSG00000153132	4	140427381	140427793	413	*	3.46	4.26	1.51	2.75	0.00737	0.0308	Promoter (<=1kb)	4	140388455	140427661	39207	2	ENST00000414773	0	CLGN	calmegin [Source:HGNC Symbol;Acc:HGNC:2060]
ENSG00000170322	11	129895222	129895954	733	*	3.99	4.74	2.37	2.37	0.00738	0.0308	Promoter (<=1kb)	11	129884744	129895590	10847	2	ENST00000530278	0	NFRKB	nuclear factor related to kappaB binding protein [Source:HGNC Symbol;Acc:HGNC:7802]
ENSG00000100485	14	50231752	50232375	624	*	3.06	3.9	0.88	3.02	0.00744	0.031	Promoter (<=1kb)	14	50117120	50231558	114439	2	ENST00000216373	-194	SOS2	SOS Ras/Rho guanine nucleotide exchange factor 2 [Source:HGNC Symbol;Acc:HGNC:11188]
ENSG00000172794	17	74744588	74745180	593	*	3.06	3.9	0.88	3.02	0.00744	0.031	Promoter (<=1kb)	17	74744841	74747334	2494	1	ENST00000488977	0	RAB37	RAB37, member RAS oncogene family [Source:HGNC Symbol;Acc:HGNC:30268]
ENSG00000178449	12	50111702	50112274	573	*	4.7	5.41	3.25	2.15	0.00746	0.031	Promoter (<=1kb)	12	50111979	50120451	8473	1	ENST00000550487	0	COX14	cytochrome c oxidase assembly factor COX14 [Source:HGNC Symbol;Acc:HGNC:28216]
ENSG00000237945	21	33915662	33916216	555	*	3.46	4.26	1.5	2.76	0.00746	0.031	Promoter (<=1kb)	21	33915878	33923479	7602	1	ENST00000610236	0	LINC00649	long intergenic non-protein coding RNA 649 [Source:HGNC Symbol;Acc:HGNC:44305]
ENSG00000085117	11	44565131	44565512	382	*	5.21	5.95	3.61	2.35	0.00748	0.0311	Promoter (<=1kb)	11	44565591	44620363	54773	1	ENST00000227155	-79	CD82	CD82 molecule [Source:HGNC Symbol;Acc:HGNC:6210]
ENSG00000070882	7	24980051	24980750	700	*	3.72	4.47	2.06	2.4	0.00751	0.0312	Promoter (<=1kb)	7	24796539	24980188	183650	2	ENST00000313367	0	OSBPL3	oxysterol binding protein like 3 [Source:HGNC Symbol;Acc:HGNC:16370]
ENSG00000114054	3	136250255	136251103	849	*	4.17	4.89	2.67	2.22	0.00758	0.0314	Promoter (<=1kb)	3	136250306	136330169	79864	1	ENST00000251654	0	PCCB	propionyl-CoA carboxylase subunit beta [Source:HGNC Symbol;Acc:HGNC:8654]
ENSG00000140854	16	57735402	57735998	597	*	4.13	4.86	2.59	2.27	0.00759	0.0314	Promoter (<=1kb)	16	57735730	57757250	21521	1	ENST00000379661	0	KATNB1	katanin regulatory subunit B1 [Source:HGNC Symbol;Acc:HGNC:6217]
ENSG00000117016	1	40665713	40666023	311	*	2.67	3.57	-0.26	3.82	0.00762	0.0315	Promoter (<=1kb)	1	40620679	40665657	44979	2	ENST00000372684	-56	RIMS3	regulating synaptic membrane exocytosis 3 [Source:HGNC Symbol;Acc:HGNC:21292]
ENSG00000249084	4	177380877	177381308	432	*	2.67	3.57	-0.26	3.82	0.00762	0.0315	Distal Intergenic	4	177343004	177357032	14029	2	ENST00000506895	-23845	AC027627.1	novel transcript
ENSG00000180891	17	57875235	57875749	515	*	2.81	3.69	0.23	3.46	0.00769	0.0318	Promoter (2-3kb)	17	57862963	57872670	9708	2	ENST00000581898	-2565	CUEDC1	CUE domain containing 1 [Source:HGNC Symbol;Acc:HGNC:31350]
ENSG00000236751	X	46327472	46328140	669	*	3.53	4.32	1.67	2.65	0.00773	0.0319	Promoter (<=1kb)	23	46325924	46327645	1722	2	ENST00000446884	0	LINC01186	long intergenic non-protein coding RNA 1186 [Source:HGNC Symbol;Acc:HGNC:49573]
ENSG00000207382	17	62653029	62653360	332	*	2.56	3.45	-0.26	3.71	0.00776	0.032	Intron (ENST00000303375/ENSG00000011028, intron 1 of 29)	17	62661621	62661725	105	2	ENST00000384652	8365	RF00019
ENSG00000070759	1	45491070	45491624	555	*	4.72	5.46	3.09	2.38	0.0078	0.0321	Promoter (<=1kb)	1	45343883	45491166	147284	2	ENST00000372086	0	TESK2	testis associated actin remodelling kinase 2 [Source:HGNC Symbol;Acc:HGNC:11732]
ENSG00000141425	18	36067022	36067687	666	*	3.16	4.01	0.88	3.13	0.00784	0.0321	Promoter (<=1kb)	18	35989824	36067530	77707	2	ENST00000590898	0	RPRD1A	regulation of nuclear pre-mRNA domain containing 1A [Source:HGNC Symbol;Acc:HGNC:25560]
ENSG00000174804	11	86955384	86956780	1397	*	4.6	5.31	3.12	2.19	0.00783	0.0321	Promoter (<=1kb)	11	86945679	86955391	9713	2	ENST00000531380	0	FZD4	frizzled class receptor 4 [Source:HGNC Symbol;Acc:HGNC:4042]
ENSG00000218510	1	22025094	22025488	395	*	2.84	3.7	0.42	3.28	0.00783	0.0321	Promoter (<=1kb)	1	22025188	22031023	5836	1	ENST00000434233	0	LINC00339	long intergenic non-protein coding RNA 339 [Source:HGNC Symbol;Acc:HGNC:25011]
ENSG00000007516	16	1343024	1343386	363	*	4.11	4.84	2.55	2.29	0.00787	0.0322	Promoter (<=1kb)	16	1343318	1345073	1756	1	ENST00000568198	0	BAIAP3	BAI1 associated protein 3 [Source:HGNC Symbol;Acc:HGNC:948]
ENSG00000104824	19	38850002	38850909	908	*	5.79	6.47	4.44	2.03	0.00788	0.0322	Promoter (<=1kb)	19	38836388	38850333	13946	2	ENST00000221419	0	HNRNPL	heterogeneous nuclear ribonucleoprotein L [Source:HGNC Symbol;Acc:HGNC:5045]
ENSG00000136856	9	127396522	127397119	598	*	5.35	6.1	3.72	2.38	0.00788	0.0322	Promoter (<=1kb)	9	127397138	127407855	10718	1	ENST00000610552	-19	SLC2A8	solute carrier family 2 member 8 [Source:HGNC Symbol;Acc:HGNC:13812]
ENSG00000159593	16	66873058	66873615	558	*	2.94	3.79	0.59	3.2	0.00786	0.0322	Promoter (<=1kb)	16	66817470	66873256	55787	2	ENST00000561579	0	NAE1	NEDD8 activating enzyme E1 subunit 1 [Source:HGNC Symbol;Acc:HGNC:621]
ENSG00000169900	16	31215329	31215743	415	*	3.46	4.25	1.59	2.66	0.00789	0.0322	Promoter (<=1kb)	16	31215962	31216370	409	2	ENST00000568383	627	PYDC1	pyrin domain containing 1 [Source:HGNC Symbol;Acc:HGNC:30261]
ENSG00000261549	15	88987489	88988335	847	*	3.64	4.41	1.88	2.53	0.00786	0.0322	Promoter (1-2kb)	15	88989519	88990245	727	2	ENST00000565906	1910	AC107954.1	capping protein (actin filament) muscle Z-line, alpha 2 (CAPZA2) pseudogene
ENSG00000065150	13	97975453	97976087	635	*	3.48	4.29	1.5	2.78	0.00797	0.0323	Promoter (<=1kb)	13	97975631	97990170	14540	1	ENST00000475420	0	IPO5	importin 5 [Source:HGNC Symbol;Acc:HGNC:6402]
ENSG00000109971	11	123062168	123062635	468	*	4.74	5.45	3.25	2.2	0.00799	0.0323	Promoter (<=1kb)	11	123057489	123062335	4847	2	ENST00000453788	0	HSPA8	heat shock protein family A (Hsp70) member 8 [Source:HGNC Symbol;Acc:HGNC:5241]
ENSG00000143774	1	228139858	228140291	434	*	4.37	5.09	2.84	2.25	0.00797	0.0323	Promoter (<=1kb)	1	228139962	228148840	8879	1	ENST00000366730	0	GUK1	guanylate kinase 1 [Source:HGNC Symbol;Acc:HGNC:4693]
ENSG00000161671	19	50476368	50476676	309	*	2.52	3.41	-0.26	3.67	0.00797	0.0323	Promoter (<=1kb)	19	50476400	50483351	6952	1	ENST00000601780	0	EMC10	ER membrane protein complex subunit 10 [Source:HGNC Symbol;Acc:HGNC:27609]
ENSG00000163535	2	200525995	200526376	382	*	2.73	3.59	0.23	3.36	0.00797	0.0323	Promoter (<=1kb)	2	200526157	200583782	57626	1	ENST00000357799	0	SGO2	shugoshin 2 [Source:HGNC Symbol;Acc:HGNC:30812]
ENSG00000170271	5	154850215	154850740	526	*	2.89	3.75	0.42	3.33	0.00799	0.0323	Promoter (<=1kb)	5	154818494	154850609	32116	2	ENST00000423554	0	FAXDC2	fatty acid hydroxylase domain containing 2 [Source:HGNC Symbol;Acc:HGNC:1334]
ENSG00000173065	17	28812243	28812924	682	*	4.66	5.41	3.03	2.38	0.00798	0.0323	Promoter (<=1kb)	17	28757390	28812435	55046	2	ENST00000452648	0	FAM222B	family with sequence similarity 222 member B [Source:HGNC Symbol;Acc:HGNC:25563]
ENSG00000177138	X	9148859	9149238	380	*	2.65	3.55	-0.26	3.81	0.00803	0.0325	Intron (ENST00000472522/ENSG00000177138, intron 2 of 10)	23	9160614	9163201	2588	2	ENST00000494744	13963	FAM9B	family with sequence similarity 9 member B [Source:HGNC Symbol;Acc:HGNC:18404]
ENSG00000065548	2	186485659	186486579	921	*	3.62	4.39	1.88	2.51	0.00809	0.0326	Promoter (<=1kb)	2	186486156	186509363	23208	1	ENST00000337859	0	ZC3H15	zinc finger CCCH-type containing 15 [Source:HGNC Symbol;Acc:HGNC:29528]
ENSG00000075218	22	46296262	46296968	707	*	4.01	4.75	2.37	2.38	0.00811	0.0326	Promoter (<=1kb)	22	46296741	46330810	34070	1	ENST00000454366	0	GTSE1	G2 and S-phase expressed 1 [Source:HGNC Symbol;Acc:HGNC:13698]
ENSG00000103995	15	48810627	48811402	776	*	4.54	5.26	3.04	2.22	0.00811	0.0326	Promoter (<=1kb)	15	48737935	48811141	73207	2	ENST00000380950	0	CEP152	centrosomal protein 152 [Source:HGNC Symbol;Acc:HGNC:29298]
ENSG00000104886	19	2236345	2236751	407	*	3.31	4.12	1.23	2.89	0.00812	0.0326	Promoter (<=1kb)	19	2233155	2236665	3511	2	ENST00000589791	0	PLEKHJ1	pleckstrin homology domain containing J1 [Source:HGNC Symbol;Acc:HGNC:18211]
ENSG00000118707	20	36572819	36573612	794	*	3.98	4.72	2.37	2.35	0.00811	0.0326	Promoter (<=1kb)	20	36573488	36593950	20463	1	ENST00000373874	0	TGIF2	TGFB induced factor homeobox 2 [Source:HGNC Symbol;Acc:HGNC:15764]
ENSG00000121104	17	49788415	49789343	929	*	4.29	5.04	2.63	2.41	0.00811	0.0326	Promoter (<=1kb)	17	49710995	49788592	77598	2	ENST00000513602	0	FAM117A	family with sequence similarity 117 member A [Source:HGNC Symbol;Acc:HGNC:24179]
ENSG00000215271	14	23285720	23286571	852	*	4.35	5.05	2.91	2.14	0.00812	0.0326	Promoter (<=1kb)	14	23272422	23286117	13696	2	ENST00000357460	0	HOMEZ	homeobox and leucine zipper encoding [Source:HGNC Symbol;Acc:HGNC:20164]
ENSG00000090316	4	1309369	1309844	476	*	3.95	4.71	2.23	2.48	0.00821	0.0327	Promoter (<=1kb)	4	1309443	1339384	29942	1	ENST00000510794	0	MAEA	macrophage erythroblast attacher [Source:HGNC Symbol;Acc:HGNC:13731]
ENSG00000127334	12	67647913	67648443	531	*	3.47	4.29	1.33	2.96	0.0082	0.0327	Promoter (<=1kb)	12	67648338	67657596	9259	1	ENST00000543747	0	DYRK2	dual specificity tyrosine phosphorylation regulated kinase 2 [Source:HGNC Symbol;Acc:HGNC:3093]
ENSG00000186577	6	34249072	34249535	464	*	4.15	4.89	2.55	2.34	0.00821	0.0327	Promoter (<=1kb)	6	34246380	34249470	3091	2	ENST00000476320	0	SMIM29	small integral membrane protein 29 [Source:HGNC Symbol;Acc:HGNC:1340]
ENSG00000213347	5	177312048	177312499	452	*	4.04	4.77	2.46	2.31	0.00819	0.0327	Promoter (<=1kb)	5	177307205	177312309	5105	2	ENST00000439742	0	MXD3	MAX dimerization protein 3 [Source:HGNC Symbol;Acc:HGNC:14008]
ENSG00000255355	11	59669048	59669540	493	*	3.3	4.11	1.22	2.89	0.00819	0.0327	Promoter (<=1kb)	11	59669312	59675795	6484	1	ENST00000534120	0	AP000640.2	novel transcript
ENSG00000278540	17	37358519	37359314	796	*	4.77	5.49	3.25	2.24	0.0082	0.0327	Promoter (<=1kb)	17	37084994	37359116	274123	2	ENST00000614428	0	ACACA	acetyl-CoA carboxylase alpha [Source:HGNC Symbol;Acc:HGNC:84]
ENSG00000279283	12	131895872	131896524	653	*	3.41	4.18	1.59	2.6	0.00823	0.0328	Promoter (<=1kb)	12	131896500	131898239	1740	1	ENST00000624048	0	AC131009.4	novel transcript
ENSG00000118007	3	136752191	136753091	901	*	3.99	4.76	2.22	2.53	0.00828	0.0329	Promoter (<=1kb)	3	136336233	136752368	416136	2	ENST00000383202	0	STAG1	stromal antigen 1 [Source:HGNC Symbol;Acc:HGNC:11354]
ENSG00000084636	1	31715161	31715854	694	*	4.8	5.51	3.35	2.16	0.0083	0.033	Distal Intergenic	1	31679230	31704319	25090	2	ENST00000373668	-10842	COL16A1	collagen type XVI alpha 1 chain [Source:HGNC Symbol;Acc:HGNC:2193]
ENSG00000011243	19	15418920	15419361	442	*	4.48	5.21	2.94	2.27	0.00838	0.0331	Promoter (<=1kb)	19	15380048	15419054	39007	2	ENST00000397410	0	AKAP8L	A-kinase anchoring protein 8 like [Source:HGNC Symbol;Acc:HGNC:29857]
ENSG00000099910	22	20495866	20496192	327	*	2.59	3.49	-0.26	3.75	0.00837	0.0331	Promoter (<=1kb)	22	20441519	20495883	54365	2	ENST00000328879	0	KLHL22	kelch like family member 22 [Source:HGNC Symbol;Acc:HGNC:25888]
ENSG00000113558	5	134184304	134184883	580	*	2.96	3.81	0.59	3.22	0.00836	0.0331	Intron (ENST00000519718/ENSG00000272772, intron 1 of 2)	5	134148935	134177038	28104	2	ENST00000353411	-7266	SKP1	S-phase kinase associated protein 1 [Source:HGNC Symbol;Acc:HGNC:10899]
ENSG00000126583	19	53889929	53890218	290	*	3.83	4.62	1.95	2.67	0.00834	0.0331	Exon (ENST00000479081/ENSG00000126583, exon 6 of 6)	19	53882229	53889979	7751	1	ENST00000419486	7700	PRKCG	protein kinase C gamma [Source:HGNC Symbol;Acc:HGNC:9402]
ENSG00000162510	1	30685471	30685968	498	*	4.02	4.76	2.46	2.29	0.00833	0.0331	Distal Intergenic	1	30713767	30716135	2369	2	ENST00000494561	30167	MATN1	matrilin 1 [Source:HGNC Symbol;Acc:HGNC:6907]
ENSG00000197779	X	47836315	47836748	434	*	2.67	3.57	-0.26	3.83	0.00838	0.0331	Promoter (<=1kb)	23	47836902	47922211	85310	1	ENST00000376954	-154	ZNF81	zinc finger protein 81 [Source:HGNC Symbol;Acc:HGNC:13156]
ENSG00000227702	21	41678827	41679528	702	*	3.23	4.03	1.23	2.8	0.00839	0.0331	Promoter (<=1kb)	21	41679181	41697336	18156	1	ENST00000413718	0	LINC00111	long intergenic non-protein coding RNA 111 [Source:HGNC Symbol;Acc:HGNC:1262]
ENSG00000033327	11	78416493	78417244	752	*	3.97	4.7	2.42	2.28	0.00845	0.0332	Promoter (<=1kb)	11	78280460	78417771	137312	2	ENST00000534823	527	GAB2	GRB2 associated binding protein 2 [Source:HGNC Symbol;Acc:HGNC:14458]
ENSG00000107949	10	125823284	125823757	474	*	3.32	4.16	1.13	3.03	0.00847	0.0332	Promoter (<=1kb)	10	125823546	125836553	13008	1	ENST00000278100	0	BCCIP	BRCA2 and CDKN1A interacting protein [Source:HGNC Symbol;Acc:HGNC:978]
ENSG00000136875	9	113275127	113275745	619	*	3.81	4.57	2.12	2.45	0.00844	0.0332	Promoter (<=1kb)	9	113275343	113292905	17563	1	ENST00000374199	0	PRPF4	pre-mRNA processing factor 4 [Source:HGNC Symbol;Acc:HGNC:17349]
ENSG00000139579	12	56221771	56222286	516	*	3.85	4.65	1.94	2.71	0.00845	0.0332	Promoter (<=1kb)	12	56222015	56226416	4402	1	ENST00000447747	0	NABP2	nucleic acid binding protein 2 [Source:HGNC Symbol;Acc:HGNC:28412]
ENSG00000198961	5	109409985	109410753	769	*	5.33	6.07	3.76	2.31	0.00845	0.0332	Promoter (<=1kb)	5	109334709	109409994	75286	2	ENST00000361189	0	PJA2	praja ring finger ubiquitin ligase 2 [Source:HGNC Symbol;Acc:HGNC:17481]
ENSG00000010626	12	6873113	6873749	637	*	4.6	5.3	3.17	2.13	0.00851	0.0333	Promoter (<=1kb)	12	6873569	6907733	34165	1	ENST00000433346	0	LRRC23	leucine rich repeat containing 23 [Source:HGNC Symbol;Acc:HGNC:19138]
ENSG00000023041	10	112446917	112447465	549	*	2.55	3.44	-0.26	3.7	0.00853	0.0333	Promoter (<=1kb)	10	112424428	112446917	22490	2	ENST00000626395	0	ZDHHC6	zinc finger DHHC-type containing 6 [Source:HGNC Symbol;Acc:HGNC:19160]
ENSG00000129055	3	134485651	134486511	861	*	4.04	4.77	2.47	2.3	0.00854	0.0333	Promoter (<=1kb)	3	134477706	134486023	8318	2	ENST00000510994	0	ANAPC13	anaphase promoting complex subunit 13 [Source:HGNC Symbol;Acc:HGNC:24540]
ENSG00000152348	5	81971812	81972475	664	*	4.59	5.37	2.77	2.59	0.00849	0.0333	Promoter (<=1kb)	5	81972025	82148117	176093	1	ENST00000355178	0	ATG10	autophagy related 10 [Source:HGNC Symbol;Acc:HGNC:20315]
ENSG00000165156	8	123274536	123275347	812	*	4.33	5.04	2.88	2.16	0.00852	0.0333	Promoter (<=1kb)	8	123248456	123274495	26040	2	ENST00000395571	-41	ZHX1	zinc fingers and homeoboxes 1 [Source:HGNC Symbol;Acc:HGNC:12871]
ENSG00000233558	6	116265191	116265710	520	*	2.53	3.42	-0.26	3.68	0.0085	0.0333	Intron (ENST00000430252/ENSG00000111817, intron 2 of 3)	6	116258493	116259115	623	2	ENST00000435100	-6076	AL050331.1	RPS5 (40S Ribosomal Protein S5) pseudogene
ENSG00000159023	1	28914217	28914500	284	*	3.49	4.27	1.67	2.6	0.00857	0.0334	Promoter (<=1kb)	1	28914544	29072293	157750	1	ENST00000644600	-44	EPB41	erythrocyte membrane protein band 4.1 [Source:HGNC Symbol;Acc:HGNC:3377]
ENSG00000082068	5	37379153	37379463	311	*	2.61	3.51	-0.26	3.77	0.00861	0.0335	Promoter (<=1kb)	5	37379212	37753435	374224	1	ENST00000265107	0	WDR70	WD repeat domain 70 [Source:HGNC Symbol;Acc:HGNC:25495]
ENSG00000118997	2	196068418	196069094	677	*	2.91	3.75	0.59	3.16	0.00861	0.0335	Promoter (<=1kb)	2	195737703	196068812	331110	2	ENST00000312428	0	DNAH7	dynein axonemal heavy chain 7 [Source:HGNC Symbol;Acc:HGNC:18661]
ENSG00000145912	5	178153837	178154205	369	*	3.78	4.57	1.94	2.63	0.00862	0.0335	Promoter (<=1kb)	5	178149460	178153967	4508	2	ENST00000274606	0	NHP2	NHP2 ribonucleoprotein [Source:HGNC Symbol;Acc:HGNC:14377]
ENSG00000051009	11	6234653	6235292	640	*	4.88	5.63	3.25	2.38	0.00866	0.0336	Promoter (<=1kb)	11	6211345	6234711	23367	2	ENST00000265978	0	FAM160A2	family with sequence similarity 160 member A2 [Source:HGNC Symbol;Acc:HGNC:25378]
ENSG00000186889	2	62505680	62506282	603	*	3.47	4.27	1.5	2.77	0.00866	0.0336	Promoter (<=1kb)	2	62500221	62506341	6121	2	ENST00000335390	59	TMEM17	transmembrane protein 17 [Source:HGNC Symbol;Acc:HGNC:26623]
ENSG00000242142	3	53072626	53073365	740	*	3.62	4.42	1.67	2.74	0.00866	0.0336	Intron (ENST00000607495/ENSG00000272305, intron 3 of 5)	3	53064283	53065091	809	2	ENST00000459980	-7535	SERBP1P3	SERPINE1 mRNA binding protein 1 pseudogene 3 [Source:HGNC Symbol;Acc:HGNC:44630]
ENSG00000111843	6	10722793	10723188	396	*	3.69	4.48	1.82	2.66	0.0087	0.0337	Promoter (<=1kb)	6	10722915	10731119	8205	1	ENST00000541412	0	TMEM14C	transmembrane protein 14C [Source:HGNC Symbol;Acc:HGNC:20952]
ENSG00000185236	19	8389907	8390443	537	*	3.98	4.7	2.47	2.24	0.00872	0.0337	Promoter (<=1kb)	19	8389981	8402550	12570	1	ENST00000600719	0	RAB11B	RAB11B, member RAS oncogene family [Source:HGNC Symbol;Acc:HGNC:9761]
ENSG00000135390	12	53675819	53676777	959	*	4.39	5.1	2.91	2.19	0.00876	0.0339	Promoter (<=1kb)	12	53665166	53676325	11160	2	ENST00000394349	0	ATP5MC2	ATP synthase membrane subunit c locus 2 [Source:HGNC Symbol;Acc:HGNC:842]
ENSG00000140455	15	63504364	63504716	353	*	3.25	4.06	1.23	2.83	0.00879	0.0339	Promoter (<=1kb)	15	63504511	63594640	90130	1	ENST00000540797	0	USP3	ubiquitin specific peptidase 3 [Source:HGNC Symbol;Acc:HGNC:12626]
ENSG00000159479	1	43389549	43389972	424	*	2.58	3.48	-0.26	3.73	0.00881	0.0339	Promoter (<=1kb)	1	43383917	43389808	5892	2	ENST00000290663	0	MED8	mediator complex subunit 8 [Source:HGNC Symbol;Acc:HGNC:19971]
ENSG00000198106	16	29290695	29291109	415	*	2.58	3.48	-0.26	3.73	0.00881	0.0339	Promoter (<=1kb)	16	29291220	29372110	80891	1	ENST00000604430	-111	SNX29P2	sorting nexin 29 pseudogene 2 [Source:NCBI gene;Acc:440352]
ENSG00000144635	3	32570800	32571215	416	*	3.69	4.43	2.06	2.37	0.0089	0.034	Promoter (<=1kb)	3	32525971	32570874	44904	2	ENST00000273130	0	DYNC1LI1	dynein cytoplasmic 1 light intermediate chain 1 [Source:HGNC Symbol;Acc:HGNC:18745]
ENSG00000156531	X	134372570	134373460	891	*	3.33	4.15	1.22	2.92	0.00888	0.034	Promoter (<=1kb)	23	134373253	134428790	55538	1	ENST00000370803	0	PHF6	PHD finger protein 6 [Source:HGNC Symbol;Acc:HGNC:18145]
ENSG00000206585	1	148038562	148038955	394	*	2.52	3.41	-0.26	3.66	0.0089	0.034	Promoter (<=1kb)	1	148038753	148038916	164	2	ENST00000383858	0	RNVU1-7	RNA, variant U1 small nuclear 7 [Source:HGNC Symbol;Acc:HGNC:37500]
ENSG00000223023	18	23053975	23054242	268	*	2.66	3.56	-0.26	3.81	0.00886	0.034	Distal Intergenic	18	23024596	23024703	108	1	ENST00000411091	29379	RF00019
ENSG00000223733	X	104950363	104950761	399	*	2.69	3.55	0.23	3.32	0.00887	0.034	Intron (ENST00000372582/ENSG00000189108, intron 2 of 10)	23	104803915	104804440	526	1	ENST00000417685	146448	RPL18AP14	ribosomal protein L18a pseudogene 14 [Source:HGNC Symbol;Acc:HGNC:36624]
ENSG00000242861	1	225845585	225846062	478	*	3.91	4.65	2.28	2.37	0.00889	0.034	Promoter (<=1kb)	1	225840883	225846522	5640	2	ENST00000424332	460	AL591895.1	novel transcript
ENSG00000271780	14	101948055	101948544	490	*	4.49	5.2	3	2.2	0.00888	0.034	Promoter (<=1kb)	14	101948347	101949425	1079	1	ENST00000607414	0	AL118558.3	novel transcript
ENSG00000165494	11	83156573	83157144	572	*	4.88	5.59	3.44	2.15	0.00894	0.0341	Promoter (<=1kb)	11	83156988	83187451	30464	1	ENST00000298281	0	PCF11	PCF11, cleavage and polyadenylation factor subunit [Source:HGNC Symbol;Acc:HGNC:30097]
ENSG00000226529	Y	8370214	8370957	744	*	4.52	2.7	5.3	-2.59	0.00891	0.0341	Promoter (<=1kb)	24	8371663	8372030	368	1	ENST00000445453	-706	MTND1P1	MT-ND1 pseudogene 1 [Source:HGNC Symbol;Acc:HGNC:38728]
ENSG00000125965	20	35454581	35455328	748	*	4.86	5.58	3.33	2.26	0.00896	0.0342	Promoter (<=1kb)	20	35433347	35454746	21400	2	ENST00000374372	0	GDF5	growth differentiation factor 5 [Source:HGNC Symbol;Acc:HGNC:4220]
ENSG00000165283	9	35103147	35103619	473	*	3.31	4.13	1.22	2.9	0.00901	0.0343	Promoter (<=1kb)	9	35099776	35103195	3420	2	ENST00000452248	0	STOML2	stomatin like 2 [Source:HGNC Symbol;Acc:HGNC:14559]
ENSG00000006712	19	39390934	39391639	706	*	3.68	4.43	2.01	2.42	0.00909	0.0344	Promoter (<=1kb)	19	39385852	39391195	5344	2	ENST00000221265	0	PAF1	PAF1 homolog, Paf1/RNA polymerase II complex component [Source:HGNC Symbol;Acc:HGNC:25459]
ENSG00000026297	6	166956419	166957467	1049	*	3.7	4.45	2.06	2.39	0.00906	0.0344	Promoter (<=1kb)	6	166929504	166956611	27108	2	ENST00000366855	0	RNASET2	ribonuclease T2 [Source:HGNC Symbol;Acc:HGNC:21686]
ENSG00000039319	5	80407642	80408486	845	*	3.98	4.72	2.37	2.35	0.00903	0.0344	Promoter (<=1kb)	5	80408013	80479350	71338	1	ENST00000338008	0	ZFYVE16	zinc finger FYVE-type containing 16 [Source:HGNC Symbol;Acc:HGNC:20756]
ENSG00000111530	12	67268479	67269537	1059	*	4.65	5.38	3.12	2.26	0.00912	0.0344	Promoter (<=1kb)	12	67269281	67319951	50671	1	ENST00000545606	0	CAND1	cullin associated and neddylation dissociated 1 [Source:HGNC Symbol;Acc:HGNC:30688]
ENSG00000113916	3	187738409	187739076	668	*	3.23	4.05	1.13	2.92	0.00906	0.0344	Promoter (<=1kb)	3	187731780	187737944	6165	2	ENST00000438077	-465	BCL6	B cell CLL/lymphoma 6 [Source:HGNC Symbol;Acc:HGNC:1001]
ENSG00000120616	10	32346183	32346878	696	*	3.71	4.48	1.94	2.55	0.00908	0.0344	Promoter (<=1kb)	10	32281859	32346819	64961	2	ENST00000495790	0	EPC1	enhancer of polycomb homolog 1 [Source:HGNC Symbol;Acc:HGNC:19876]
ENSG00000145390	4	119212294	119213276	983	*	5.02	5.69	3.73	1.96	0.00912	0.0344	Promoter (<=1kb)	4	119212587	119221495	8909	1	ENST00000514665	0	USP53	ubiquitin specific peptidase 53 [Source:HGNC Symbol;Acc:HGNC:29255]
ENSG00000174586	19	58362449	58362986	538	*	4.16	4.89	2.63	2.26	0.00906	0.0344	Promoter (<=1kb)	19	58354357	58362754	8398	2	ENST00000311044	0	ZNF497	zinc finger protein 497 [Source:HGNC Symbol;Acc:HGNC:23714]
ENSG00000250106	5	10627400	10628122	723	*	4.1	4.84	2.46	2.38	0.00909	0.0344	Promoter (<=1kb)	5	10627260	10628225	966	2	ENST00000506304	103	ANKRD33B-AS1	ANKRD33B antisense RNA 1 [Source:HGNC Symbol;Acc:HGNC:41298]
ENSG00000124702	6	43013794	43014411	618	*	4.97	5.71	3.37	2.34	0.00916	0.0345	Promoter (<=1kb)	6	43014103	43021298	7196	1	ENST00000244670	0	KLHDC3	kelch domain containing 3 [Source:HGNC Symbol;Acc:HGNC:20704]
ENSG00000158246	1	27012865	27013319	455	*	4.72	5.44	3.2	2.24	0.00915	0.0345	Promoter (<=1kb)	1	27005020	27012836	7817	2	ENST00000289166	-29	TENT5B	terminal nucleotidyltransferase 5B [Source:HGNC Symbol;Acc:HGNC:28273]
ENSG00000105287	19	46697351	46697694	344	*	4.37	5.1	2.84	2.25	0.00923	0.0346	Promoter (<=1kb)	19	46674346	46697341	22996	2	ENST00000597589	-10	PRKD2	protein kinase D2 [Source:HGNC Symbol;Acc:HGNC:17293]
ENSG00000126767	X	47650577	47651313	737	*	4.47	5.18	3.04	2.14	0.00918	0.0346	Promoter (<=1kb)	23	47636167	47650591	14425	2	ENST00000376983	0	ELK1	ELK1, ETS transcription factor [Source:HGNC Symbol;Acc:HGNC:3321]
ENSG00000135605	4	48269724	48270442	719	*	4.44	5.15	2.98	2.17	0.00921	0.0346	Promoter (<=1kb)	4	48135783	48269864	134082	2	ENST00000381501	0	TEC	tec protein tyrosine kinase [Source:HGNC Symbol;Acc:HGNC:11719]
ENSG00000137274	6	3118317	3118724	408	*	3.3	4.09	1.42	2.68	0.00919	0.0346	Promoter (<=1kb)	6	3118374	3152575	34202	1	ENST00000434640	0	BPHL	biphenyl hydrolase like [Source:HGNC Symbol;Acc:HGNC:1094]
ENSG00000164032	4	99950253	99950817	565	*	4.12	4.84	2.63	2.21	0.00923	0.0346	Promoter (<=1kb)	4	99948086	99950355	2270	2	ENST00000511348	0	H2AFZ	H2A histone family member Z [Source:HGNC Symbol;Acc:HGNC:4741]
ENSG00000009307	1	114757450	114758237	788	*	4.37	5.08	2.91	2.17	0.00928	0.0347	Promoter (<=1kb)	1	114716913	114757983	41071	2	ENST00000339438	0	CSDE1	cold shock domain containing E1 [Source:HGNC Symbol;Acc:HGNC:29905]
ENSG00000104325	8	90001111	90001561	451	*	2.57	3.46	-0.26	3.72	0.00927	0.0347	Promoter (<=1kb)	8	90001405	90051920	50516	1	ENST00000519328	0	DECR1	2,4-dienoyl-CoA reductase 1 [Source:HGNC Symbol;Acc:HGNC:2753]
ENSG00000117500	1	93179939	93180680	742	*	4.46	5.17	2.97	2.2	0.00926	0.0347	Promoter (<=1kb)	1	93151858	93180516	28659	2	ENST00000370290	0	TMED5	transmembrane p24 trafficking protein 5 [Source:HGNC Symbol;Acc:HGNC:24251]
ENSG00000198513	14	50532712	50533166	455	*	2.57	3.46	-0.26	3.72	0.00927	0.0347	Promoter (<=1kb)	14	50533026	50633049	100024	1	ENST00000441560	0	ATL1	atlastin GTPase 1 [Source:HGNC Symbol;Acc:HGNC:11231]
ENSG00000236287	11	10857764	10858741	978	*	4.36	5.1	2.78	2.32	0.0093	0.0347	Promoter (<=1kb)	11	10849897	10858073	8177	2	ENST00000533925	0	ZBED5	zinc finger BED-type containing 5 [Source:HGNC Symbol;Acc:HGNC:30803]
ENSG00000018408	3	149657579	149658422	844	*	4.68	5.4	3.17	2.22	0.00941	0.0348	Promoter (<=1kb)	3	149520245	149658101	137857	2	ENST00000360632	0	WWTR1	WW domain containing transcription regulator 1 [Source:HGNC Symbol;Acc:HGNC:24042]
ENSG00000082213	5	31531862	31532291	430	*	3.4	4.22	1.33	2.89	0.00942	0.0348	Promoter (<=1kb)	5	31532266	31555058	22793	1	ENST00000325366	0	C5orf22	chromosome 5 open reading frame 22 [Source:HGNC Symbol;Acc:HGNC:25639]
ENSG00000094916	12	54259288	54259952	665	*	4.32	5.08	2.63	2.45	0.00943	0.0348	Promoter (<=1kb)	12	54240625	54259592	18968	2	ENST00000439541	0	CBX5	chromobox 5 [Source:HGNC Symbol;Acc:HGNC:1555]
ENSG00000100596	14	77616717	77617047	331	*	4.34	5.04	2.91	2.13	0.00934	0.0348	Promoter (<=1kb)	14	77505997	77616773	110777	2	ENST00000216484	0	SPTLC2	serine palmitoyltransferase long chain base subunit 2 [Source:HGNC Symbol;Acc:HGNC:11278]
ENSG00000122584	7	8434505	8434837	333	*	2.64	3.54	-0.26	3.8	0.00936	0.0348	Promoter (<=1kb)	7	8435063	8751371	316309	1	ENST00000438764	-226	NXPH1	neurexophilin 1 [Source:HGNC Symbol;Acc:HGNC:20693]
ENSG00000138107	10	102502052	102503070	1019	*	5.62	6.33	4.19	2.14	0.00934	0.0348	Promoter (<=1kb)	10	102461881	102502709	40829	2	ENST00000636707	0	ACTR1A	ARP1 actin related protein 1 homolog A [Source:HGNC Symbol;Acc:HGNC:167]
ENSG00000138336	10	68560331	68560725	395	*	2.95	3.8	0.59	3.21	0.00941	0.0348	Promoter (<=1kb)	10	68560656	68694482	133827	1	ENST00000373644	0	TET1	tet methylcytosine dioxygenase 1 [Source:HGNC Symbol;Acc:HGNC:29484]
ENSG00000152582	5	35617543	35618064	522	*	3.27	4.08	1.22	2.86	0.00935	0.0348	Promoter (<=1kb)	5	35617844	35671575	53732	1	ENST00000282469	0	SPEF2	sperm flagellar 2 [Source:HGNC Symbol;Acc:HGNC:26293]
ENSG00000164236	5	10563011	10563450	440	*	2.5	3.39	-0.26	3.65	0.00933	0.0348	Promoter (<=1kb)	5	10564330	10649624	85295	1	ENST00000504806	-880	ANKRD33B	ankyrin repeat domain 33B [Source:HGNC Symbol;Acc:HGNC:35240]
ENSG00000164463	5	173056928	173057365	438	*	4.35	5.05	2.94	2.11	0.00943	0.0348	Promoter (<=1kb)	5	173057344	173060455	3112	1	ENST00000517882	0	CREBRF	CREB3 regulatory factor [Source:HGNC Symbol;Acc:HGNC:24050]
ENSG00000174740	X	91434750	91435167	418	*	2.76	3.63	0.23	3.4	0.00942	0.0348	Promoter (<=1kb)	23	91434824	91438584	3761	1	ENST00000312600	0	PABPC5	poly(A) binding protein cytoplasmic 5 [Source:HGNC Symbol;Acc:HGNC:13629]
ENSG00000197043	5	151157445	151157886	442	*	3.04	3.87	0.88	2.99	0.00944	0.0348	Promoter (<=1kb)	5	151101105	151157882	56778	2	ENST00000354546	0	ANXA6	annexin A6 [Source:HGNC Symbol;Acc:HGNC:544]
ENSG00000263730	X	39689202	39690043	842	*	2.7	3.6	-0.26	3.86	0.0094	0.0348	Distal Intergenic	23	39661216	39661321	106	1	ENST00000580135	27986	MIR3937	microRNA 3937 [Source:HGNC Symbol;Acc:HGNC:38970]
ENSG00000267737	17	78317511	78318042	532	*	3.29	4.12	1.13	2.99	0.00944	0.0348	Promoter (1-2kb)	17	78315729	78347798	32070	1	ENST00000586321	1782	AC087645.2	novel transcript
ENSG00000171988	10	63465467	63465981	515	*	2.79	3.64	0.42	3.23	0.00949	0.0349	Promoter (<=1kb)	10	63167221	63465881	298661	2	ENST00000399262	0	JMJD1C	jumonji domain containing 1C [Source:HGNC Symbol;Acc:HGNC:12313]
ENSG00000109065	17	74776013	74776515	503	*	3.32	4.11	1.42	2.69	0.00953	0.035	Promoter (<=1kb)	17	74770547	74776331	5785	2	ENST00000357814	0	NAT9	N-acetyltransferase 9 (putative) [Source:HGNC Symbol;Acc:HGNC:23133]
ENSG00000116005	2	70257379	70258388	1010	*	4.03	4.76	2.47	2.29	0.00956	0.035	Promoter (<=1kb)	2	70257386	70275084	17699	1	ENST00000422380	0	PCYOX1	prenylcysteine oxidase 1 [Source:HGNC Symbol;Acc:HGNC:20588]
ENSG00000138180	10	93496203	93496661	459	*	3.13	3.95	1.01	2.94	0.00955	0.035	Promoter (<=1kb)	10	93496632	93529092	32461	1	ENST00000371485	0	CEP55	centrosomal protein 55 [Source:HGNC Symbol;Acc:HGNC:1161]
ENSG00000145063	2	11132706	11133369	664	*	3.77	4.53	2.07	2.46	0.00958	0.035	Promoter (<=1kb)	2	11124219	11132770	8552	2	ENST00000447433	0	FLJ33534	uncharacterized LOC285150 [Source:NCBI gene;Acc:285150]
ENSG00000197813	19	49338665	49339698	1034	*	5.33	6.04	3.83	2.22	0.00955	0.035	Promoter (<=1kb)	19	49331617	49340282	8666	2	ENST00000602554	584	AC011450.1	novel transcript
ENSG00000283692	X	137573961	137574790	830	*	3.7	4.48	1.88	2.61	0.00953	0.035	Promoter (<=1kb)	23	137573969	137981763	407795	1	ENST00000636095	0	Z96074.1	novel transcript
ENSG00000083312	5	72816509	72817195	687	*	3.26	4.06	1.33	2.73	0.00962	0.0351	Promoter (<=1kb)	5	72816624	72855916	39293	1	ENST00000515483	0	TNPO1	transportin 1 [Source:HGNC Symbol;Acc:HGNC:6401]
ENSG00000130429	7	99392746	99393792	1047	*	4.52	5.22	3.09	2.13	0.00964	0.0351	Promoter (<=1kb)	7	99394042	99394801	760	1	ENST00000463078	-250	ARPC1B	actin related protein 2/3 complex subunit 1B [Source:HGNC Symbol;Acc:HGNC:704]
ENSG00000137818	15	69452833	69453244	412	*	3.25	4.06	1.22	2.84	0.00959	0.0351	Promoter (<=1kb)	15	69452884	69455546	2663	1	ENST00000560274	0	RPLP1	ribosomal protein lateral stalk subunit P1 [Source:HGNC Symbol;Acc:HGNC:10372]
ENSG00000261303	15	78726928	78727214	287	*	2.94	3.77	0.74	3.03	0.00963	0.0351	Promoter (<=1kb)	15	78727177	78736684	9508	1	ENST00000564933	0	AC022748.2	Golgin subfamily A pseudogene
ENSG00000156521	10	70146471	70147087	617	*	4.11	4.83	2.63	2.2	0.00968	0.0353	Promoter (<=1kb)	10	70137981	70146586	8606	2	ENST00000287078	0	TYSND1	trypsin domain containing 1 [Source:HGNC Symbol;Acc:HGNC:28531]
ENSG00000054116	1	36149105	36149782	678	*	4.97	5.68	3.51	2.18	0.00976	0.0354	Promoter (<=1kb)	1	36136570	36149514	12945	2	ENST00000616074	0	TRAPPC3	trafficking protein particle complex 3 [Source:HGNC Symbol;Acc:HGNC:19942]
ENSG00000072501	X	53422063	53423103	1041	*	4.1	4.83	2.55	2.29	0.00975	0.0354	Promoter (<=1kb)	23	53374149	53422728	48580	2	ENST00000322213	0	SMC1A	structural maintenance of chromosomes 1A [Source:HGNC Symbol;Acc:HGNC:11111]
ENSG00000125868	20	17569743	17570495	753	*	3.96	4.68	2.47	2.21	0.00972	0.0354	Promoter (<=1kb)	20	17569863	17609919	40057	1	ENST00000246069	0	DSTN	destrin, actin depolymerizing factor [Source:HGNC Symbol;Acc:HGNC:15750]
ENSG00000134590	X	135031958	135032551	594	*	3.02	3.84	0.88	2.97	0.00973	0.0354	Promoter (<=1kb)	23	135032366	135033546	1181	1	ENST00000257013	0	RTL8C	retrotransposon Gag like 8C [Source:HGNC Symbol;Acc:HGNC:2569]
ENSG00000257767	12	111753108	111753607	500	*	2.87	3.73	0.42	3.31	0.00976	0.0354	Promoter (<=1kb)	12	111753890	111791418	37529	1	ENST00000546840	-283	AC002996.1	novel protein
ENSG00000092199	14	21269456	21269999	544	*	4.67	5.41	3.06	2.35	0.00983	0.0356	Promoter (<=1kb)	14	21209136	21269494	60359	2	ENST00000336053	0	HNRNPC	heterogeneous nuclear ribonucleoprotein C (C1/C2) [Source:HGNC Symbol;Acc:HGNC:5035]
ENSG00000213625	1	65419800	65420483	684	*	5.67	6.4	4.12	2.29	0.00985	0.0356	Promoter (<=1kb)	1	65420587	65432064	11478	1	ENST00000475108	-104	LEPROT	leptin receptor overlapping transcript [Source:HGNC Symbol;Acc:HGNC:29477]
ENSG00000223571	X	2371042	2371658	617	*	4.58	5.53	0.88	4.65	0.00983	0.0356	Intron (ENST00000334651/ENSG00000169084, intron 3 of 6)	23	2334295	2336410	2116	2	ENST00000437244	-34632	DHRSX-IT1	DHRSX intronic transcript 1 [Source:HGNC Symbol;Acc:HGNC:38713]
ENSG00000166562	18	59139379	59140176	798	*	3.73	4.49	2.06	2.43	0.00991	0.0357	Promoter (<=1kb)	18	59139477	59158836	19360	1	ENST00000587834	0	SEC11C	SEC11 homolog C, signal peptidase complex subunit [Source:HGNC Symbol;Acc:HGNC:23400]
ENSG00000170017	3	105366359	105366924	566	*	4.15	4.86	2.67	2.2	0.00991	0.0357	Promoter (<=1kb)	3	105366909	105576900	209992	1	ENST00000306107	0	ALCAM	activated leukocyte cell adhesion molecule [Source:HGNC Symbol;Acc:HGNC:400]
ENSG00000239900	22	40346235	40346787	553	*	3.35	4.16	1.33	2.83	0.00988	0.0357	Promoter (<=1kb)	22	40346500	40361313	14814	1	ENST00000623632	0	ADSL	adenylosuccinate lyase [Source:HGNC Symbol;Acc:HGNC:291]
ENSG00000186575	22	29603201	29603616	416	*	3.88	4.66	2.12	2.54	0.00994	0.0358	Promoter (<=1kb)	22	29603556	29698594	95039	1	ENST00000413209	0	NF2	neurofibromin 2 [Source:HGNC Symbol;Acc:HGNC:7773]
ENSG00000127947	7	77536636	77536966	331	*	3.64	4.4	1.94	2.46	0.01	0.0359	Promoter (<=1kb)	7	77537275	77640071	102797	1	ENST00000248594	-309	PTPN12	protein tyrosine phosphatase, non-receptor type 12 [Source:HGNC Symbol;Acc:HGNC:9645]
ENSG00000151379	2	17830701	17830984	284	*	2.71	3.57	0.23	3.34	0.00999	0.0359	Distal Intergenic	2	17816496	17817101	606	1	ENST00000281047	14205	MSGN1	mesogenin 1 [Source:HGNC Symbol;Acc:HGNC:14907]
ENSG00000006625	7	30504419	30505286	868	*	4.37	5.08	2.88	2.2	0.0101	0.036	Promoter (<=1kb)	7	30496621	30504829	8209	2	ENST00000440082	0	GGCT	gamma-glutamylcyclotransferase [Source:HGNC Symbol;Acc:HGNC:21705]
ENSG00000011451	19	15432830	15433069	240	*	2.52	3.41	-0.26	3.67	0.01	0.036	Promoter (<=1kb)	19	15421523	15433290	11768	2	ENST00000599910	221	WIZ	widely interspaced zinc finger motifs [Source:HGNC Symbol;Acc:HGNC:30917]
ENSG00000104946	19	49876696	49878118	1423	*	6.23	6.91	4.92	1.99	0.0101	0.036	Promoter (<=1kb)	19	49877425	49888744	11320	1	ENST00000221543	0	TBC1D17	TBC1 domain family member 17 [Source:HGNC Symbol;Acc:HGNC:25699]
ENSG00000169379	3	93979925	93980518	594	*	3.67	4.42	2	2.42	0.0101	0.036	Promoter (<=1kb)	3	93980139	94055668	75530	1	ENST00000535334	0	ARL13B	ADP ribosylation factor like GTPase 13B [Source:HGNC Symbol;Acc:HGNC:25419]
ENSG00000171492	1	89843496	89844090	595	*	3.04	3.85	1.01	2.84	0.01	0.036	Promoter (<=1kb)	1	89843423	89933628	90206	1	ENST00000527156	73	LRRC8D	leucine rich repeat containing 8 VRAC subunit D [Source:HGNC Symbol;Acc:HGNC:16992]
ENSG00000236397	2	113603012	113603634	623	*	2.95	3.77	0.88	2.89	0.01	0.036	Promoter (1-2kb)	2	113599036	113601261	2226	2	ENST00000437401	-1751	DDX11L2	DEAD/H-box helicase 11 like 2 [Source:HGNC Symbol;Acc:HGNC:37103]
ENSG00000285314	22	20979463	20979799	337	*	3.27	4.09	1.22	2.86	0.01	0.036	Promoter (<=1kb)	22	20979462	20998121	18660	1	ENST00000479606	1	AC002470.2	novel transcript
ENSG00000110048	11	59615829	59616397	569	*	4.53	5.28	2.91	2.37	0.0101	0.0361	Promoter (<=1kb)	11	59574398	59616144	41747	2	ENST00000263847	0	OSBP	oxysterol binding protein [Source:HGNC Symbol;Acc:HGNC:8503]
ENSG00000255236	11	68121618	68122204	587	*	3.77	4.54	2	2.53	0.0101	0.0361	Promoter (<=1kb)	11	68122053	68130518	8466	1	ENST00000527519	0	AP002992.1	novel transcript
ENSG00000022567	8	141307087	141307407	321	*	2.73	3.59	0.23	3.36	0.0102	0.0362	Promoter (<=1kb)	8	141254101	141308292	54192	2	ENST00000521804	885	SLC45A4	solute carrier family 45 member 4 [Source:HGNC Symbol;Acc:HGNC:29196]
ENSG00000095370	9	127770859	127771628	770	*	4.86	5.55	3.49	2.06	0.0102	0.0362	Promoter (<=1kb)	9	127738317	127771438	33122	2	ENST00000373277	0	SH2D3C	SH2 domain containing 3C [Source:HGNC Symbol;Acc:HGNC:16884]
ENSG00000106443	7	10973201	10974075	875	*	4.65	5.38	3.12	2.26	0.0102	0.0362	Promoter (<=1kb)	7	10973336	11110321	136986	1	ENST00000642461	0	PHF14	PHD finger protein 14 [Source:HGNC Symbol;Acc:HGNC:22203]
ENSG00000115129	2	24083895	24084878	984	*	5.24	5.9	3.99	1.91	0.0102	0.0362	Promoter (<=1kb)	2	24077634	24084326	6693	2	ENST00000407482	0	TP53I3	tumor protein p53 inducible protein 3 [Source:HGNC Symbol;Acc:HGNC:19373]
ENSG00000135537	6	108294801	108295461	661	*	3.99	4.74	2.37	2.37	0.0102	0.0362	Promoter (<=1kb)	6	108294894	108526001	231108	1	ENST00000368977	0	AFG1L	AFG1 like ATPase [Source:HGNC Symbol;Acc:HGNC:16411]
ENSG00000186591	7	129948982	129949498	517	*	3.83	4.58	2.18	2.4	0.0102	0.0362	Promoter (1-2kb)	7	129834941	129951327	116387	2	ENST00000496698	1829	UBE2H	ubiquitin conjugating enzyme E2 H [Source:HGNC Symbol;Acc:HGNC:12484]
ENSG00000229863	3	57130545	57131448	904	*	5.4	6.08	4.08	2	0.0102	0.0362	Promoter (2-3kb)	3	57134142	57134723	582	1	ENST00000438827	-2694	AC097358.1	ribosomal protein L19 (RPL19) pseudogene
ENSG00000198915	10	43202797	43203184	388	*	5.14	5.83	3.78	2.06	0.0103	0.0363	Promoter (<=1kb)	10	43199116	43202682	3567	2	ENST00000374455	-115	RASGEF1A	RasGEF domain family member 1A [Source:HGNC Symbol;Acc:HGNC:24246]
ENSG00000128694	2	189762524	189763260	737	*	3.78	4.52	2.18	2.35	0.0103	0.0364	Promoter (<=1kb)	2	189746660	189762767	16108	2	ENST00000264151	0	OSGEPL1	O-sialoglycoprotein endopeptidase like 1 [Source:HGNC Symbol;Acc:HGNC:23075]
ENSG00000131408	19	50376322	50376739	418	*	2.65	3.51	0.23	3.28	0.0104	0.0364	Promoter (<=1kb)	19	50376457	50378155	1699	1	ENST00000595730	0	NR1H2	nuclear receptor subfamily 1 group H member 2 [Source:HGNC Symbol;Acc:HGNC:7965]
ENSG00000148985	11	3807770	3808316	547	*	3.49	4.26	1.74	2.52	0.0103	0.0364	Promoter (<=1kb)	11	3808010	3825645	17636	1	ENST00000465307	0	PGAP2	post-GPI attachment to proteins 2 [Source:HGNC Symbol;Acc:HGNC:17893]
ENSG00000155229	10	97498477	97499007	531	*	4.51	5.25	2.94	2.3	0.0103	0.0364	Promoter (<=1kb)	10	97458324	97498720	40397	2	ENST00000438925	0	MMS19	MMS19 homolog, cytosolic iron-sulfur assembly component [Source:HGNC Symbol;Acc:HGNC:13824]
ENSG00000168374	3	57597311	57597753	443	*	3.79	4.52	2.23	2.29	0.0104	0.0364	Promoter (<=1kb)	3	57571363	57597408	26046	2	ENST00000303436	0	ARF4	ADP ribosylation factor 4 [Source:HGNC Symbol;Acc:HGNC:655]
ENSG00000176624	18	51197620	51198292	673	*	4.89	5.58	3.53	2.05	0.0103	0.0364	Promoter (<=1kb)	18	51174552	51197320	22769	2	ENST00000616921	-300	MEX3C	mex-3 RNA binding family member C [Source:HGNC Symbol;Acc:HGNC:28040]
ENSG00000179406	7	66493504	66494142	639	*	3.86	4.63	2.12	2.51	0.0104	0.0364	Promoter (<=1kb)	7	66476245	66493517	17273	2	ENST00000450353	0	LINC00174	long intergenic non-protein coding RNA 174 [Source:HGNC Symbol;Acc:HGNC:27788]
ENSG00000186017	19	36489402	36490409	1008	*	4.75	5.48	3.2	2.28	0.0104	0.0364	Promoter (<=1kb)	19	36445119	36489435	44317	2	ENST00000434377	0	ZNF566	zinc finger protein 566 [Source:HGNC Symbol;Acc:HGNC:25919]
ENSG00000226313	X	5169811	5170566	756	*	3.32	1.64	4.08	-2.44	0.0103	0.0364	Promoter (<=1kb)	23	5169512	5170645	1134	1	ENST00000440559	299	MTCYBP12	MT-CYB pseudogene 12 [Source:HGNC Symbol;Acc:HGNC:51963]
ENSG00000139372	12	103965755	103966259	505	*	4.04	4.77	2.51	2.26	0.0104	0.0365	Promoter (<=1kb)	12	103965804	103988874	23071	1	ENST00000392872	0	TDG	thymine DNA glycosylase [Source:HGNC Symbol;Acc:HGNC:11700]
ENSG00000149313	11	106076932	106077536	605	*	5.25	5.95	3.83	2.12	0.0104	0.0365	Promoter (<=1kb)	11	106077489	106098710	21222	1	ENST00000278618	0	AASDHPPT	aminoadipate-semialdehyde dehydrogenase-phosphopantetheinyl transferase [Source:HGNC Symbol;Acc:HGNC:14235]
ENSG00000163507	3	108589521	108589923	403	*	2.89	3.74	0.59	3.14	0.0104	0.0365	Promoter (<=1kb)	3	108560735	108589644	28910	2	ENST00000487834	0	CIP2A	cell proliferation regulating inhibitor of protein phosphatase 2A [Source:HGNC Symbol;Acc:HGNC:29302]
ENSG00000163945	4	1346908	1347213	306	*	4.05	4.78	2.51	2.27	0.0105	0.0366	Promoter (<=1kb)	4	1347266	1386412	39147	1	ENST00000511216	-53	UVSSA	UV stimulated scaffold protein A [Source:HGNC Symbol;Acc:HGNC:29304]
ENSG00000230583	7	66844504	66845135	632	*	3.45	4.22	1.67	2.55	0.0105	0.0366	Promoter (<=1kb)	7	66809993	66844826	34834	2	ENST00000457166	0	GTF2IRD1P1	GTF2I repeat domain containing 1 pseudogene 1 [Source:HGNC Symbol;Acc:HGNC:44136]
ENSG00000106070	7	50721577	50722355	779	*	2.51	3.4	-0.26	3.66	0.0106	0.0367	Intron (ENST00000398812/ENSG00000106070, intron 1 of 15)	7	50590079	50726992	136914	2	ENST00000403097	4637	GRB10	growth factor receptor bound protein 10 [Source:HGNC Symbol;Acc:HGNC:4564]
ENSG00000143337	1	179882169	179883214	1046	*	4.55	5.24	3.15	2.1	0.0105	0.0367	Promoter (<=1kb)	1	179882297	179919277	36981	1	ENST00000271583	0	TOR1AIP1	torsin 1A interacting protein 1 [Source:HGNC Symbol;Acc:HGNC:29456]
ENSG00000198408	10	101818164	101819177	1014	*	4.92	5.6	3.57	2.03	0.0105	0.0367	Promoter (<=1kb)	10	101784443	101818418	33976	2	ENST00000361464	0	OGA	O-GlcNAcase [Source:HGNC Symbol;Acc:HGNC:7056]
ENSG00000198911	22	41832560	41833085	526	*	4.84	5.51	3.53	1.99	0.0105	0.0367	Promoter (<=1kb)	22	41833079	41907307	74229	1	ENST00000612482	0	SREBF2	sterol regulatory element binding transcription factor 2 [Source:HGNC Symbol;Acc:HGNC:11290]
ENSG00000228222	2	167331404	167332390	987	*	3.84	4.57	2.28	2.29	0.0105	0.0367	Intron (ENST00000442316/ENSG00000228222, intron 1 of 2)	2	167293171	167558333	265163	1	ENST00000442316	38233	AC073050.1	novel transcript (hCG1660379)
ENSG00000179094	17	8156350	8156989	640	*	5.95	6.68	4.39	2.29	0.0106	0.0369	Promoter (<=1kb)	17	8144055	8156360	12306	2	ENST00000354903	0	PER1	period circadian regulator 1 [Source:HGNC Symbol;Acc:HGNC:8845]
ENSG00000198466	19	57849526	57849977	452	*	2.56	3.45	-0.26	3.71	0.0107	0.037	Promoter (<=1kb)	19	57849857	57865112	15256	1	ENST00000339656	0	ZNF587	zinc finger protein 587 [Source:HGNC Symbol;Acc:HGNC:30955]
ENSG00000271424	14	39367119	39367557	439	*	2.46	3.34	-0.26	3.6	0.0108	0.0373	Intron (ENST00000341502/ENSG00000150527, intron 23 of 23)	14	39370279	39370756	478	2	ENST00000604758	3199	AL157791.2	glutaredoxin 5 (GLRX5) pseudogene
ENSG00000100296	22	29553390	29553794	405	*	2.84	3.68	0.59	3.08	0.0108	0.0374	Promoter (<=1kb)	22	29505879	29553782	47904	2	ENST00000490103	0	THOC5	THO complex 5 [Source:HGNC Symbol;Acc:HGNC:19074]
ENSG00000113732	5	172983792	172984238	447	*	3.07	3.9	0.88	3.02	0.0108	0.0374	Promoter (<=1kb)	5	172983816	173034892	51077	1	ENST00000265093	0	ATP6V0E1	ATPase H+ transporting V0 subunit e1 [Source:HGNC Symbol;Acc:HGNC:863]
ENSG00000196268	19	21396957	21397356	400	*	2.42	3.3	-0.26	3.56	0.0108	0.0374	Promoter (<=1kb)	19	21397119	21423040	25922	1	ENST00000596302	0	ZNF493	zinc finger protein 493 [Source:HGNC Symbol;Acc:HGNC:23708]
ENSG00000274033	19	20052006	20052774	769	*	4.75	5.49	3.14	2.35	0.0108	0.0374	Distal Intergenic	19	20056466	20056594	129	2	ENST00000454258	3820	AC006539.3	novel zinc finger protein pseudogene
ENSG00000154781	3	14651444	14651889	446	*	4.05	4.82	2.27	2.55	0.0109	0.0375	Promoter (<=1kb)	3	14651746	14672653	20908	1	ENST00000611584	0	CCDC174	coiled-coil domain containing 174 [Source:HGNC Symbol;Acc:HGNC:28033]
ENSG00000218336	4	182448509	182449020	512	*	3.94	4.66	2.46	2.19	0.0109	0.0375	Promoter (<=1kb)	4	182448999	182628875	179877	1	ENST00000510504	0	TENM3	teneurin transmembrane protein 3 [Source:HGNC Symbol;Acc:HGNC:29944]
ENSG00000106799	9	99104509	99104900	392	*	3.32	4.13	1.33	2.8	0.0109	0.0376	Promoter (<=1kb)	9	99105089	99154192	49104	1	ENST00000374994	-189	TGFBR1	transforming growth factor beta receptor 1 [Source:HGNC Symbol;Acc:HGNC:11772]
ENSG00000156639	6	37819046	37819685	640	*	4.1	4.81	2.63	2.18	0.0109	0.0376	Promoter (<=1kb)	6	37819499	38154624	335126	1	ENST00000287218	0	ZFAND3	zinc finger AN1-type containing 3 [Source:HGNC Symbol;Acc:HGNC:18019]
ENSG00000204954	12	103956760	103957220	461	*	3.41	4.21	1.5	2.7	0.0109	0.0376	Promoter (<=1kb)	12	103950740	103957181	6442	2	ENST00000547975	0	C12orf73	chromosome 12 open reading frame 73 [Source:HGNC Symbol;Acc:HGNC:34450]
ENSG00000213096	19	24033342	24033826	485	*	3.59	4.37	1.81	2.56	0.0109	0.0376	Promoter (<=1kb)	19	24033405	24129961	96557	1	ENST00000613065	0	ZNF254	zinc finger protein 254 [Source:HGNC Symbol;Acc:HGNC:13047]
ENSG00000016082	5	51383018	51383748	731	*	3.18	3.99	1.22	2.76	0.011	0.0378	Promoter (<=1kb)	5	51383391	51394738	11348	1	ENST00000230658	0	ISL1	ISL LIM homeobox 1 [Source:HGNC Symbol;Acc:HGNC:6132]
ENSG00000105639	19	17841603	17842250	648	*	5.13	5.83	3.7	2.13	0.011	0.0378	Promoter (<=1kb)	19	17839424	17842525	3102	2	ENST00000528705	275	JAK3	Janus kinase 3 [Source:HGNC Symbol;Acc:HGNC:6193]
ENSG00000119888	2	47345021	47345458	438	*	4.12	4.82	2.71	2.11	0.0111	0.0378	Promoter (<=1kb)	2	47345158	47386900	41743	1	ENST00000405271	0	EPCAM	epithelial cell adhesion molecule [Source:HGNC Symbol;Acc:HGNC:11529]
ENSG00000175093	3	141070933	141071673	741	*	2.68	3.55	0.23	3.32	0.011	0.0378	Intron (ENST00000310546/ENSG00000175093, intron 2 of 2)	3	141066638	141148610	81973	1	ENST00000508126	4295	SPSB4	splA/ryanodine receptor domain and SOCS box containing 4 [Source:HGNC Symbol;Acc:HGNC:30630]
ENSG00000185049	4	2041462	2041908	447	*	2.4	3.28	-0.26	3.54	0.011	0.0378	Promoter (<=1kb)	4	1986115	2041903	55789	2	ENST00000455762	0	NELFA	negative elongation factor complex member A [Source:HGNC Symbol;Acc:HGNC:12768]
ENSG00000120049	10	101830196	101830686	491	*	3.74	4.48	2.18	2.3	0.0111	0.0379	Promoter (<=1kb)	10	101827353	101830438	3086	2	ENST00000434163	0	KCNIP2	potassium voltage-gated channel interacting protein 2 [Source:HGNC Symbol;Acc:HGNC:15522]
ENSG00000131389	3	14402087	14402525	439	*	3.9	4.63	2.37	2.25	0.0111	0.0379	Promoter (<=1kb)	3	14402576	14411323	8748	1	ENST00000622810	-51	SLC6A6	solute carrier family 6 member 6 [Source:HGNC Symbol;Acc:HGNC:11052]
ENSG00000214252	7	101294022	101294774	753	*	3.71	4.48	1.95	2.54	0.0111	0.0379	Distal Intergenic	7	101287482	101289771	2290	2	ENST00000454506	-4251	AZGP1P2	alpha-2-glycoprotein 1, zinc-binding pseudogene 2 [Source:HGNC Symbol;Acc:HGNC:912]
ENSG00000253477	8	103498747	103499136	390	*	2.91	3.74	0.74	2.99	0.0111	0.0379	Promoter (<=1kb)	8	103483398	103499220	15823	2	ENST00000517376	84	AC012213.1	uncharacterized LOC105375690 [Source:NCBI gene;Acc:105375690]
ENSG00000249592	4	781490	782425	936	*	5.31	6	3.91	2.09	0.0111	0.038	Promoter (<=1kb)	4	762387	781849	19463	2	ENST00000503571	0	AC139887.2	uncharacterized LOC100129917 [Source:NCBI gene;Acc:100129917]
ENSG00000130559	9	135804827	135805098	272	*	2.57	3.47	-0.26	3.73	0.0112	0.0381	Distal Intergenic	9	135811515	135818171	6657	2	ENST00000487868	13073	CAMSAP1	calmodulin regulated spectrin associated protein 1 [Source:HGNC Symbol;Acc:HGNC:19946]
ENSG00000146410	6	136250162	136250553	392	*	3.25	4.04	1.33	2.72	0.0112	0.0381	Promoter (<=1kb)	6	136231024	136250324	19301	2	ENST00000451457	0	MTFR2	mitochondrial fission regulator 2 [Source:HGNC Symbol;Acc:HGNC:21115]
ENSG00000167895	17	78140399	78140688	290	*	4.7	5.42	3.2	2.22	0.0112	0.0381	Promoter (2-3kb)	17	78138363	78141229	2867	1	ENST00000591144	2036	TMC8	transmembrane channel like 8 [Source:HGNC Symbol;Acc:HGNC:20474]
ENSG00000196961	19	49766341	49766933	593	*	5.8	6.51	4.36	2.15	0.0112	0.0381	Promoter (<=1kb)	19	49766968	49807112	40145	1	ENST00000354293	-35	AP2A1	adaptor related protein complex 2 subunit alpha 1 [Source:HGNC Symbol;Acc:HGNC:561]
ENSG00000049769	X	49268869	49269777	909	*	4.39	5.15	2.66	2.49	0.0113	0.0382	Promoter (<=1kb)	23	49269843	49287225	17383	1	ENST00000466508	-66	PPP1R3F	protein phosphatase 1 regulatory subunit 3F [Source:HGNC Symbol;Acc:HGNC:14944]
ENSG00000034152	17	21275456	21276086	631	*	3.49	4.29	1.51	2.78	0.0113	0.0383	Distal Intergenic	17	21284672	21315213	30542	1	ENST00000395491	-8586	MAP2K3	mitogen-activated protein kinase kinase 3 [Source:HGNC Symbol;Acc:HGNC:6843]
ENSG00000047634	X	17737023	17737342	320	*	2.64	3.5	0.23	3.27	0.0114	0.0384	Promoter (<=1kb)	23	17737449	17754988	17540	1	ENST00000398080	-107	SCML1	Scm polycomb group protein like 1 [Source:HGNC Symbol;Acc:HGNC:10580]
ENSG00000122390	16	3457703	3457952	250	*	2.85	3.7	0.59	3.1	0.0113	0.0384	Promoter (<=1kb)	16	3457985	3485578	27594	1	ENST00000421765	-33	NAA60	N(alpha)-acetyltransferase 60, NatF catalytic subunit [Source:HGNC Symbol;Acc:HGNC:25875]
ENSG00000135069	9	78296774	78297407	634	*	3.77	4.51	2.17	2.34	0.0114	0.0384	Promoter (<=1kb)	9	78297143	78329454	32312	1	ENST00000347159	0	PSAT1	phosphoserine aminotransferase 1 [Source:HGNC Symbol;Acc:HGNC:19129]
ENSG00000130363	6	158999484	159000223	740	*	4.4	5.1	2.97	2.13	0.0114	0.0385	Promoter (<=1kb)	6	158972871	159000187	27317	2	ENST00000367069	0	RSPH3	radial spoke head 3 homolog [Source:HGNC Symbol;Acc:HGNC:21054]
ENSG00000135047	9	87725706	87726482	777	*	3.92	4.63	2.42	2.21	0.0115	0.0385	Promoter (<=1kb)	9	87726109	87731386	5278	1	ENST00000340342	0	CTSL	cathepsin L [Source:HGNC Symbol;Acc:HGNC:2537]
ENSG00000145216	4	53377506	53378058	553	*	2.39	3.27	-0.26	3.52	0.0115	0.0385	Promoter (<=1kb)	4	53377643	53390597	12955	1	ENST00000511376	0	FIP1L1	factor interacting with PAPOLA and CPSF1 [Source:HGNC Symbol;Acc:HGNC:19124]
ENSG00000146476	6	151451966	151452360	395	*	3.69	4.46	1.94	2.52	0.0115	0.0385	Promoter (<=1kb)	6	151452258	151470097	17840	1	ENST00000545879	0	ARMT1	acidic residue methyltransferase 1 [Source:HGNC Symbol;Acc:HGNC:17872]
ENSG00000153130	4	140373369	140373893	525	*	4.2	4.9	2.78	2.12	0.0114	0.0385	Promoter (<=1kb)	4	140373474	140381575	8102	1	ENST00000512749	0	SCOC	short coiled-coil protein [Source:HGNC Symbol;Acc:HGNC:20335]
ENSG00000163344	1	154936754	154937377	624	*	3.93	4.64	2.47	2.17	0.0115	0.0385	Promoter (<=1kb)	1	154924734	154936991	12258	2	ENST00000368467	0	PMVK	phosphomevalonate kinase [Source:HGNC Symbol;Acc:HGNC:9141]
ENSG00000163904	3	185586003	185586414	412	*	4.46	5.18	2.94	2.24	0.0115	0.0385	Promoter (<=1kb)	3	185586174	185633551	47378	1	ENST00000296257	0	SENP2	SUMO specific peptidase 2 [Source:HGNC Symbol;Acc:HGNC:23116]
ENSG00000179820	19	53867084	53867800	717	*	5.8	6.45	4.57	1.88	0.0114	0.0385	Promoter (<=1kb)	19	53867883	53874094	6212	1	ENST00000448420	-83	MYADM	myeloid associated differentiation marker [Source:HGNC Symbol;Acc:HGNC:7544]
ENSG00000196235	19	39445424	39445850	427	*	2.39	3.27	-0.26	3.52	0.0115	0.0385	Promoter (<=1kb)	19	39445546	39476666	31121	1	ENST00000402194	0	SUPT5H	SPT5 homolog, DSIF elongation factor subunit [Source:HGNC Symbol;Acc:HGNC:11469]
ENSG00000251544	5	94567455	94568532	1078	*	6.61	5.39	7.26	-1.87	0.0115	0.0385	Promoter (<=1kb)	5	94567461	94568909	1449	1	ENST00000502851	0	MTND5P12	MT-ND5 pseudogene 12 [Source:HGNC Symbol;Acc:HGNC:42274]
ENSG00000271199	X	73966044	73966776	733	*	3.23	4.02	1.33	2.69	0.0115	0.0385	Promoter (2-3kb)	23	73958059	73969485	11427	2	ENST00000603360	2709	AL353804.2	novel transcript, sense overlapping FTX
ENSG00000275198	14	90383032	90383676	645	*	3.69	4.45	1.94	2.51	0.0115	0.0385	Promoter (<=1kb)	14	90383365	90387973	4609	1	ENST00000615251	0	AL512791.2	novel transcript
ENSG00000249637	5	140400769	140401792	1024	*	5.97	6.64	4.69	1.95	0.0116	0.0386	Promoter (<=1kb)	5	140370891	140401367	30477	2	ENST00000507521	0	AC008438.1	novel transcript
ENSG00000152104	1	214551909	214552508	600	*	3.63	4.37	2	2.37	0.0116	0.0387	Promoter (<=1kb)	1	214464702	214552449	87748	2	ENST00000486173	0	PTPN14	protein tyrosine phosphatase, non-receptor type 14 [Source:HGNC Symbol;Acc:HGNC:9647]
ENSG00000165424	10	79445767	79446164	398	*	4.25	4.97	2.7	2.27	0.0116	0.0387	Promoter (<=1kb)	10	79382325	79445627	63303	2	ENST00000372336	-140	ZCCHC24	zinc finger CCHC-type containing 24 [Source:HGNC Symbol;Acc:HGNC:26911]
ENSG00000196150	8	144901254	144902277	1024	*	4.75	5.46	3.28	2.18	0.0116	0.0387	Promoter (<=1kb)	8	144876497	144901479	24983	2	ENST00000528258	0	ZNF250	zinc finger protein 250 [Source:HGNC Symbol;Acc:HGNC:13044]
ENSG00000250564	5	134466211	134467075	865	*	4.03	4.74	2.59	2.15	0.0116	0.0387	Intron (ENST00000513329/ENSG00000250994, intron 1 of 1)	5	134429051	134460615	31565	2	ENST00000512748	-5596	AC109454.3	novel transcript
ENSG00000062598	20	46405958	46406670	713	*	3.94	4.65	2.51	2.14	0.0117	0.0389	Promoter (<=1kb)	20	46366049	46406617	40569	2	ENST00000290246	0	ELMO2	engulfment and cell motility 2 [Source:HGNC Symbol;Acc:HGNC:17233]
ENSG00000105472	19	50724561	50725158	598	*	4.58	5.28	3.15	2.13	0.0117	0.0389	Promoter (1-2kb)	19	50723523	50725469	1947	1	ENST00000599973	1038	CLEC11A	C-type lectin domain containing 11A [Source:HGNC Symbol;Acc:HGNC:10576]
ENSG00000112367	6	109690936	109691556	621	*	3.45	4.22	1.67	2.56	0.0117	0.0389	Promoter (<=1kb)	6	109691312	109825428	134117	1	ENST00000230124	0	FIG4	FIG4 phosphoinositide 5-phosphatase [Source:HGNC Symbol;Acc:HGNC:16873]
ENSG00000142867	1	85276326	85277033	708	*	4.54	5.23	3.15	2.09	0.0117	0.0389	Promoter (<=1kb)	1	85265776	85276632	10857	2	ENST00000648566	0	BCL10	B cell CLL/lymphoma 10 [Source:HGNC Symbol;Acc:HGNC:989]
ENSG00000076108	12	56636339	56637189	851	*	4.89	5.56	3.59	1.97	0.0118	0.039	Promoter (<=1kb)	12	56595596	56636366	40771	2	ENST00000379441	0	BAZ2A	bromodomain adjacent to zinc finger domain 2A [Source:HGNC Symbol;Acc:HGNC:962]
ENSG00000085415	18	12947463	12948403	941	*	4.98	5.69	3.53	2.16	0.0118	0.039	Promoter (<=1kb)	18	12947995	12987536	39542	1	ENST00000262124	0	SEH1L	SEH1 like nucleoporin [Source:HGNC Symbol;Acc:HGNC:30379]
ENSG00000100364	22	45241110	45241575	466	*	2.83	3.65	0.74	2.9	0.0118	0.039	Promoter (<=1kb)	22	45190338	45240769	50432	2	ENST00000336156	-341	KIAA0930	KIAA0930 [Source:HGNC Symbol;Acc:HGNC:1314]
ENSG00000115561	2	86562808	86563507	700	*	3.65	4.4	2	2.4	0.0118	0.039	Promoter (<=1kb)	2	86503431	86563477	60047	2	ENST00000263856	0	CHMP3	charged multivesicular body protein 3 [Source:HGNC Symbol;Acc:HGNC:29865]
ENSG00000120051	10	104353421	104353945	525	*	3.11	3.91	1.12	2.8	0.0118	0.039	Promoter (<=1kb)	10	104353764	104455090	101327	1	ENST00000369704	0	CFAP58	cilia and flagella associated protein 58 [Source:HGNC Symbol;Acc:HGNC:26676]
ENSG00000138032	2	44167802	44168871	1070	*	5.87	6.58	4.39	2.19	0.0118	0.039	Promoter (<=1kb)	2	44167969	44218537	50569	1	ENST00000419807	0	PPM1B	protein phosphatase, Mg2+/Mn2+ dependent 1B [Source:HGNC Symbol;Acc:HGNC:9276]
ENSG00000181019	16	69726419	69726932	514	*	4.42	5.13	2.98	2.15	0.0118	0.039	Promoter (<=1kb)	16	69706996	69726506	19511	2	ENST00000561500	0	NQO1	NAD(P)H quinone dehydrogenase 1 [Source:HGNC Symbol;Acc:HGNC:2874]
ENSG00000198252	14	52729861	52730569	709	*	4.75	5.45	3.35	2.1	0.0118	0.039	Promoter (<=1kb)	14	52730180	52774941	44762	1	ENST00000442123	0	STYX	serine/threonine/tyrosine interacting protein [Source:HGNC Symbol;Acc:HGNC:11447]
ENSG00000253111	8	125556449	125556942	494	*	2.69	3.53	0.42	3.11	0.0118	0.039	Distal Intergenic	8	125486680	125530605	43926	1	ENST00000521991	69769	AC091114.1	novel transcript
ENSG00000070047	11	576106	576460	355	*	3.93	4.66	2.37	2.29	0.0119	0.0391	Promoter (<=1kb)	11	576486	612043	35558	1	ENST00000534320	-26	PHRF1	PHD and ring finger domains 1 [Source:HGNC Symbol;Acc:HGNC:24351]
ENSG00000110274	11	117327708	117328021	314	*	3.4	4.19	1.5	2.69	0.0119	0.0391	Promoter (<=1kb)	11	117327850	117362463	34614	1	ENST00000533153	0	CEP164	centrosomal protein 164 [Source:HGNC Symbol;Acc:HGNC:29182]
ENSG00000121904	1	34163101	34163739	639	*	3.51	4.27	1.81	2.45	0.0119	0.0391	Promoter (1-2kb)	1	33513999	34165274	651276	2	ENST00000373381	1535	CSMD2	CUB and Sushi multiple domains 2 [Source:HGNC Symbol;Acc:HGNC:19290]
ENSG00000160867	5	177086455	177087157	703	*	4.88	5.57	3.53	2.04	0.0119	0.0391	Promoter (<=1kb)	5	177086886	177098144	11259	1	ENST00000292408	0	FGFR4	fibroblast growth factor receptor 4 [Source:HGNC Symbol;Acc:HGNC:3691]
ENSG00000172175	18	58670956	58671563	608	*	3.87	4.64	2.12	2.52	0.0119	0.0391	Promoter (<=1kb)	18	58671386	58754477	83092	1	ENST00000348428	0	MALT1	MALT1 paracaspase [Source:HGNC Symbol;Acc:HGNC:6819]
ENSG00000138686	4	121869988	121870689	702	*	3.94	4.68	2.37	2.31	0.012	0.0392	Promoter (<=1kb)	4	121824440	121870497	46058	2	ENST00000264499	0	BBS7	Bardet-Biedl syndrome 7 [Source:HGNC Symbol;Acc:HGNC:18758]
ENSG00000101347	20	36951512	36952133	622	*	4	4.72	2.51	2.21	0.0121	0.0394	Promoter (<=1kb)	20	36889773	36951901	62129	2	ENST00000646673	0	SAMHD1	SAM and HD domain containing deoxynucleoside triphosphate triphosphohydrolase 1 [Source:HGNC Symbol;Acc:HGNC:15925]
ENSG00000107736	10	71384354	71384638	285	*	2.45	3.33	-0.26	3.59	0.0121	0.0394	Distal Intergenic	10	71396934	71732417	335484	1	ENST00000398809	-12296	CDH23	cadherin related 23 [Source:HGNC Symbol;Acc:HGNC:13733]
ENSG00000110713	11	3797562	3798064	503	*	4.98	5.68	3.57	2.11	0.0121	0.0394	Promoter (<=1kb)	11	3675010	3797792	122783	2	ENST00000324932	0	NUP98	nucleoporin 98 [Source:HGNC Symbol;Acc:HGNC:8068]
ENSG00000125872	20	6053195	6053697	503	*	2.45	3.33	-0.26	3.59	0.0121	0.0394	Promoter (<=1kb)	20	6040778	6054049	13272	2	ENST00000378858	352	LRRN4	leucine rich repeat neuronal 4 [Source:HGNC Symbol;Acc:HGNC:16208]
ENSG00000146842	7	130205073	130205568	496	*	2.86	3.7	0.59	3.1	0.0121	0.0394	Promoter (<=1kb)	7	130164715	130205498	40784	2	ENST00000397622	0	TMEM209	transmembrane protein 209 [Source:HGNC Symbol;Acc:HGNC:21898]
ENSG00000160752	1	155308676	155309179	504	*	2.79	3.62	0.59	3.03	0.0121	0.0394	Promoter (<=1kb)	1	155308748	155320666	11919	1	ENST00000611010	0	FDPS	farnesyl diphosphate synthase [Source:HGNC Symbol;Acc:HGNC:3631]
ENSG00000205581	21	39349312	39349675	364	*	2.95	3.77	0.88	2.89	0.0121	0.0394	Promoter (<=1kb)	21	39342315	39349344	7030	2	ENST00000492280	0	HMGN1	high mobility group nucleosome binding domain 1 [Source:HGNC Symbol;Acc:HGNC:4984]
ENSG00000110851	12	107761116	107761613	498	*	3.16	3.98	1.13	2.85	0.0122	0.0395	Promoter (<=1kb)	12	107732866	107761160	28295	2	ENST00000228437	0	PRDM4	PR/SET domain 4 [Source:HGNC Symbol;Acc:HGNC:9348]
ENSG00000113161	5	75336444	75337185	742	*	4.44	5.16	2.97	2.18	0.0122	0.0395	Promoter (<=1kb)	5	75337168	75362104	24937	1	ENST00000287936	0	HMGCR	3-hydroxy-3-methylglutaryl-CoA reductase [Source:HGNC Symbol;Acc:HGNC:5006]
ENSG00000156983	3	9730983	9731493	511	*	4.55	5.24	3.2	2.04	0.0121	0.0395	Promoter (<=1kb)	3	9731729	9747873	16145	1	ENST00000433861	-236	BRPF1	bromodomain and PHD finger containing 1 [Source:HGNC Symbol;Acc:HGNC:14255]
ENSG00000173065	17	28760673	28761476	804	*	3.55	4.3	1.94	2.35	0.0122	0.0395	Intron (ENST00000341217/ENSG00000173065, intron 2 of 2)	17	28759828	28767104	7277	2	ENST00000584059	5628	FAM222B	family with sequence similarity 222 member B [Source:HGNC Symbol;Acc:HGNC:25563]
ENSG00000184261	2	47571000	47571252	253	*	2.5	3.39	-0.26	3.64	0.0121	0.0395	Promoter (<=1kb)	2	47516581	47570939	54359	2	ENST00000327876	-61	KCNK12	potassium two pore domain channel subfamily K member 12 [Source:HGNC Symbol;Acc:HGNC:6274]
ENSG00000267519	19	13846501	13847071	571	*	3.63	4.36	2.06	2.3	0.0122	0.0395	Distal Intergenic	19	13823880	13842928	19049	2	ENST00000587762	-3573	AC020916.1	novel transcript
ENSG00000271913	6	159042210	159042736	527	*	2.73	3.58	0.42	3.16	0.0122	0.0395	Promoter (<=1kb)	6	159041798	159088114	46317	1	ENST00000643132	412	AL035530.2	novel transcript, antisense to TAGAP
ENSG00000103111	16	77190425	77191085	661	*	4	4.73	2.46	2.27	0.0123	0.0397	Promoter (<=1kb)	16	77190835	77194360	3526	1	ENST00000569610	0	MON1B	MON1 homolog B, secretory trafficking associated [Source:HGNC Symbol;Acc:HGNC:25020]
ENSG00000118160	19	47447130	47447801	672	*	5.22	5.89	3.96	1.93	0.0123	0.0398	Promoter (<=1kb)	19	47432407	47447622	15216	2	ENST00000601757	0	SLC8A2	solute carrier family 8 member A2 [Source:HGNC Symbol;Acc:HGNC:11069]
ENSG00000126562	17	42779925	42780459	535	*	3.82	4.61	1.94	2.67	0.0123	0.0398	Promoter (<=1kb)	17	42780678	42796936	16259	1	ENST00000246914	-219	WNK4	WNK lysine deficient protein kinase 4 [Source:HGNC Symbol;Acc:HGNC:14544]
ENSG00000204308	6	32177355	32178456	1102	*	5.39	6.05	4.12	1.93	0.0123	0.0398	Promoter (<=1kb)	6	32178354	32180793	2440	1	ENST00000375094	0	RNF5	ring finger protein 5 [Source:HGNC Symbol;Acc:HGNC:10068]
ENSG00000204388	6	31827011	31827636	626	*	4.76	5.45	3.4	2.06	0.0123	0.0398	Promoter (<=1kb)	6	31827735	31830255	2521	1	ENST00000375650	-99	HSPA1B	heat shock protein family A (Hsp70) member 1B [Source:HGNC Symbol;Acc:HGNC:5233]
ENSG00000250155	5	36744777	36745671	895	*	3.85	4.57	2.32	2.25	0.0123	0.0398	Distal Intergenic	5	36702630	36725195	22566	2	ENST00000508745	-19582	AC008957.1	uncharacterized LOC107986412 [Source:NCBI gene;Acc:107986412]
ENSG00000113391	5	94111254	94111881	628	*	4.46	5.17	3	2.17	0.0125	0.0401	Promoter (<=1kb)	5	93618069	94111635	493567	2	ENST00000395965	0	FAM172A	family with sequence similarity 172 member A [Source:HGNC Symbol;Acc:HGNC:25365]
ENSG00000135930	2	232550500	232551141	642	*	3.26	4.05	1.33	2.72	0.0125	0.0401	Promoter (<=1kb)	2	232550674	232556596	5923	1	ENST00000463074	0	EIF4E2	eukaryotic translation initiation factor 4E family member 2 [Source:HGNC Symbol;Acc:HGNC:3293]
ENSG00000198440	19	56403984	56404962	979	*	3.5	4.26	1.81	2.44	0.0125	0.0401	Promoter (<=1kb)	19	56404014	56423047	19034	1	ENST00000537943	0	ZNF583	zinc finger protein 583 [Source:HGNC Symbol;Acc:HGNC:26427]
ENSG00000010361	19	49813131	49813770	640	*	5.52	6.17	4.31	1.86	0.0125	0.0402	Promoter (<=1kb)	19	49806869	49813190	6322	2	ENST00000525130	0	FUZ	fuzzy planar cell polarity protein [Source:HGNC Symbol;Acc:HGNC:26219]
ENSG00000094975	1	172532390	172533397	1008	*	4.85	5.52	3.57	1.95	0.0126	0.0402	Promoter (<=1kb)	1	172532473	172611831	79359	1	ENST00000608151	0	SUCO	SUN domain containing ossification factor [Source:HGNC Symbol;Acc:HGNC:1240]
ENSG00000134215	1	107965517	107965936	420	*	3.13	3.94	1.13	2.82	0.0126	0.0402	Promoter (<=1kb)	1	107571160	107965144	393985	2	ENST00000370056	-373	VAV3	vav guanine nucleotide exchange factor 3 [Source:HGNC Symbol;Acc:HGNC:12659]
ENSG00000137497	11	72080468	72081078	611	*	4.53	5.25	3.03	2.21	0.0125	0.0402	Promoter (<=1kb)	11	72002864	72080515	77652	2	ENST00000358965	0	NUMA1	nuclear mitotic apparatus protein 1 [Source:HGNC Symbol;Acc:HGNC:8059]
ENSG00000157538	21	37267363	37268037	675	*	4.25	4.93	2.91	2.02	0.0126	0.0402	Promoter (<=1kb)	21	37223420	37267532	44113	2	ENST00000309117	0	VPS26C	VPS26 endosomal protein sorting factor C [Source:HGNC Symbol;Acc:HGNC:3044]
ENSG00000166250	11	123194311	123194772	462	*	2.75	3.59	0.42	3.18	0.0126	0.0402	Promoter (<=1kb)	11	123069865	123195281	125417	2	ENST00000448775	509	CLMP	CXADR like membrane protein [Source:HGNC Symbol;Acc:HGNC:24039]
ENSG00000185065	22	19447849	19448473	625	*	2.9	3.71	0.88	2.84	0.0126	0.0402	Promoter (<=1kb)	22	19447893	19450105	2213	1	ENST00000431090	0	AC000068.1	novel transcript, antisense to C22orf39
ENSG00000227097	11	82695604	82695975	372	*	2.92	3.73	0.88	2.85	0.0125	0.0402	Intron (ENST00000532217/ENSG00000245832, intron 2 of 4)	11	82689559	82689768	210	1	ENST00000473748	6045	RPS28P7	ribosomal protein S28 pseudogene 7 [Source:HGNC Symbol;Acc:HGNC:35787]
ENSG00000228629	19	36528266	36529062	797	*	3.48	4.23	1.81	2.42	0.0126	0.0402	Promoter (<=1kb)	19	36528318	36535235	6918	1	ENST00000446262	0	AC092295.1	novel transcript, antisense to ZNF260
ENSG00000020922	11	94493452	94494258	807	*	3.77	4.49	2.28	2.21	0.0127	0.0403	Promoter (<=1kb)	11	94415578	94493908	78331	2	ENST00000323929	0	MRE11	MRE11 homolog, double strand break repair nuclease [Source:HGNC Symbol;Acc:HGNC:7230]
ENSG00000143198	1	165630529	165631662	1134	*	4.22	4.92	2.81	2.11	0.0127	0.0403	Promoter (<=1kb)	1	165630861	165655620	24760	1	ENST00000367889	0	MGST3	microsomal glutathione S-transferase 3 [Source:HGNC Symbol;Acc:HGNC:7064]
ENSG00000196636	7	97117446	97118028	583	*	2.94	3.76	0.88	2.88	0.0127	0.0403	Promoter (<=1kb)	7	97117701	97142835	25135	1	ENST00000489852	0	SDHAF3	succinate dehydrogenase complex assembly factor 3 [Source:HGNC Symbol;Acc:HGNC:21752]
ENSG00000154237	15	101068531	101069595	1065	*	4.78	5.45	3.46	1.99	0.0127	0.0405	3' UTR	15	101064416	101070103	5688	1	ENST00000532145	4115	LRRK1	leucine rich repeat kinase 1 [Source:HGNC Symbol;Acc:HGNC:18608]
ENSG00000250312	4	124330	124976	647	*	4.26	5	2.67	2.33	0.0128	0.0406	Promoter (<=1kb)	4	124480	163989	39510	1	ENST00000510175	0	ZNF718	zinc finger protein 718 [Source:HGNC Symbol;Acc:HGNC:26889]
ENSG00000251451	7	66413640	66414250	611	*	3.47	4.24	1.74	2.5	0.0128	0.0407	Intron (ENST00000490159/ENSG00000169902, intron 2 of 2)	7	66407288	66409239	1952	2	ENST00000502460	-4401	GTF2IP9	general transcription factor IIi pseudogene 9 [Source:HGNC Symbol;Acc:HGNC:51721]
ENSG00000274447	19	5293453	5294069	617	*	3.47	4.22	1.81	2.41	0.0128	0.0407	Promoter (<=1kb)	19	5294247	5294696	450	1	ENST00000619774	-178	AC005790.1	novel transcript, antisense to PTPRS
ENSG00000100353	22	36529012	36529668	657	*	3.83	4.54	2.37	2.17	0.0129	0.0408	Promoter (<=1kb)	22	36510850	36529436	18587	2	ENST00000216190	0	EIF3D	eukaryotic translation initiation factor 3 subunit D [Source:HGNC Symbol;Acc:HGNC:3278]
ENSG00000100522	14	52791338	52792083	746	*	4.28	4.98	2.88	2.1	0.0129	0.0408	Promoter (<=1kb)	14	52775194	52791601	16408	2	ENST00000216410	0	GNPNAT1	glucosamine-phosphate N-acetyltransferase 1 [Source:HGNC Symbol;Acc:HGNC:19980]
ENSG00000010626	12	6904723	6905239	517	*	4.31	5.03	2.81	2.22	0.0129	0.0409	Promoter (<=1kb)	12	6904733	6914229	9497	1	ENST00000007969	0	LRRC23	leucine rich repeat containing 23 [Source:HGNC Symbol;Acc:HGNC:19138]
ENSG00000075391	1	178093922	178094317	396	*	2.68	3.52	0.42	3.1	0.013	0.041	Promoter (<=1kb)	1	178094141	178473422	379282	1	ENST00000367649	0	RASAL2	RAS protein activator like 2 [Source:HGNC Symbol;Acc:HGNC:9874]
ENSG00000100577	14	77320932	77321482	551	*	5.35	6.08	3.79	2.29	0.013	0.041	Promoter (<=1kb)	14	77320996	77331195	10200	1	ENST00000361389	0	GSTZ1	glutathione S-transferase zeta 1 [Source:HGNC Symbol;Acc:HGNC:4643]
ENSG00000112182	6	90218284	90218783	500	*	4.04	4.75	2.59	2.16	0.013	0.041	Promoter (<=1kb)	6	90089054	90218245	129192	2	ENST00000493201	-39	BACH2	BTB domain and CNC homolog 2 [Source:HGNC Symbol;Acc:HGNC:14078]
ENSG00000121417	19	57633037	57633606	570	*	2.36	3.24	-0.26	3.49	0.013	0.041	Promoter (<=1kb)	19	57633167	57642779	9613	1	ENST00000541801	0	ZNF211	zinc finger protein 211 [Source:HGNC Symbol;Acc:HGNC:13003]
ENSG00000144550	3	9704799	9705286	488	*	4.28	4.97	2.91	2.05	0.013	0.041	Promoter (<=1kb)	3	9703833	9705033	1201	1	ENST00000491802	966	CPNE9	copine family member 9 [Source:HGNC Symbol;Acc:HGNC:24336]
ENSG00000131236	1	40039751	40040808	1058	*	4.52	5.25	2.97	2.28	0.013	0.0411	Promoter (<=1kb)	1	40040233	40072649	32417	1	ENST00000372797	0	CAP1	cyclase associated actin cytoskeleton regulatory protein 1 [Source:HGNC Symbol;Acc:HGNC:20040]
ENSG00000041982	9	115118505	115118993	489	*	2.34	3.22	-0.26	3.47	0.0132	0.0412	Promoter (<=1kb)	9	115020534	115118257	97724	2	ENST00000350763	-248	TNC	tenascin C [Source:HGNC Symbol;Acc:HGNC:5318]
ENSG00000065717	19	3035692	3036200	509	*	3.11	3.92	1.13	2.79	0.0131	0.0412	Intron (ENST00000426948/ENSG00000065717, intron 1 of 18)	19	3019553	3029622	10070	2	ENST00000591720	-6070	TLE2	transducin like enhancer of split 2 [Source:HGNC Symbol;Acc:HGNC:11838]
ENSG00000076604	17	28743145	28743942	798	*	4.3	5	2.85	2.16	0.0132	0.0412	Promoter (<=1kb)	17	28743984	28750958	6975	1	ENST00000262395	-42	TRAF4	TNF receptor associated factor 4 [Source:HGNC Symbol;Acc:HGNC:12034]
ENSG00000102547	13	49443734	49444616	883	*	4.78	5.48	3.35	2.13	0.0132	0.0412	Promoter (<=1kb)	13	49309798	49444126	134329	2	ENST00000409308	0	CAB39L	calcium binding protein 39 like [Source:HGNC Symbol;Acc:HGNC:20290]
ENSG00000129484	14	20342847	20343582	736	*	4.9	5.6	3.51	2.09	0.0132	0.0412	Promoter (<=1kb)	14	20343582	20357905	14324	1	ENST00000429687	0	PARP2	poly(ADP-ribose) polymerase 2 [Source:HGNC Symbol;Acc:HGNC:272]
ENSG00000131355	19	14689716	14690151	436	*	3.54	4.28	1.94	2.34	0.0131	0.0412	Promoter (<=1kb)	19	14619236	14690027	70792	2	ENST00000599900	0	ADGRE3	adhesion G protein-coupled receptor E3 [Source:HGNC Symbol;Acc:HGNC:23647]
ENSG00000171566	4	154550344	154550700	357	*	2.4	3.28	-0.26	3.54	0.0132	0.0412	Promoter (<=1kb)	4	154535006	154550435	15430	2	ENST00000499023	0	PLRG1	pleiotropic regulator 1 [Source:HGNC Symbol;Acc:HGNC:9089]
ENSG00000178607	17	64130108	64130710	603	*	3.24	4.02	1.42	2.6	0.0131	0.0412	Promoter (<=1kb)	17	64039142	64130125	90984	2	ENST00000433197	0	ERN1	endoplasmic reticulum to nucleus signaling 1 [Source:HGNC Symbol;Acc:HGNC:3449]
ENSG00000185024	14	105301037	105301736	700	*	4.6	5.3	3.2	2.1	0.0132	0.0412	Promoter (<=1kb)	14	105256186	105301278	45093	2	ENST00000548421	0	BRF1	BRF1, RNA polymerase III transcription initiation factor subunit [Source:HGNC Symbol;Acc:HGNC:11551]
ENSG00000070756	8	100722085	100722971	887	*	4.61	5.35	3.03	2.32	0.0134	0.0413	Promoter (<=1kb)	8	100702916	100722712	19797	2	ENST00000318607	0	PABPC1	poly(A) binding protein cytoplasmic 1 [Source:HGNC Symbol;Acc:HGNC:8554]
ENSG00000077147	10	96586307	96586637	331	*	2.42	3.3	-0.26	3.56	0.0134	0.0413	Promoter (<=1kb)	10	96518121	96586594	68474	2	ENST00000649367	0	TM9SF3	transmembrane 9 superfamily member 3 [Source:HGNC Symbol;Acc:HGNC:21529]
ENSG00000089091	20	18466768	18467497	730	*	3.9	4.6	2.47	2.13	0.0134	0.0413	Promoter (<=1kb)	20	18383367	18467030	83664	2	ENST00000377630	0	DZANK1	double zinc ribbon and ankyrin repeat domains 1 [Source:HGNC Symbol;Acc:HGNC:15858]
ENSG00000090273	1	26921613	26921953	341	*	2.66	3.52	0.23	3.29	0.0132	0.0413	Promoter (<=1kb)	1	26921726	26946862	25137	1	ENST00000321265	0	NUDC	nuclear distribution C, dynein complex regulator [Source:HGNC Symbol;Acc:HGNC:8045]
ENSG00000101639	18	12990934	12991554	621	*	3.92	4.66	2.27	2.39	0.0134	0.0413	Promoter (<=1kb)	18	12991362	13059314	67953	1	ENST00000589596	0	CEP192	centrosomal protein 192 [Source:HGNC Symbol;Acc:HGNC:25515]
ENSG00000105372	19	41859603	41860129	527	*	3.98	4.69	2.51	2.18	0.0134	0.0413	Promoter (<=1kb)	19	41859918	41872926	13009	1	ENST00000598742	0	RPS19	ribosomal protein S19 [Source:HGNC Symbol;Acc:HGNC:10402]
ENSG00000122787	7	138001724	138002447	724	*	4.57	5.25	3.23	2.03	0.0133	0.0413	Promoter (<=1kb)	7	138002324	138116866	114543	1	ENST00000468877	0	AKR1D1	aldo-keto reductase family 1 member D1 [Source:HGNC Symbol;Acc:HGNC:388]
ENSG00000131373	3	15601476	15601987	512	*	4.48	5.2	2.97	2.22	0.0134	0.0413	Promoter (<=1kb)	3	15560704	15601831	41128	2	ENST00000321169	0	HACL1	2-hydroxyacyl-CoA lyase 1 [Source:HGNC Symbol;Acc:HGNC:17856]
ENSG00000131899	17	18224694	18225159	466	*	3.87	4.6	2.33	2.27	0.0134	0.0413	Promoter (<=1kb)	17	18225587	18244875	19289	1	ENST00000316843	-428	LLGL1	LLGL1, scribble cell polarity complex component [Source:HGNC Symbol;Acc:HGNC:6628]
ENSG00000135144	12	113092910	113093217	308	*	2.83	3.67	0.59	3.08	0.0133	0.0413	Promoter (<=1kb)	12	113093490	113094947	1458	1	ENST00000553140	-273	DTX1	deltex E3 ubiquitin ligase 1 [Source:HGNC Symbol;Acc:HGNC:3060]
ENSG00000135912	2	218710477	218711147	671	*	3.46	4.26	1.51	2.74	0.0134	0.0413	Promoter (<=1kb)	2	218710845	218754693	43849	1	ENST00000457313	0	TTLL4	tubulin tyrosine ligase like 4 [Source:HGNC Symbol;Acc:HGNC:28976]
ENSG00000138002	2	27489627	27490347	721	*	3.93	4.63	2.51	2.13	0.0134	0.0413	Promoter (<=1kb)	2	27444371	27489757	45387	2	ENST00000260570	0	IFT172	intraflagellar transport 172 [Source:HGNC Symbol;Acc:HGNC:30391]
ENSG00000138834	16	1764096	1764595	500	*	2.62	3.47	0.23	3.24	0.0133	0.0413	Promoter (<=1kb)	16	1763922	1765053	1132	1	ENST00000561949	174	MAPK8IP3	mitogen-activated protein kinase 8 interacting protein 3 [Source:HGNC Symbol;Acc:HGNC:6884]
ENSG00000142864	1	67430370	67431140	771	*	4.49	5.19	3.07	2.12	0.0134	0.0413	Promoter (<=1kb)	1	67407810	67430415	22606	2	ENST00000370994	0	SERBP1	SERPINE1 mRNA binding protein 1 [Source:HGNC Symbol;Acc:HGNC:17860]
ENSG00000143443	1	151048213	151048772	560	*	3.23	4.01	1.42	2.59	0.0133	0.0413	Promoter (<=1kb)	1	151048569	151051986	3418	1	ENST00000465135	0	C1orf56	chromosome 1 open reading frame 56 [Source:HGNC Symbol;Acc:HGNC:26045]
ENSG00000149256	11	78715724	78715997	274	*	2.42	3.3	-0.26	3.56	0.0134	0.0413	Intron (ENST00000278550/ENSG00000149256, intron 25 of 33)	11	78657807	78702004	44198	2	ENST00000530738	-13720	TENM4	teneurin transmembrane protein 4 [Source:HGNC Symbol;Acc:HGNC:29945]
ENSG00000156502	10	69179677	69180563	887	*	3.64	4.39	2.01	2.38	0.0132	0.0413	Promoter (<=1kb)	10	69180232	69209098	28867	1	ENST00000359655	0	SUPV3L1	Suv3 like RNA helicase [Source:HGNC Symbol;Acc:HGNC:11471]
ENSG00000168014	11	74170691	74171465	775	*	5.02	5.72	3.59	2.13	0.0134	0.0413	Promoter (<=1kb)	11	74012714	74171019	158306	2	ENST00000334126	0	C2CD3	C2 calcium dependent domain containing 3 [Source:HGNC Symbol;Acc:HGNC:24564]
ENSG00000168291	3	58433952	58434354	403	*	3.24	4.03	1.33	2.7	0.0134	0.0413	Promoter (<=1kb)	3	58427630	58433857	6228	2	ENST00000383714	-95	PDHB	pyruvate dehydrogenase E1 beta subunit [Source:HGNC Symbol;Acc:HGNC:8808]
ENSG00000176749	17	32483606	32484307	702	*	3.02	3.83	1.01	2.83	0.0134	0.0413	Promoter (2-3kb)	17	32486619	32491256	4638	1	ENST00000313401	-2312	CDK5R1	cyclin dependent kinase 5 regulatory subunit 1 [Source:HGNC Symbol;Acc:HGNC:1775]
ENSG00000237575	17	28227394	28228195	802	*	4.37	5.05	3	2.05	0.0132	0.0413	Promoter (<=1kb)	17	28227306	28227701	396	1	ENST00000315776	88	PYY2	peptide YY 2 (pseudogene) [Source:HGNC Symbol;Acc:HGNC:9749]
ENSG00000270177	5	134226148	134226746	599	*	4.29	4.99	2.88	2.11	0.0133	0.0413	Promoter (<=1kb)	5	134226410	134227827	1418	1	ENST00000602919	0	AC104109.2	novel transcript
ENSG00000083307	8	101492077	101492659	583	*	3.37	4.13	1.67	2.47	0.0135	0.0414	Promoter (<=1kb)	8	101492432	101669726	177295	1	ENST00000251808	0	GRHL2	grainyhead like transcription factor 2 [Source:HGNC Symbol;Acc:HGNC:2799]
ENSG00000134248	1	110407482	110408061	580	*	2.95	3.76	0.88	2.89	0.0135	0.0414	Promoter (<=1kb)	1	110401249	110407668	6420	2	ENST00000483260	0	LAMTOR5	late endosomal/lysosomal adaptor, MAPK and MTOR activator 5 [Source:HGNC Symbol;Acc:HGNC:17955]
ENSG00000090686	1	21782868	21783790	923	*	4.22	4.91	2.88	2.03	0.0136	0.0415	Promoter (<=1kb)	1	21678298	21783195	104898	2	ENST00000400301	0	USP48	ubiquitin specific peptidase 48 [Source:HGNC Symbol;Acc:HGNC:18533]
ENSG00000169607	2	112764370	112765209	840	*	2.99	3.79	1.01	2.79	0.0136	0.0415	Promoter (<=1kb)	2	112736607	112764677	28071	2	ENST00000302450	0	CKAP2L	cytoskeleton associated protein 2 like [Source:HGNC Symbol;Acc:HGNC:26877]
ENSG00000142408	19	53942070	53942939	870	*	4.72	5.41	3.35	2.06	0.0136	0.0417	3' UTR	19	53963040	53990215	27176	1	ENST00000270458	-20101	CACNG8	calcium voltage-gated channel auxiliary subunit gamma 8 [Source:HGNC Symbol;Acc:HGNC:13628]
ENSG00000176182	19	45902672	45903195	524	*	4.48	5.16	3.15	2.01	0.0137	0.0418	Promoter (<=1kb)	19	45890020	45902604	12585	2	ENST00000322217	-68	MYPOP	Myb related transcription factor, partner of profilin [Source:HGNC Symbol;Acc:HGNC:20178]
ENSG00000277120	X	2608883	2609215	333	*	3.38	4.15	1.59	2.56	0.0137	0.0418	Promoter (<=1kb)	23	2609191	2609254	64	1	ENST00000616698	0	MIR6089	microRNA 6089 [Source:HGNC Symbol;Acc:HGNC:50179]
ENSG00000134982	5	112737677	112738159	483	*	2.91	3.72	0.88	2.84	0.0137	0.0419	Promoter (<=1kb)	5	112737885	112842755	104871	1	ENST00000508624	0	APC	APC, WNT signaling pathway regulator [Source:HGNC Symbol;Acc:HGNC:583]
ENSG00000158987	5	131634812	131635559	748	*	4.07	4.82	2.42	2.4	0.0138	0.0419	Promoter (<=1kb)	5	131423921	131635236	211316	2	ENST00000509018	0	RAPGEF6	Rap guanine nucleotide exchange factor 6 [Source:HGNC Symbol;Acc:HGNC:20655]
ENSG00000170464	5	139439234	139439777	544	*	3.51	4.28	1.74	2.54	0.0138	0.0419	Promoter (<=1kb)	5	139410203	139439526	29324	2	ENST00000302060	0	DNAJC18	DnaJ heat shock protein family (Hsp40) member C18 [Source:HGNC Symbol;Acc:HGNC:28429]
ENSG00000178665	7	55887177	55887506	330	*	2.43	3.32	-0.26	3.58	0.0138	0.0419	Promoter (<=1kb)	7	55887475	55942225	54751	1	ENST00000429591	0	ZNF713	zinc finger protein 713 [Source:HGNC Symbol;Acc:HGNC:22043]
ENSG00000196411	7	100836119	100836837	719	*	4.12	4.81	2.74	2.07	0.0138	0.0419	Intron (ENST00000461016/ENSG00000146828, intron 1 of 1)	7	100802565	100827521	24957	2	ENST00000616502	-8598	EPHB4	EPH receptor B4 [Source:HGNC Symbol;Acc:HGNC:3395]
ENSG00000197329	2	64144271	64144743	473	*	4.5	5.18	3.17	2	0.0138	0.0419	Promoter (<=1kb)	2	64092652	64144454	51803	2	ENST00000358912	0	PELI1	pellino E3 ubiquitin protein ligase 1 [Source:HGNC Symbol;Acc:HGNC:8827]
ENSG00000248099	19	17830397	17831299	903	*	5.3	5.97	4	1.96	0.0138	0.0419	Exon (ENST00000458235/ENSG00000105639, exon 21 of 24)	19	17816514	17821574	5061	2	ENST00000379695	-8823	INSL3	insulin like 3 [Source:HGNC Symbol;Acc:HGNC:6086]
ENSG00000087095	17	28041139	28041763	625	*	4.68	5.37	3.3	2.07	0.0139	0.042	Promoter (<=1kb)	17	28041737	28048324	6588	1	ENST00000583517	0	NLK	nemo like kinase [Source:HGNC Symbol;Acc:HGNC:29858]
ENSG00000102786	13	51452950	51453311	362	*	4.29	5.03	2.66	2.37	0.0139	0.042	Promoter (<=1kb)	13	51361565	51453207	91643	2	ENST00000398119	0	INTS6	integrator complex subunit 6 [Source:HGNC Symbol;Acc:HGNC:14879]
ENSG00000243964	11	9613315	9614213	899	*	4.67	5.38	3.17	2.21	0.0138	0.042	Distal Intergenic	11	9606142	9606609	468	1	ENST00000475608	7173	RPL23AP65	ribosomal protein L23a pseudogene 65 [Source:HGNC Symbol;Acc:HGNC:36289]
ENSG00000115423	2	84516023	84516498	476	*	2.92	3.74	0.88	2.86	0.0139	0.0421	Promoter (<=1kb)	2	84516455	84584854	68400	1	ENST00000476689	0	DNAH6	dynein axonemal heavy chain 6 [Source:HGNC Symbol;Acc:HGNC:2951]
ENSG00000118564	4	15681463	15681996	534	*	4.48	5.17	3.09	2.08	0.0139	0.0422	Promoter (<=1kb)	4	15638690	15681567	42878	2	ENST00000510802	0	FBXL5	F-box and leucine rich repeat protein 5 [Source:HGNC Symbol;Acc:HGNC:13602]
ENSG00000162065	16	2501128	2501895	768	*	4	4.73	2.47	2.26	0.014	0.0422	Promoter (2-3kb)	16	2504534	2509560	5027	1	ENST00000636980	-2639	TBC1D24	TBC1 domain family member 24 [Source:HGNC Symbol;Acc:HGNC:29203]
ENSG00000231704	7	6081329	6081760	432	*	3.08	3.88	1.13	2.76	0.014	0.0422	Promoter (<=1kb)	7	6081671	6093085	11415	1	ENST00000428901	0	AC004895.1	novel transcript
ENSG00000272043	8	122780239	122780685	447	*	3.16	3.94	1.33	2.62	0.014	0.0422	Promoter (<=1kb)	8	122780760	122781071	312	1	ENST00000607393	-75	AC016405.2	novel transcript
ENSG00000136270	7	45111454	45112052	599	*	2.82	3.66	0.59	3.07	0.014	0.0423	Promoter (<=1kb)	7	45100100	45111714	11615	2	ENST00000258770	0	TBRG4	transforming growth factor beta regulator 4 [Source:HGNC Symbol;Acc:HGNC:17443]
ENSG00000089159	12	120228457	120229309	853	*	4.32	5.04	2.81	2.24	0.0141	0.0425	Promoter (1-2kb)	12	120210448	120226844	16397	2	ENST00000536957	-1613	PXN	paxillin [Source:HGNC Symbol;Acc:HGNC:9718]
ENSG00000134504	18	26457726	26458145	420	*	2.85	3.66	0.88	2.78	0.0142	0.0425	Promoter (2-3kb)	18	26455770	26460876	5107	2	ENST00000582494	2731	KCTD1	potassium channel tetramerization domain containing 1 [Source:HGNC Symbol;Acc:HGNC:18249]
ENSG00000136560	2	161160297	161160677	381	*	3.13	3.92	1.22	2.7	0.0142	0.0425	Promoter (<=1kb)	2	161160297	161236172	75876	1	ENST00000392749	0	TANK	TRAF family member associated NFKB activator [Source:HGNC Symbol;Acc:HGNC:11562]
ENSG00000164404	5	132866154	132866686	533	*	3.99	4.71	2.51	2.2	0.0141	0.0425	Promoter (<=1kb)	5	132861181	132866637	5457	2	ENST00000378673	0	GDF9	growth differentiation factor 9 [Source:HGNC Symbol;Acc:HGNC:4224]
ENSG00000166197	10	102152001	102152395	395	*	3.47	4.24	1.74	2.5	0.0142	0.0425	Promoter (<=1kb)	10	102152176	102163866	11691	1	ENST00000605788	0	NOLC1	nucleolar and coiled-body phosphoprotein 1 [Source:HGNC Symbol;Acc:HGNC:15608]
ENSG00000197429	1	45750378	45751024	647	*	4.35	5.07	2.84	2.23	0.0141	0.0425	Promoter (<=1kb)	1	45694324	45750650	56327	2	ENST00000359942	0	IPP	intracisternal A particle-promoted polypeptide [Source:HGNC Symbol;Acc:HGNC:6108]
ENSG00000215007	X	107324774	107325192	419	*	3.82	4.61	1.95	2.66	0.0141	0.0425	Distal Intergenic	23	107351650	107352843	1194	2	ENST00000399417	27651	DNAJA1P3	DnaJ heat shock protein family (Hsp40) member A1 pseudogene 3 [Source:HGNC Symbol;Acc:HGNC:39339]
ENSG00000130175	19	11435021	11435885	865	*	5.05	5.74	3.7	2.04	0.0143	0.0428	Promoter (<=1kb)	19	11435288	11450965	15678	1	ENST00000591462	0	PRKCSH	protein kinase C substrate 80K-H [Source:HGNC Symbol;Acc:HGNC:9411]
ENSG00000183155	1	202888830	202889256	427	*	3.73	4.48	2.07	2.42	0.0143	0.0428	Promoter (<=1kb)	1	202878957	202889135	10179	2	ENST00000367262	0	RABIF	RAB interacting factor [Source:HGNC Symbol;Acc:HGNC:9797]
ENSG00000255456	8	144580392	144581425	1034	*	4.82	5.55	3.25	2.3	0.0143	0.0428	Promoter (2-3kb)	8	144584040	144586488	2449	1	ENST00000529377	-2615	AC084125.3	novel transcript, antisense to ARHGAP39
ENSG00000273287	22	45268848	45269142	295	*	2.69	3.54	0.42	3.12	0.0143	0.0428	Distal Intergenic	22	45262273	45263585	1313	2	ENST00000609206	-5263	AL008718.2	novel transcript
ENSG00000090776	X	68828872	68829447	576	*	2.33	3.2	-0.26	3.46	0.0143	0.0429	Promoter (<=1kb)	23	68828997	68842147	13151	1	ENST00000204961	0	EFNB1	ephrin B1 [Source:HGNC Symbol;Acc:HGNC:3226]
ENSG00000104756	8	25458404	25459231	828	*	5.32	6.01	3.96	2.05	0.0144	0.043	Promoter (<=1kb)	8	25427847	25458467	30621	2	ENST00000221200	0	KCTD9	potassium channel tetramerization domain containing 9 [Source:HGNC Symbol;Acc:HGNC:22401]
ENSG00000254013	8	30034273	30034595	323	*	2.35	3.22	-0.26	3.48	0.0144	0.043	Distal Intergenic	8	30027713	30028900	1188	1	ENST00000519737	6560	MAP2K1P1	mitogen-activated protein kinase kinase 1 pseudogene 1 [Source:HGNC Symbol;Acc:HGNC:6841]
ENSG00000095370	9	127741816	127742100	285	*	2.94	3.76	0.88	2.87	0.0145	0.0432	Promoter (2-3kb)	9	127742659	127744720	2062	2	ENST00000484160	2620	SH2D3C	SH2 domain containing 3C [Source:HGNC Symbol;Acc:HGNC:16884]
ENSG00000138018	2	26345766	26346263	498	*	3.87	4.56	2.46	2.1	0.0145	0.0432	Promoter (<=1kb)	2	26346086	26395891	49806	1	ENST00000613142	0	SELENOI	selenoprotein I [Source:HGNC Symbol;Acc:HGNC:29361]
ENSG00000206527	3	123585048	123585808	761	*	4.5	5.2	3.09	2.11	0.0145	0.0432	Promoter (<=1kb)	3	123491554	123585185	93632	2	ENST00000383657	0	HACD2	3-hydroxyacyl-CoA dehydratase 2 [Source:HGNC Symbol;Acc:HGNC:9640]
ENSG00000206579	8	55101481	55101986	506	*	2.86	3.66	0.88	2.78	0.0145	0.0432	Promoter (<=1kb)	8	55102389	55542054	439666	1	ENST00000327381	-403	XKR4	XK related 4 [Source:HGNC Symbol;Acc:HGNC:29394]
ENSG00000143314	1	156740597	156741452	856	*	4.21	4.94	2.67	2.27	0.0146	0.0434	Promoter (<=1kb)	1	156737303	156741088	3786	2	ENST00000361531	0	MRPL24	mitochondrial ribosomal protein L24 [Source:HGNC Symbol;Acc:HGNC:14037]
ENSG00000179119	11	18634335	18634903	569	*	4.04	4.79	2.42	2.37	0.0146	0.0434	Promoter (<=1kb)	11	18606401	18634493	28093	2	ENST00000336349	0	SPTY2D1	SPT2 chromatin protein domain containing 1 [Source:HGNC Symbol;Acc:HGNC:26818]
ENSG00000180592	10	21525250	21526023	774	*	3.6	4.35	1.94	2.41	0.0146	0.0434	Promoter (<=1kb)	10	21513478	21525682	12205	2	ENST00000449193	0	SKIDA1	SKI/DACH domain containing 1 [Source:HGNC Symbol;Acc:HGNC:32697]
ENSG00000280409	2	120466043	120466622	580	*	3.42	4.16	1.81	2.35	0.0146	0.0434	Promoter (<=1kb)	2	120464335	120466218	1884	2	ENST00000622953	0	LINC01101	long intergenic non-protein coding RNA 1101 [Source:HGNC Symbol;Acc:HGNC:25923]
ENSG00000131023	6	149717610	149718034	425	*	3.42	4.21	1.5	2.71	0.0147	0.0435	Promoter (<=1kb)	6	149684325	149718034	33710	2	ENST00000458696	0	LATS1	large tumor suppressor kinase 1 [Source:HGNC Symbol;Acc:HGNC:6514]
ENSG00000226155	3	195914758	195915315	558	*	3.46	4.23	1.74	2.49	0.0147	0.0435	Promoter (2-3kb)	3	195912094	195913264	1171	1	ENST00000424819	2664	AC124944.1	novel transcript
ENSG00000284770	1	235367299	235367682	384	*	4.02	4.76	2.46	2.3	0.0147	0.0435	Promoter (<=1kb)	1	235367360	235452443	85084	1	ENST00000642610	0	TBCE	tubulin folding cofactor E [Source:HGNC Symbol;Acc:HGNC:11582]
ENSG00000103769	15	65792249	65792677	429	*	3.8	4.52	2.32	2.19	0.0147	0.0436	Promoter (<=1kb)	15	65792447	65859751	67305	1	ENST00000563580	0	RAB11A	RAB11A, member RAS oncogene family [Source:HGNC Symbol;Acc:HGNC:9760]
ENSG00000105879	7	107743291	107744214	924	*	4.22	4.91	2.85	2.06	0.0148	0.0436	Promoter (<=1kb)	7	107743697	107761667	17971	1	ENST00000440859	0	CBLL1	Cbl proto-oncogene like 1 [Source:HGNC Symbol;Acc:HGNC:21225]
ENSG00000125611	2	112584310	112584964	655	*	4.15	4.84	2.74	2.1	0.0148	0.0436	Promoter (<=1kb)	2	112584441	112589040	4600	1	ENST00000324913	0	CHCHD5	coiled-coil-helix-coiled-coil-helix domain containing 5 [Source:HGNC Symbol;Acc:HGNC:17840]
ENSG00000125945	1	23368123	23369036	914	*	4.75	5.44	3.37	2.07	0.0148	0.0436	Promoter (<=1kb)	1	23359975	23368386	8412	2	ENST00000374608	0	ZNF436	zinc finger protein 436 [Source:HGNC Symbol;Acc:HGNC:20814]
ENSG00000132912	5	150758347	150758754	408	*	2.75	3.56	0.74	2.82	0.0148	0.0436	Promoter (<=1kb)	5	150708748	150758520	49773	2	ENST00000424236	0	DCTN4	dynactin subunit 4 [Source:HGNC Symbol;Acc:HGNC:15518]
ENSG00000170899	6	52994895	52995677	783	*	3.82	4.53	2.38	2.15	0.0148	0.0436	Promoter (<=1kb)	6	52977953	52995304	17352	2	ENST00000477599	0	GSTA4	glutathione S-transferase alpha 4 [Source:HGNC Symbol;Acc:HGNC:4629]
ENSG00000237489	10	130110342	130111303	962	*	4.52	5.23	3.06	2.17	0.0148	0.0436	Promoter (<=1kb)	10	130020025	130110810	90786	2	ENST00000643056	0	C10orf143	chromosome 10 open reading frame 143 [Source:HGNC Symbol;Acc:HGNC:48677]
ENSG00000262246	16	4404399	4404878	480	*	3.1	3.9	1.13	2.77	0.0148	0.0436	Promoter (2-3kb)	16	4357375	4407577	50203	2	ENST00000575714	2699	CORO7	coronin 7 [Source:HGNC Symbol;Acc:HGNC:26161]
ENSG00000151725	4	184733754	184734435	682	*	4.49	5.19	3.06	2.13	0.015	0.0439	Promoter (<=1kb)	4	184694618	184734133	39516	2	ENST00000281453	0	CENPU	centromere protein U [Source:HGNC Symbol;Acc:HGNC:21348]
ENSG00000090447	16	4271152	4271631	480	*	3.23	3.99	1.51	2.48	0.015	0.044	Promoter (1-2kb)	16	4260455	4272831	12377	2	ENST00000573476	1200	TFAP4	transcription factor AP-4 [Source:HGNC Symbol;Acc:HGNC:11745]
ENSG00000120685	13	39037929	39038736	808	*	4.06	4.74	2.7	2.04	0.015	0.044	Promoter (<=1kb)	13	39009866	39038076	28211	2	ENST00000352251	0	PROSER1	proline and serine rich 1 [Source:HGNC Symbol;Acc:HGNC:20291]
ENSG00000155506	5	154754699	154755194	496	*	4.53	5.28	2.88	2.4	0.015	0.044	Promoter (<=1kb)	5	154755575	154804208	48634	1	ENST00000518297	-381	LARP1	La ribonucleoprotein domain family member 1 [Source:HGNC Symbol;Acc:HGNC:29531]
ENSG00000105467	19	48363634	48364486	853	*	5.23	5.9	3.93	1.98	0.0151	0.0441	Promoter (<=1kb)	19	48364395	48376363	11969	1	ENST00000344846	0	SYNGR4	synaptogyrin 4 [Source:HGNC Symbol;Acc:HGNC:11502]
ENSG00000124784	6	7389425	7390162	738	*	3.76	4.48	2.28	2.2	0.0151	0.0441	Promoter (<=1kb)	6	7389496	7418037	28542	1	ENST00000379834	0	RIOK1	RIO kinase 1 [Source:HGNC Symbol;Acc:HGNC:18656]
ENSG00000129657	17	77140190	77140850	661	*	4.31	4.99	2.98	2.02	0.0151	0.0441	Promoter (<=1kb)	17	77140736	77143642	2907	1	ENST00000588880	0	SEC14L1	SEC14 like lipid binding 1 [Source:HGNC Symbol;Acc:HGNC:10698]
ENSG00000136205	7	47327815	47328533	719	*	3.84	4.55	2.38	2.18	0.0151	0.0441	Intron (ENST00000311160/ENSG00000136205, intron 20 of 30)	7	47275154	47280318	5165	2	ENST00000428457	-47497	TNS3	tensin 3 [Source:HGNC Symbol;Acc:HGNC:21616]
ENSG00000151572	12	100716032	100716841	810	*	2.31	3.18	-0.26	3.44	0.0151	0.0441	Promoter (<=1kb)	12	100717526	101020124	302599	1	ENST00000549155	-685	ANO4	anoctamin 4 [Source:HGNC Symbol;Acc:HGNC:23837]
ENSG00000173890	3	170037636	170037935	300	*	2.29	3.16	-0.26	3.42	0.0152	0.0441	Promoter (<=1kb)	3	170037929	170085403	47475	1	ENST00000355897	0	GPR160	G protein-coupled receptor 160 [Source:HGNC Symbol;Acc:HGNC:23693]
ENSG00000182903	4	473930	474387	458	*	3.49	4.23	1.88	2.35	0.0151	0.0441	Promoter (<=1kb)	4	425815	474051	48237	2	ENST00000515578	0	ZNF721	zinc finger protein 721 [Source:HGNC Symbol;Acc:HGNC:29425]
ENSG00000241225	17	22529011	22529559	549	*	5.21	4.04	5.85	-1.81	0.015	0.0441	Promoter (<=1kb)	17	22528853	22528921	69	2	ENST00000481618	-90	NMTRS-TGA3-1	nuclear-encoded mitochondrial transfer RNA-Ser (TGA) 3-1 [Source:HGNC Symbol;Acc:HGNC:35087]
ENSG00000277363	17	38609416	38609914	499	*	4.01	4.71	2.63	2.08	0.0151	0.0441	Distal Intergenic	17	38530016	38605930	75915	2	ENST00000617146	-3486	SRCIN1	SRC kinase signaling inhibitor 1 [Source:HGNC Symbol;Acc:HGNC:29506]
ENSG00000116030	2	202238366	202238908	543	*	3.26	4.03	1.5	2.52	0.0152	0.0442	Promoter (<=1kb)	2	202206180	202238608	32429	2	ENST00000392246	0	SUMO1	small ubiquitin-like modifier 1 [Source:HGNC Symbol;Acc:HGNC:12502]
ENSG00000100211	22	38656248	38656811	564	*	3.42	4.17	1.81	2.35	0.0153	0.0443	Promoter (<=1kb)	22	38656636	38668467	11832	1	ENST00000475924	0	CBY1	chibby family member 1, beta catenin antagonist [Source:HGNC Symbol;Acc:HGNC:1307]
ENSG00000132471	17	75855349	75855702	354	*	4.21	4.89	2.84	2.05	0.0153	0.0443	Promoter (<=1kb)	17	75845699	75855420	9722	2	ENST00000254806	0	WBP2	WW domain binding protein 2 [Source:HGNC Symbol;Acc:HGNC:12738]
ENSG00000198862	21	28992626	28993132	507	*	3.81	4.53	2.33	2.2	0.0152	0.0443	Promoter (<=1kb)	21	28928144	28992885	64742	2	ENST00000361371	0	LTN1	listerin E3 ubiquitin protein ligase 1 [Source:HGNC Symbol;Acc:HGNC:13082]
ENSG00000272333	19	35716682	35717842	1161	*	4.98	5.64	3.71	1.93	0.0153	0.0443	Promoter (<=1kb)	19	35718019	35738878	20860	1	ENST00000420124	-177	KMT2B	lysine methyltransferase 2B [Source:HGNC Symbol;Acc:HGNC:15840]
ENSG00000161847	19	10333632	10333882	251	*	3.14	3.94	1.22	2.71	0.0153	0.0444	Promoter (<=1kb)	19	10316212	10333640	17429	2	ENST00000293677	0	RAVER1	ribonucleoprotein, PTB binding 1 [Source:HGNC Symbol;Acc:HGNC:30296]
ENSG00000104951	19	49929170	49930105	936	*	4.7	5.38	3.35	2.03	0.0154	0.0445	Promoter (<=1kb)	19	49889654	49929416	39763	2	ENST00000601717	0	IL4I1	interleukin 4 induced 1 [Source:HGNC Symbol;Acc:HGNC:19094]
ENSG00000169155	9	126804701	126805465	765	*	3.08	3.86	1.22	2.64	0.0154	0.0445	Promoter (<=1kb)	9	126805006	126838210	33205	1	ENST00000449886	0	ZBTB43	zinc finger and BTB domain containing 43 [Source:HGNC Symbol;Acc:HGNC:17908]
ENSG00000267291	19	38596278	38596858	581	*	3.87	4.64	2.07	2.57	0.0154	0.0445	Promoter (<=1kb)	19	38596346	38601694	5349	1	ENST00000589557	0	AC008649.1	uncharacterized LOC105372397 [Source:NCBI gene;Acc:105372397]
ENSG00000037897	12	57771795	57772400	606	*	4.36	5.06	2.94	2.12	0.0155	0.0446	Promoter (<=1kb)	12	57768582	57772119	3538	2	ENST00000257848	0	METTL1	methyltransferase like 1 [Source:HGNC Symbol;Acc:HGNC:7030]
ENSG00000100578	14	58427641	58427993	353	*	3.32	4.1	1.5	2.6	0.0154	0.0446	Promoter (<=1kb)	14	58427684	58444030	16347	1	ENST00000555203	0	KIAA0586	KIAA0586 [Source:HGNC Symbol;Acc:HGNC:19960]
ENSG00000100883	14	34982293	34983137	845	*	4.54	5.26	3.06	2.19	0.0155	0.0446	Promoter (<=1kb)	14	34982682	34999610	16929	1	ENST00000554803	0	SRP54	signal recognition particle 54 [Source:HGNC Symbol;Acc:HGNC:11301]
ENSG00000004139	17	28371411	28371906	496	*	4.19	4.9	2.74	2.16	0.0157	0.0447	Promoter (<=1kb)	17	28371662	28404049	32388	1	ENST00000585482	0	SARM1	sterile alpha and TIR motif containing 1 [Source:HGNC Symbol;Acc:HGNC:17074]
ENSG00000068650	13	112711587	112712334	748	*	4.29	4.98	2.91	2.07	0.0157	0.0447	Intron (ENST00000375630/ENSG00000068650, intron 1 of 28)	13	112703287	112810699	107413	1	ENST00000466946	8300	ATP11A	ATPase phospholipid transporting 11A [Source:HGNC Symbol;Acc:HGNC:13552]
ENSG00000105204	19	39833436	39834244	809	*	4.49	5.18	3.12	2.06	0.0156	0.0447	Promoter (<=1kb)	19	39825350	39833634	8285	2	ENST00000593685	0	DYRK1B	dual specificity tyrosine phosphorylation regulated kinase 1B [Source:HGNC Symbol;Acc:HGNC:3092]
ENSG00000123104	12	26833576	26834049	474	*	2.85	3.65	0.88	2.77	0.0156	0.0447	Promoter (<=1kb)	12	26336515	26833198	496684	2	ENST00000381340	-378	ITPR2	inositol 1,4,5-trisphosphate receptor type 2 [Source:HGNC Symbol;Acc:HGNC:6181]
ENSG00000137161	6	42929249	42929583	335	*	3.32	4.09	1.59	2.49	0.0155	0.0447	Promoter (<=1kb)	6	42929200	42939287	10088	1	ENST00000372836	49	CNPY3	canopy FGF signaling regulator 3 [Source:HGNC Symbol;Acc:HGNC:11968]
ENSG00000137713	11	111766335	111766678	344	*	2.85	3.65	0.88	2.77	0.0156	0.0447	Promoter (<=1kb)	11	111726908	111766382	39475	2	ENST00000311129	0	PPP2R1B	protein phosphatase 2 scaffold subunit Abeta [Source:HGNC Symbol;Acc:HGNC:9303]
ENSG00000139354	12	100573213	100574322	1110	*	3.91	4.66	2.27	2.38	0.0157	0.0447	Promoter (<=1kb)	12	100573683	100624890	51208	1	ENST00000266754	0	GAS2L3	growth arrest specific 2 like 3 [Source:HGNC Symbol;Acc:HGNC:27475]
ENSG00000143742	1	225777615	225778312	698	*	3.9	4.62	2.38	2.24	0.0156	0.0447	Promoter (<=1kb)	1	225777813	225786969	9157	1	ENST00000619790	0	SRP9	signal recognition particle 9 [Source:HGNC Symbol;Acc:HGNC:11304]
ENSG00000147255	X	131289186	131289590	405	*	3.4	4.19	1.5	2.68	0.0155	0.0447	Promoter (<=1kb)	23	131273506	131289278	15773	2	ENST00000370910	0	IGSF1	immunoglobulin superfamily member 1 [Source:HGNC Symbol;Acc:HGNC:5948]
ENSG00000169894	7	100965650	100966413	764	*	5.77	6.42	4.55	1.87	0.0156	0.0447	Promoter (<=1kb)	7	100966238	100967746	1509	1	ENST00000614399	0	MUC3A	mucin 3A, cell surface associated [Source:HGNC Symbol;Acc:HGNC:7513]
ENSG00000174165	11	66546032	66546794	763	*	4.37	5.04	3.06	1.98	0.0157	0.0447	Promoter (<=1kb)	11	66520637	66546036	25400	2	ENST00000534073	0	ZDHHC24	zinc finger DHHC-type containing 24 [Source:HGNC Symbol;Acc:HGNC:27387]
ENSG00000178585	1	9910441	9910951	511	*	4.35	5.06	2.88	2.18	0.0157	0.0447	Promoter (<=1kb)	1	9850109	9910336	60228	2	ENST00000400904	-105	CTNNBIP1	catenin beta interacting protein 1 [Source:HGNC Symbol;Acc:HGNC:16913]
ENSG00000180209	16	30370498	30371465	968	*	5.84	6.5	4.61	1.89	0.0157	0.0447	Promoter (<=1kb)	16	30370934	30376698	5765	1	ENST00000563718	0	MYLPF	myosin light chain, phosphorylatable, fast skeletal muscle [Source:HGNC Symbol;Acc:HGNC:29824]
ENSG00000227159	X	156030157	156030739	583	*	2.97	3.79	0.88	2.92	0.0157	0.0447	Promoter (2-3kb)	23	156025664	156027877	2214	2	ENST00000507418	-2280	DDX11L16	DEAD/H-box helicase 11 like 16 [Source:HGNC Symbol;Acc:HGNC:37115]
ENSG00000233332	1	234214774	234215148	375	*	2.58	3.43	0.23	3.2	0.0155	0.0447	Promoter (<=1kb)	1	234212606	234215088	2483	2	ENST00000412483	0	AL122008.3	novel transcript
ENSG00000243889	7	142365301	142365796	496	*	2.25	3.11	-0.26	3.37	0.0157	0.0447	Distal Intergenic	7	142358639	142358917	279	1	ENST00000481590	6662	TRBV8-1	T cell receptor beta variable 8-1 (pseudogene) [Source:HGNC Symbol;Acc:HGNC:12244]
ENSG00000272342	2	740122	740805	684	*	4.05	4.82	2.28	2.54	0.0156	0.0447	Promoter (<=1kb)	2	739588	740164	577	2	ENST00000606068	0	LINC01115	long intergenic non-protein coding RNA 1115 [Source:NCBI gene;Acc:339822]
ENSG00000275874	21	45012260	45012678	419	*	2.59	3.42	0.42	3	0.0156	0.0447	Distal Intergenic	21	44999208	45004727	5520	2	ENST00000615826	-7533	PICSAR	P38 inhibited cutaneous squamous cell carcinoma associated lincRNA [Source:HGNC Symbol;Acc:HGNC:19725]
ENSG00000082898	2	61538288	61538948	661	*	5.32	6.01	3.94	2.07	0.0158	0.0448	Promoter (<=1kb)	2	61502006	61538626	36621	2	ENST00000443240	0	XPO1	exportin 1 [Source:HGNC Symbol;Acc:HGNC:12825]
ENSG00000120709	5	138337581	138338489	909	*	4.23	4.92	2.88	2.04	0.0158	0.0448	Promoter (<=1kb)	5	138338015	138345245	7231	1	ENST00000505768	0	FAM53C	family with sequence similarity 53 member C [Source:HGNC Symbol;Acc:HGNC:1336]
ENSG00000011422	19	43668306	43669012	707	*	6.13	6.82	4.79	2.02	0.0158	0.0449	Promoter (<=1kb)	19	43652226	43668320	16095	2	ENST00000599892	0	PLAUR	plasminogen activator, urokinase receptor [Source:HGNC Symbol;Acc:HGNC:9053]
ENSG00000141371	17	60392151	60392587	437	*	3.82	4.53	2.32	2.21	0.0158	0.0449	Promoter (<=1kb)	17	60392429	60425871	33443	1	ENST00000461535	0	C17orf64	chromosome 17 open reading frame 64 [Source:HGNC Symbol;Acc:HGNC:26990]
ENSG00000178217	10	80599278	80599642	365	*	2.29	3.17	-0.26	3.42	0.0158	0.0449	Intron (ENST00000339284/ENSG00000178217, intron 4 of 6)	10	80607299	80646558	39260	1	ENST00000372150	-7657	SH2D4B	SH2 domain containing 4B [Source:HGNC Symbol;Acc:HGNC:31440]
ENSG00000161920	17	4731235	4731768	534	*	4.75	5.49	3.17	2.32	0.0159	0.045	Promoter (<=1kb)	17	4731428	4733312	1885	1	ENST00000575284	0	MED11	mediator complex subunit 11 [Source:HGNC Symbol;Acc:HGNC:32687]
ENSG00000278922	16	30526903	30527470	568	*	3.61	4.37	1.94	2.43	0.016	0.0453	Promoter (<=1kb)	16	30526918	30528294	1377	1	ENST00000624451	0	AC002310.6	novel transcript
ENSG00000108559	17	5419672	5420373	702	*	3.91	4.62	2.46	2.16	0.0161	0.0454	Promoter (<=1kb)	17	5386026	5420160	34135	2	ENST00000573584	0	NUP88	nucleoporin 88 [Source:HGNC Symbol;Acc:HGNC:8067]
ENSG00000160193	21	42878904	42879639	736	*	3.74	4.45	2.28	2.17	0.0161	0.0454	Promoter (<=1kb)	21	42843094	42879531	36438	2	ENST00000330317	0	WDR4	WD repeat domain 4 [Source:HGNC Symbol;Acc:HGNC:12756]
ENSG00000256463	18	78985021	78985526	506	*	2.93	3.74	0.88	2.86	0.0161	0.0454	Promoter (<=1kb)	18	78985010	78992162	7153	1	ENST00000572928	11	SALL3	spalt like transcription factor 3 [Source:HGNC Symbol;Acc:HGNC:10527]
ENSG00000177383	3	184711979	184712425	447	*	3.03	3.82	1.12	2.7	0.0161	0.0455	Promoter (<=1kb)	3	184710367	184712002	1636	2	ENST00000317897	0	MAGEF1	MAGE family member F1 [Source:HGNC Symbol;Acc:HGNC:29639]
ENSG00000064545	19	19120160	19121060	901	*	4.88	5.55	3.59	1.96	0.0162	0.0456	Promoter (<=1kb)	19	19119738	19120975	1238	2	ENST00000591443	0	TMEM161A	transmembrane protein 161A [Source:HGNC Symbol;Acc:HGNC:26020]
ENSG00000106066	7	29146197	29146682	486	*	2.33	3.21	-0.26	3.47	0.0162	0.0458	Promoter (<=1kb)	7	28995231	29146537	151307	2	ENST00000265394	0	CPVL	carboxypeptidase, vitellogenic like [Source:HGNC Symbol;Acc:HGNC:14399]
ENSG00000248383	5	140926273	140927024	752	*	4.26	4.95	2.88	2.07	0.0163	0.0459	Promoter (<=1kb)	5	140926369	140930445	4077	1	ENST00000409700	0	PCDHAC1	protocadherin alpha subfamily C, 1 [Source:HGNC Symbol;Acc:HGNC:8676]
ENSG00000099364	16	30922617	30923462	846	*	5.32	6	3.97	2.03	0.0164	0.046	Promoter (<=1kb)	16	30923055	30925931	2877	1	ENST00000562798	0	FBXL19	F-box and leucine rich repeat protein 19 [Source:HGNC Symbol;Acc:HGNC:25300]
ENSG00000128596	7	128783139	128783739	601	*	3.04	3.84	1.13	2.71	0.0163	0.046	Distal Intergenic	7	128790757	128801250	10494	1	ENST00000485998	-7018	CCDC136	coiled-coil domain containing 136 [Source:HGNC Symbol;Acc:HGNC:22225]
ENSG00000136754	10	26860628	26861314	687	*	3.94	4.63	2.55	2.08	0.0165	0.046	Promoter (<=1kb)	10	26746593	26860892	114300	2	ENST00000376170	0	ABI1	abl interactor 1 [Source:HGNC Symbol;Acc:HGNC:11320]
ENSG00000143947	2	55231958	55232672	715	*	3.72	4.44	2.23	2.21	0.0164	0.046	Promoter (<=1kb)	2	55232402	55235853	3452	1	ENST00000272317	0	RPS27A	ribosomal protein S27a [Source:HGNC Symbol;Acc:HGNC:10417]
ENSG00000144395	2	196639494	196640124	631	*	3.87	4.58	2.42	2.16	0.0164	0.046	Promoter (<=1kb)	2	196639554	196732800	93247	1	ENST00000431807	0	CCDC150	coiled-coil domain containing 150 [Source:HGNC Symbol;Acc:HGNC:26834]
ENSG00000163389	3	119468867	119469373	507	*	2.56	3.39	0.42	2.97	0.0164	0.046	Promoter (<=1kb)	3	119468938	119494708	25771	1	ENST00000295588	0	POGLUT1	protein O-glucosyltransferase 1 [Source:HGNC Symbol;Acc:HGNC:22954]
ENSG00000184752	12	95003428	95003823	396	*	2.39	3.27	-0.26	3.53	0.0164	0.046	Promoter (<=1kb)	12	94897055	95003660	106606	2	ENST00000552205	0	NDUFA12	NADH:ubiquinone oxidoreductase subunit A12 [Source:HGNC Symbol;Acc:HGNC:23987]
ENSG00000185972	9	36163266	36163632	367	*	3.79	4.49	2.38	2.11	0.0164	0.046	3' UTR	9	36169394	36171334	1941	1	ENST00000335119	-5762	CCIN	calicin [Source:HGNC Symbol;Acc:HGNC:1568]
ENSG00000240236	3	122315634	122316278	645	*	2.23	3.09	-0.26	3.35	0.0164	0.046	Promoter (1-2kb)	3	122317609	122318741	1133	1	ENST00000491091	-1331	HNRNPA1P23	heterogeneous nuclear ribonucleoprotein A1 pseudogene 23 [Source:HGNC Symbol;Acc:HGNC:39541]
ENSG00000278233	21	8228623	8229449	827	*	4.25	2.89	4.94	-2.04	0.0165	0.046	Distal Intergenic	21	8212572	8212724	153	1	ENST00000612463	16051	RNA5-8SN2	RNA, 5.8S ribosomal N2 [Source:HGNC Symbol;Acc:HGNC:53521]
ENSG00000280987	5	139273596	139274284	689	*	3.98	4.69	2.51	2.19	0.0165	0.0461	Promoter (<=1kb)	5	139273752	139329404	55653	1	ENST00000509990	0	MATR3	matrin 3 [Source:NCBI gene;Acc:9782]
ENSG00000064490	19	19192269	19192906	638	*	4	4.69	2.63	2.06	0.0165	0.0462	Promoter (<=1kb)	19	19192274	19197621	5348	1	ENST00000593273	0	RFXANK	regulatory factor X associated ankyrin containing protein [Source:HGNC Symbol;Acc:HGNC:9987]
ENSG00000132535	17	7204882	7205346	465	*	3.89	4.6	2.46	2.14	0.0166	0.0462	Promoter (<=1kb)	17	7189895	7205130	15236	2	ENST00000649520	0	DLG4	discs large MAGUK scaffold protein 4 [Source:HGNC Symbol;Acc:HGNC:2903]
ENSG00000155304	21	14382900	14383597	698	*	4.79	5.5	3.35	2.15	0.0166	0.0462	Promoter (<=1kb)	21	14371115	14383187	12073	2	ENST00000285667	0	HSPA13	heat shock protein family A (Hsp70) member 13 [Source:HGNC Symbol;Acc:HGNC:11375]
ENSG00000103888	15	80779458	80780089	632	*	2.28	3.15	-0.26	3.41	0.0167	0.0465	Promoter (<=1kb)	15	80779371	80951776	172406	1	ENST00000394685	87	CEMIP	cell migration inducing hyaluronidase 1 [Source:HGNC Symbol;Acc:HGNC:29213]
ENSG00000117222	1	205121982	205122419	438	*	2.88	3.67	1.01	2.67	0.0167	0.0465	Promoter (<=1kb)	1	205086142	205122015	35874	2	ENST00000264515	0	RBBP5	RB binding protein 5, histone lysine methyltransferase complex subunit [Source:HGNC Symbol;Acc:HGNC:9888]
ENSG00000160111	19	16897075	16897611	537	*	5.03	5.7	3.76	1.94	0.0168	0.0466	Promoter (<=1kb)	19	16896473	16897392	920	2	ENST00000595323	0	CPAMD8	C3 and PZP like, alpha-2-macroglobulin domain containing 8 [Source:HGNC Symbol;Acc:HGNC:23228]
ENSG00000196730	9	87497878	87498713	836	*	3.39	4.17	1.59	2.58	0.0168	0.0466	Promoter (<=1kb)	9	87497881	87708628	210748	1	ENST00000408954	0	DAPK1	death associated protein kinase 1 [Source:HGNC Symbol;Acc:HGNC:2674]
ENSG00000006453	7	98401057	98401796	740	*	4.1	4.79	2.7	2.09	0.0168	0.0467	Promoter (<=1kb)	7	98291651	98401068	109418	2	ENST00000005260	0	BAIAP2L1	BAI1 associated protein 2 like 1 [Source:HGNC Symbol;Acc:HGNC:21649]
ENSG00000083642	13	32585921	32586563	643	*	3.33	4.09	1.67	2.42	0.0169	0.0467	Promoter (<=1kb)	13	32586427	32778019	191593	1	ENST00000315596	0	PDS5B	PDS5 cohesin associated factor B [Source:HGNC Symbol;Acc:HGNC:20418]
ENSG00000126106	1	44674053	44674793	741	*	5.66	6.31	4.42	1.9	0.0169	0.0467	Promoter (<=1kb)	1	44635238	44674459	39222	2	ENST00000372242	0	TMEM53	transmembrane protein 53 [Source:HGNC Symbol;Acc:HGNC:26186]
ENSG00000162607	1	62436177	62437090	914	*	4.37	5.06	2.97	2.09	0.0168	0.0467	Promoter (<=1kb)	1	62436297	62443320	7024	1	ENST00000452143	0	USP1	ubiquitin specific peptidase 1 [Source:HGNC Symbol;Acc:HGNC:12607]
ENSG00000164151	5	5422171	5422639	469	*	4.78	5.44	3.53	1.91	0.0169	0.0467	Promoter (<=1kb)	5	5422694	5490234	67541	1	ENST00000296564	-55	ICE1	interactor of little elongation complex ELL subunit 1 [Source:HGNC Symbol;Acc:HGNC:29154]
ENSG00000177000	1	11803376	11803743	368	*	3.68	4.4	2.18	2.23	0.0169	0.0467	Promoter (<=1kb)	1	11785730	11803514	17785	2	ENST00000376583	0	MTHFR	methylenetetrahydrofolate reductase [Source:HGNC Symbol;Acc:HGNC:7436]
ENSG00000185670	11	62753842	62754454	613	*	4.69	5.35	3.46	1.88	0.0169	0.0467	Promoter (<=1kb)	11	62750963	62754188	3226	2	ENST00000394807	0	ZBTB3	zinc finger and BTB domain containing 3 [Source:HGNC Symbol;Acc:HGNC:22918]
ENSG00000223834	10	31603365	31603928	564	*	3.77	4.48	2.32	2.16	0.0169	0.0467	Promoter (<=1kb)	10	31602862	31606214	3353	1	ENST00000649682	503	AL161935.1	novel transcript
ENSG00000224003	22	25620025	25620343	319	*	2.3	3.17	-0.26	3.43	0.0168	0.0467	Intron (ENST00000324198/ENSG00000100077, intron 2 of 20)	22	25647261	25649232	1972	1	ENST00000418510	-26918	YES1P1	YES1 pseudogene 1 [Source:HGNC Symbol;Acc:HGNC:12842]
ENSG00000127863	13	23578978	23579659	682	*	3.59	4.33	2.01	2.32	0.017	0.0468	Promoter (<=1kb)	13	23579359	23594411	15053	1	ENST00000464735	0	TNFRSF19	TNF receptor superfamily member 19 [Source:HGNC Symbol;Acc:HGNC:11915]
ENSG00000101974	X	139932921	139933540	620	*	3.31	4.07	1.59	2.49	0.0171	0.047	Promoter (<=1kb)	23	139726346	139933070	206725	2	ENST00000370557	0	ATP11C	ATPase phospholipid transporting 11C [Source:HGNC Symbol;Acc:HGNC:13554]
ENSG00000180304	15	64703282	64703579	298	*	3.97	4.67	2.55	2.13	0.017	0.047	Promoter (<=1kb)	15	64687573	64703281	15709	2	ENST00000326005	-1	OAZ2	ornithine decarboxylase antizyme 2 [Source:HGNC Symbol;Acc:HGNC:8096]
ENSG00000101126	20	50931375	50931813	439	*	3.25	4	1.59	2.41	0.0171	0.0471	Promoter (<=1kb)	20	50889048	50931375	42328	2	ENST00000396029	0	ADNP	activity dependent neuroprotector homeobox [Source:HGNC Symbol;Acc:HGNC:15766]
ENSG00000123240	10	13099004	13099396	393	*	2.93	3.71	1.12	2.59	0.0171	0.0471	Promoter (<=1kb)	10	13099449	13136923	37475	1	ENST00000263036	-53	OPTN	optineurin [Source:HGNC Symbol;Acc:HGNC:17142]
ENSG00000201867	11	34174246	34174685	440	*	2.98	3.77	1.12	2.65	0.0171	0.0471	Intron (ENST00000435224/ENSG00000166016, intron 3 of 16)	11	34189174	34189275	102	1	ENST00000364997	-14489	RF00019
ENSG00000081479	2	169364204	169365062	859	*	3.92	4.64	2.43	2.21	0.0172	0.0472	Promoter (1-2kb)	2	169127109	169362685	235577	2	ENST00000263816	-1519	LRP2	LDL receptor related protein 2 [Source:HGNC Symbol;Acc:HGNC:6694]
ENSG00000123728	X	132217494	132217972	479	*	2.89	3.7	0.88	2.82	0.0172	0.0472	Promoter (<=1kb)	23	132203025	132218124	15100	2	ENST00000342983	152	RAP2C	RAP2C, member of RAS oncogene family [Source:HGNC Symbol;Acc:HGNC:21165]
ENSG00000166839	15	64905535	64905941	407	*	3.36	4.12	1.67	2.46	0.0172	0.0472	Intron (ENST00000502574/ENSG00000249240, intron 5 of 5)	15	64911902	64931967	20066	1	ENST00000496480	-5961	ANKDD1A	ankyrin repeat and death domain containing 1A [Source:HGNC Symbol;Acc:HGNC:28002]
ENSG00000201665	13	56735707	56736069	363	*	2.41	3.29	-0.26	3.55	0.0172	0.0472	Distal Intergenic	13	56885284	56885602	319	2	ENST00000364795	149533	RN7SKP6	RNA, 7SK small nuclear pseudogene 6 [Source:HGNC Symbol;Acc:HGNC:42624]
ENSG00000068745	3	48717232	48717532	301	*	3.05	3.83	1.22	2.6	0.0173	0.0475	Promoter (<=1kb)	3	48688003	48717250	29248	2	ENST00000328631	0	IP6K2	inositol hexakisphosphate kinase 2 [Source:HGNC Symbol;Acc:HGNC:17313]
ENSG00000145244	4	47836688	47837345	658	*	3.06	3.84	1.22	2.62	0.0173	0.0475	Promoter (<=1kb)	4	47786724	47837507	50784	2	ENST00000510974	162	CORIN	corin, serine peptidase [Source:HGNC Symbol;Acc:HGNC:19012]
ENSG00000152767	13	98142473	98142998	526	*	2.58	3.41	0.42	2.99	0.0173	0.0475	Promoter (<=1kb)	13	98142562	98449773	307212	1	ENST00000595437	0	FARP1	FERM, ARH/RhoGEF and pleckstrin domain protein 1 [Source:HGNC Symbol;Acc:HGNC:3591]
ENSG00000006704	7	74526016	74526477	462	*	3.2	3.97	1.42	2.55	0.0175	0.0476	Intron (ENST00000265755/ENSG00000006704, intron 8 of 26)	7	74508075	74559660	51586	1	ENST00000489094	17941	GTF2IRD1	GTF2I repeat domain containing 1 [Source:HGNC Symbol;Acc:HGNC:4661]
ENSG00000101752	18	21740392	21740961	570	*	3.98	4.69	2.55	2.14	0.0174	0.0476	Promoter (<=1kb)	18	21741320	21870957	129638	1	ENST00000261537	-359	MIB1	mindbomb E3 ubiquitin protein ligase 1 [Source:HGNC Symbol;Acc:HGNC:21086]
ENSG00000105011	19	14136407	14137411	1005	*	5.23	5.92	3.86	2.06	0.0174	0.0476	Promoter (<=1kb)	19	14119509	14136956	17448	2	ENST00000263382	0	ASF1B	anti-silencing function 1B histone chaperone [Source:HGNC Symbol;Acc:HGNC:20996]
ENSG00000163827	3	46565627	46566505	879	*	3.87	4.55	2.51	2.04	0.0174	0.0476	Promoter (<=1kb)	3	46551108	46566234	15127	2	ENST00000469912	0	LRRC2	leucine rich repeat containing 2 [Source:HGNC Symbol;Acc:HGNC:14676]
ENSG00000186918	8	28401899	28402216	318	*	4.36	5.1	2.77	2.33	0.0175	0.0476	Promoter (<=1kb)	8	28360983	28402701	41719	2	ENST00000517459	485	ZNF395	zinc finger protein 395 [Source:HGNC Symbol;Acc:HGNC:18737]
ENSG00000239528	5	116559173	116560091	919	*	4.43	5.11	3.09	2.02	0.0175	0.0476	Promoter (2-3kb)	5	116562562	116562930	369	1	ENST00000478778	-2471	RPS14P8	ribosomal protein S14 pseudogene 8 [Source:HGNC Symbol;Acc:HGNC:37027]
ENSG00000269028	3	96617744	96618586	843	*	5.59	4.43	6.22	-1.79	0.0174	0.0476	Promoter (<=1kb)	3	96617188	96618236	1049	2	ENST00000600213	0	MTRNR2L12	MT-RNR2 like 12 [Source:HGNC Symbol;Acc:HGNC:37169]
ENSG00000039139	5	14036023	14036636	614	*	3.12	3.91	1.22	2.68	0.0176	0.0477	Distal Intergenic	5	13690331	13944543	254213	2	ENST00000265104	-91480	DNAH5	dynein axonemal heavy chain 5 [Source:HGNC Symbol;Acc:HGNC:2950]
ENSG00000126067	1	35641309	35642040	732	*	2.48	3.32	0.23	3.09	0.0175	0.0477	Promoter (<=1kb)	1	35601584	35641844	40261	2	ENST00000373237	0	PSMB2	proteasome subunit beta 2 [Source:HGNC Symbol;Acc:HGNC:9539]
ENSG00000179387	4	140523871	140524476	606	*	3.72	4.43	2.28	2.15	0.0175	0.0477	Promoter (<=1kb)	4	140524158	140553770	29613	1	ENST00000323570	0	ELMOD2	ELMO domain containing 2 [Source:HGNC Symbol;Acc:HGNC:28111]
ENSG00000050165	11	12008794	12009129	336	*	3.1	3.91	1.13	2.78	0.0177	0.0479	Promoter (<=1kb)	11	11963106	12009082	45977	2	ENST00000396505	0	DKK3	dickkopf WNT signaling pathway inhibitor 3 [Source:HGNC Symbol;Acc:HGNC:2893]
ENSG00000105443	19	48468898	48469645	748	*	4.61	5.29	3.3	1.99	0.0177	0.0479	Promoter (<=1kb)	19	48469032	48482314	13283	1	ENST00000452733	0	CYTH2	cytohesin 2 [Source:HGNC Symbol;Acc:HGNC:9502]
ENSG00000116406	1	184754435	184755249	815	*	4.52	5.18	3.28	1.9	0.0177	0.0479	Promoter (<=1kb)	1	184690231	184754913	64683	2	ENST00000318130	0	EDEM3	ER degradation enhancing alpha-mannosidase like protein 3 [Source:HGNC Symbol;Acc:HGNC:16787]
ENSG00000122432	1	84506019	84506713	695	*	3.54	4.26	2.06	2.2	0.0177	0.0479	Promoter (<=1kb)	1	84506300	84507320	1021	1	ENST00000484939	0	SPATA1	spermatogenesis associated 1 [Source:HGNC Symbol;Acc:HGNC:14682]
ENSG00000132716	1	160261938	160262588	651	*	3.42	4.17	1.74	2.43	0.0177	0.0479	Promoter (<=1kb)	1	160215715	160262451	46737	2	ENST00000368073	0	DCAF8	DDB1 and CUL4 associated factor 8 [Source:HGNC Symbol;Acc:HGNC:24891]
ENSG00000139190	12	6470726	6471146	421	*	4.09	4.82	2.55	2.28	0.0177	0.0479	Promoter (<=1kb)	12	6462237	6470987	8751	2	ENST00000361716	0	VAMP1	vesicle associated membrane protein 1 [Source:HGNC Symbol;Acc:HGNC:12642]
ENSG00000167461	19	16111088	16112085	998	*	4.97	5.65	3.67	1.98	0.0177	0.0479	Promoter (<=1kb)	19	16111629	16134234	22606	1	ENST00000300935	0	RAB8A	RAB8A, member RAS oncogene family [Source:HGNC Symbol;Acc:HGNC:7007]
ENSG00000174353	7	73005717	73006050	334	*	2.22	3.08	-0.26	3.34	0.0177	0.0479	Promoter (<=1kb)	7	72969696	73005721	36026	2	ENST00000436857	0	STAG3L3	stromal antigen 3-like 3 (pseudogene) [Source:HGNC Symbol;Acc:HGNC:33845]
ENSG00000177733	5	137754322	137755010	689	*	4.07	4.76	2.71	2.05	0.0177	0.0479	Promoter (<=1kb)	5	137745651	137754376	8726	2	ENST00000314940	0	HNRNPA0	heterogeneous nuclear ribonucleoprotein A0 [Source:HGNC Symbol;Acc:HGNC:5030]
ENSG00000203326	19	53365625	53365986	362	*	3.09	3.88	1.22	2.66	0.0179	0.0483	Promoter (<=1kb)	19	53365693	53376157	10465	1	ENST00000497729	0	ZNF525	zinc finger protein 525 [Source:HGNC Symbol;Acc:HGNC:29423]
ENSG00000229267	2	214809769	214810203	435	*	4.87	5.52	3.65	1.87	0.0179	0.0483	Promoter (<=1kb)	2	214810229	214963274	153046	1	ENST00000607412	-26	AC016708.1	uncharacterized LOC101928103 [Source:NCBI gene;Acc:101928103]
ENSG00000255316	11	81556332	81557059	728	*	2.91	1.29	3.65	-2.36	0.0179	0.0483	Promoter (<=1kb)	11	81555910	81556425	516	2	ENST00000528711	0	MTND6P25	MT-ND6 pseudogene 25 [Source:HGNC Symbol;Acc:HGNC:51984]
ENSG00000267568	17	76968707	76969452	746	*	3.92	4.6	2.59	2.01	0.0179	0.0483	Promoter (<=1kb)	17	76950474	76969156	18683	2	ENST00000564292	0	AC016168.2	uncharacterized LOC105371899 [Source:NCBI gene;Acc:105371899]
ENSG00000107625	10	68900830	68901472	643	*	3.92	4.63	2.46	2.17	0.018	0.0484	Promoter (<=1kb)	10	68901278	68946847	45570	1	ENST00000373585	0	DDX50	DExD-box helicase 50 [Source:HGNC Symbol;Acc:HGNC:17906]
ENSG00000117862	1	52054955	52055468	514	*	3.83	4.54	2.38	2.16	0.0181	0.0484	Promoter (<=1kb)	1	52020914	52055176	34263	2	ENST00000472624	0	TXNDC12	thioredoxin domain containing 12 [Source:HGNC Symbol;Acc:HGNC:24626]
ENSG00000119574	19	58538391	58538877	487	*	3.61	4.36	1.94	2.42	0.0181	0.0484	Promoter (<=1kb)	19	58517309	58538911	21603	2	ENST00000600130	34	ZBTB45	zinc finger and BTB domain containing 45 [Source:HGNC Symbol;Acc:HGNC:23715]
ENSG00000141258	17	2347703	2348161	459	*	3.84	4.52	2.51	2.01	0.018	0.0484	Intron (ENST00000572875/ENSG00000141258, intron 1 of 2)	17	2337622	2380675	43054	1	ENST00000574563	10081	SGSM2	small G protein signaling modulator 2 [Source:HGNC Symbol;Acc:HGNC:29026]
ENSG00000145050	3	51384721	51385322	602	*	3.93	4.62	2.55	2.07	0.0181	0.0484	Promoter (<=1kb)	3	51385047	51389397	4351	1	ENST00000528157	0	MANF	mesencephalic astrocyte derived neurotrophic factor [Source:HGNC Symbol;Acc:HGNC:15461]
ENSG00000164114	4	155376554	155377081	528	*	3.62	4.34	2.12	2.22	0.018	0.0484	Promoter (<=1kb)	4	155342658	155376970	34313	2	ENST00000311277	0	MAP9	microtubule associated protein 9 [Source:HGNC Symbol;Acc:HGNC:26118]
ENSG00000174516	11	66466473	66466887	415	*	3.61	4.34	2.07	2.28	0.0181	0.0484	Promoter (<=1kb)	11	66466745	66477328	10584	1	ENST00000349459	0	PELI3	pellino E3 ubiquitin protein ligase family member 3 [Source:HGNC Symbol;Acc:HGNC:30010]
ENSG00000183527	21	39183404	39184093	690	*	4.86	5.55	3.48	2.07	0.018	0.0484	Promoter (<=1kb)	21	39174769	39183851	9083	2	ENST00000331573	0	PSMG1	proteasome assembly chaperone 1 [Source:HGNC Symbol;Acc:HGNC:3043]
ENSG00000236947	1	156456556	156456976	421	*	3.3	4.06	1.59	2.46	0.0181	0.0484	Promoter (<=1kb)	1	156452897	156456577	3681	2	ENST00000452465	0	AL139412.1	novel transcript
ENSG00000272168	6	21665429	21666322	894	*	3.94	4.62	2.59	2.03	0.018	0.0484	Promoter (<=1kb)	6	21666444	22194387	527944	1	ENST00000606851	-122	CASC15	cancer susceptibility 15 [Source:HGNC Symbol;Acc:HGNC:28245]
ENSG00000274588	X	50470532	50470962	431	*	3.42	4.21	1.51	2.7	0.0181	0.0484	Promoter (<=1kb)	23	50365409	50470738	105330	2	ENST00000611977	0	DGKK	diacylglycerol kinase kappa [Source:HGNC Symbol;Acc:HGNC:32395]
ENSG00000047410	1	186375216	186375729	514	*	4.07	4.75	2.74	2.01	0.0182	0.0485	Promoter (<=1kb)	1	186311652	186375325	63674	2	ENST00000367478	0	TPR	translocated promoter region, nuclear basket protein [Source:HGNC Symbol;Acc:HGNC:12017]
ENSG00000085185	X	129982517	129982881	365	*	2.84	3.64	0.88	2.77	0.0182	0.0485	Promoter (<=1kb)	23	129982610	130057663	75054	1	ENST00000218147	0	BCORL1	BCL6 corepressor like 1 [Source:HGNC Symbol;Acc:HGNC:25657]
ENSG00000133083	13	36131292	36131771	480	*	2.72	3.55	0.59	2.95	0.0182	0.0485	Promoter (<=1kb)	13	35768963	36131306	362344	2	ENST00000360631	0	DCLK1	doublecortin like kinase 1 [Source:HGNC Symbol;Acc:HGNC:2700]
ENSG00000140006	14	63641471	63642354	884	*	4.54	5.21	3.25	1.96	0.0182	0.0485	Promoter (<=1kb)	14	63597039	63641861	44823	2	ENST00000394942	0	WDR89	WD repeat domain 89 [Source:HGNC Symbol;Acc:HGNC:20489]
ENSG00000164587	5	150436233	150436771	539	*	2.54	3.38	0.23	3.15	0.0182	0.0485	Distal Intergenic	5	150445424	150446937	1514	2	ENST00000519855	10166	RPS14	ribosomal protein S14 [Source:HGNC Symbol;Acc:HGNC:10387]
ENSG00000187792	22	23751044	23751595	552	*	2.86	3.66	0.88	2.78	0.0182	0.0485	Promoter (<=1kb)	22	23738678	23751092	12415	2	ENST00000341976	0	ZNF70	zinc finger protein 70 [Source:HGNC Symbol;Acc:HGNC:13140]
ENSG00000237276	1	16226695	16227158	464	*	3.29	4.06	1.5	2.56	0.0182	0.0485	Promoter (<=1kb)	1	16216469	16228027	11559	2	ENST00000602586	869	ANO7L1	anoctamin 7 like 1 [Source:HGNC Symbol;Acc:HGNC:32248]
ENSG00000062822	19	50383991	50384532	542	*	4.02	4.72	2.59	2.13	0.0183	0.0486	Promoter (<=1kb)	19	50384204	50418012	33809	1	ENST00000600859	0	POLD1	DNA polymerase delta 1, catalytic subunit [Source:HGNC Symbol;Acc:HGNC:9175]
ENSG00000116698	1	183471317	183472328	1012	*	4.78	5.42	3.61	1.81	0.0183	0.0486	Promoter (<=1kb)	1	183472216	183529014	56799	1	ENST00000440812	0	SMG7	SMG7, nonsense mediated mRNA decay factor [Source:HGNC Symbol;Acc:HGNC:16792]
ENSG00000120647	12	401339	401857	519	*	3.18	3.97	1.33	2.63	0.0183	0.0486	Promoter (<=1kb)	12	401576	442645	41070	1	ENST00000239830	0	CCDC77	coiled-coil domain containing 77 [Source:HGNC Symbol;Acc:HGNC:28203]
ENSG00000137720	11	111878976	111879460	485	*	3.25	4.02	1.5	2.51	0.0183	0.0486	Promoter (<=1kb)	11	111879224	111885975	6752	1	ENST00000260276	0	C11orf1	chromosome 11 open reading frame 1 [Source:HGNC Symbol;Acc:HGNC:1163]
ENSG00000071994	6	170584653	170585045	393	*	2.22	3.09	-0.26	3.35	0.0184	0.0488	Promoter (<=1kb)	6	170575295	170584660	9366	2	ENST00000541970	0	PDCD2	programmed cell death 2 [Source:HGNC Symbol;Acc:HGNC:8762]
ENSG00000116741	1	192808506	192809044	539	*	3.42	4.16	1.81	2.35	0.0184	0.0488	Promoter (<=1kb)	1	192809039	192810899	1861	1	ENST00000483295	0	RGS2	regulator of G protein signaling 2 [Source:HGNC Symbol;Acc:HGNC:9998]
ENSG00000242169	4	188282651	188283224	574	*	2.22	3.09	-0.26	3.35	0.0184	0.0488	Distal Intergenic	4	188349376	188350024	649	2	ENST00000494861	66800	AC093789.1	ribosomal protein L7a (RPL7A) pseudogene
ENSG00000056291	4	72031954	72032668	715	*	2.24	3.11	-0.26	3.37	0.0185	0.0489	Promoter (<=1kb)	4	72031902	72147812	115911	1	ENST00000344413	52	NPFFR2	neuropeptide FF receptor 2 [Source:HGNC Symbol;Acc:HGNC:4525]
ENSG00000104980	19	7943709	7943996	288	*	3.95	4.68	2.42	2.26	0.0185	0.0489	Promoter (<=1kb)	19	7926740	7943920	17181	2	ENST00000270538	0	TIMM44	translocase of inner mitochondrial membrane 44 [Source:HGNC Symbol;Acc:HGNC:17316]
ENSG00000143570	1	153967330	153968263	934	*	4.42	5.08	3.15	1.93	0.0185	0.0489	Promoter (<=1kb)	1	153959099	153968184	9086	2	ENST00000617697	0	SLC39A1	solute carrier family 39 member 1 [Source:HGNC Symbol;Acc:HGNC:12876]
ENSG00000148634	10	68074735	68075331	597	*	4.13	4.87	2.55	2.32	0.0185	0.0489	Promoter (<=1kb)	10	67921908	68075283	153376	2	ENST00000395198	0	HERC4	HECT and RLD domain containing E3 ubiquitin protein ligase 4 [Source:HGNC Symbol;Acc:HGNC:24521]
ENSG00000186767	X	63350849	63351431	583	*	3.18	3.98	1.22	2.75	0.0186	0.0491	Promoter (<=1kb)	23	63347228	63351344	4117	2	ENST00000374884	0	SPIN4	spindlin family member 4 [Source:HGNC Symbol;Acc:HGNC:27040]
ENSG00000105393	19	17267023	17267451	429	*	3.92	4.61	2.55	2.06	0.0186	0.0492	Promoter (<=1kb)	19	17267350	17279337	11988	1	ENST00000598188	0	BABAM1	BRISC and BRCA1 A complex member 1 [Source:HGNC Symbol;Acc:HGNC:25008]
ENSG00000114209	3	167734546	167735690	1145	*	5.95	6.57	4.83	1.74	0.0187	0.0492	Promoter (<=1kb)	3	167683298	167734826	51529	2	ENST00000392750	0	PDCD10	programmed cell death 10 [Source:HGNC Symbol;Acc:HGNC:8761]
ENSG00000133678	10	80078696	80079203	508	*	3.06	3.83	1.33	2.5	0.0187	0.0492	Promoter (<=1kb)	10	80079036	80092557	13522	1	ENST00000372273	0	TMEM254	transmembrane protein 254 [Source:HGNC Symbol;Acc:HGNC:25804]
ENSG00000141380	18	26090684	26091335	652	*	3.71	4.4	2.33	2.07	0.0188	0.0492	Promoter (<=1kb)	18	26017343	26091217	73875	2	ENST00000542420	0	SS18	SS18, nBAF chromatin remodeling complex subunit [Source:HGNC Symbol;Acc:HGNC:11340]
ENSG00000145920	5	175871587	175872165	579	*	2.68	3.5	0.59	2.91	0.0187	0.0492	Promoter (<=1kb)	5	175871676	175879998	8323	1	ENST00000514150	0	CPLX2	complexin 2 [Source:HGNC Symbol;Acc:HGNC:2310]
ENSG00000165626	10	13440316	13440767	452	*	2.32	3.2	-0.26	3.45	0.0188	0.0492	Intron (ENST00000486542/ENSG00000165626, intron 3 of 3)	10	13442980	13452614	9635	2	ENST00000480703	11847	BEND7	BEN domain containing 7 [Source:HGNC Symbol;Acc:HGNC:23514]
ENSG00000221552	5	154682497	154683113	617	*	4.53	5.21	3.2	2.01	0.0187	0.0492	Promoter (2-3kb)	5	154685776	154685861	86	1	ENST00000408625	-2663	MIR1303	microRNA 1303 [Source:HGNC Symbol;Acc:HGNC:35301]
ENSG00000132405	4	6962599	6963052	454	*	2.66	3.48	0.59	2.89	0.0188	0.0493	Intron (ENST00000448507/ENSG00000132405, intron 2 of 13)	4	6954220	7033114	78895	1	ENST00000410031	8379	TBC1D14	TBC1 domain family member 14 [Source:HGNC Symbol;Acc:HGNC:29246]
ENSG00000101266	20	543618	544115	498	*	3.41	4.17	1.74	2.43	0.019	0.0496	Promoter (<=1kb)	20	472498	543835	71338	2	ENST00000646561	0	CSNK2A1	casein kinase 2 alpha 1 [Source:HGNC Symbol;Acc:HGNC:2457]
ENSG00000244921	5	134923345	134924016	672	*	5.97	4.82	6.6	-1.79	0.0189	0.0496	Promoter (<=1kb)	5	134923303	134924049	747	2	ENST00000501056	33	MTCYBP18	MT-CYB pseudogene 18 [Source:HGNC Symbol;Acc:HGNC:51976]
ENSG00000276216	1	145281130	145281480	351	*	2.18	3.04	-0.26	3.3	0.0189	0.0496	Promoter (<=1kb)	1	145281116	145281462	347	1	ENST00000618589	14	AC245014.3	novel transcript
ENSG00000113657	5	147509174	147510140	967	*	3.77	4.5	2.23	2.27	0.0191	0.0497	Promoter (<=1kb)	5	147390812	147510056	119245	2	ENST00000343218	0	DPYSL3	dihydropyrimidinase like 3 [Source:HGNC Symbol;Acc:HGNC:3015]
ENSG00000136003	12	108561966	108562663	698	*	3.4	4.15	1.74	2.42	0.019	0.0497	Promoter (<=1kb)	12	108562582	108569341	6760	1	ENST00000545932	0	ISCU	iron-sulfur cluster assembly enzyme [Source:HGNC Symbol;Acc:HGNC:29882]
ENSG00000157456	15	59104765	59105552	788	*	3.32	4.07	1.67	2.4	0.019	0.0497	Promoter (<=1kb)	15	59105078	59125045	19968	1	ENST00000288207	0	CCNB2	cyclin B2 [Source:HGNC Symbol;Acc:HGNC:1580]
ENSG00000163832	3	47522224	47522862	639	*	3.03	3.82	1.13	2.69	0.0191	0.0497	Distal Intergenic	3	47495640	47513761	18122	2	ENST00000296149	-8463	ELP6	elongator acetyltransferase complex subunit 6 [Source:HGNC Symbol;Acc:HGNC:25976]
ENSG00000167182	17	47895710	47896273	564	*	4.91	5.56	3.69	1.88	0.019	0.0497	Promoter (<=1kb)	17	47896150	47915388	19239	1	ENST00000642065	0	SP2	Sp2 transcription factor [Source:HGNC Symbol;Acc:HGNC:11207]
ENSG00000054267	1	235328154	235328947	794	*	4.82	5.46	3.65	1.81	0.0192	0.0499	Promoter (<=1kb)	1	235166895	235328219	161325	2	ENST00000349213	0	ARID4B	AT-rich interaction domain 4B [Source:HGNC Symbol;Acc:HGNC:15550]
ENSG00000084234	11	130146320	130146665	346	*	3.41	4.15	1.81	2.34	0.0192	0.0499	Distal Intergenic	11	130141412	130144273	2862	1	ENST00000525604	4908	APLP2	amyloid beta precursor like protein 2 [Source:HGNC Symbol;Acc:HGNC:598]
ENSG00000158467	7	129224577	129225011	435	*	4.45	5.12	3.15	1.97	0.0192	0.0499	Promoter (<=1kb)	7	129225023	129430211	205189	1	ENST00000325006	-12	AHCYL2	adenosylhomocysteinase like 2 [Source:HGNC Symbol;Acc:HGNC:22204]
ENSG00000242193	1	178037401	178038099	699	*	3.31	4.04	1.74	2.3	0.0192	0.0499	Promoter (<=1kb)	1	178006136	178037950	31815	2	ENST00000476232	0	CRYZL2P	crystallin zeta like 2, pseudogene [Source:HGNC Symbol;Acc:HGNC:52164]
ENSG00000250046	4	112706262	112706780	519	*	3.13	3.89	1.42	2.47	0.0191	0.0499	Promoter (<=1kb)	4	112693047	112706810	13764	2	ENST00000505632	30	AC106864.2	novel transcript
ENSG00000183963	22	31080736	31081523	788	*	3.76	4.45	2.37	2.08	0.0192	0.05	Promoter (<=1kb)	22	31081318	31088574	7257	1	ENST00000426927	0	SMTN	smoothelin [Source:HGNC Symbol;Acc:HGNC:11126]
ENSG00000115760	2	32356669	32357122	454	*	3.52	4.25	2	2.24	0.0194	0.0503	Promoter (<=1kb)	2	32357028	32618899	261872	1	ENST00000421745	0	BIRC6	baculoviral IAP repeat containing 6 [Source:HGNC Symbol;Acc:HGNC:13516]
ENSG00000124574	6	43427362	43428062	701	*	3.62	4.37	1.94	2.43	0.0194	0.0503	Promoter (<=1kb)	6	43427366	43441897	14532	1	ENST00000372515	0	ABCC10	ATP binding cassette subfamily C member 10 [Source:HGNC Symbol;Acc:HGNC:52]
ENSG00000166734	15	44288660	44289116	457	*	3.46	4.19	1.88	2.32	0.0194	0.0503	Promoter (<=1kb)	15	44288729	44337881	49153	1	ENST00000559222	0	CASC4	cancer susceptibility 4 [Source:HGNC Symbol;Acc:HGNC:24892]
ENSG00000084453	12	21395054	21395566	513	*	2.15	3.01	-0.26	3.27	0.0195	0.0506	Promoter (<=1kb)	12	21264600	21395437	130838	2	ENST00000307378	0	SLCO1A2	solute carrier organic anion transporter family member 1A2 [Source:HGNC Symbol;Acc:HGNC:10956]
ENSG00000118369	11	78188288	78189096	809	*	4.93	5.58	3.72	1.86	0.0196	0.0506	Promoter (<=1kb)	11	78188812	78214026	25215	1	ENST00000530267	0	USP35	ubiquitin specific peptidase 35 [Source:HGNC Symbol;Acc:HGNC:20061]
ENSG00000133250	19	8513632	8513868	237	*	3.78	4.5	2.28	2.22	0.0196	0.0506	Promoter (<=1kb)	19	8511335	8514148	2814	2	ENST00000255616	280	ZNF414	zinc finger protein 414 [Source:HGNC Symbol;Acc:HGNC:20630]
ENSG00000146555	7	4040160	4040618	459	*	2.18	3.04	-0.26	3.3	0.0195	0.0506	Intron (ENST00000404826/ENSG00000146555, intron 17 of 44)	7	3971466	3974758	3293	1	ENST00000484011	68694	SDK1	sidekick cell adhesion molecule 1 [Source:HGNC Symbol;Acc:HGNC:19307]
ENSG00000160216	21	43938988	43939255	268	*	3.01	3.78	1.23	2.55	0.0196	0.0506	Intron (ENST00000291572/ENSG00000160216, intron 2 of 9)	21	43946930	43984673	37744	1	ENST00000398058	-7675	AGPAT3	1-acylglycerol-3-phosphate O-acyltransferase 3 [Source:HGNC Symbol;Acc:HGNC:326]
ENSG00000163644	4	88284596	88284986	391	*	3.91	4.62	2.46	2.15	0.0196	0.0506	Promoter (<=1kb)	4	88257620	88284736	27117	2	ENST00000608933	0	PPM1K	protein phosphatase, Mg2+/Mn2+ dependent 1K [Source:HGNC Symbol;Acc:HGNC:25415]
ENSG00000179218	19	12938067	12938553	487	*	3.95	4.64	2.59	2.05	0.0195	0.0506	Promoter (<=1kb)	19	12938578	12940147	1570	1	ENST00000587486	-25	CALR	calreticulin [Source:HGNC Symbol;Acc:HGNC:1455]
ENSG00000204130	10	68406903	68407232	330	*	3.14	3.91	1.42	2.48	0.0196	0.0506	Promoter (<=1kb)	10	68341107	68406950	65844	2	ENST00000466493	0	RUFY2	RUN and FYVE domain containing 2 [Source:HGNC Symbol;Acc:HGNC:19761]
ENSG00000277639	16	53043738	53044729	992	*	4.19	4.85	2.91	1.94	0.0196	0.0506	5' UTR	16	53042745	53052849	10105	2	ENST00000619363	8120	AC007906.2	p53-regulated lncRNA 1 [Source:NCBI gene;Acc:105371267]
ENSG00000126705	1	27557441	27557894	454	*	3.39	4.13	1.81	2.32	0.0198	0.0508	Promoter (<=1kb)	1	27551668	27558361	6694	2	ENST00000487743	467	AHDC1	AT-hook DNA binding motif containing 1 [Source:HGNC Symbol;Acc:HGNC:25230]
ENSG00000146955	7	140403871	140404419	549	*	3.48	4.25	1.75	2.5	0.0197	0.0508	Promoter (<=1kb)	7	140404043	140425943	21901	1	ENST00000495590	0	RAB19	RAB19, member RAS oncogene family [Source:HGNC Symbol;Acc:HGNC:19982]
ENSG00000186166	11	118997841	118998338	498	*	3.54	4.28	1.94	2.34	0.0197	0.0508	Promoter (<=1kb)	11	118998142	119015745	17604	1	ENST00000334418	0	CCDC84	coiled-coil domain containing 84 [Source:HGNC Symbol;Acc:HGNC:30460]
ENSG00000237980	1	212665383	212665717	335	*	2.88	3.69	0.88	2.81	0.0197	0.0508	Promoter (<=1kb)	1	212653999	212665434	11436	2	ENST00000446962	0	AL590648.3	novel transcript
ENSG00000269086	19	34838603	34839139	537	*	2.68	3.5	0.59	2.91	0.0198	0.0508	Promoter (<=1kb)	19	34839182	34855304	16123	1	ENST00000601776	-43	AC008555.2	novel transcript
ENSG00000270308	X	99241999	99242380	382	*	2.68	3.5	0.59	2.91	0.0198	0.0508	Distal Intergenic	23	99656997	99657381	385	1	ENST00000605078	-414617	AL137843.1	testis expressed 101 (TEX101) pseudogene
ENSG00000104883	19	7482872	7483479	608	*	3.14	3.92	1.33	2.59	0.0198	0.0509	Promoter (<=1kb)	19	7476894	7483312	6419	2	ENST00000599519	0	PEX11G	peroxisomal biogenesis factor 11 gamma [Source:HGNC Symbol;Acc:HGNC:20208]
ENSG00000048342	4	15479186	15479920	735	*	3.57	4.31	2	2.3	0.0199	0.051	Promoter (<=1kb)	4	15479223	15601546	122324	1	ENST00000634028	0	CC2D2A	coiled-coil and C2 domain containing 2A [Source:HGNC Symbol;Acc:HGNC:29253]
ENSG00000223546	X	102768844	102769386	543	*	2.31	3.18	-0.26	3.44	0.0199	0.051	Promoter (<=1kb)	23	102769161	102884166	115006	1	ENST00000431616	0	LINC00630	long intergenic non-protein coding RNA 630 [Source:HGNC Symbol;Acc:HGNC:44263]
ENSG00000068903	19	38899537	38899972	436	*	3.98	4.66	2.67	1.99	0.02	0.0511	Promoter (<=1kb)	19	38878555	38899862	21308	2	ENST00000358931	0	SIRT2	sirtuin 2 [Source:HGNC Symbol;Acc:HGNC:10886]
ENSG00000105053	19	50025444	50025993	550	*	4.36	5.03	3.03	2	0.02	0.0511	Promoter (<=1kb)	19	49976760	50025946	49187	2	ENST00000599538	0	VRK3	vaccinia related kinase 3 [Source:HGNC Symbol;Acc:HGNC:18996]
ENSG00000139641	12	56127679	56128370	692	*	4.73	5.4	3.42	1.98	0.02	0.0511	Promoter (<=1kb)	12	56128056	56144671	16616	1	ENST00000394048	0	ESYT1	extended synaptotagmin 1 [Source:HGNC Symbol;Acc:HGNC:29534]
ENSG00000146409	6	132798327	132798748	422	*	2.52	3.34	0.42	2.93	0.02	0.0511	Promoter (<=1kb)	6	132769370	132798553	29184	2	ENST00000275227	0	SLC18B1	solute carrier family 18 member B1 [Source:HGNC Symbol;Acc:HGNC:21573]
ENSG00000153310	8	129939557	129940270	714	*	4.49	5.14	3.28	1.86	0.02	0.0511	Promoter (<=1kb)	8	129839593	129939832	100240	2	ENST00000519824	0	FAM49B	family with sequence similarity 49 member B [Source:HGNC Symbol;Acc:HGNC:25216]
ENSG00000235910	11	116835814	116836217	404	*	2.82	3.62	0.88	2.74	0.02	0.0511	Promoter (<=1kb)	11	116836117	116855729	19613	1	ENST00000444200	0	APOA1-AS	APOA1 antisense RNA [Source:HGNC Symbol;Acc:HGNC:40079]
ENSG00000135249	7	105532055	105532418	364	*	3.68	4.4	2.17	2.23	0.0201	0.0512	Promoter (<=1kb)	7	105532085	105567677	35593	1	ENST00000257700	0	RINT1	RAD50 interactor 1 [Source:HGNC Symbol;Acc:HGNC:21876]
ENSG00000100284	22	35299578	35300414	837	*	4.51	5.16	3.3	1.85	0.0202	0.0513	Promoter (<=1kb)	22	35299800	35333492	33693	1	ENST00000456128	0	TOM1	target of myb1 membrane trafficking protein [Source:HGNC Symbol;Acc:HGNC:11982]
ENSG00000150995	3	4492413	4493410	998	*	4.87	5.53	3.63	1.9	0.0201	0.0513	Promoter (<=1kb)	3	4493345	4521164	27820	1	ENST00000649669	0	ITPR1	inositol 1,4,5-trisphosphate receptor type 1 [Source:HGNC Symbol;Acc:HGNC:6180]
ENSG00000068489	17	59154974	59155713	740	*	5.17	5.79	4.05	1.75	0.0203	0.0515	Promoter (<=1kb)	17	59155499	59202568	47070	1	ENST00000262293	0	PRR11	proline rich 11 [Source:HGNC Symbol;Acc:HGNC:25619]
ENSG00000069329	16	46688615	46689837	1223	*	5.51	6.18	4.22	1.96	0.0203	0.0515	Promoter (<=1kb)	16	46656132	46689192	33061	2	ENST00000299138	0	VPS35	VPS35, retromer complex component [Source:HGNC Symbol;Acc:HGNC:13487]
ENSG00000082153	2	200811408	200811871	464	*	4.3	4.97	3.04	1.93	0.0203	0.0515	Promoter (<=1kb)	2	200811546	200818083	6538	1	ENST00000452206	0	BZW1	basic leucine zipper and W2 domains 1 [Source:HGNC Symbol;Acc:HGNC:18380]
ENSG00000105404	19	41959156	41959552	397	*	3.83	4.56	2.27	2.29	0.0202	0.0515	Promoter (<=1kb)	19	41956681	41959266	2586	2	ENST00000600292	0	RABAC1	Rab acceptor 1 [Source:HGNC Symbol;Acc:HGNC:9794]
ENSG00000112242	6	20401280	20401794	515	*	4.13	4.83	2.7	2.13	0.0204	0.0515	Promoter (<=1kb)	6	20401906	20493714	91809	1	ENST00000613242	-112	E2F3	E2F transcription factor 3 [Source:HGNC Symbol;Acc:HGNC:3115]
ENSG00000115548	2	86440711	86441440	730	*	4.29	4.98	2.91	2.07	0.0203	0.0515	Promoter (<=1kb)	2	86440801	86492716	51916	1	ENST00000409556	0	KDM3A	lysine demethylase 3A [Source:HGNC Symbol;Acc:HGNC:20815]
ENSG00000117407	1	43933912	43934445	534	*	3.8	4.5	2.37	2.13	0.0203	0.0515	Promoter (<=1kb)	1	43934195	43936346	2152	1	ENST00000479128	0	ARTN	artemin [Source:HGNC Symbol;Acc:HGNC:727]
ENSG00000118160	19	47427301	47427585	285	*	3.99	4.73	2.42	2.31	0.0205	0.0515	Downstream (<1kb)	19	47430235	47432568	2334	2	ENST00000600576	4983	SLC8A2	solute carrier family 8 member A2 [Source:HGNC Symbol;Acc:HGNC:11069]
ENSG00000132122	1	48471514	48472365	852	*	3.91	4.57	2.63	1.94	0.0204	0.0515	Promoter (<=1kb)	1	48295372	48472173	176802	2	ENST00000371847	0	SPATA6	spermatogenesis associated 6 [Source:HGNC Symbol;Acc:HGNC:18309]
ENSG00000134222	1	109282728	109283424	697	*	3.25	4.02	1.5	2.52	0.0203	0.0515	Promoter (<=1kb)	1	109279556	109283115	3560	2	ENST00000369904	0	PSRC1	proline and serine rich coiled-coil 1 [Source:HGNC Symbol;Acc:HGNC:24472]
ENSG00000137868	15	74202709	74203323	615	*	3.9	4.59	2.55	2.04	0.0202	0.0515	Promoter (<=1kb)	15	74179466	74202879	23414	2	ENST00000395105	0	STRA6	stimulated by retinoic acid 6 [Source:HGNC Symbol;Acc:HGNC:30650]
ENSG00000144741	3	66220684	66221307	624	*	3.97	4.64	2.67	1.97	0.0204	0.0515	Promoter (<=1kb)	3	66221012	66378079	157068	1	ENST00000336733	0	SLC25A26	solute carrier family 25 member 26 [Source:HGNC Symbol;Acc:HGNC:20661]
ENSG00000150667	15	39782503	39782875	373	*	3.37	4.1	1.81	2.29	0.0204	0.0515	Promoter (<=1kb)	15	39600031	39782830	182800	2	ENST00000350221	0	FSIP1	fibrous sheath interacting protein 1 [Source:HGNC Symbol;Acc:HGNC:21674]
ENSG00000168209	10	72273127	72274111	985	*	4.8	5.47	3.51	1.97	0.0204	0.0515	Promoter (<=1kb)	10	72273920	72276036	2117	1	ENST00000307365	0	DDIT4	DNA damage inducible transcript 4 [Source:HGNC Symbol;Acc:HGNC:24944]
ENSG00000198898	7	116862406	116862844	439	*	3.02	3.79	1.22	2.57	0.0205	0.0515	Promoter (<=1kb)	7	116862473	116922049	59577	1	ENST00000361183	0	CAPZA2	capping actin protein of muscle Z-line subunit alpha 2 [Source:HGNC Symbol;Acc:HGNC:1490]
ENSG00000205133	8	92965540	92966210	671	*	4.3	4.96	3.03	1.93	0.0204	0.0515	Promoter (<=1kb)	8	92883530	92966145	82616	2	ENST00000521988	0	TRIQK	triple QxxK/R motif containing [Source:HGNC Symbol;Acc:HGNC:27828]
ENSG00000248485	1	161258578	161258936	359	*	2.88	3.67	1.01	2.66	0.0204	0.0515	Promoter (<=1kb)	1	161258727	161285450	26724	1	ENST00000504449	0	PCP4L1	Purkinje cell protein 4 like 1 [Source:HGNC Symbol;Acc:HGNC:20448]
ENSG00000255749	12	14257652	14258167	516	*	4.97	5.59	3.86	1.73	0.0204	0.0515	Promoter (2-3kb)	12	14254912	14255226	315	1	ENST00000541815	2740	GNAI2P1	G protein subunit alpha i2 pseudogene 1 [Source:HGNC Symbol;Acc:HGNC:4386]
ENSG00000265817	8	94436848	94437410	563	*	2.44	3.27	0.23	3.04	0.0204	0.0515	Promoter (<=1kb)	8	94378377	94436952	58576	2	ENST00000517506	0	FSBP	fibrinogen silencer binding protein [Source:HGNC Symbol;Acc:HGNC:43653]
ENSG00000143033	1	93079035	93079519	485	*	3.3	4.07	1.51	2.56	0.0205	0.0516	Promoter (<=1kb)	1	93079235	93139079	59845	1	ENST00000540243	0	MTF2	metal response element binding transcription factor 2 [Source:HGNC Symbol;Acc:HGNC:29535]
ENSG00000109861	11	88308607	88308910	304	*	2.75	3.54	0.88	2.66	0.0206	0.0518	Intron (ENST00000227266/ENSG00000109861, intron 4 of 6)	11	88293788	88299755	5968	2	ENST00000533897	-8852	CTSC	cathepsin C [Source:HGNC Symbol;Acc:HGNC:2528]
ENSG00000164211	5	111512019	111512808	790	*	4.09	4.74	2.85	1.9	0.0206	0.0518	Promoter (<=1kb)	5	111496033	111512510	16478	2	ENST00000296632	0	STARD4	StAR related lipid transfer domain containing 4 [Source:HGNC Symbol;Acc:HGNC:18058]
ENSG00000178252	3	49007218	49008086	869	*	4.99	5.64	3.78	1.87	0.0206	0.0518	Promoter (<=1kb)	3	49007353	49011706	4354	1	ENST00000429900	0	WDR6	WD repeat domain 6 [Source:HGNC Symbol;Acc:HGNC:12758]
ENSG00000179152	3	44338119	44338918	800	*	4.69	5.37	3.35	2.02	0.0206	0.0518	Promoter (<=1kb)	3	44338119	44359804	21686	1	ENST00000383746	0	TCAIM	T cell activation inhibitor, mitochondrial [Source:HGNC Symbol;Acc:HGNC:25241]
ENSG00000141965	19	4791293	4791749	457	*	3.85	4.54	2.46	2.08	0.0207	0.052	Promoter (<=1kb)	19	4791681	4801273	9593	1	ENST00000269856	0	FEM1A	fem-1 homolog A [Source:HGNC Symbol;Acc:HGNC:16934]
ENSG00000186188	10	93554905	93555277	373	*	2.87	3.68	0.88	2.8	0.0208	0.052	Distal Intergenic	10	93566665	93590072	23408	1	ENST00000371481	-11388	FFAR4	free fatty acid receptor 4 [Source:HGNC Symbol;Acc:HGNC:19061]
ENSG00000228404	21	46184684	46184981	298	*	3.32	4.09	1.59	2.49	0.0207	0.052	Promoter (<=1kb)	21	46185079	46188941	3863	1	ENST00000415026	-98	AP001468.1	novel transcript
ENSG00000273456	2	202375472	202376210	739	*	3.83	4.56	2.27	2.28	0.0208	0.052	Promoter (<=1kb)	2	202374932	202375604	673	2	ENST00000607928	0	AC064836.3	novel transcript
ENSG00000231898	2	170282769	170283118	350	*	2.32	3.2	-0.26	3.46	0.0208	0.0521	Intron (ENST00000409940/ENSG00000071909, intron 7 of 29)	2	170334074	170341253	7180	2	ENST00000630733	58135	AC012594.1	uncharacterized LOC101929753 [Source:NCBI gene;Acc:101929753]
ENSG00000248472	15	101980775	101981174	400	*	2.32	3.2	-0.26	3.46	0.0208	0.0521	Promoter (1-2kb)	15	101976558	101979093	2536	2	ENST00000562189	-1682	DDX11L9	DEAD/H-box helicase 11 like 9 [Source:HGNC Symbol;Acc:HGNC:37109]
ENSG00000089693	12	6753167	6753898	732	*	4.17	4.85	2.84	2	0.021	0.0522	Promoter (<=1kb)	12	6747996	6753555	5560	2	ENST00000203630	0	MLF2	myeloid leukemia factor 2 [Source:HGNC Symbol;Acc:HGNC:7126]
ENSG00000099330	19	17226146	17226609	464	*	3.98	4.68	2.59	2.09	0.0209	0.0522	Promoter (<=1kb)	19	17226204	17229219	3016	1	ENST00000215061	0	OCEL1	occludin/ELL domain containing 1 [Source:HGNC Symbol;Acc:HGNC:26221]
ENSG00000101850	X	9765228	9765529	302	*	3.09	3.89	1.13	2.76	0.021	0.0522	Promoter (<=1kb)	23	9725346	9765964	40619	2	ENST00000467482	435	GPR143	G protein-coupled receptor 143 [Source:HGNC Symbol;Acc:HGNC:20145]
ENSG00000117676	1	26531257	26531658	402	*	3.83	4.51	2.47	2.05	0.021	0.0522	Promoter (<=1kb)	1	26531328	26554251	22924	1	ENST00000529454	0	RPS6KA1	ribosomal protein S6 kinase A1 [Source:HGNC Symbol;Acc:HGNC:10430]
ENSG00000140612	15	84716162	84716774	613	*	3.55	4.29	1.94	2.35	0.0209	0.0522	Promoter (<=1kb)	15	84669538	84716460	46923	2	ENST00000559729	0	SEC11A	SEC11 homolog A, signal peptidase complex subunit [Source:HGNC Symbol;Acc:HGNC:17718]
ENSG00000228339	10	20370104	20370829	726	*	4.03	4.73	2.63	2.09	0.021	0.0522	Distal Intergenic	10	20350049	20351100	1052	1	ENST00000457220	20055	AMD1P1	adenosylmethionine decarboxylase 1 pseudogene 1 [Source:HGNC Symbol;Acc:HGNC:44898]
ENSG00000241135	3	157088865	157089414	550	*	3.24	3.97	1.67	2.31	0.021	0.0522	Promoter (<=1kb)	3	157089881	157099829	9949	1	ENST00000467995	-467	LINC00881	long intergenic non-protein coding RNA 881 [Source:HGNC Symbol;Acc:HGNC:48567]
ENSG00000059122	16	2905372	2906055	684	*	5.84	6.45	4.78	1.67	0.0211	0.0524	Distal Intergenic	16	2911937	2951208	39272	1	ENST00000253928	-5882	FLYWCH1	FLYWCH-type zinc finger 1 [Source:HGNC Symbol;Acc:HGNC:25404]
ENSG00000080839	20	37095623	37096054	432	*	3.68	4.38	2.28	2.1	0.0212	0.0524	Promoter (<=1kb)	20	36996349	37095995	99647	2	ENST00000373664	0	RBL1	RB transcriptional corepressor like 1 [Source:HGNC Symbol;Acc:HGNC:9893]
ENSG00000108666	17	32342068	32342307	240	*	2.29	3.16	-0.26	3.42	0.0211	0.0524	Promoter (<=1kb)	17	32328443	32342209	13767	2	ENST00000225805	0	C17orf75	chromosome 17 open reading frame 75 [Source:HGNC Symbol;Acc:HGNC:30173]
ENSG00000115875	2	38751170	38751893	724	*	4.14	4.83	2.78	2.06	0.0212	0.0524	Promoter (<=1kb)	2	38743599	38751494	7896	2	ENST00000313117	0	SRSF7	serine and arginine rich splicing factor 7 [Source:HGNC Symbol;Acc:HGNC:10789]
ENSG00000132622	20	3745140	3745553	414	*	4.2	4.89	2.85	2.04	0.0212	0.0524	Exon (ENST00000254963/ENSG00000132622, exon 6 of 13)	20	3732711	3753111	20401	1	ENST00000399701	12429	HSPA12B	heat shock protein family A (Hsp70) member 12B [Source:HGNC Symbol;Acc:HGNC:16193]
ENSG00000140526	15	89087976	89088830	855	*	5.06	5.75	3.72	2.03	0.0212	0.0524	Promoter (<=1kb)	15	89088150	89202360	114211	1	ENST00000352732	0	ABHD2	abhydrolase domain containing 2 [Source:HGNC Symbol;Acc:HGNC:18717]
ENSG00000141376	17	60677320	60678178	859	*	4.47	5.12	3.26	1.86	0.0212	0.0524	Promoter (<=1kb)	17	60677453	60747282	69830	1	ENST00000588168	0	BCAS3	BCAS3, microtubule associated cell migration factor [Source:HGNC Symbol;Acc:HGNC:14347]
ENSG00000167900	17	78186868	78187367	500	*	4.02	4.71	2.63	2.08	0.0211	0.0524	Promoter (<=1kb)	17	78174075	78187233	13159	2	ENST00000301634	0	TK1	thymidine kinase 1 [Source:HGNC Symbol;Acc:HGNC:11830]
ENSG00000171169	9	128067163	128068128	966	*	5.36	6.01	4.13	1.88	0.0211	0.0524	Promoter (<=1kb)	9	128061233	128067321	6089	2	ENST00000373078	0	NAIF1	nuclear apoptosis inducing factor 1 [Source:HGNC Symbol;Acc:HGNC:25446]
ENSG00000072210	17	19648547	19649027	481	*	3.88	4.55	2.59	1.96	0.0213	0.0526	Promoter (<=1kb)	17	19648723	19676117	27395	1	ENST00000582991	0	ALDH3A2	aldehyde dehydrogenase 3 family member A2 [Source:HGNC Symbol;Acc:HGNC:403]
ENSG00000082641	17	48047705	48048709	1005	*	4.88	5.51	3.71	1.81	0.0213	0.0526	Promoter (<=1kb)	17	48048329	48051146	2818	1	ENST00000579889	0	NFE2L1	nuclear factor, erythroid 2 like 1 [Source:HGNC Symbol;Acc:HGNC:7781]
ENSG00000278311	17	36545481	36545833	353	*	3.33	4.09	1.67	2.42	0.0213	0.0526	Promoter (<=1kb)	17	36545504	36560818	15315	1	ENST00000616019	0	GGNBP2	gametogenetin binding protein 2 [Source:HGNC Symbol;Acc:HGNC:19357]
ENSG00000114861	3	71497594	71498485	892	*	3.95	4.64	2.59	2.05	0.0214	0.0527	Intron (ENST00000318789/ENSG00000114861, intron 2 of 20)	3	71112550	71493570	381021	2	ENST00000650295	-4024	FOXP1	forkhead box P1 [Source:HGNC Symbol;Acc:HGNC:3823]
ENSG00000129003	15	62060186	62060977	792	*	3.89	4.59	2.46	2.13	0.0214	0.0528	Promoter (<=1kb)	15	61852389	62060447	208059	2	ENST00000644861	0	VPS13C	vacuolar protein sorting 13 homolog C [Source:HGNC Symbol;Acc:HGNC:23594]
ENSG00000229339	3	42043265	42043666	402	*	3.15	3.91	1.42	2.49	0.0215	0.0529	Intron (ENST00000487159/ENSG00000182606, intron 1 of 16)	3	42051181	42051694	514	2	ENST00000434712	8028	AC093414.1	ribosomal protein L7a (RPL7A) pseudogene
ENSG00000128159	22	50244662	50245099	438	*	2.17	3.03	-0.26	3.29	0.0215	0.053	Promoter (<=1kb)	22	50217689	50244971	27283	2	ENST00000439308	0	TUBGCP6	tubulin gamma complex associated protein 6 [Source:HGNC Symbol;Acc:HGNC:18127]
ENSG00000186297	15	26866489	26867065	577	*	3.26	4.03	1.5	2.52	0.0216	0.0532	Promoter (<=1kb)	15	26866911	26948752	81842	1	ENST00000355395	0	GABRA5	gamma-aminobutyric acid type A receptor alpha5 subunit [Source:HGNC Symbol;Acc:HGNC:4079]
ENSG00000100888	14	21455998	21456484	487	*	3.99	4.64	2.74	1.9	0.0217	0.0533	Promoter (<=1kb)	14	21385198	21456126	70929	2	ENST00000646647	0	CHD8	chromodomain helicase DNA binding protein 8 [Source:HGNC Symbol;Acc:HGNC:20153]
ENSG00000139146	12	31326135	31326498	364	*	3.73	4.43	2.32	2.1	0.0217	0.0533	Promoter (<=1kb)	12	31280584	31326372	45789	2	ENST00000337682	0	SINHCAF	SIN3-HDAC complex associated factor [Source:HGNC Symbol;Acc:HGNC:30702]
ENSG00000142784	1	27234008	27234784	777	*	4.18	4.83	2.94	1.89	0.0217	0.0533	Promoter (<=1kb)	1	27234516	27308633	74118	1	ENST00000319394	0	WDTC1	WD and tetratricopeptide repeats 1 [Source:HGNC Symbol;Acc:HGNC:29175]
ENSG00000166478	11	9460457	9461048	592	*	4.53	5.17	3.33	1.85	0.0217	0.0533	Promoter (<=1kb)	11	9460522	9528054	67533	1	ENST00000396604	0	ZNF143	zinc finger protein 143 [Source:HGNC Symbol;Acc:HGNC:12928]
ENSG00000168439	11	64185464	64186147	684	*	5.02	5.68	3.78	1.9	0.0217	0.0533	Promoter (<=1kb)	11	64186115	64204543	18429	1	ENST00000305218	0	STIP1	stress induced phosphoprotein 1 [Source:HGNC Symbol;Acc:HGNC:11387]
ENSG00000169621	2	68467037	68467769	733	*	3.52	4.25	1.94	2.31	0.0217	0.0533	Promoter (<=1kb)	2	68467561	68580162	112602	1	ENST00000303795	0	APLF	aprataxin and PNKP like factor [Source:HGNC Symbol;Acc:HGNC:28724]
ENSG00000170525	10	6163844	6164246	403	*	2.19	3.05	-0.26	3.31	0.0217	0.0533	Promoter (<=1kb)	10	6163833	6217177	53345	1	ENST00000639949	11	PFKFB3	6-phosphofructo-2-kinase/fructose-2,6-biphosphatase 3 [Source:HGNC Symbol;Acc:HGNC:8874]
ENSG00000173157	12	43552032	43552423	392	*	2.88	3.69	0.88	2.8	0.0218	0.0533	Promoter (<=1kb)	12	43423576	43551921	128346	2	ENST00000553158	-111	ADAMTS20	ADAM metallopeptidase with thrombospondin type 1 motif 20 [Source:HGNC Symbol;Acc:HGNC:17178]
ENSG00000164096	4	119300670	119301164	495	*	2.54	3.37	0.42	2.95	0.0218	0.0534	Promoter (<=1kb)	4	119298699	119300921	2223	2	ENST00000504110	0	C4orf3	chromosome 4 open reading frame 3 [Source:HGNC Symbol;Acc:HGNC:19225]
ENSG00000231169	15	52466361	52466863	503	*	2.12	2.98	-0.26	3.24	0.0219	0.0535	Intron (ENST00000399231/ENSG00000197535, intron 1 of 40)	15	52505191	52505862	672	1	ENST00000567221	-38328	EEF1B2P1	eukaryotic translation elongation factor 1 beta 2 pseudogene 1 [Source:HGNC Symbol;Acc:HGNC:3207]
ENSG00000156172	8	95268824	95269470	647	*	3.51	4.24	1.94	2.3	0.0219	0.0536	Promoter (<=1kb)	8	95244919	95269201	24283	2	ENST00000286688	0	C8orf37	chromosome 8 open reading frame 37 [Source:HGNC Symbol;Acc:HGNC:27232]
ENSG00000124787	6	5003392	5004006	615	*	3.81	4.49	2.51	1.98	0.022	0.0537	Promoter (<=1kb)	6	4995078	5003658	8581	2	ENST00000464646	0	RPP40	ribonuclease P/MRP subunit p40 [Source:HGNC Symbol;Acc:HGNC:20992]
ENSG00000226287	22	20702788	20703340	553	*	3.88	4.56	2.55	2.01	0.022	0.0537	Promoter (<=1kb)	22	20702841	20704505	1665	1	ENST00000445836	0	TMEM191A	transmembrane protein 191A (pseudogene) [Source:HGNC Symbol;Acc:HGNC:25317]
ENSG00000107771	10	84328139	84328600	462	*	3.43	4.16	1.88	2.27	0.0221	0.0538	Promoter (<=1kb)	10	84328558	84518492	189935	1	ENST00000372088	0	CCSER2	coiled-coil serine rich protein 2 [Source:HGNC Symbol;Acc:HGNC:29197]
ENSG00000125814	20	23421237	23421804	568	*	3.24	4	1.5	2.5	0.0221	0.0538	Promoter (<=1kb)	20	23374519	23421519	47001	2	ENST00000398425	0	NAPB	NSF attachment protein beta [Source:HGNC Symbol;Acc:HGNC:15751]
ENSG00000150764	11	111926934	111927361	428	*	4.8	5.51	3.32	2.19	0.0221	0.0538	Promoter (<=1kb)	11	111927144	111975995	48852	1	ENST00000529225	0	DIXDC1	DIX domain containing 1 [Source:HGNC Symbol;Acc:HGNC:23695]
ENSG00000156599	11	57666955	57667934	980	*	4.63	5.32	3.25	2.07	0.0221	0.0538	Promoter (<=1kb)	11	57667747	57700363	32617	1	ENST00000527985	0	ZDHHC5	zinc finger DHHC-type containing 5 [Source:HGNC Symbol;Acc:HGNC:18472]
ENSG00000158195	1	27490141	27490662	522	*	4.12	4.78	2.84	1.94	0.0221	0.0538	Promoter (<=1kb)	1	27404226	27490158	85933	2	ENST00000618852	0	WASF2	WAS protein family member 2 [Source:HGNC Symbol;Acc:HGNC:12733]
ENSG00000164794	8	109973985	109974712	728	*	2.49	3.31	0.42	2.89	0.0221	0.0538	Promoter (<=1kb)	8	109967006	109974730	7725	2	ENST00000297404	18	KCNV1	potassium voltage-gated channel modifier subfamily V member 1 [Source:HGNC Symbol;Acc:HGNC:18861]
ENSG00000180432	3	42880721	42881250	530	*	2.21	3.08	-0.26	3.33	0.0221	0.0538	Intron (ENST00000496604/ENSG00000273328, intron 3 of 4)	3	42872192	42876165	3974	2	ENST00000316161	-4556	CYP8B1	cytochrome P450 family 8 subfamily B member 1 [Source:HGNC Symbol;Acc:HGNC:2653]
ENSG00000231772	X	42430140	42430757	618	*	2.21	3.08	-0.26	3.33	0.0221	0.0538	Intron (ENST00000411879/ENSG00000231772, intron 4 of 7)	23	42456578	42699385	242808	1	ENST00000440002	-25821	Z93403.1	novel transcript
ENSG00000024048	6	42563849	42564481	633	*	4.12	4.8	2.78	2.02	0.0224	0.0543	Promoter (<=1kb)	6	42564062	42620351	56290	1	ENST00000372903	0	UBR2	ubiquitin protein ligase E3 component n-recognin 2 [Source:HGNC Symbol;Acc:HGNC:21289]
ENSG00000162687	1	196608580	196609352	773	*	5.07	5.71	3.88	1.83	0.0224	0.0543	Promoter (<=1kb)	1	196228139	196609225	381087	2	ENST00000294725	0	KCNT2	potassium sodium-activated channel subfamily T member 2 [Source:HGNC Symbol;Acc:HGNC:18866]
ENSG00000028116	2	58046488	58046871	384	*	3.1	3.87	1.33	2.54	0.0225	0.0544	Promoter (<=1kb)	2	58046642	58159920	113279	1	ENST00000412104	0	VRK2	vaccinia related kinase 2 [Source:HGNC Symbol;Acc:HGNC:12719]
ENSG00000132003	19	13817324	13818039	716	*	5.29	5.92	4.12	1.8	0.0225	0.0544	Promoter (<=1kb)	19	13817699	13830415	12717	1	ENST00000592227	0	ZSWIM4	zinc finger SWIM-type containing 4 [Source:HGNC Symbol;Acc:HGNC:25704]
ENSG00000260111	16	70380822	70381631	810	*	4.04	4.72	2.74	1.97	0.0224	0.0544	Promoter (1-2kb)	16	70379457	70399502	20046	1	ENST00000566960	1365	AC012184.1	novel transcript, antisense to ST3GAL2
ENSG00000047249	8	53842766	53843448	683	*	2.58	3.38	0.59	2.79	0.0227	0.0547	Promoter (<=1kb)	8	53715673	53843262	127590	2	ENST00000359530	0	ATP6V1H	ATPase H+ transporting V1 subunit H [Source:HGNC Symbol;Acc:HGNC:18303]
ENSG00000094916	12	54279699	54280756	1058	*	5.46	6.09	4.31	1.78	0.0226	0.0547	Promoter (<=1kb)	12	54230940	54280102	49163	2	ENST00000209875	0	CBX5	chromobox 5 [Source:HGNC Symbol;Acc:HGNC:1555]
ENSG00000144119	2	119155694	119156178	485	*	3.5	4.22	2	2.22	0.0226	0.0547	Promoter (2-3kb)	2	119156243	119158889	2647	2	ENST00000272520	2711	C1QL2	complement C1q like 2 [Source:HGNC Symbol;Acc:HGNC:24181]
ENSG00000263433	17	26619497	26620190	694	*	3.38	1.92	4.09	-2.17	0.0227	0.0547	Distal Intergenic	17	26981694	26982090	397	1	ENST00000580677	-361504	AC069061.1	potassium inwardly-rectifying channel, subfamily J, member 12 (KCNJ12) pseudogene
ENSG00000048162	5	176388668	176389381	714	*	4.17	4.87	2.78	2.09	0.0228	0.0548	Promoter (<=1kb)	5	176383938	176388762	4825	2	ENST00000619979	0	NOP16	NOP16 nucleolar protein [Source:HGNC Symbol;Acc:HGNC:26934]
ENSG00000083457	17	3754575	3755232	658	*	5.83	6.45	4.71	1.74	0.0228	0.0548	Promoter (<=1kb)	17	3751870	3754696	2827	2	ENST00000572121	0	ITGAE	integrin subunit alpha E [Source:HGNC Symbol;Acc:HGNC:6147]
ENSG00000095777	10	25933630	25934238	609	*	3.12	3.91	1.23	2.68	0.0228	0.0548	Promoter (<=1kb)	10	25934071	26212536	278466	1	ENST00000642920	0	MYO3A	myosin IIIA [Source:HGNC Symbol;Acc:HGNC:7601]
ENSG00000101331	20	32018251	32018746	496	*	4.24	4.92	2.88	2.05	0.0228	0.0548	Promoter (<=1kb)	20	32019218	32032180	12963	1	ENST00000452892	-472	CCM2L	CCM2 like scaffold protein [Source:HGNC Symbol;Acc:HGNC:16153]
ENSG00000114120	3	140941542	140942102	561	*	4.03	4.75	2.55	2.2	0.0228	0.0548	Promoter (<=1kb)	3	140941830	140979933	38104	1	ENST00000446041	0	SLC25A36	solute carrier family 25 member 36 [Source:HGNC Symbol;Acc:HGNC:25554]
ENSG00000120742	3	150602964	150603482	519	*	3.77	4.45	2.46	1.98	0.0228	0.0548	Promoter (<=1kb)	3	150541998	150603174	61177	2	ENST00000479209	0	SERP1	stress associated endoplasmic reticulum protein 1 [Source:HGNC Symbol;Acc:HGNC:10759]
ENSG00000175984	1	114670101	114670658	558	*	3.57	4.29	2.06	2.23	0.0228	0.0548	Promoter (<=1kb)	1	114582848	114670111	87264	2	ENST00000393276	0	DENND2C	DENN domain containing 2C [Source:HGNC Symbol;Acc:HGNC:24748]
ENSG00000213889	19	45498065	45498663	599	*	3.71	4.39	2.37	2.02	0.0228	0.0548	Promoter (<=1kb)	19	45498473	45502085	3613	1	ENST00000451287	0	PPM1N	protein phosphatase, Mg2+/Mn2+ dependent 1N (putative) [Source:HGNC Symbol;Acc:HGNC:26845]
ENSG00000179363	X	103711626	103712132	507	*	2.23	3.1	-0.26	3.36	0.0228	0.0549	Promoter (<=1kb)	23	103710909	103714028	3120	1	ENST00000319560	717	TMEM31	transmembrane protein 31 [Source:HGNC Symbol;Acc:HGNC:28601]
ENSG00000160801	3	46892709	46893300	592	*	3.28	4	1.74	2.26	0.0229	0.055	Promoter (<=1kb)	3	46892721	46898734	6014	1	ENST00000490109	0	PTH1R	parathyroid hormone 1 receptor [Source:HGNC Symbol;Acc:HGNC:9608]
ENSG00000128923	15	58770895	58771891	997	*	4.76	5.4	3.57	1.83	0.0231	0.0553	Promoter (<=1kb)	15	58771192	58857552	86361	1	ENST00000316848	0	MINDY2	MINDY lysine 48 deubiquitinase 2 [Source:HGNC Symbol;Acc:HGNC:26954]
ENSG00000175197	12	57520190	57520695	506	*	4.38	5.07	3	2.07	0.0231	0.0553	Promoter (<=1kb)	12	57516588	57520492	3905	2	ENST00000547303	0	DDIT3	DNA damage inducible transcript 3 [Source:HGNC Symbol;Acc:HGNC:2726]
ENSG00000162236	11	62831431	62832375	945	*	4.92	5.57	3.7	1.86	0.0232	0.0556	Promoter (<=1kb)	11	62806897	62832041	25145	2	ENST00000377897	0	STX5	syntaxin 5 [Source:HGNC Symbol;Acc:HGNC:11440]
ENSG00000227237	1	248873164	248873593	430	*	2.48	3.29	0.42	2.88	0.0233	0.0557	Distal Intergenic	1	248859164	248864796	5633	1	ENST00000417047	14000	AL672291.1	novel transcript
ENSG00000276312	KI270733.1	153665	154141	477	*	4.3	3.09	4.94	-1.85	0.0234	0.0559	Distal Intergenic	44	167218	167307	90	1	ENST00000615130	-13077	RF01518
ENSG00000004700	12	21501369	21502078	710	*	3.24	3.97	1.67	2.3	0.0235	0.0561	Promoter (<=1kb)	12	21468911	21501593	32683	2	ENST00000444129	0	RECQL	RecQ like helicase [Source:HGNC Symbol;Acc:HGNC:9948]
ENSG00000201674	X	113929778	113930107	330	*	2.2	3.06	-0.26	3.31	0.0235	0.0561	Intron (ENST00000468762/ENSG00000241743, intron 3 of 4)	23	113944186	113944399	214	2	ENST00000364804	14292	RF00012
ENSG00000106460	7	12210746	12211665	920	*	4	4.65	2.78	1.88	0.0236	0.0563	Promoter (<=1kb)	7	12211241	12233089	21849	1	ENST00000396668	0	TMEM106B	transmembrane protein 106B [Source:HGNC Symbol;Acc:HGNC:22407]
ENSG00000205302	5	122774732	122775547	816	*	3.36	4.1	1.74	2.36	0.0236	0.0563	Promoter (<=1kb)	5	122774996	122830108	55113	1	ENST00000379516	0	SNX2	sorting nexin 2 [Source:HGNC Symbol;Acc:HGNC:11173]
ENSG00000213390	10	97292274	97292850	577	*	3.95	4.61	2.71	1.9	0.0236	0.0564	Promoter (<=1kb)	10	97222173	97292623	70451	2	ENST00000492211	0	ARHGAP19	Rho GTPase activating protein 19 [Source:HGNC Symbol;Acc:HGNC:23724]
ENSG00000166971	16	53503263	53503865	603	*	4.92	5.57	3.72	1.84	0.0237	0.0565	Promoter (<=1kb)	16	53491040	53503251	12212	2	ENST00000394657	-12	AKTIP	AKT interacting protein [Source:HGNC Symbol;Acc:HGNC:16710]
ENSG00000171105	19	7098848	7099224	377	*	3.29	4.06	1.5	2.56	0.0237	0.0565	Distal Intergenic	19	7120620	7123158	2539	2	ENST00000601099	23934	INSR	insulin receptor [Source:HGNC Symbol;Acc:HGNC:6091]
ENSG00000069345	16	46973452	46973862	411	*	2.8	3.59	0.88	2.72	0.0238	0.0566	Promoter (<=1kb)	16	46955362	46973788	18427	2	ENST00000317089	0	DNAJA2	DnaJ heat shock protein family (Hsp40) member A2 [Source:HGNC Symbol;Acc:HGNC:14884]
ENSG00000086232	7	6059098	6059391	294	*	2.58	3.39	0.59	2.79	0.0238	0.0567	Promoter (<=1kb)	7	6022244	6059230	36987	2	ENST00000199389	0	EIF2AK1	eukaryotic translation initiation factor 2 alpha kinase 1 [Source:HGNC Symbol;Acc:HGNC:24921]
ENSG00000019186	20	54172688	54173117	430	*	2.11	2.96	-0.26	3.22	0.0239	0.0568	Promoter (<=1kb)	20	54172800	54173416	617	2	ENST00000472970	299	CYP24A1	cytochrome P450 family 24 subfamily A member 1 [Source:HGNC Symbol;Acc:HGNC:2602]
ENSG00000100726	16	1492959	1493265	307	*	2.11	2.96	-0.26	3.22	0.0239	0.0568	Promoter (<=1kb)	16	1493344	1507325	13982	1	ENST00000497339	-79	TELO2	telomere maintenance 2 [Source:HGNC Symbol;Acc:HGNC:29099]
ENSG00000117448	1	45550718	45551020	303	*	3.1	3.9	1.13	2.78	0.024	0.0568	Promoter (<=1kb)	1	45550783	45570048	19266	1	ENST00000621846	0	AKR1A1	aldo-keto reductase family 1 member A1 [Source:HGNC Symbol;Acc:HGNC:380]
ENSG00000260495	16	81313707	81314052	346	*	2.11	2.96	-0.26	3.22	0.0239	0.0568	Promoter (<=1kb)	16	81310731	81313423	2693	2	ENST00000570148	-284	AC009148.1	novel transcript, antisense to GAN
ENSG00000272886	3	53347208	53347966	759	*	4.27	4.94	2.97	1.96	0.024	0.0568	Promoter (<=1kb)	3	53283428	53347610	64183	2	ENST00000610213	0	DCP1A	decapping mRNA 1A [Source:HGNC Symbol;Acc:HGNC:18714]
ENSG00000043143	5	134592173	134592672	500	*	3.16	3.91	1.5	2.4	0.024	0.0569	Distal Intergenic	5	134576766	134579474	2709	1	ENST00000612830	15407	JADE2	jade family PHD finger 2 [Source:HGNC Symbol;Acc:HGNC:22984]
ENSG00000123178	13	49935887	49936605	719	*	4.1	4.75	2.91	1.83	0.024	0.0569	Promoter (<=1kb)	13	49912706	49936340	23635	2	ENST00000361840	0	SPRYD7	SPRY domain containing 7 [Source:HGNC Symbol;Acc:HGNC:14297]
ENSG00000101608	18	3247155	3248046	892	*	4.26	4.91	3.03	1.87	0.0241	0.057	Promoter (<=1kb)	18	3247481	3256227	8747	1	ENST00000579226	0	MYL12A	myosin light chain 12A [Source:HGNC Symbol;Acc:HGNC:16701]
ENSG00000104765	8	26382733	26383499	767	*	4.32	4.97	3.09	1.88	0.0242	0.057	Promoter (<=1kb)	8	26382898	26413129	30232	1	ENST00000380629	0	BNIP3L	BCL2 interacting protein 3 like [Source:HGNC Symbol;Acc:HGNC:1085]
ENSG00000110917	12	120686448	120687003	556	*	3.82	4.51	2.46	2.05	0.0242	0.057	Promoter (<=1kb)	12	120686869	120701864	14996	1	ENST00000228506	0	MLEC	malectin [Source:HGNC Symbol;Acc:HGNC:28973]
ENSG00000116161	1	174999008	175000173	1166	*	5.15	5.77	4.06	1.7	0.0241	0.057	Promoter (<=1kb)	1	174999163	175011715	12553	1	ENST00000613570	0	CACYBP	calcyclin binding protein [Source:HGNC Symbol;Acc:HGNC:30423]
ENSG00000143324	1	180631828	180632385	558	*	3.88	4.56	2.55	2.02	0.0242	0.057	Promoter (<=1kb)	1	180632004	180890251	258248	1	ENST00000367590	0	XPR1	xenotropic and polytropic retrovirus receptor 1 [Source:HGNC Symbol;Acc:HGNC:12827]
ENSG00000144026	2	95165350	95165868	519	*	2.09	2.94	-0.26	3.2	0.0242	0.057	Promoter (<=1kb)	2	95152726	95165413	12688	2	ENST00000447814	0	ZNF514	zinc finger protein 514 [Source:HGNC Symbol;Acc:HGNC:25894]
ENSG00000153140	5	90409051	90410037	987	*	4.72	5.36	3.57	1.79	0.0242	0.057	Promoter (<=1kb)	5	90392261	90409786	17526	2	ENST00000283122	0	CETN3	centrin 3 [Source:HGNC Symbol;Acc:HGNC:1868]
ENSG00000162374	1	50047932	50048427	496	*	2.09	2.94	-0.26	3.2	0.0242	0.057	Promoter (<=1kb)	1	50048014	50201868	153855	1	ENST00000448907	0	ELAVL4	ELAV like RNA binding protein 4 [Source:HGNC Symbol;Acc:HGNC:3315]
ENSG00000213383	3	17860837	17861367	531	*	2.09	2.94	-0.26	3.2	0.0242	0.057	Intron (ENST00000414318/ENSG00000131374, intron 1 of 8)	3	17871729	17872598	870	2	ENST00000393779	11231	AC104297.1	pyrophosphatase (inorganic) 1 (PPA1) pseudogene
ENSG00000102543	13	49247661	49248357	697	*	2.91	3.68	1.13	2.56	0.0244	0.0573	Promoter (<=1kb)	13	49247925	49293485	45561	1	ENST00000251108	0	CDADC1	cytidine and dCMP deaminase domain containing 1 [Source:HGNC Symbol;Acc:HGNC:20299]
ENSG00000132485	1	71081024	71081333	310	*	2.91	3.68	1.13	2.56	0.0244	0.0573	Promoter (<=1kb)	1	71063291	71081297	18007	2	ENST00000370920	0	ZRANB2	zinc finger RANBP2-type containing 2 [Source:HGNC Symbol;Acc:HGNC:13058]
ENSG00000144455	3	4466877	4467521	645	*	2.77	3.56	0.88	2.69	0.0243	0.0573	Promoter (<=1kb)	3	3781352	4467261	685910	2	ENST00000448413	0	SUMF1	sulfatase modifying factor 1 [Source:HGNC Symbol;Acc:HGNC:20376]
ENSG00000159579	16	57185578	57186518	941	*	4.11	4.76	2.91	1.85	0.0244	0.0573	Promoter (<=1kb)	16	57186137	57209109	22973	1	ENST00000562439	0	RSPRY1	ring finger and SPRY domain containing 1 [Source:HGNC Symbol;Acc:HGNC:29420]
ENSG00000169895	X	16719212	16719672	461	*	2.77	3.56	0.88	2.69	0.0243	0.0573	Promoter (<=1kb)	23	16719632	16765336	45705	1	ENST00000380155	0	SYAP1	synapse associated protein 1 [Source:HGNC Symbol;Acc:HGNC:16273]
ENSG00000070785	1	44986356	44986779	424	*	3.06	3.8	1.42	2.39	0.0245	0.0574	Promoter (<=1kb)	1	44850522	44986722	136201	2	ENST00000620860	0	EIF2B3	eukaryotic translation initiation factor 2B subunit gamma [Source:HGNC Symbol;Acc:HGNC:3259]
ENSG00000118197	1	200669496	200670317	822	*	4.55	5.18	3.37	1.81	0.0244	0.0574	Promoter (<=1kb)	1	200623896	200669907	46012	2	ENST00000447706	0	DDX59	DEAD-box helicase 59 [Source:HGNC Symbol;Acc:HGNC:25360]
ENSG00000154719	21	25607115	25607685	571	*	3.28	4.04	1.51	2.53	0.0245	0.0574	Promoter (<=1kb)	21	25585656	25607517	21862	2	ENST00000307301	0	MRPL39	mitochondrial ribosomal protein L39 [Source:HGNC Symbol;Acc:HGNC:14027]
ENSG00000279450	5	10551301	10551715	415	*	4.83	5.5	3.55	1.95	0.0245	0.0574	Distal Intergenic	5	10556582	10556815	234	1	ENST00000625015	-4867	AC112200.1	TEC
ENSG00000266904	19	19776201	19776755	555	*	4.78	5.42	3.59	1.83	0.0246	0.0576	Promoter (<=1kb)	19	19757366	19776393	19028	2	ENST00000586645	0	LINC00663	long intergenic non-protein coding RNA 663 [Source:HGNC Symbol;Acc:HGNC:28609]
ENSG00000100897	14	24114072	24115260	1189	*	4.78	5.45	3.53	1.92	0.0247	0.0577	Promoter (<=1kb)	14	24114195	24117306	3112	1	ENST00000559017	0	DCAF11	DDB1 and CUL4 associated factor 11 [Source:HGNC Symbol;Acc:HGNC:20258]
ENSG00000112029	6	152983087	152983680	594	*	4.73	5.39	3.46	1.93	0.0246	0.0577	Promoter (<=1kb)	6	152970529	152983579	13051	2	ENST00000367241	0	FBXO5	F-box protein 5 [Source:HGNC Symbol;Acc:HGNC:13584]
ENSG00000156990	3	9843459	9843964	506	*	2.73	3.52	0.88	2.64	0.0247	0.0577	Promoter (<=1kb)	3	9838020	9843942	5923	2	ENST00000424438	0	RPUSD3	RNA pseudouridylate synthase domain containing 3 [Source:HGNC Symbol;Acc:HGNC:28437]
ENSG00000159648	16	57984911	57985835	925	*	4.01	4.72	2.55	2.18	0.0247	0.0577	Promoter (<=1kb)	16	57985181	57988116	2936	1	ENST00000562915	0	TEPP	testis, prostate and placenta expressed [Source:HGNC Symbol;Acc:HGNC:33745]
ENSG00000161542	17	76353848	76354197	350	*	2.73	3.52	0.88	2.64	0.0247	0.0577	Promoter (<=1kb)	17	76309486	76354149	44664	2	ENST00000446526	0	PRPSAP1	phosphoribosyl pyrophosphate synthetase associated protein 1 [Source:HGNC Symbol;Acc:HGNC:9466]
ENSG00000100078	22	31140451	31141005	555	*	3.61	4.32	2.17	2.15	0.0248	0.0578	Promoter (<=1kb)	22	31134809	31140607	5799	2	ENST00000215885	0	PLA2G3	phospholipase A2 group III [Source:HGNC Symbol;Acc:HGNC:17934]
ENSG00000112139	6	37648468	37649039	572	*	4.42	5.05	3.25	1.8	0.0249	0.0578	Promoter (<=1kb)	6	37646303	37648630	2328	2	ENST00000510077	0	MDGA1	MAM domain containing glycosylphosphatidylinositol anchor 1 [Source:HGNC Symbol;Acc:HGNC:19267]
ENSG00000131941	19	33022373	33023009	637	*	3.29	4	1.81	2.19	0.0248	0.0578	Intron (ENST00000544458/ENSG00000131941, intron 1 of 11)	19	32978593	33027271	48679	2	ENST00000544458	4262	RHPN2	rhophilin Rho GTPase binding protein 2 [Source:HGNC Symbol;Acc:HGNC:19974]
ENSG00000132359	17	2756110	2756557	448	*	2.77	3.55	0.88	2.67	0.0248	0.0578	Promoter (<=1kb)	17	2755705	3034207	278503	1	ENST00000637138	405	RAP1GAP2	RAP1 GTPase activating protein 2 [Source:HGNC Symbol;Acc:HGNC:29176]
ENSG00000141577	17	81222979	81223654	676	*	4.22	4.86	3.04	1.83	0.0249	0.0578	Promoter (<=1kb)	17	81189596	81222999	33404	2	ENST00000269392	0	CEP131	centrosomal protein 131 [Source:HGNC Symbol;Acc:HGNC:29511]
ENSG00000163820	3	45995393	45995939	547	*	3.8	4.51	2.37	2.14	0.0249	0.0578	Promoter (<=1kb)	3	45917899	45995824	77926	2	ENST00000535325	0	FYCO1	FYVE and coiled-coil domain containing 1 [Source:HGNC Symbol;Acc:HGNC:14673]
ENSG00000176769	10	131453760	131454248	489	*	2.87	3.68	0.88	2.79	0.0249	0.0578	Distal Intergenic	10	131092391	131311721	219331	2	ENST00000368642	-142039	TCERG1L	transcription elongation regulator 1 like [Source:HGNC Symbol;Acc:HGNC:23533]
ENSG00000204348	6	31972069	31972335	267	*	2.58	3.39	0.59	2.8	0.0249	0.0578	Promoter (<=1kb)	6	31969810	31972209	2400	2	ENST00000485557	0	DXO	decapping exoribonuclease [Source:HGNC Symbol;Acc:HGNC:2992]
ENSG00000256884	12	119153492	119154803	1312	*	4.75	5.4	3.51	1.9	0.0249	0.0578	Exon (ENST00000267260/ENSG00000139767, exon 11 of 13)	12	119174065	119176484	2420	2	ENST00000538405	21681	AC084880.4	uncharacterized LOC105370024 [Source:NCBI gene;Acc:105370024]
ENSG00000259330	15	40322962	40323506	545	*	3.36	4.12	1.67	2.45	0.0249	0.0578	Promoter (<=1kb)	15	40323664	40326715	3052	1	ENST00000638170	-158	INAFM2	InaF motif containing 2 [Source:HGNC Symbol;Acc:HGNC:35165]
ENSG00000277149	7	72828118	72828586	469	*	4.11	4.78	2.85	1.93	0.0248	0.0578	Promoter (<=1kb)	7	72558744	72828174	269431	2	ENST00000612372	0	TYW1B	tRNA-yW synthesizing protein 1 homolog B [Source:HGNC Symbol;Acc:HGNC:33908]
ENSG00000164638	7	5296648	5297203	556	*	3.14	3.87	1.59	2.28	0.025	0.0579	Promoter (2-3kb)	7	5299329	5303680	4352	1	ENST00000439491	-2126	SLC29A4	solute carrier family 29 member 4 [Source:HGNC Symbol;Acc:HGNC:23097]
ENSG00000001167	6	41072096	41073167	1072	*	5.44	6.15	4	2.15	0.025	0.058	Promoter (<=1kb)	6	41072945	41099976	27032	1	ENST00000341376	0	NFYA	nuclear transcription factor Y subunit alpha [Source:HGNC Symbol;Acc:HGNC:7804]
ENSG00000100346	22	39662478	39662978	501	*	4.18	4.85	2.91	1.94	0.0251	0.0581	Exon (ENST00000407673/ENSG00000100346, exon 17 of 35)	22	39642797	39643512	716	1	ENST00000471970	19681	CACNA1I	calcium voltage-gated channel subunit alpha1 I [Source:HGNC Symbol;Acc:HGNC:1396]
ENSG00000162496	1	12595591	12596569	979	*	4.23	4.86	3.06	1.8	0.0251	0.0581	Promoter (<=1kb)	1	12578718	12596308	17591	2	ENST00000430996	0	DHRS3	dehydrogenase/reductase 3 [Source:HGNC Symbol;Acc:HGNC:17693]
ENSG00000167601	19	41218905	41219378	474	*	3.63	4.35	2.12	2.23	0.0251	0.0581	Promoter (<=1kb)	19	41219203	41261766	42564	1	ENST00000301178	0	AXL	AXL receptor tyrosine kinase [Source:HGNC Symbol;Acc:HGNC:905]
ENSG00000083544	13	60396535	60397170	636	*	3.54	4.25	2.06	2.19	0.0253	0.0583	Promoter (<=1kb)	13	60396939	60528837	131899	1	ENST00000484389	0	TDRD3	tudor domain containing 3 [Source:HGNC Symbol;Acc:HGNC:20612]
ENSG00000125484	9	132669988	132670312	325	*	2.11	2.97	-0.26	3.23	0.0253	0.0583	Promoter (<=1kb)	9	132670035	132679310	9276	1	ENST00000483873	0	GTF3C4	general transcription factor IIIC subunit 4 [Source:HGNC Symbol;Acc:HGNC:4667]
ENSG00000163171	2	37671962	37672304	343	*	2.09	2.94	-0.26	3.2	0.0252	0.0583	Promoter (<=1kb)	2	37641889	37672191	30303	2	ENST00000295324	0	CDC42EP3	CDC42 effector protein 3 [Source:HGNC Symbol;Acc:HGNC:16943]
ENSG00000164056	4	123444404	123444706	303	*	2.11	2.97	-0.26	3.23	0.0253	0.0583	Distal Intergenic	4	123399968	123401696	1729	1	ENST00000508849	44436	SPRY1	sprouty RTK signaling antagonist 1 [Source:HGNC Symbol;Acc:HGNC:11269]
ENSG00000164707	7	135714858	135715301	444	*	2.93	3.69	1.22	2.47	0.0253	0.0583	Intron (ENST00000354042/ENSG00000164707, intron 2 of 15)	7	135699364	135705807	6444	2	ENST00000480376	-9051	SLC13A4	solute carrier family 13 member 4 [Source:HGNC Symbol;Acc:HGNC:15827]
ENSG00000180817	10	70233393	70233830	438	*	3.99	4.67	2.63	2.05	0.0253	0.0583	Promoter (<=1kb)	10	70202830	70233427	30598	2	ENST00000373232	0	PPA1	pyrophosphatase (inorganic) 1 [Source:HGNC Symbol;Acc:HGNC:9226]
ENSG00000183354	9	6007006	6007568	563	*	3.83	4.51	2.51	2	0.0252	0.0583	Promoter (<=1kb)	9	5919008	6007787	88780	2	ENST00000399933	219	KIAA2026	KIAA2026 [Source:HGNC Symbol;Acc:HGNC:23378]
ENSG00000225238	X	41475271	41475643	373	*	2.53	3.35	0.42	2.94	0.0254	0.0583	Promoter (2-3kb)	23	41472264	41472653	390	2	ENST00000451718	-2618	Z93015.1	gem (nuclear organelle) associated protein 7 (GEMIN7) pseudogene
ENSG00000078061	X	47560966	47561569	604	*	3.44	4.14	2	2.14	0.0255	0.0584	Promoter (<=1kb)	23	47561100	47571920	10821	1	ENST00000290277	0	ARAF	A-Raf proto-oncogene, serine/threonine kinase [Source:HGNC Symbol;Acc:HGNC:646]
ENSG00000160460	19	40570620	40571031	412	*	5.15	5.79	3.97	1.82	0.0254	0.0584	Promoter (<=1kb)	19	40571039	40575663	4625	1	ENST00000599926	-8	SPTBN4	spectrin beta, non-erythrocytic 4 [Source:HGNC Symbol;Acc:HGNC:14896]
ENSG00000162604	1	61724870	61725381	512	*	2.91	3.71	1.01	2.7	0.0254	0.0584	Promoter (<=1kb)	1	61681046	61725141	44096	2	ENST00000606498	0	TM2D1	TM2 domain containing 1 [Source:HGNC Symbol;Acc:HGNC:24142]
ENSG00000251161	15	40906326	40906909	584	*	3.46	4.18	1.94	2.25	0.0254	0.0584	Promoter (<=1kb)	15	40906811	40910337	3527	1	ENST00000503052	0	AC020661.1	novel transcript
ENSG00000109089	17	74982045	74982612	568	*	3.38	4.08	1.94	2.14	0.0255	0.0586	Distal Intergenic	17	74987632	75005800	18169	1	ENST00000337231	-5020	CDR2L	cerebellar degeneration related protein 2 like [Source:HGNC Symbol;Acc:HGNC:29999]
ENSG00000164251	5	76818557	76819456	900	*	4.03	4.75	2.55	2.2	0.0257	0.0589	Promoter (<=1kb)	5	76818933	76833227	14295	1	ENST00000514165	0	F2RL1	F2R like trypsin receptor 1 [Source:HGNC Symbol;Acc:HGNC:3538]
ENSG00000111981	6	149963608	149964191	584	*	3.82	4.55	2.27	2.28	0.0258	0.059	Promoter (<=1kb)	6	149964007	149973710	9704	1	ENST00000229708	0	ULBP1	UL16 binding protein 1 [Source:HGNC Symbol;Acc:HGNC:14893]
ENSG00000257923	7	102125014	102125437	424	*	2.88	3.68	0.88	2.81	0.0258	0.059	Intron (ENST00000437600/ENSG00000257923, intron 8 of 22)	7	102104437	102115670	11234	1	ENST00000485792	20577	CUX1	cut like homeobox 1 [Source:HGNC Symbol;Acc:HGNC:2557]
ENSG00000108671	17	32444319	32444880	562	*	3.14	3.89	1.5	2.38	0.0259	0.0592	Promoter (<=1kb)	17	32444379	32464561	20183	1	ENST00000578213	0	PSMD11	proteasome 26S subunit, non-ATPase 11 [Source:HGNC Symbol;Acc:HGNC:9556]
ENSG00000149091	11	46339032	46339530	499	*	3.69	4.42	2.18	2.24	0.0259	0.0592	Promoter (<=1kb)	11	46338598	46368045	29448	1	ENST00000525242	434	DGKZ	diacylglycerol kinase zeta [Source:HGNC Symbol;Acc:HGNC:2857]
ENSG00000143373	1	151281738	151282497	760	*	5.18	5.85	3.88	1.97	0.026	0.0594	Promoter (<=1kb)	1	151282267	151292180	9914	1	ENST00000336715	0	ZNF687	zinc finger protein 687 [Source:HGNC Symbol;Acc:HGNC:29277]
ENSG00000170348	14	75176536	75176969	434	*	3.7	4.4	2.33	2.07	0.0261	0.0596	Promoter (<=1kb)	14	75131470	75176631	45162	2	ENST00000303575	0	TMED10	transmembrane p24 trafficking protein 10 [Source:HGNC Symbol;Acc:HGNC:16998]
ENSG00000187736	2	219159980	219161049	1070	*	4.62	5.26	3.44	1.81	0.0261	0.0596	Promoter (<=1kb)	2	219075321	219160853	85533	2	ENST00000356853	0	NHEJ1	non-homologous end joining factor 1 [Source:HGNC Symbol;Acc:HGNC:25737]
ENSG00000142185	21	44428358	44428686	329	*	3.86	4.57	2.42	2.16	0.0262	0.0598	Promoter (2-3kb)	21	44425556	44441874	16319	1	ENST00000490982	2802	TRPM2	transient receptor potential cation channel subfamily M member 2 [Source:HGNC Symbol;Acc:HGNC:12339]
ENSG00000283126	13	54267249	54268149	901	*	3.55	4.28	1.95	2.33	0.0262	0.0598	Distal Intergenic	13	54311972	54312048	77	2	ENST00000637311	43899	MIR1297	microRNA 1297 [Source:HGNC Symbol;Acc:HGNC:35289]
ENSG00000118407	6	75334641	75335001	361	*	4.02	4.67	2.81	1.86	0.0264	0.0599	Promoter (<=1kb)	6	75308088	75334790	26703	2	ENST00000498523	0	FILIP1	filamin A interacting protein 1 [Source:HGNC Symbol;Acc:HGNC:21015]
ENSG00000135775	1	230641967	230642508	542	*	3.74	4.42	2.42	1.99	0.0263	0.0599	Promoter (<=1kb)	1	230642489	230683428	40940	1	ENST00000494371	0	COG2	component of oligomeric golgi complex 2 [Source:HGNC Symbol;Acc:HGNC:6546]
ENSG00000151332	14	36320293	36320894	602	*	3.1	3.87	1.33	2.54	0.0264	0.0599	Promoter (<=1kb)	14	36298558	36320676	22119	2	ENST00000416007	0	MBIP	MAP3K12 binding inhibitory protein 1 [Source:HGNC Symbol;Acc:HGNC:20427]
ENSG00000160445	9	128771334	128772256	923	*	3.6	4.32	2.12	2.2	0.0264	0.0599	Promoter (<=1kb)	9	128729786	128771893	42108	2	ENST00000291900	0	ZER1	zyg-11 related cell cycle regulator [Source:HGNC Symbol;Acc:HGNC:30960]
ENSG00000163624	4	84582426	84582888	463	*	3.78	4.48	2.37	2.11	0.0263	0.0599	Promoter (<=1kb)	4	84582979	84651338	68360	1	ENST00000295887	-91	CDS1	CDP-diacylglycerol synthase 1 [Source:HGNC Symbol;Acc:HGNC:1800]
ENSG00000176769	10	131312191	131312747	557	*	2.59	3.39	0.59	2.8	0.0263	0.0599	Promoter (<=1kb)	10	131092391	131311721	219331	2	ENST00000368642	-470	TCERG1L	transcription elongation regulator 1 like [Source:HGNC Symbol;Acc:HGNC:23533]
ENSG00000225867	22	37545441	37546432	992	*	4.02	4.67	2.78	1.89	0.0264	0.0599	Distal Intergenic	22	37550026	37551735	1710	1	ENST00000428838	-3594	AL022315.1	novel transcript
ENSG00000227009	22	39174380	39175788	1409	*	6.51	7.08	5.56	1.52	0.0264	0.0599	Distal Intergenic	22	39155525	39155945	421	1	ENST00000441207	18855	FUNDC2P4	FUN14 domain containing 2 pseudogene 4 [Source:HGNC Symbol;Acc:HGNC:37971]
ENSG00000013503	12	106357658	106358335	678	*	3.82	4.54	2.27	2.27	0.0266	0.0601	Promoter (<=1kb)	12	106357658	106510198	152541	1	ENST00000228347	0	POLR3B	RNA polymerase III subunit B [Source:HGNC Symbol;Acc:HGNC:30348]
ENSG00000068383	10	132537401	132537746	346	*	5.03	5.71	3.68	2.03	0.0266	0.0601	Promoter (<=1kb)	10	132537820	132783480	245661	1	ENST00000368594	-74	INPP5A	inositol polyphosphate-5-phosphatase A [Source:HGNC Symbol;Acc:HGNC:6076]
ENSG00000106128	7	30938496	30938869	374	*	3.13	3.9	1.42	2.47	0.0265	0.0601	Promoter (<=1kb)	7	30938669	30968879	30211	1	ENST00000466427	0	GHRHR	growth hormone releasing hormone receptor [Source:HGNC Symbol;Acc:HGNC:4266]
ENSG00000170088	4	165112646	165113197	552	*	3.52	4.2	2.18	2.03	0.0266	0.0601	Promoter (<=1kb)	4	165070608	165112919	42312	2	ENST00000306480	0	TMEM192	transmembrane protein 192 [Source:HGNC Symbol;Acc:HGNC:26775]
ENSG00000205765	5	41903968	41904547	580	*	4.48	5.12	3.3	1.82	0.0266	0.0601	Promoter (<=1kb)	5	41904188	41911179	6992	1	ENST00000505931	0	C5orf51	chromosome 5 open reading frame 51 [Source:HGNC Symbol;Acc:HGNC:27750]
ENSG00000119013	2	201071588	201072035	448	*	3.02	3.77	1.42	2.35	0.0267	0.0602	Promoter (<=1kb)	2	201071739	201085750	14012	1	ENST00000237889	0	NDUFB3	NADH:ubiquinone oxidoreductase subunit B3 [Source:HGNC Symbol;Acc:HGNC:7698]
ENSG00000125970	20	33993031	33993849	819	*	5.48	6.13	4.26	1.86	0.0266	0.0602	Promoter (<=1kb)	20	33993646	34084884	91239	1	ENST00000375114	0	RALY	RALY heterogeneous nuclear ribonucleoprotein [Source:HGNC Symbol;Acc:HGNC:15921]
ENSG00000135999	2	148645121	148645669	549	*	4.11	4.75	2.94	1.81	0.0267	0.0602	Promoter (<=1kb)	2	148645420	148761809	116390	1	ENST00000397424	0	EPC2	enhancer of polycomb homolog 2 [Source:HGNC Symbol;Acc:HGNC:24543]
ENSG00000197530	1	1615348	1615790	443	*	3.61	4.32	2.18	2.14	0.0267	0.0602	Promoter (<=1kb)	1	1615415	1630605	15191	1	ENST00000520777	0	MIB2	mindbomb E3 ubiquitin protein ligase 2 [Source:HGNC Symbol;Acc:HGNC:30577]
ENSG00000198420	7	143901901	143902300	400	*	3.77	4.46	2.37	2.09	0.0266	0.0602	Promoter (<=1kb)	7	143851375	143902155	50781	2	ENST00000479870	0	TCAF1	TRPM8 channel associated factor 1 [Source:HGNC Symbol;Acc:HGNC:22201]
ENSG00000268516	19	58278521	58278953	433	*	4.22	4.91	2.84	2.07	0.0266	0.0602	Promoter (<=1kb)	19	58257270	58278808	21539	2	ENST00000597230	0	AC020915.3	uncharacterized LOC105372482 [Source:NCBI gene;Acc:105372482]
ENSG00000033030	12	122500992	122501251	260	*	3.13	3.87	1.51	2.36	0.0269	0.0603	Promoter (<=1kb)	12	122472899	122501073	28175	2	ENST00000633063	0	ZCCHC8	zinc finger CCHC-type containing 8 [Source:HGNC Symbol;Acc:HGNC:25265]
ENSG00000122482	1	91021793	91022413	621	*	3.84	4.52	2.51	2.01	0.0268	0.0603	Promoter (<=1kb)	1	90915302	91022255	106954	2	ENST00000337393	0	ZNF644	zinc finger protein 644 [Source:HGNC Symbol;Acc:HGNC:29222]
ENSG00000139112	12	10212174	10212785	612	*	4.19	4.82	3.04	1.79	0.0269	0.0603	Promoter (<=1kb)	12	10212458	10214123	1666	1	ENST00000539408	0	GABARAPL1	GABA type A receptor associated protein like 1 [Source:HGNC Symbol;Acc:HGNC:4068]
ENSG00000143224	1	161165862	161166582	721	*	4.41	5.04	3.25	1.79	0.0269	0.0603	Promoter (<=1kb)	1	161166410	161171218	4809	1	ENST00000352210	0	PPOX	protoporphyrinogen oxidase [Source:HGNC Symbol;Acc:HGNC:9280]
ENSG00000171530	5	77776120	77776502	383	*	3.67	4.4	2.12	2.28	0.0269	0.0603	Promoter (<=1kb)	5	77691166	77776361	85196	2	ENST00000380377	0	TBCA	tubulin folding cofactor A [Source:HGNC Symbol;Acc:HGNC:11579]
ENSG00000175279	1	10430501	10431019	519	*	2.69	3.47	0.88	2.59	0.0269	0.0603	Promoter (<=1kb)	1	10430512	10431130	619	1	ENST00000602486	0	CENPS	centromere protein S [Source:HGNC Symbol;Acc:HGNC:23163]
ENSG00000185909	3	49171163	49171644	482	*	3.62	4.31	2.28	2.03	0.0269	0.0603	Promoter (<=1kb)	3	49171611	49176486	4876	1	ENST00000332780	0	KLHDC8B	kelch domain containing 8B [Source:HGNC Symbol;Acc:HGNC:28557]
ENSG00000204044	20	46021957	46022352	396	*	4.12	4.83	2.66	2.16	0.0269	0.0603	Promoter (<=1kb)	20	46013500	46022073	8574	2	ENST00000535913	0	SLC12A5-AS1	SLC12A5 and MMP9 antisense RNA 1 [Source:HGNC Symbol;Acc:HGNC:53143]
ENSG00000251732	5	107808632	107809118	487	*	3.77	4.46	2.38	2.09	0.0268	0.0603	Promoter (1-2kb)	5	107810629	107810924	296	1	ENST00000515923	-1511	RN7SKP122	RNA, 7SK small nuclear pseudogene 122 [Source:HGNC Symbol;Acc:HGNC:45846]
ENSG00000273209	2	201995888	201996296	409	*	3.82	4.49	2.51	1.99	0.0268	0.0603	Distal Intergenic	2	202032770	202033537	768	2	ENST00000608741	37241	AC069148.1	novel transcript
ENSG00000285763	6	10659908	10660327	420	*	2.42	3.22	0.42	2.8	0.0269	0.0603	Promoter (<=1kb)	6	10659498	10692860	33363	1	ENST00000649568	410	AL358777.1	novel transcript, antisense to C6orf52
ENSG00000114268	3	48556830	48557361	532	*	4.88	5.53	3.67	1.86	0.027	0.0604	Promoter (<=1kb)	3	48517684	48556890	39207	2	ENST00000232375	0	PFKFB4	6-phosphofructo-2-kinase/fructose-2,6-biphosphatase 4 [Source:HGNC Symbol;Acc:HGNC:8875]
ENSG00000131459	5	180331654	180332161	508	*	3.39	4.1	1.94	2.16	0.0271	0.0607	Promoter (<=1kb)	5	180318809	180331648	12840	2	ENST00000518906	-6	GFPT2	glutamine-fructose-6-phosphate transaminase 2 [Source:HGNC Symbol;Acc:HGNC:4242]
ENSG00000264470	1	64572353	64572749	397	*	2.76	3.54	0.88	2.66	0.0271	0.0607	Intron (ENST00000290039/ENSG00000158966, intron 2 of 26)	1	64579847	64579923	77	1	ENST00000582305	-7098	MIR4794	microRNA 4794 [Source:HGNC Symbol;Acc:HGNC:41829]
ENSG00000136143	13	48037447	48038322	876	*	3.94	4.6	2.71	1.89	0.0272	0.0608	Promoter (<=1kb)	13	47942689	48037942	95254	2	ENST00000646804	0	SUCLA2	succinate-CoA ligase ADP-forming beta subunit [Source:HGNC Symbol;Acc:HGNC:11448]
ENSG00000224424	3	48847278	48847631	354	*	2.12	2.97	-0.26	3.23	0.0273	0.0609	Promoter (<=1kb)	3	48847572	48848493	922	1	ENST00000435419	0	PRKAR2A-AS1	PRKAR2A antisense RNA 1 [Source:HGNC Symbol;Acc:HGNC:40471]
ENSG00000133121	13	33285708	33285987	280	*	2.56	3.36	0.59	2.77	0.0274	0.0612	Promoter (<=1kb)	13	33103135	33285755	182621	2	ENST00000336934	0	STARD13	StAR related lipid transfer domain containing 13 [Source:HGNC Symbol;Acc:HGNC:19164]
ENSG00000170144	2	177212244	177212763	520	*	3.61	4.33	2.12	2.22	0.0275	0.0613	Promoter (<=1kb)	2	177212563	177220085	7523	1	ENST00000392524	0	HNRNPA3	heterogeneous nuclear ribonucleoprotein A3 [Source:HGNC Symbol;Acc:HGNC:24941]
ENSG00000004864	7	96321563	96322223	661	*	3.47	4.19	2.01	2.18	0.0276	0.0615	Promoter (<=1kb)	7	96120220	96322093	201874	2	ENST00000265631	0	SLC25A13	solute carrier family 25 member 13 [Source:HGNC Symbol;Acc:HGNC:10983]
ENSG00000151694	2	9555370	9556118	749	*	3.76	4.43	2.51	1.92	0.0277	0.0616	Promoter (<=1kb)	2	9488486	9555830	67345	2	ENST00000310823	0	ADAM17	ADAM metallopeptidase domain 17 [Source:HGNC Symbol;Acc:HGNC:195]
ENSG00000180071	9	38620612	38621333	722	*	3.67	4.36	2.28	2.09	0.0277	0.0616	Promoter (<=1kb)	9	38571358	38620660	49303	2	ENST00000399703	0	ANKRD18A	ankyrin repeat domain 18A [Source:HGNC Symbol;Acc:HGNC:23643]
ENSG00000254602	11	57638968	57639929	962	*	4.52	5.14	3.4	1.74	0.0276	0.0616	Promoter (<=1kb)	11	57638376	57652790	14415	1	ENST00000530595	592	AP000662.1	novel transcript, sense overlapping CLP1
ENSG00000005483	7	105013449	105014142	694	*	4.17	4.84	2.88	1.96	0.0278	0.0617	Promoter (<=1kb)	7	105014179	105114085	99907	1	ENST00000311117	-37	KMT2E	lysine methyltransferase 2E [Source:HGNC Symbol;Acc:HGNC:18541]
ENSG00000006468	7	13990402	13991601	1200	*	5.41	6.07	4.19	1.88	0.0279	0.0617	Promoter (<=1kb)	7	13891233	13991425	100193	2	ENST00000242066	0	ETV1	ETS variant 1 [Source:HGNC Symbol;Acc:HGNC:3490]
ENSG00000014641	2	63588188	63588983	796	*	4.71	5.35	3.55	1.8	0.0279	0.0617	Promoter (<=1kb)	2	63588609	63597657	9049	1	ENST00000485781	0	MDH1	malate dehydrogenase 1 [Source:HGNC Symbol;Acc:HGNC:6970]
ENSG00000054282	1	243255225	243256276	1052	*	5.57	6.21	4.39	1.82	0.0279	0.0617	Promoter (<=1kb)	1	243256034	243286397	30364	1	ENST00000490065	0	SDCCAG8	serologically defined colon cancer antigen 8 [Source:HGNC Symbol;Acc:HGNC:10671]
ENSG00000113812	3	53881859	53882563	705	*	3.12	3.85	1.59	2.26	0.0278	0.0617	Promoter (<=1kb)	3	53867066	53882202	15137	2	ENST00000335754	0	ACTR8	ARP8 actin related protein 8 homolog [Source:HGNC Symbol;Acc:HGNC:14672]
ENSG00000163902	3	128680689	128681269	581	*	3.38	4.08	1.95	2.13	0.0278	0.0617	Promoter (<=1kb)	3	128620159	128681075	60917	2	ENST00000497289	0	RPN1	ribophorin I [Source:HGNC Symbol;Acc:HGNC:10381]
ENSG00000186660	11	58578558	58579034	477	*	3.79	4.48	2.42	2.06	0.0278	0.0617	Promoter (<=1kb)	11	58579111	58621042	41932	1	ENST00000316059	-77	ZFP91	ZFP91 zinc finger protein [Source:HGNC Symbol;Acc:HGNC:14983]
ENSG00000268864	19	53594880	53595727	848	*	4.17	4.8	3.04	1.77	0.0278	0.0617	Distal Intergenic	19	53599628	53603497	3870	2	ENST00000600193	7770	AC011487.2	solute carrier family 7 member 3 pseudogene [Source:NCBI gene;Acc:284379]
ENSG00000099797	19	14529106	14529673	568	*	4.75	5.41	3.48	1.93	0.028	0.0619	Promoter (<=1kb)	19	14529560	14565978	36419	1	ENST00000215567	0	TECR	trans-2,3-enoyl-CoA reductase [Source:HGNC Symbol;Acc:HGNC:4551]
ENSG00000228043	2	138501170	138501654	485	*	2.83	3.61	1.01	2.6	0.028	0.0619	Promoter (<=1kb)	2	138434375	138501674	67300	2	ENST00000414911	20	AC114763.1	novel transcript
ENSG00000079805	19	10717342	10718072	731	*	4.95	5.6	3.74	1.86	0.0281	0.0621	Promoter (<=1kb)	19	10718079	10831047	112969	1	ENST00000585892	-7	DNM2	dynamin 2 [Source:HGNC Symbol;Acc:HGNC:2974]
ENSG00000198585	3	131381427	131382011	585	*	4.77	5.4	3.65	1.75	0.0282	0.0622	Promoter (<=1kb)	3	131381671	131388830	7160	1	ENST00000537561	0	NUDT16	nudix hydrolase 16 [Source:HGNC Symbol;Acc:HGNC:26442]
ENSG00000183513	2	98608236	98608566	331	*	2.03	2.87	-0.26	3.13	0.0282	0.0623	Promoter (<=1kb)	2	98599310	98608492	9183	2	ENST00000328709	0	COA5	cytochrome c oxidase assembly factor 5 [Source:HGNC Symbol;Acc:HGNC:33848]
ENSG00000223972	1	10081	10488	408	*	2.03	2.87	-0.26	3.13	0.0282	0.0623	Promoter (1-2kb)	1	11869	14409	2541	1	ENST00000456328	-1381	DDX11L1	DEAD/H-box helicase 11 like 1 [Source:HGNC Symbol;Acc:HGNC:37102]
ENSG00000172530	16	87950827	87951398	572	*	4.44	5.07	3.3	1.77	0.0283	0.0624	Promoter (<=1kb)	16	87951432	88018455	67024	1	ENST00000439677	-34	BANP	BTG3 associated nuclear protein [Source:HGNC Symbol;Acc:HGNC:13450]
ENSG00000163132	4	4852471	4852958	488	*	2.4	3.21	0.42	2.79	0.0284	0.0625	Distal Intergenic	4	4859666	4863936	4271	1	ENST00000382723	-6708	MSX1	msh homeobox 1 [Source:HGNC Symbol;Acc:HGNC:7391]
ENSG00000230043	20	50870625	50871026	402	*	3.02	3.76	1.42	2.34	0.0283	0.0625	Intron (ENST00000358791/ENSG00000124243, intron 4 of 5)	20	50840615	50840749	135	2	ENST00000415187	-29876	TMSB4XP6	TMSB4X pseudogene 6 [Source:HGNC Symbol;Acc:HGNC:11888]
ENSG00000010072	1	231337801	231338291	491	*	3.17	3.9	1.59	2.31	0.0285	0.0626	Promoter (<=1kb)	1	231338048	231355023	16976	1	ENST00000295050	0	SPRTN	SprT-like N-terminal domain [Source:HGNC Symbol;Acc:HGNC:25356]
ENSG00000105647	19	18152640	18153167	528	*	4.06	4.7	2.88	1.82	0.0285	0.0626	Promoter (<=1kb)	19	18153118	18170540	17423	1	ENST00000222254	0	PIK3R2	phosphoinositide-3-kinase regulatory subunit 2 [Source:HGNC Symbol;Acc:HGNC:8980]
ENSG00000109332	4	102827824	102828518	695	*	4.8	5.43	3.65	1.79	0.0284	0.0626	Promoter (<=1kb)	4	102794386	102827948	33563	2	ENST00000394804	0	UBE2D3	ubiquitin conjugating enzyme E2 D3 [Source:HGNC Symbol;Acc:HGNC:12476]
ENSG00000171503	4	158671979	158672750	772	*	4.54	5.17	3.37	1.8	0.0284	0.0626	Promoter (<=1kb)	4	158672125	158680607	8483	1	ENST00000512251	0	ETFDH	electron transfer flavoprotein dehydrogenase [Source:HGNC Symbol;Acc:HGNC:3483]
ENSG00000058272	12	79934625	79935698	1074	*	4.09	4.77	2.74	2.03	0.0286	0.0627	Promoter (<=1kb)	12	79773563	79935455	161893	2	ENST00000261207	0	PPP1R12A	protein phosphatase 1 regulatory subunit 12A [Source:HGNC Symbol;Acc:HGNC:7618]
ENSG00000140575	15	90387818	90388397	580	*	4.66	5.31	3.44	1.87	0.0286	0.0627	Promoter (<=1kb)	15	90388218	90502243	114026	1	ENST00000268182	0	IQGAP1	IQ motif containing GTPase activating protein 1 [Source:HGNC Symbol;Acc:HGNC:6110]
ENSG00000229282	6	3053560	3053878	319	*	2.91	3.67	1.22	2.44	0.0285	0.0627	Promoter (1-2kb)	6	3055849	3057357	1509	1	ENST00000433761	-1971	AL031963.2	novel transcript
ENSG00000142227	19	48321202	48321726	525	*	4.77	5.4	3.61	1.8	0.0286	0.0628	Promoter (<=1kb)	19	48321509	48329439	7931	1	ENST00000599704	0	EMP3	epithelial membrane protein 3 [Source:HGNC Symbol;Acc:HGNC:3335]
ENSG00000196247	7	64666022	64666469	448	*	2.34	3.14	0.42	2.72	0.0288	0.0629	Promoter (<=1kb)	7	64666083	64711582	45500	1	ENST00000613690	0	ZNF107	zinc finger protein 107 [Source:HGNC Symbol;Acc:HGNC:12887]
ENSG00000229064	7	65251618	65252651	1034	*	4.01	4.66	2.81	1.85	0.0287	0.0629	Distal Intergenic	7	65247608	65247758	151	2	ENST00000451988	-3860	AC104073.1	pseudogene similar to part of 24-dehydrocholesterol reductase DHCR24
ENSG00000237753	2	112645491	112645787	297	*	3.4	4.11	1.94	2.17	0.0288	0.0629	Promoter (<=1kb)	2	112641832	112645690	3859	2	ENST00000457336	0	FLJ42351	uncharacterized LOC400999 [Source:NCBI gene;Acc:400999]
ENSG00000239306	11	66616140	66616810	671	*	4.62	5.32	3.2	2.12	0.0287	0.0629	Promoter (<=1kb)	11	66616582	66627347	10766	1	ENST00000310137	0	RBM14	RNA binding motif protein 14 [Source:HGNC Symbol;Acc:HGNC:14219]
ENSG00000241652	4	173074123	173074811	689	*	3.3	4	1.88	2.12	0.0287	0.0629	Distal Intergenic	4	173141643	173141938	296	1	ENST00000476759	-66832	RN7SL253P	RNA, 7SL, cytoplasmic 253, pseudogene [Source:HGNC Symbol;Acc:HGNC:46269]
ENSG00000131844	5	71587136	71587831	696	*	4.05	4.73	2.7	2.03	0.0288	0.063	Promoter (<=1kb)	5	71587288	71643794	56507	1	ENST00000629193	0	MCCC2	methylcrotonoyl-CoA carboxylase 2 [Source:HGNC Symbol;Acc:HGNC:6937]
ENSG00000155111	6	110815432	110815903	472	*	3.87	4.51	2.67	1.84	0.0288	0.063	Promoter (<=1kb)	6	110609978	110815637	205660	2	ENST00000323817	0	CDK19	cyclin dependent kinase 19 [Source:HGNC Symbol;Acc:HGNC:19338]
ENSG00000204110	6	37512350	37512761	412	*	2.42	3.23	0.42	2.81	0.0288	0.063	Intron (ENST00000570443/ENSG00000204110, intron 1 of 3)	6	37507348	37535616	28269	1	ENST00000570443	5002	LINC02520	long intergenic non-protein coding RNA 2520 [Source:HGNC Symbol;Acc:HGNC:53511]
ENSG00000095139	11	118572395	118572938	544	*	2.47	3.29	0.42	2.87	0.029	0.0632	Promoter (<=1kb)	11	118572424	118602927	30504	1	ENST00000614498	0	ARCN1	archain 1 [Source:HGNC Symbol;Acc:HGNC:649]
ENSG00000186472	7	83162586	83163051	466	*	4.13	4.79	2.88	1.91	0.029	0.0633	Promoter (<=1kb)	7	82754013	83162930	408918	2	ENST00000333891	0	PCLO	piccolo presynaptic cytomatrix protein [Source:HGNC Symbol;Acc:HGNC:13406]
ENSG00000101417	20	33709936	33710514	579	*	3.91	4.57	2.63	1.94	0.0291	0.0634	Intron (ENST00000409299/ENSG00000101417, intron 3 of 3)	20	33702754	33720300	17547	2	ENST00000409299	9786	PXMP4	peroxisomal membrane protein 4 [Source:HGNC Symbol;Acc:HGNC:15920]
ENSG00000173175	3	123314980	123315429	450	*	4.14	4.77	3	1.77	0.0291	0.0634	Promoter (2-3kb)	3	123300251	123318152	17902	2	ENST00000468683	2723	ADCY5	adenylate cyclase 5 [Source:HGNC Symbol;Acc:HGNC:236]
ENSG00000175832	17	43545857	43546547	691	*	4.1	4.74	2.91	1.83	0.0291	0.0634	Promoter (<=1kb)	17	43527844	43545937	18094	2	ENST00000538265	0	ETV4	ETS variant 4 [Source:HGNC Symbol;Acc:HGNC:3493]
ENSG00000280335	18	48997784	48998329	546	*	2.88	3.65	1.13	2.53	0.0291	0.0634	Distal Intergenic	18	49013106	49013819	714	1	ENST00000624037	-14777	AC016866.3	TEC
ENSG00000169436	8	138936019	138936490	472	*	2.76	3.53	1.01	2.52	0.0292	0.0635	Distal Intergenic	8	138878133	138914006	35874	2	ENST00000484387	-22013	COL22A1	collagen type XXII alpha 1 chain [Source:HGNC Symbol;Acc:HGNC:22989]
ENSG00000021776	15	34969074	34969966	893	*	3.49	4.18	2.12	2.06	0.0293	0.0637	Promoter (<=1kb)	15	34851782	34969839	118058	2	ENST00000156471	0	AQR	aquarius intron-binding spliceosomal factor [Source:HGNC Symbol;Acc:HGNC:29513]
ENSG00000171109	3	179347593	179347931	339	*	2.32	3.11	0.42	2.69	0.0294	0.0639	Promoter (<=1kb)	3	179347692	179394931	47240	1	ENST00000471841	0	MFN1	mitofusin 1 [Source:HGNC Symbol;Acc:HGNC:18262]
ENSG00000165533	14	88824323	88824966	644	*	3.48	4.17	2.12	2.05	0.0296	0.0641	Promoter (<=1kb)	14	88824594	88834006	9413	1	ENST00000553718	0	TTC8	tetratricopeptide repeat domain 8 [Source:HGNC Symbol;Acc:HGNC:20087]
ENSG00000182378	X	283172	283522	351	*	3.86	4.52	2.63	1.89	0.0295	0.0641	Promoter (<=1kb)	23	283465	291639	8175	1	ENST00000415337	0	PLCXD1	phosphatidylinositol specific phospholipase C X domain containing 1 [Source:HGNC Symbol;Acc:HGNC:23148]
ENSG00000066136	1	40773633	40774104	472	*	2.52	3.3	0.74	2.55	0.0296	0.0642	Distal Intergenic	1	40768730	40771601	2872	1	ENST00000496608	4903	NFYC	nuclear transcription factor Y subunit gamma [Source:HGNC Symbol;Acc:HGNC:7806]
ENSG00000104381	8	74350326	74350784	459	*	3.27	3.99	1.75	2.25	0.0297	0.0642	Promoter (<=1kb)	8	74350382	74366876	16495	1	ENST00000220822	0	GDAP1	ganglioside induced differentiation associated protein 1 [Source:HGNC Symbol;Acc:HGNC:15968]
ENSG00000118985	5	95961622	95962386	765	*	4.68	5.31	3.53	1.78	0.0296	0.0642	Promoter (<=1kb)	5	95885098	95962071	76974	2	ENST00000237853	0	ELL2	elongation factor for RNA polymerase II 2 [Source:HGNC Symbol;Acc:HGNC:17064]
ENSG00000138622	15	73388100	73388441	342	*	2.35	3.14	0.42	2.73	0.0298	0.0642	Distal Intergenic	15	73319859	73369264	49406	2	ENST00000261917	-18836	HCN4	hyperpolarization activated cyclic nucleotide gated potassium channel 4 [Source:HGNC Symbol;Acc:HGNC:16882]
ENSG00000160179	21	42219902	42220375	474	*	2.01	2.85	-0.26	3.11	0.0298	0.0642	Promoter (<=1kb)	21	42219821	42297244	77424	1	ENST00000343687	81	ABCG1	ATP binding cassette subfamily G member 1 [Source:HGNC Symbol;Acc:HGNC:73]
ENSG00000168061	11	65040810	65041121	312	*	3.74	4.42	2.38	2.04	0.0298	0.0642	Promoter (<=1kb)	11	65040901	65044799	3899	1	ENST00000531072	0	SAC3D1	SAC3 domain containing 1 [Source:HGNC Symbol;Acc:HGNC:30179]
ENSG00000173950	3	195087706	195088182	477	*	2.03	2.88	-0.26	3.14	0.0297	0.0642	Promoter (<=1kb)	3	195069593	195087372	17780	2	ENST00000460582	-334	XXYLT1	xyloside xylosyltransferase 1 [Source:HGNC Symbol;Acc:HGNC:26639]
ENSG00000175183	12	76878456	76879385	930	*	4.59	5.23	3.4	1.84	0.0298	0.0642	Promoter (<=1kb)	12	76858715	76879060	20346	2	ENST00000311083	0	CSRP2	cysteine and glycine rich protein 2 [Source:HGNC Symbol;Acc:HGNC:2470]
ENSG00000179833	2	64750874	64751669	796	*	5.6	6.24	4.43	1.81	0.0298	0.0642	Promoter (<=1kb)	2	64636533	64751005	114473	2	ENST00000476805	0	SERTAD2	SERTA domain containing 2 [Source:HGNC Symbol;Acc:HGNC:30784]
ENSG00000228543	X	9292977	9293391	415	*	2.03	2.88	-0.26	3.14	0.0297	0.0642	Distal Intergenic	23	9249920	9275206	25287	1	ENST00000432442	43057	AC003684.1	novel transcript
ENSG00000234292	5	91280076	91280788	713	*	3.75	4.44	2.37	2.07	0.0297	0.0642	Promoter (<=1kb)	5	91280097	91281142	1046	2	ENST00000440769	354	AC123595.1	uncharacterized LOC729040 [Source:NCBI gene;Acc:729040]
ENSG00000235750	1	175192943	175193411	469	*	2.03	2.88	-0.26	3.14	0.0297	0.0642	Promoter (<=1kb)	1	175156987	175192943	35957	2	ENST00000444639	0	KIAA0040	KIAA0040 [Source:HGNC Symbol;Acc:HGNC:28950]
ENSG00000239779	2	74457634	74458458	825	*	5.2	5.87	3.92	1.95	0.0298	0.0642	Promoter (<=1kb)	2	74458329	74460891	2563	1	ENST00000233615	0	WBP1	WW domain binding protein 1 [Source:HGNC Symbol;Acc:HGNC:12737]
ENSG00000248369	4	132495266	132495958	693	*	4.15	4.78	3	1.77	0.0298	0.0642	Distal Intergenic	4	132435802	132447235	11434	2	ENST00000504357	-48031	AC114741.1	novel transcript
ENSG00000259856	16	46632987	46633476	490	*	3.18	3.93	1.5	2.43	0.0297	0.0642	Distal Intergenic	16	46626404	46626992	589	2	ENST00000561790	-5995	RAB43P1	RAB43 pseudogene 1 [Source:HGNC Symbol;Acc:HGNC:33153]
ENSG00000103047	16	68843514	68844120	607	*	3.26	3.97	1.81	2.15	0.0299	0.0644	Promoter (<=1kb)	16	68843604	68867976	24373	1	ENST00000564180	0	TANGO6	transport and golgi organization 6 homolog [Source:HGNC Symbol;Acc:HGNC:25749]
ENSG00000187109	12	76084309	76085016	708	*	3.81	4.49	2.46	2.03	0.0299	0.0644	Promoter (<=1kb)	12	76044902	76084958	40057	2	ENST00000261182	0	NAP1L1	nucleosome assembly protein 1 like 1 [Source:HGNC Symbol;Acc:HGNC:7637]
ENSG00000213186	3	160449343	160450503	1161	*	5.01	5.68	3.72	1.96	0.03	0.0644	Promoter (<=1kb)	3	160435503	160449829	14327	2	ENST00000309784	0	TRIM59	tripartite motif containing 59 [Source:HGNC Symbol;Acc:HGNC:30834]
ENSG00000009780	1	27725375	27725954	580	*	4.41	5.03	3.3	1.73	0.0301	0.0645	Promoter (<=1kb)	1	27725979	27763122	37144	1	ENST00000373954	-25	FAM76A	family with sequence similarity 76 member A [Source:HGNC Symbol;Acc:HGNC:28530]
ENSG00000100968	14	24366846	24367549	704	*	4.57	5.21	3.37	1.84	0.0302	0.0645	Promoter (<=1kb)	14	24366911	24379604	12694	1	ENST00000413692	0	NFATC4	nuclear factor of activated T cells 4 [Source:HGNC Symbol;Acc:HGNC:7778]
ENSG00000101040	20	47318175	47319101	927	*	4.28	4.94	3.06	1.87	0.0301	0.0645	Promoter (<=1kb)	20	47237310	47319061	81752	2	ENST00000468376	0	ZMYND8	zinc finger MYND-type containing 8 [Source:HGNC Symbol;Acc:HGNC:9397]
ENSG00000113716	5	150000256	150000648	393	*	3.92	4.57	2.71	1.86	0.0302	0.0645	Promoter (<=1kb)	5	150000321	150052823	52503	1	ENST00000503427	0	HMGXB3	HMG-box containing 3 [Source:HGNC Symbol;Acc:HGNC:28982]
ENSG00000116747	1	193058787	193060013	1227	*	3.62	4.3	2.28	2.02	0.0301	0.0645	Promoter (<=1kb)	1	193059422	193084881	25460	1	ENST00000400968	0	TROVE2	TROVE domain family member 2 [Source:HGNC Symbol;Acc:HGNC:11313]
ENSG00000124678	6	35147987	35148634	648	*	2.75	3.53	0.88	2.65	0.0301	0.0645	Promoter (<=1kb)	6	35118269	35148610	30342	2	ENST00000418521	0	TCP11	t-complex 11 [Source:HGNC Symbol;Acc:HGNC:11658]
ENSG00000139505	13	25286941	25287492	552	*	1.98	2.82	-0.26	3.08	0.0302	0.0645	Promoter (<=1kb)	13	25246201	25288009	41809	2	ENST00000381801	517	MTMR6	myotubularin related protein 6 [Source:HGNC Symbol;Acc:HGNC:7453]
ENSG00000142230	19	47130658	47131366	709	*	3.75	4.47	2.27	2.19	0.03	0.0645	Promoter (<=1kb)	19	47130782	47155177	24396	1	ENST00000597808	0	SAE1	SUMO1 activating enzyme subunit 1 [Source:HGNC Symbol;Acc:HGNC:30660]
ENSG00000171206	10	102642102	102642471	370	*	3.73	4.4	2.46	1.93	0.0302	0.0645	Promoter (<=1kb)	10	102642310	102660680	18371	1	ENST00000643721	0	TRIM8	tripartite motif containing 8 [Source:HGNC Symbol;Acc:HGNC:15579]
ENSG00000233052	10	1420724	1421311	588	*	3.79	4.45	2.51	1.95	0.0302	0.0645	Intron (ENST00000381312/ENSG00000185736, intron 1 of 9)	10	1361001	1361637	637	2	ENST00000432987	-59087	AL513304.1	novel transcript
ENSG00000260163	2	127024844	127025698	855	*	4.07	4.73	2.81	1.91	0.0302	0.0645	Promoter (<=1kb)	2	127025211	127029686	4476	1	ENST00000564121	0	AC012508.1	novel transcript
ENSG00000271792	5	139765577	139766036	460	*	3.36	4.07	1.88	2.19	0.0302	0.0645	Distal Intergenic	5	139775305	139775472	168	1	ENST00000607370	-9269	AC008667.4	novel transcript
ENSG00000100311	22	39214347	39214881	535	*	3.4	4.09	2	2.09	0.0303	0.0646	Distal Intergenic	22	39224935	39240909	15975	2	ENST00000381551	26028	PDGFB	platelet derived growth factor subunit B [Source:HGNC Symbol;Acc:HGNC:8800]
ENSG00000106336	7	100586164	100586586	423	*	5.16	5.8	4	1.8	0.0303	0.0646	Promoter (<=1kb)	7	100586304	100601110	14807	1	ENST00000241071	0	FBXO24	F-box protein 24 [Source:HGNC Symbol;Acc:HGNC:13595]
ENSG00000198356	19	12736764	12737486	723	*	5.2	5.89	3.81	2.09	0.0303	0.0646	Promoter (<=1kb)	19	12737139	12748323	11185	1	ENST00000591090	0	ASNA1	arsA arsenite transporter, ATP-binding, homolog 1 (bacterial) [Source:HGNC Symbol;Acc:HGNC:752]
ENSG00000285374	1	84620343	84621059	717	*	2.96	3.73	1.22	2.5	0.0304	0.0647	Distal Intergenic	1	84607099	84610697	3599	1	ENST00000644179	13244	AL359762.2	novel transcript
ENSG00000115866	2	135985315	135986066	752	*	4.13	4.79	2.88	1.92	0.0305	0.0648	Promoter (<=1kb)	2	135906677	135985684	79008	2	ENST00000264161	0	DARS	aspartyl-tRNA synthetase [Source:HGNC Symbol;Acc:HGNC:2678]
ENSG00000140740	16	21952963	21953566	604	*	3.81	4.46	2.59	1.88	0.0305	0.0648	Promoter (<=1kb)	16	21953288	21959405	6118	1	ENST00000630839	0	UQCRC2	ubiquinol-cytochrome c reductase core protein 2 [Source:HGNC Symbol;Acc:HGNC:12586]
ENSG00000267395	19	45770377	45771119	743	*	5.15	5.78	4	1.78	0.0305	0.0648	Promoter (<=1kb)	19	45770982	45772504	1523	1	ENST00000586251	0	DM1-AS	DM1 locus antisense RNA [Source:HGNC Symbol;Acc:HGNC:53125]
ENSG00000075624	7	5531723	5532128	406	*	3.57	4.25	2.23	2.02	0.0306	0.0649	Promoter (1-2kb)	7	5527147	5530709	3563	2	ENST00000331789	-1014	ACTB	actin beta [Source:HGNC Symbol;Acc:HGNC:132]
ENSG00000236007	2	211778764	211779443	680	*	3.68	2.52	4.32	-1.8	0.0306	0.0649	Promoter (<=1kb)	2	211778273	211779763	1491	1	ENST00000451639	491	MTCO1P46	MT-CO1 pseudogene 46 [Source:HGNC Symbol;Acc:HGNC:52111]
ENSG00000086991	11	89491190	89491905	716	*	3.14	3.85	1.67	2.18	0.0307	0.0651	Promoter (<=1kb)	11	89326299	89491328	165030	2	ENST00000534731	0	NOX4	NADPH oxidase 4 [Source:HGNC Symbol;Acc:HGNC:7891]
ENSG00000122966	12	119804164	119804560	397	*	2.55	3.35	0.59	2.75	0.0307	0.0651	Promoter (<=1kb)	12	119685793	119804478	118686	2	ENST00000545913	0	CIT	citron rho-interacting serine/threonine kinase [Source:HGNC Symbol;Acc:HGNC:1985]
ENSG00000129562	14	22589172	22590040	869	*	4.69	5.34	3.51	1.83	0.0307	0.0651	Promoter (<=1kb)	14	22564905	22589269	24365	2	ENST00000250498	0	DAD1	defender against cell death 1 [Source:HGNC Symbol;Acc:HGNC:2664]
ENSG00000257354	12	62602521	62603046	526	*	2.6	3.36	0.88	2.48	0.0307	0.0651	Promoter (<=1kb)	12	62602752	62622213	19462	1	ENST00000550290	0	AC048341.1	novel transcript
ENSG00000074657	18	58847370	58847783	414	*	3.37	4.09	1.88	2.22	0.0308	0.0652	Distal Intergenic	18	58862600	58986480	123881	1	ENST00000336078	-14817	ZNF532	zinc finger protein 532 [Source:HGNC Symbol;Acc:HGNC:30940]
ENSG00000174891	3	158110100	158110649	550	*	3.64	4.32	2.32	2	0.0308	0.0652	Promoter (<=1kb)	3	158110106	158544793	434688	1	ENST00000312179	0	RSRC1	arginine and serine rich coiled-coil 1 [Source:HGNC Symbol;Acc:HGNC:24152]
ENSG00000226629	17	41548936	41549328	393	*	3.2	3.94	1.59	2.35	0.0308	0.0652	Downstream (<1kb)	17	41549606	41554495	4890	2	ENST00000456403	5167	LINC00974	long intergenic non-protein coding RNA 974 [Source:HGNC Symbol;Acc:HGNC:27105]
ENSG00000103319	16	22206993	22207300	308	*	2.65	3.42	0.88	2.55	0.0311	0.0656	Promoter (<=1kb)	16	22206326	22265245	58920	1	ENST00000568269	667	EEF2K	eukaryotic elongation factor 2 kinase [Source:HGNC Symbol;Acc:HGNC:24615]
ENSG00000163995	4	8158869	8159292	424	*	3.62	4.33	2.17	2.15	0.031	0.0656	Promoter (<=1kb)	4	8106494	8158832	52339	2	ENST00000502800	-37	ABLIM2	actin binding LIM protein family member 2 [Source:HGNC Symbol;Acc:HGNC:19195]
ENSG00000178896	8	144078281	144078850	570	*	2.89	3.64	1.22	2.42	0.0311	0.0656	Promoter (<=1kb)	8	144078626	144080647	2022	1	ENST00000316052	0	EXOSC4	exosome component 4 [Source:HGNC Symbol;Acc:HGNC:18189]
[truncated: 2,025 more rows]

## Sheet: RNA-seq 4c4h vs. 37c
geneid	H1P4637C	H1P4737C	H1P6037C	H1P6237C	H1P464C4H	H1P474C4H	H1P604C4H	H1P624C4H	H1P4637C_normalized	H1P4737C_normalized	H1P6037C_normalized	H1P6237C_normalized	H1P464C4H_normalized	H1P474C4H_normalized	H1P604C4H_normalized	H1P624C4H_normalized	baseMean	log2FoldChange	lfcSE	stat	pvalue	padj	gene_name	description
[truncated: 2 more rows]

[truncated: 4 more sheets: RNA-seq_4c4h37c2h vs. 4c4h, RNA-seq_4c4h37c2h vs. 37c, CxR 4c4h37c2h>4c4h, CxR_4c4h>4c4h37c2h]
