# Supplementary material for: Cold-induced FOXO1 nuclear transport aids cold survival and tissue storage
Source: Nat Commun. 2024 Apr 3;15:2859. doi: 10.1038/s41467-024-47095-w (PMC10991392; doi:10.1038/s41467-024-47095-w)
Supplement: Supplementary file 5 — Supplementary Data 2 [file 41467_2024_47095_MOESM5_ESM.xlsx]

## Sheet: CxR 4c4h37c2h up
GroupID	Category	Term	Description	LogP	Log(q-value)	InTerm_InList	Genes	Symbols
1_Summary	GO Biological Processes	GO:0043967	histone H4 acetylation	-7.94821	-3.68516	7/60	2033,5187,23338,51176,55929,80314,284058,7862,9252,11108,51742,54623,221037,64429,59343,6996,64783,90809,3150	EP300,PER1,JADE2,LEF1,DMAP1,EPC1,KANSL1,BRPF1,RPS6KA5,PRDM4,ARID4B,PAF1,JMJD1C,ZDHHC6,SENP2,TDG,RBM15,PIP4P1,HMGN1
1_Member	GO Biological Processes	GO:0043967	histone H4 acetylation	-7.94821	-3.68516	7/60	2033,5187,23338,51176,55929,80314,284058	EP300,PER1,JADE2,LEF1,DMAP1,EPC1,KANSL1
1_Member	GO Biological Processes	GO:0016570	histone modification	-7.37524	-3.41322	13/400	2033,5187,7862,9252,11108,23338,51176,51742,54623,55929,80314,221037,284058	EP300,PER1,BRPF1,RPS6KA5,PRDM4,JADE2,LEF1,ARID4B,PAF1,DMAP1,EPC1,JMJD1C,KANSL1
1_Member	GO Biological Processes	GO:0016573	histone acetylation	-7.04402	-3.31757	8/121	2033,5187,7862,23338,51176,55929,80314,284058	EP300,PER1,BRPF1,JADE2,LEF1,DMAP1,EPC1,KANSL1
1_Member	GO Biological Processes	GO:0018393	internal peptidyl-lysine acetylation	-6.8809	-3.31757	8/127	2033,5187,7862,23338,51176,55929,80314,284058	EP300,PER1,BRPF1,JADE2,LEF1,DMAP1,EPC1,KANSL1
1_Member	GO Biological Processes	GO:0006475	internal protein amino acid acetylation	-6.82839	-3.31757	8/129	2033,5187,7862,23338,51176,55929,80314,284058	EP300,PER1,BRPF1,JADE2,LEF1,DMAP1,EPC1,KANSL1
1_Member	GO Biological Processes	GO:0018394	peptidyl-lysine acetylation	-6.80246	-3.31757	8/130	2033,5187,7862,23338,51176,55929,80314,284058	EP300,PER1,BRPF1,JADE2,LEF1,DMAP1,EPC1,KANSL1
1_Member	GO Biological Processes	GO:0043543	protein acylation	-6.6326	-3.21465	9/189	2033,5187,7862,23338,51176,55929,64429,80314,284058	EP300,PER1,BRPF1,JADE2,LEF1,DMAP1,ZDHHC6,EPC1,KANSL1
1_Member	GO Biological Processes	GO:0006473	protein acetylation	-6.3477	-2.98775	8/149	2033,5187,7862,23338,51176,55929,80314,284058	EP300,PER1,BRPF1,JADE2,LEF1,DMAP1,EPC1,KANSL1
1_Member	GO Biological Processes	GO:0018205	peptidyl-lysine modification	-5.80859	-2.58694	10/306	2033,5187,7862,23338,51176,51742,55929,59343,80314,284058	EP300,PER1,BRPF1,JADE2,LEF1,ARID4B,DMAP1,SENP2,EPC1,KANSL1
1_Member	GO Biological Processes	GO:0043966	histone H3 acetylation	-5.04696	-1.89786	5/61	2033,5187,7862,23338,51176	EP300,PER1,BRPF1,JADE2,LEF1
1_Member	Reactome Gene Sets	R-HSA-3214847	HATs acetylate histones	-4.29928	-1.33726	6/142	2033,7862,23338,55929,80314,284058	EP300,BRPF1,JADE2,DMAP1,EPC1,KANSL1
1_Member	Reactome Gene Sets	R-HSA-3247509	Chromatin modifying enzymes	-3.55827	-0.868556	7/274	2033,7862,23338,51742,55929,80314,284058	EP300,BRPF1,JADE2,ARID4B,DMAP1,EPC1,KANSL1
1_Member	Reactome Gene Sets	R-HSA-4839726	Chromatin organization	-3.55827	-0.868556	7/274	2033,7862,23338,51742,55929,80314,284058	EP300,BRPF1,JADE2,ARID4B,DMAP1,EPC1,KANSL1
1_Member	GO Biological Processes	GO:0040029	regulation of gene expression, epigenetic	-3.55271	-0.868556	5/125	2033,6996,51742,64783,80314	EP300,TDG,ARID4B,RBM15,EPC1
1_Member	Reactome Gene Sets	R-HSA-6804758	Regulation of TP53 Activity through Acetylation	-3.46051	-0.799526	3/30	2033,7862,90809	EP300,BRPF1,PIP4P1
1_Member	GO Biological Processes	GO:0006325	chromatin organization	-3.27738	-0.660944	10/612	2033,3150,6996,7862,51742,55929,64783,80314,221037,284058	EP300,HMGN1,TDG,BRPF1,ARID4B,DMAP1,RBM15,EPC1,JMJD1C,KANSL1
2_Summary	GO Biological Processes	GO:0046822	regulation of nucleocytoplasmic transport	-6.28031	-2.97151	7/104	1660,5784,9221,9972,51277,55781,55929,324,908,5007,8938,9201,51574,55754,84612,3670	DHX9,PTPN14,NOLC1,NUP153,DNAJC27,RIOK2,DMAP1,APC,CCT6A,OSBP,BAIAP3,DCLK1,LARP7,TMEM30A,PARD6B,ISL1
2_Member	GO Biological Processes	GO:0046822	regulation of nucleocytoplasmic transport	-6.28031	-2.97151	7/104	1660,5784,9221,9972,51277,55781,55929	DHX9,PTPN14,NOLC1,NUP153,DNAJC27,RIOK2,DMAP1
2_Member	GO Biological Processes	GO:0060341	regulation of cellular localization	-5.84491	-2.58694	15/733	324,908,1660,5007,5784,8938,9201,9221,9972,51277,51574,55754,55781,55929,84612	APC,CCT6A,DHX9,OSBP,PTPN14,BAIAP3,DCLK1,NOLC1,NUP153,DNAJC27,LARP7,TMEM30A,RIOK2,DMAP1,PARD6B
2_Member	GO Biological Processes	GO:0032386	regulation of intracellular transport	-3.82115	-1.03522	8/332	1660,5784,9221,9972,51277,55754,55781,55929	DHX9,PTPN14,NOLC1,NUP153,DNAJC27,TMEM30A,RIOK2,DMAP1
2_Member	GO Biological Processes	GO:0070201	regulation of establishment of protein localization	-3.17409	-0.618168	9/520	908,3670,5007,5784,8938,9221,51277,55754,55929	CCT6A,ISL1,OSBP,PTPN14,BAIAP3,NOLC1,DNAJC27,TMEM30A,DMAP1
2_Member	GO Biological Processes	GO:0051223	regulation of protein transport	-2.68976	-0.43532	8/495	3670,5007,5784,8938,9221,51277,55754,55929	ISL1,OSBP,PTPN14,BAIAP3,NOLC1,DNAJC27,TMEM30A,DMAP1
2_Member	GO Biological Processes	GO:0033157	regulation of intracellular protein transport	-2.42621	-0.310155	5/224	5784,9221,51277,55754,55929	PTPN14,NOLC1,DNAJC27,TMEM30A,DMAP1
3_Summary	GO Biological Processes	GO:0048511	rhythmic process	-5.40075	-2.21689	9/266	1660,2033,5187,5582,5971,7008,23291,23394,51514,5997,55754,378,23152	DHX9,EP300,PER1,PRKCG,RELB,TEF,FBXW11,ADNP,DTL,RGS2,TMEM30A,ARF4,CIC
3_Member	GO Biological Processes	GO:0048511	rhythmic process	-5.40075	-2.21689	9/266	1660,2033,5187,5582,5971,7008,23291,23394,51514	DHX9,EP300,PER1,PRKCG,RELB,TEF,FBXW11,ADNP,DTL
3_Member	GO Biological Processes	GO:0010976	positive regulation of neuron projection development	-2.27593	-0.23037	4/152	2033,5997,23394,55754	EP300,RGS2,ADNP,TMEM30A
3_Member	GO Biological Processes	GO:0007611	learning or memory	-2.12228	-0.158085	5/265	378,2033,5582,23152,23394	ARF4,EP300,PRKCG,CIC,ADNP
4_Summary	GO Biological Processes	GO:1903311	regulation of mRNA metabolic process	-4.92335	-1.82295	9/305	1660,9584,10772,22894,23034,51574,54623,64783,115572,3304,5094,51631,65109,79706,7342,79026	DHX9,RBM39,SRSF10,DIS3,SAMD4A,LARP7,PAF1,RBM15,TENT5B,HSPA1B,PCBP2,LUC7L2,UPF3B,PRKRIP1,UBP1,AHNAK
4_Member	GO Biological Processes	GO:1903311	regulation of mRNA metabolic process	-4.92335	-1.82295	9/305	1660,9584,10772,22894,23034,51574,54623,64783,115572	DHX9,RBM39,SRSF10,DIS3,SAMD4A,LARP7,PAF1,RBM15,TENT5B
4_Member	GO Biological Processes	GO:0016071	mRNA metabolic process	-4.55343	-1.52083	12/617	1660,3304,5094,9584,10772,22894,23034,51574,51631,54623,65109,79706	DHX9,HSPA1B,PCBP2,RBM39,SRSF10,DIS3,SAMD4A,LARP7,LUC7L2,PAF1,UPF3B,PRKRIP1
4_Member	GO Biological Processes	GO:0050684	regulation of mRNA processing	-4.29928	-1.33726	6/142	1660,9584,10772,51574,54623,64783	DHX9,RBM39,SRSF10,LARP7,PAF1,RBM15
4_Member	GO Biological Processes	GO:0046782	regulation of viral transcription	-4.06673	-1.16542	3/19	1660,7342,51574	DHX9,UBP1,LARP7
4_Member	GO Biological Processes	GO:0043484	regulation of RNA splicing	-2.85821	-0.540217	5/178	9584,10772,51574,64783,79026	RBM39,SRSF10,LARP7,RBM15,AHNAK
4_Member	GO Biological Processes	GO:0048024	regulation of mRNA splicing, via spliceosome	-2.83975	-0.535752	4/106	9584,10772,51574,64783	RBM39,SRSF10,LARP7,RBM15
4_Member	GO Biological Processes	GO:0006397	mRNA processing	-2.26232	-0.225976	7/462	1660,9584,10772,51574,51631,54623,79706	DHX9,RBM39,SRSF10,LARP7,LUC7L2,PAF1,PRKRIP1
4_Member	GO Biological Processes	GO:0008380	RNA splicing	-2.05055	-0.112021	6/387	1660,9584,10772,51574,51631,79706	DHX9,RBM39,SRSF10,LARP7,LUC7L2,PRKRIP1
5_Summary	KEGG Pathway	hsa04310	Wnt signaling pathway	-4.9099	-1.82295	7/167	324,2033,5582,7091,23291,51176,59343,1728,3320,9252,9618,112398,54623,50999,84612	APC,EP300,PRKCG,TLE4,FBXW11,LEF1,SENP2,NQO1,HSP90AA1,RPS6KA5,TRAF4,EGLN2,PAF1,TMED5,PARD6B
5_Member	KEGG Pathway	hsa04310	Wnt signaling pathway	-4.9099	-1.82295	7/167	324,2033,5582,7091,23291,51176,59343	APC,EP300,PRKCG,TLE4,FBXW11,LEF1,SENP2
5_Member	KEGG Pathway	hsa05200	Pathways in cancer	-3.10989	-0.60272	9/531	324,1728,2033,3320,5582,9252,9618,51176,112398	APC,NQO1,EP300,HSP90AA1,PRKCG,RPS6KA5,TRAF4,LEF1,EGLN2
5_Member	Reactome Gene Sets	R-HSA-3769402	Deactivation of the beta-catenin transactivating complex	-3.02648	-0.581007	3/42	324,7091,51176	APC,TLE4,LEF1
5_Member	GO Biological Processes	GO:0016055	Wnt signaling pathway	-2.87527	-0.546033	6/262	324,7091,23291,51176,54623,59343	APC,TLE4,FBXW11,LEF1,PAF1,SENP2
5_Member	GO Biological Processes	GO:0198738	cell-cell signaling by wnt	-2.87527	-0.546033	6/262	324,7091,23291,51176,54623,59343	APC,TLE4,FBXW11,LEF1,PAF1,SENP2
5_Member	GO Biological Processes	GO:1905114	cell surface receptor signaling pathway involved in cell-cell signaling	-2.40339	-0.304701	6/326	324,7091,23291,51176,54623,59343	APC,TLE4,FBXW11,LEF1,PAF1,SENP2
5_Member	Reactome Gene Sets	R-HSA-195721	Signaling by WNT	-2.3651	-0.281028	6/332	324,2033,5582,7091,50999,51176	APC,EP300,PRKCG,TLE4,TMED5,LEF1
5_Member	KEGG Pathway	hsa04390	Hippo signaling pathway	-2.22672	-0.211311	4/157	324,23291,51176,84612	APC,FBXW11,LEF1,PARD6B
5_Member	Reactome Gene Sets	R-HSA-195253	Degradation of beta-catenin by the destruction complex	-2.18229	-0.188757	3/83	324,7091,51176	APC,TLE4,LEF1
5_Member	KEGG Pathway	hsa05225	Hepatocellular carcinoma	-2.12462	-0.15824	4/168	324,1728,5582,51176	APC,NQO1,PRKCG,LEF1
5_Member	Reactome Gene Sets	R-HSA-201722	Formation of the beta-catenin:TCF transactivating complex	-2.07246	-0.123283	3/91	2033,7091,51176	EP300,TLE4,LEF1
6_Summary	GO Biological Processes	GO:0031647	regulation of protein stability	-4.74757	-1.68864	9/321	287,481,908,2033,3304,3320,6674,23291,59343,6782,9972,23197,1514	ANK2,ATP1B1,CCT6A,EP300,HSPA1B,HSP90AA1,SPAG1,FBXW11,SENP2,HSPA13,NUP153,FAF2,CTSL
6_Member	GO Biological Processes	GO:0031647	regulation of protein stability	-4.74757	-1.68864	9/321	287,481,908,2033,3304,3320,6674,23291,59343	ANK2,ATP1B1,CCT6A,EP300,HSPA1B,HSP90AA1,SPAG1,FBXW11,SENP2
6_Member	Reactome Gene Sets	R-HSA-3371568	Attenuation phase	-4.48468	-1.47691	3/14	2033,3304,3320	EP300,HSPA1B,HSP90AA1
6_Member	Reactome Gene Sets	R-HSA-3371556	Cellular response to heat stress	-4.24776	-1.32594	5/89	2033,3304,3320,6782,9972	EP300,HSPA1B,HSP90AA1,HSPA13,NUP153
6_Member	GO Biological Processes	GO:0050821	protein stabilization	-4.24656	-1.32594	7/212	287,481,908,2033,3304,3320,6674	ANK2,ATP1B1,CCT6A,EP300,HSPA1B,HSP90AA1,SPAG1
6_Member	GO Biological Processes	GO:0042026	protein refolding	-3.8699	-1.06925	3/22	3304,3320,6782	HSPA1B,HSP90AA1,HSPA13
6_Member	Reactome Gene Sets	R-HSA-3371571	HSF1-dependent transactivation	-3.75411	-0.982432	3/24	2033,3304,3320	EP300,HSPA1B,HSP90AA1
6_Member	GO Biological Processes	GO:0006986	response to unfolded protein	-3.58515	-0.868556	5/123	2033,3304,3320,6782,23197	EP300,HSPA1B,HSP90AA1,HSPA13,FAF2
6_Member	GO Biological Processes	GO:0035966	response to topologically incorrect protein	-3.27078	-0.660944	5/144	2033,3304,3320,6782,23197	EP300,HSPA1B,HSP90AA1,HSPA13,FAF2
6_Member	GO Biological Processes	GO:0061077	chaperone-mediated protein folding	-2.40611	-0.304701	3/69	908,3304,6782	CCT6A,HSPA1B,HSPA13
6_Member	Reactome Gene Sets	R-HSA-3371453	Regulation of HSF1-mediated heat shock response	-2.40611	-0.304701	3/69	3304,6782,9972	HSPA1B,HSPA13,NUP153
6_Member	KEGG Pathway	hsa04612	Antigen processing and presentation	-2.25709	-0.225976	3/78	1514,3304,3320	CTSL,HSPA1B,HSP90AA1
6_Member	GO Biological Processes	GO:0034620	cellular response to unfolded protein	-2.24171	-0.219216	3/79	2033,3304,6782	EP300,HSPA1B,HSPA13
7_Summary	GO Biological Processes	GO:0042176	regulation of protein catabolic process	-4.03408	-1.15124	9/397	324,1728,2729,3304,3320,4036,5582,51514,112398,22894,23034,221955,3670,23394,59343,694,1514,2033,25948,29968,5997,79706,91663,6782,9550,9972	APC,NQO1,GCLC,HSPA1B,HSP90AA1,LRP2,PRKCG,DTL,EGLN2,DIS3,SAMD4A,DAGLB,ISL1,ADNP,SENP2,BTG1,CTSL,EP300,KBTBD2,PSAT1,RGS2,PRKRIP1,MYADM,HSPA13,ATP6V1G1,NUP153
7_Member	GO Biological Processes	GO:0042176	regulation of protein catabolic process	-4.03408	-1.15124	9/397	324,1728,2729,3304,3320,4036,5582,51514,112398	APC,NQO1,GCLC,HSPA1B,HSP90AA1,LRP2,PRKCG,DTL,EGLN2
7_Member	GO Biological Processes	GO:0045732	positive regulation of protein catabolic process	-3.98988	-1.12478	7/233	324,2729,3304,3320,4036,51514,112398	APC,GCLC,HSPA1B,HSP90AA1,LRP2,DTL,EGLN2
7_Member	GO Biological Processes	GO:0009896	positive regulation of catabolic process	-3.87784	-1.06925	10/514	324,2729,3304,3320,4036,22894,23034,51514,112398,221955	APC,GCLC,HSPA1B,HSP90AA1,LRP2,DIS3,SAMD4A,DTL,EGLN2,DAGLB
7_Member	GO Biological Processes	GO:0043523	regulation of neuron apoptotic process	-3.40746	-0.767665	6/207	1728,2729,3670,5582,23394,112398	NQO1,GCLC,ISL1,PRKCG,ADNP,EGLN2
7_Member	GO Biological Processes	GO:0031397	negative regulation of protein ubiquitination	-3.21687	-0.63507	4/84	2729,3304,5582,59343	GCLC,HSPA1B,PRKCG,SENP2
7_Member	GO Biological Processes	GO:0009725	response to hormone	-3.15082	-0.618168	11/753	324,694,1514,1728,2033,2729,3304,3670,4036,25948,112398	APC,BTG1,CTSL,NQO1,EP300,GCLC,HSPA1B,ISL1,LRP2,KBTBD2,EGLN2
7_Member	GO Biological Processes	GO:0045454	cell redox homeostasis	-3.08877	-0.596582	3/40	1728,2729,112398	NQO1,GCLC,EGLN2
7_Member	GO Biological Processes	GO:1903321	negative regulation of protein modification by small protein conjugation or removal	-2.99926	-0.572329	4/96	2729,3304,5582,59343	GCLC,HSPA1B,PRKCG,SENP2
7_Member	GO Biological Processes	GO:0006766	vitamin metabolic process	-2.93334	-0.551106	4/100	1728,2729,4036,29968	NQO1,GCLC,LRP2,PSAT1
7_Member	GO Biological Processes	GO:1903362	regulation of cellular protein catabolic process	-2.89222	-0.546033	6/260	1728,2729,3304,3320,4036,5582	NQO1,GCLC,HSPA1B,HSP90AA1,LRP2,PRKCG
7_Member	Hallmark Gene Sets	M5938	HALLMARK REACTIVE OXYGEN SPECIES PATHWAY	-2.83117	-0.531911	3/49	1728,2729,112398	NQO1,GCLC,EGLN2
7_Member	GO Biological Processes	GO:0031400	negative regulation of protein modification process	-2.55843	-0.362832	8/520	324,2729,3304,5582,5997,59343,79706,91663	APC,GCLC,HSPA1B,PRKCG,RGS2,SENP2,PRKRIP1,MYADM
7_Member	GO Biological Processes	GO:0031396	regulation of protein ubiquitination	-2.51932	-0.350727	5/213	2729,3304,3320,5582,59343	GCLC,HSPA1B,HSP90AA1,PRKCG,SENP2
7_Member	GO Biological Processes	GO:1901214	regulation of neuron death	-2.4827	-0.328032	6/314	1728,2729,3670,5582,23394,112398	NQO1,GCLC,ISL1,PRKCG,ADNP,EGLN2
7_Member	Reactome Gene Sets	R-HSA-2262752	Cellular responses to stress	-2.48104	-0.328032	10/784	1728,2033,2729,3304,3320,6782,9550,9972,22894,112398	NQO1,EP300,GCLC,HSPA1B,HSP90AA1,HSPA13,ATP6V1G1,NUP153,DIS3,EGLN2
7_Member	Reactome Gene Sets	R-HSA-8953897	Cellular responses to stimuli	-2.42699	-0.310155	10/798	1728,2033,2729,3304,3320,6782,9550,9972,22894,112398	NQO1,EP300,GCLC,HSPA1B,HSP90AA1,HSPA13,ATP6V1G1,NUP153,DIS3,EGLN2
7_Member	GO Biological Processes	GO:0043524	negative regulation of neuron apoptotic process	-2.34806	-0.27381	4/145	2729,3670,5582,23394	GCLC,ISL1,PRKCG,ADNP
7_Member	GO Biological Processes	GO:0031331	positive regulation of cellular catabolic process	-2.32342	-0.259205	7/450	2729,3304,3320,4036,22894,23034,221955	GCLC,HSPA1B,HSP90AA1,LRP2,DIS3,SAMD4A,DAGLB
7_Member	Reactome Gene Sets	R-HSA-9759194	Nuclear events mediated by NFE2L2	-2.24171	-0.219216	3/79	1728,2033,2729	NQO1,EP300,GCLC
7_Member	GO Biological Processes	GO:1903364	positive regulation of cellular protein catabolic process	-2.22672	-0.211311	4/157	2729,3304,3320,4036	GCLC,HSPA1B,HSP90AA1,LRP2
7_Member	GO Biological Processes	GO:1903320	regulation of protein modification by small protein conjugation or removal	-2.19085	-0.190426	5/255	2729,3304,3320,5582,59343	GCLC,HSPA1B,HSP90AA1,PRKCG,SENP2
8_Summary	GO Biological Processes	GO:0030163	protein catabolic process	-3.96607	-1.118	12/711	324,1514,3320,5094,7398,9618,10724,23197,23291,26046,51514,143384	APC,CTSL,HSP90AA1,PCBP2,USP1,TRAF4,OGA,FAF2,FBXW11,LTN1,DTL,CACUL1
8_Member	GO Biological Processes	GO:0030163	protein catabolic process	-3.96607	-1.118	12/711	324,1514,3320,5094,7398,9618,10724,23197,23291,26046,51514,143384	APC,CTSL,HSP90AA1,PCBP2,USP1,TRAF4,OGA,FAF2,FBXW11,LTN1,DTL,CACUL1
8_Member	GO Biological Processes	GO:0051603	proteolysis involved in cellular protein catabolic process	-3.19646	-0.623617	10/627	324,1514,5094,7398,9618,23197,23291,26046,51514,143384	APC,CTSL,PCBP2,USP1,TRAF4,FAF2,FBXW11,LTN1,DTL,CACUL1
8_Member	GO Biological Processes	GO:0044257	cellular protein catabolic process	-3.04705	-0.581007	10/656	324,1514,5094,7398,9618,23197,23291,26046,51514,143384	APC,CTSL,PCBP2,USP1,TRAF4,FAF2,FBXW11,LTN1,DTL,CACUL1
8_Member	GO Biological Processes	GO:0043161	proteasome-mediated ubiquitin-dependent protein catabolic process	-3.04067	-0.581007	7/335	324,5094,9618,23197,23291,26046,51514	APC,PCBP2,TRAF4,FAF2,FBXW11,LTN1,DTL
8_Member	GO Biological Processes	GO:0006511	ubiquitin-dependent protein catabolic process	-2.96476	-0.567896	9/557	324,5094,7398,9618,23197,23291,26046,51514,143384	APC,PCBP2,USP1,TRAF4,FAF2,FBXW11,LTN1,DTL,CACUL1
8_Member	GO Biological Processes	GO:0019941	modification-dependent protein catabolic process	-2.91128	-0.546917	9/567	324,5094,7398,9618,23197,23291,26046,51514,143384	APC,PCBP2,USP1,TRAF4,FAF2,FBXW11,LTN1,DTL,CACUL1
8_Member	GO Biological Processes	GO:0043632	modification-dependent macromolecule catabolic process	-2.85387	-0.540217	9/578	324,5094,7398,9618,23197,23291,26046,51514,143384	APC,PCBP2,USP1,TRAF4,FAF2,FBXW11,LTN1,DTL,CACUL1
8_Member	GO Biological Processes	GO:0010498	proteasomal protein catabolic process	-2.81979	-0.528564	7/366	324,5094,9618,23197,23291,26046,51514	APC,PCBP2,TRAF4,FAF2,FBXW11,LTN1,DTL
9_Summary	Reactome Gene Sets	R-HSA-5621575	CD209 (DC-SIGN) signaling	-3.93211	-1.10043	3/21	2033,5971,9252,23291,59343,1660,3304	EP300,RELB,RPS6KA5,FBXW11,SENP2,DHX9,HSPA1B
9_Member	Reactome Gene Sets	R-HSA-5621575	CD209 (DC-SIGN) signaling	-3.93211	-1.10043	3/21	2033,5971,9252	EP300,RELB,RPS6KA5
9_Member	GO Biological Processes	GO:0031648	protein destabilization	-2.88374	-0.546033	3/47	2033,23291,59343	EP300,FBXW11,SENP2
9_Member	Reactome Gene Sets	R-HSA-5621481	C-type lectin receptors (CLRs)	-2.38022	-0.287437	4/142	2033,5971,9252,23291	EP300,RELB,RPS6KA5,FBXW11
9_Member	GO Biological Processes	GO:0051092	positive regulation of NF-kappaB transcription factor activity	-2.25602	-0.225976	4/154	1660,2033,3304,9252	DHX9,EP300,HSPA1B,RPS6KA5
10_Summary	GO Biological Processes	GO:0051052	regulation of DNA metabolic process	-3.72449	-0.9666	10/537	908,1660,3320,5582,7398,23338,55929,59343,79977,80314,55781,2033,5187,9618,55504,6996,9149,51176,51514	CCT6A,DHX9,HSP90AA1,PRKCG,USP1,JADE2,DMAP1,SENP2,GRHL2,EPC1,RIOK2,EP300,PER1,TRAF4,TNFRSF19,TDG,DYRK1B,LEF1,DTL
10_Member	GO Biological Processes	GO:0051052	regulation of DNA metabolic process	-3.72449	-0.9666	10/537	908,1660,3320,5582,7398,23338,55929,59343,79977,80314	CCT6A,DHX9,HSP90AA1,PRKCG,USP1,JADE2,DMAP1,SENP2,GRHL2,EPC1
10_Member	GO Biological Processes	GO:0051054	positive regulation of DNA metabolic process	-3.33951	-0.709939	7/298	908,1660,3320,5582,55929,79977,80314	CCT6A,DHX9,HSP90AA1,PRKCG,DMAP1,GRHL2,EPC1
10_Member	GO Biological Processes	GO:0045739	positive regulation of DNA repair	-2.59106	-0.368185	4/124	1660,5582,55929,80314	DHX9,PRKCG,DMAP1,EPC1
10_Member	GO Biological Processes	GO:0046824	positive regulation of nucleocytoplasmic transport	-2.57815	-0.368185	3/60	1660,55781,55929	DHX9,RIOK2,DMAP1
10_Member	GO Biological Processes	GO:0006282	regulation of DNA repair	-2.54571	-0.35937	5/210	1660,5582,7398,55929,80314	DHX9,PRKCG,USP1,DMAP1,EPC1
10_Member	GO Biological Processes	GO:0080135	regulation of cellular response to stress	-2.21314	-0.200515	9/723	1660,2033,5187,5582,7398,9618,55504,55929,80314	DHX9,EP300,PER1,PRKCG,USP1,TRAF4,TNFRSF19,DMAP1,EPC1
10_Member	GO Biological Processes	GO:2001022	positive regulation of response to DNA damage stimulus	-2.18865	-0.190426	4/161	1660,5582,55929,80314	DHX9,PRKCG,DMAP1,EPC1
10_Member	GO Biological Processes	GO:0006259	DNA metabolic process	-2.06742	-0.120347	9/763	1660,3320,6996,7398,9149,51176,51514,55929,80314	DHX9,HSP90AA1,TDG,USP1,DYRK1B,LEF1,DTL,DMAP1,EPC1
11_Summary	GO Biological Processes	GO:0043414	macromolecule methylation	-3.57752	-0.868556	7/272	694,4234,11108,51574,51742,55929,64783,9221,22894,55644,55781,203522,23211	BTG1,METTL1,PRDM4,LARP7,ARID4B,DMAP1,RBM15,NOLC1,DIS3,OSGEP,RIOK2,INTS6L,ZC3H4
11_Member	GO Biological Processes	GO:0043414	macromolecule methylation	-3.57752	-0.868556	7/272	694,4234,11108,51574,51742,55929,64783	BTG1,METTL1,PRDM4,LARP7,ARID4B,DMAP1,RBM15
11_Member	GO Biological Processes	GO:0032259	methylation	-3.17274	-0.618168	7/318	694,4234,11108,51574,51742,55929,64783	BTG1,METTL1,PRDM4,LARP7,ARID4B,DMAP1,RBM15
11_Member	GO Biological Processes	GO:0034470	ncRNA processing	-2.58489	-0.368185	7/403	4234,9221,22894,51574,55644,55781,203522	METTL1,NOLC1,DIS3,LARP7,OSGEP,RIOK2,INTS6L
11_Member	GO Biological Processes	GO:0034660	ncRNA metabolic process	-2.54323	-0.35937	8/523	4234,9221,22894,23211,51574,55644,55781,203522	METTL1,NOLC1,DIS3,ZC3H4,LARP7,OSGEP,RIOK2,INTS6L
11_Member	GO Biological Processes	GO:0001510	RNA methylation	-2.08559	-0.127894	3/90	4234,51574,64783	METTL1,LARP7,RBM15
11_Member	GO Biological Processes	GO:0009451	RNA modification	-2.04676	-0.112021	4/177	4234,51574,55644,64783	METTL1,LARP7,OSGEP,RBM15
12_Summary	Reactome Gene Sets	R-HSA-8953854	Metabolism of RNA	-3.55182	-0.868556	11/674	1660,3304,4234,5094,9972,10772,22894,55644,55749,55781,65109,59343,7355	DHX9,HSPA1B,METTL1,PCBP2,NUP153,SRSF10,DIS3,OSGEP,CCAR1,RIOK2,UPF3B,SENP2,SLC35A2
12_Member	Reactome Gene Sets	R-HSA-8953854	Metabolism of RNA	-3.55182	-0.868556	11/674	1660,3304,4234,5094,9972,10772,22894,55644,55749,55781,65109	DHX9,HSPA1B,METTL1,PCBP2,NUP153,SRSF10,DIS3,OSGEP,CCAR1,RIOK2,UPF3B
12_Member	Reactome Gene Sets	R-HSA-72203	Processing of Capped Intron-Containing Pre-mRNA	-3.02451	-0.581007	6/245	1660,5094,9972,10772,55749,65109	DHX9,PCBP2,NUP153,SRSF10,CCAR1,UPF3B
12_Member	Reactome Gene Sets	R-HSA-72163	mRNA Splicing - Major Pathway	-2.79485	-0.514075	5/184	1660,5094,10772,55749,65109	DHX9,PCBP2,SRSF10,CCAR1,UPF3B
12_Member	Reactome Gene Sets	R-HSA-72172	mRNA Splicing	-2.71401	-0.455286	5/192	1660,5094,10772,55749,65109	DHX9,PCBP2,SRSF10,CCAR1,UPF3B
12_Member	GO Biological Processes	GO:0051028	mRNA transport	-2.52916	-0.350727	4/129	1660,9972,59343,65109	DHX9,NUP153,SENP2,UPF3B
12_Member	GO Biological Processes	GO:0015931	nucleobase-containing compound transport	-2.50197	-0.339298	5/215	1660,7355,9972,59343,65109	DHX9,SLC35A2,NUP153,SENP2,UPF3B
12_Member	GO Biological Processes	GO:0050657	nucleic acid transport	-2.20755	-0.199776	4/159	1660,9972,59343,65109	DHX9,NUP153,SENP2,UPF3B
12_Member	GO Biological Processes	GO:0050658	RNA transport	-2.20755	-0.199776	4/159	1660,9972,59343,65109	DHX9,NUP153,SENP2,UPF3B
12_Member	GO Biological Processes	GO:0051236	establishment of RNA localization	-2.18865	-0.190426	4/161	1660,9972,59343,65109	DHX9,NUP153,SENP2,UPF3B
12_Member	GO Biological Processes	GO:0006403	RNA localization	-2.03839	-0.107788	4/178	1660,9972,59343,65109	DHX9,NUP153,SENP2,UPF3B
13_Summary	GO Biological Processes	GO:0034655	nucleobase-containing compound catabolic process	-3.49218	-0.820204	7/281	3304,6996,7378,22894,23034,23211,65109,1660,5187,5997,9221,115572,10772	HSPA1B,TDG,UPP1,DIS3,SAMD4A,ZC3H4,UPF3B,DHX9,PER1,RGS2,NOLC1,TENT5B,SRSF10
13_Member	GO Biological Processes	GO:0034655	nucleobase-containing compound catabolic process	-3.49218	-0.820204	7/281	3304,6996,7378,22894,23034,23211,65109	HSPA1B,TDG,UPP1,DIS3,SAMD4A,ZC3H4,UPF3B
13_Member	GO Biological Processes	GO:0046700	heterocycle catabolic process	-3.14882	-0.618168	7/321	3304,6996,7378,22894,23034,23211,65109	HSPA1B,TDG,UPP1,DIS3,SAMD4A,ZC3H4,UPF3B
13_Member	GO Biological Processes	GO:0044270	cellular nitrogen compound catabolic process	-3.10178	-0.602164	7/327	3304,6996,7378,22894,23034,23211,65109	HSPA1B,TDG,UPP1,DIS3,SAMD4A,ZC3H4,UPF3B
13_Member	GO Biological Processes	GO:0006401	RNA catabolic process	-3.05203	-0.581007	5/161	3304,22894,23034,23211,65109	HSPA1B,DIS3,SAMD4A,ZC3H4,UPF3B
13_Member	GO Biological Processes	GO:0019439	aromatic compound catabolic process	-2.98133	-0.572329	7/343	3304,6996,7378,22894,23034,23211,65109	HSPA1B,TDG,UPP1,DIS3,SAMD4A,ZC3H4,UPF3B
13_Member	GO Biological Processes	GO:0006417	regulation of translation	-2.81848	-0.528564	8/472	1660,5187,5997,9221,22894,23034,65109,115572	DHX9,PER1,RGS2,NOLC1,DIS3,SAMD4A,UPF3B,TENT5B
13_Member	GO Biological Processes	GO:1901361	organic cyclic compound catabolic process	-2.77972	-0.507901	7/372	3304,6996,7378,22894,23034,23211,65109	HSPA1B,TDG,UPP1,DIS3,SAMD4A,ZC3H4,UPF3B
13_Member	GO Biological Processes	GO:0006402	mRNA catabolic process	-2.57845	-0.368185	4/125	3304,22894,23034,65109	HSPA1B,DIS3,SAMD4A,UPF3B
13_Member	GO Biological Processes	GO:0034248	regulation of cellular amide metabolic process	-2.4738	-0.328032	8/537	1660,5187,5997,9221,22894,23034,65109,115572	DHX9,PER1,RGS2,NOLC1,DIS3,SAMD4A,UPF3B,TENT5B
13_Member	GO Biological Processes	GO:0045727	positive regulation of translation	-2.39111	-0.295384	4/141	1660,23034,65109,115572	DHX9,SAMD4A,UPF3B,TENT5B
13_Member	GO Biological Processes	GO:2000112	regulation of cellular macromolecule biosynthetic process	-2.34652	-0.27381	8/564	1660,5187,5997,9221,22894,23034,65109,115572	DHX9,PER1,RGS2,NOLC1,DIS3,SAMD4A,UPF3B,TENT5B
13_Member	GO Biological Processes	GO:0043488	regulation of mRNA stability	-2.17003	-0.181346	4/163	1660,22894,23034,115572	DHX9,DIS3,SAMD4A,TENT5B
13_Member	GO Biological Processes	GO:0034250	positive regulation of cellular amide metabolic process	-2.13357	-0.15833	4/167	1660,23034,65109,115572	DHX9,SAMD4A,UPF3B,TENT5B
13_Member	GO Biological Processes	GO:0043487	regulation of RNA stability	-2.06365	-0.118667	4/175	1660,22894,23034,115572	DHX9,DIS3,SAMD4A,TENT5B
13_Member	GO Biological Processes	GO:1903312	negative regulation of mRNA metabolic process	-2.03403	-0.105441	3/94	1660,10772,115572	DHX9,SRSF10,TENT5B
13_Member	GO Biological Processes	GO:0061013	regulation of mRNA catabolic process	-2.01364	-0.0910397	4/181	1660,22894,23034,115572	DHX9,DIS3,SAMD4A,TENT5B
14_Summary	GO Biological Processes	GO:1900180	regulation of protein localization to nucleus	-3.44357	-0.793307	5/132	908,9201,9221,51574,55929	CCT6A,DCLK1,NOLC1,LARP7,DMAP1
14_Member	GO Biological Processes	GO:1900180	regulation of protein localization to nucleus	-3.44357	-0.793307	5/132	908,9201,9221,51574,55929	CCT6A,DCLK1,NOLC1,LARP7,DMAP1
14_Member	GO Biological Processes	GO:1900182	positive regulation of protein localization to nucleus	-2.16793	-0.181346	3/84	908,51574,55929	CCT6A,LARP7,DMAP1
15_Summary	GO Biological Processes	GO:0001890	placenta development	-3.24356	-0.643273	5/146	3696,51176,59343,64783,79977,2033,1660,3670,6996,23394,56983,4036,51742,440026,9221	ITGB8,LEF1,SENP2,RBM15,GRHL2,EP300,DHX9,ISL1,TDG,ADNP,POGLUT1,LRP2,ARID4B,TMEM41B,NOLC1
15_Member	GO Biological Processes	GO:0001890	placenta development	-3.24356	-0.643273	5/146	3696,51176,59343,64783,79977	ITGB8,LEF1,SENP2,RBM15,GRHL2
15_Member	GO Biological Processes	GO:0060711	labyrinthine layer development	-2.88374	-0.546033	3/47	51176,59343,79977	LEF1,SENP2,GRHL2
15_Member	GO Biological Processes	GO:0060324	face development	-2.85716	-0.540217	3/48	2033,51176,79977	EP300,LEF1,GRHL2
15_Member	GO Biological Processes	GO:0051098	regulation of binding	-2.81306	-0.527736	7/367	1660,2033,3670,6996,23394,51176,59343	DHX9,EP300,ISL1,TDG,ADNP,LEF1,SENP2
15_Member	GO Biological Processes	GO:0001756	somitogenesis	-2.55769	-0.362832	3/61	2033,51176,56983	EP300,LEF1,POGLUT1
15_Member	GO Biological Processes	GO:0048608	reproductive structure development	-2.46904	-0.326569	7/423	3696,4036,51176,51742,59343,64783,79977	ITGB8,LRP2,LEF1,ARID4B,SENP2,RBM15,GRHL2
15_Member	GO Biological Processes	GO:0061458	reproductive system development	-2.45227	-0.319559	7/426	3696,4036,51176,51742,59343,64783,79977	ITGB8,LRP2,LEF1,ARID4B,SENP2,RBM15,GRHL2
15_Member	GO Biological Processes	GO:0051851	modulation by host of symbiont process	-2.42398	-0.310155	3/68	2033,51176,440026	EP300,LEF1,TMEM41B
15_Member	GO Biological Processes	GO:0061053	somite development	-2.24171	-0.219216	3/79	2033,51176,56983	EP300,LEF1,POGLUT1
15_Member	GO Biological Processes	GO:0051100	negative regulation of binding	-2.15167	-0.16966	4/165	6996,23394,51176,59343	TDG,ADNP,LEF1,SENP2
15_Member	GO Biological Processes	GO:0001892	embryonic placenta development	-2.13977	-0.160029	3/86	51176,59343,79977	LEF1,SENP2,GRHL2
15_Member	GO Biological Processes	GO:0043009	chordate embryonic development	-2.05989	-0.116991	8/632	2033,3670,4036,9221,51176,56983,59343,79977	EP300,ISL1,LRP2,NOLC1,LEF1,POGLUT1,SENP2,GRHL2
16_Summary	GO Biological Processes	GO:0016482	cytosolic transport	-3.23011	-0.639162	5/147	8938,9905,10772,55435,55773	BAIAP3,SGSM2,SRSF10,AP1AR,TBC1D23
16_Member	GO Biological Processes	GO:0016482	cytosolic transport	-3.23011	-0.639162	5/147	8938,9905,10772,55435,55773	BAIAP3,SGSM2,SRSF10,AP1AR,TBC1D23
16_Member	GO Biological Processes	GO:0042147	retrograde transport, endosome to Golgi	-2.12597	-0.15824	3/87	8938,9905,55773	BAIAP3,SGSM2,TBC1D23
17_Summary	GO Biological Processes	GO:0000904	cell morphogenesis involved in differentiation	-3.16229	-0.618168	9/522	214,2033,3320,3670,9201,9252,51176,79977,84612,4036,287,5990,378,55773	ALCAM,EP300,HSP90AA1,ISL1,DCLK1,RPS6KA5,LEF1,GRHL2,PARD6B,LRP2,ANK2,RFX2,ARF4,TBC1D23
17_Member	GO Biological Processes	GO:0000904	cell morphogenesis involved in differentiation	-3.16229	-0.618168	9/522	214,2033,3320,3670,9201,9252,51176,79977,84612	ALCAM,EP300,HSP90AA1,ISL1,DCLK1,RPS6KA5,LEF1,GRHL2,PARD6B
17_Member	GO Biological Processes	GO:0048675	axon extension	-3.12118	-0.606328	3/39	214,3320,9201	ALCAM,HSP90AA1,DCLK1
17_Member	GO Biological Processes	GO:0000902	cell morphogenesis	-2.97804	-0.572329	10/670	214,2033,3320,3670,4036,9201,9252,51176,79977,84612	ALCAM,EP300,HSP90AA1,ISL1,LRP2,DCLK1,RPS6KA5,LEF1,GRHL2,PARD6B
17_Member	GO Biological Processes	GO:0032989	cellular component morphogenesis	-2.87458	-0.546033	9/574	214,287,3320,3670,4036,5990,9201,9252,84612	ALCAM,ANK2,HSP90AA1,ISL1,LRP2,RFX2,DCLK1,RPS6KA5,PARD6B
17_Member	GO Biological Processes	GO:0031175	neuron projection development	-2.55107	-0.359907	9/641	214,378,3320,3670,4036,9201,9252,55773,84612	ALCAM,ARF4,HSP90AA1,ISL1,LRP2,DCLK1,RPS6KA5,TBC1D23,PARD6B
17_Member	GO Biological Processes	GO:1990138	neuron projection extension	-2.44214	-0.315812	3/67	214,3320,9201	ALCAM,HSP90AA1,DCLK1
17_Member	GO Biological Processes	GO:0007409	axonogenesis	-2.30316	-0.249285	6/342	214,3320,3670,9201,9252,84612	ALCAM,HSP90AA1,ISL1,DCLK1,RPS6KA5,PARD6B
17_Member	GO Biological Processes	GO:0048812	neuron projection morphogenesis	-2.30281	-0.249285	7/454	214,3320,3670,4036,9201,9252,84612	ALCAM,HSP90AA1,ISL1,LRP2,DCLK1,RPS6KA5,PARD6B
17_Member	GO Biological Processes	GO:0120039	plasma membrane bounded cell projection morphogenesis	-2.28245	-0.23425	7/458	214,3320,3670,4036,9201,9252,84612	ALCAM,HSP90AA1,ISL1,LRP2,DCLK1,RPS6KA5,PARD6B
17_Member	GO Biological Processes	GO:0048858	cell projection morphogenesis	-2.26232	-0.225976	7/462	214,3320,3670,4036,9201,9252,84612	ALCAM,HSP90AA1,ISL1,LRP2,DCLK1,RPS6KA5,PARD6B
17_Member	GO Biological Processes	GO:0032990	cell part morphogenesis	-2.16976	-0.181346	7/481	214,3320,3670,4036,9201,9252,84612	ALCAM,HSP90AA1,ISL1,LRP2,DCLK1,RPS6KA5,PARD6B
17_Member	GO Biological Processes	GO:0061564	axon development	-2.0767	-0.12329	6/382	214,3320,3670,9201,9252,84612	ALCAM,HSP90AA1,ISL1,DCLK1,RPS6KA5,PARD6B
17_Member	GO Biological Processes	GO:0048588	developmental cell growth	-2.04669	-0.112021	3/93	214,3320,9201	ALCAM,HSP90AA1,DCLK1
17_Member	GO Biological Processes	GO:0016049	cell growth	-2.02153	-0.0969388	3/95	214,3320,9201	ALCAM,HSP90AA1,DCLK1
18_Summary	GO Biological Processes	GO:0032784	regulation of DNA-templated transcription, elongation	-3.12228	-0.606328	4/89	905,3150,23211,51574	CCNT2,HMGN1,ZC3H4,LARP7
18_Member	GO Biological Processes	GO:0032784	regulation of DNA-templated transcription, elongation	-3.12228	-0.606328	4/89	905,3150,23211,51574	CCNT2,HMGN1,ZC3H4,LARP7
19_Summary	GO Biological Processes	GO:0043367	CD4-positive, alpha-beta T cell differentiation	-3.05722	-0.581007	3/41	1514,5971,51176	CTSL,RELB,LEF1
19_Member	GO Biological Processes	GO:0043367	CD4-positive, alpha-beta T cell differentiation	-3.05722	-0.581007	3/41	1514,5971,51176	CTSL,RELB,LEF1
19_Member	GO Biological Processes	GO:0035710	CD4-positive, alpha-beta T cell activation	-2.91094	-0.546917	3/46	1514,5971,51176	CTSL,RELB,LEF1
19_Member	GO Biological Processes	GO:0046632	alpha-beta T cell differentiation	-2.62021	-0.386546	3/58	1514,5971,51176	CTSL,RELB,LEF1
19_Member	GO Biological Processes	GO:0046631	alpha-beta T cell activation	-2.25709	-0.225976	3/78	1514,5971,51176	CTSL,RELB,LEF1
20_Summary	GO Biological Processes	GO:0044403	biological process involved in symbiotic interaction	-3.02451	-0.581007	6/245	1514,2033,3304,9972,51176,440026,905,1660,5094	CTSL,EP300,HSPA1B,NUP153,LEF1,TMEM41B,CCNT2,DHX9,PCBP2
20_Member	GO Biological Processes	GO:0044403	biological process involved in symbiotic interaction	-3.02451	-0.581007	6/245	1514,2033,3304,9972,51176,440026	CTSL,EP300,HSPA1B,NUP153,LEF1,TMEM41B
20_Member	GO Biological Processes	GO:0016032	viral process	-2.99729	-0.572329	6/248	905,1514,1660,3304,5094,9972	CCNT2,CTSL,DHX9,HSPA1B,PCBP2,NUP153
20_Member	GO Biological Processes	GO:0019058	viral life cycle	-2.02184	-0.0969388	4/180	1514,3304,5094,9972	CTSL,HSPA1B,PCBP2,NUP153

## Sheet: CxR 4c4h37c2h down
GroupID	Category	Term	Description	LogP	Log(q-value)	InTerm_InList	Genes	Symbols
1_Summary	GO Biological Processes	GO:0051345	positive regulation of hydrolase activity	-4.0297	0	9/576	29,1612,5921,7813,8412,22900,25865,55616,84253	ABR,DAPK1,RASA1,EVI5,BCAR3,CARD8,PRKD2,ASAP3,GARNL3
1_Member	GO Biological Processes	GO:0051345	positive regulation of hydrolase activity	-4.0297	0	9/576	29,1612,5921,7813,8412,22900,25865,55616,84253	ABR,DAPK1,RASA1,EVI5,BCAR3,CARD8,PRKD2,ASAP3,GARNL3
1_Member	GO Biological Processes	GO:0043547	positive regulation of GTPase activity	-3.62373	0	6/272	29,5921,7813,8412,55616,84253	ABR,RASA1,EVI5,BCAR3,ASAP3,GARNL3
1_Member	GO Biological Processes	GO:0043087	regulation of GTPase activity	-2.95968	0	6/364	29,5921,7813,8412,55616,84253	ABR,RASA1,EVI5,BCAR3,ASAP3,GARNL3
1_Member	GO Biological Processes	GO:0090630	activation of GTPase activity	-2.2364	0	3/114	29,7813,84253	ABR,EVI5,GARNL3
2_Summary	Reactome Gene Sets	R-HSA-5663220	RHO GTPases Activate Formins	-2.97609	0	4/140	81624,147841,151246,286205,29,4983,5921,84253,80119,8654	DIAPH3,SPC24,SGO2,SCAI,ABR,OPHN1,RASA1,GARNL3,PIF1,PDE5A
2_Member	Reactome Gene Sets	R-HSA-5663220	RHO GTPases Activate Formins	-2.97609	0	4/140	81624,147841,151246,286205	DIAPH3,SPC24,SGO2,SCAI
2_Member	Reactome Gene Sets	R-HSA-9013026	RHOB GTPase cycle	-2.83547	0	3/70	29,4983,81624	ABR,OPHN1,DIAPH3
2_Member	Reactome Gene Sets	R-HSA-9013106	RHOC GTPase cycle	-2.76602	0	3/74	29,4983,81624	ABR,OPHN1,DIAPH3
2_Member	GO Biological Processes	GO:0051056	regulation of small GTPase mediated signal transduction	-2.5686	0	5/299	29,4983,5921,84253,286205	ABR,OPHN1,RASA1,GARNL3,SCAI
2_Member	Reactome Gene Sets	R-HSA-9013404	RAC2 GTPase cycle	-2.55132	0	3/88	29,4983,81624	ABR,OPHN1,DIAPH3
2_Member	Reactome Gene Sets	R-HSA-9013423	RAC3 GTPase cycle	-2.47038	0	3/94	29,4983,81624	ABR,OPHN1,DIAPH3
2_Member	Hallmark Gene Sets	M5893	HALLMARK MITOTIC SPINDLE	-2.4213	0	4/199	29,4983,5921,80119	ABR,OPHN1,RASA1,PIF1
2_Member	Reactome Gene Sets	R-HSA-194315	Signaling by Rho GTPases	-2.13064	0	7/707	29,4983,8654,81624,147841,151246,286205	ABR,OPHN1,PDE5A,DIAPH3,SPC24,SGO2,SCAI
2_Member	Reactome Gene Sets	R-HSA-9716542	Signaling by Rho GTPases, Miro GTPases and RHOBTB3	-2.08	0	7/723	29,4983,8654,81624,147841,151246,286205	ABR,OPHN1,PDE5A,DIAPH3,SPC24,SGO2,SCAI
3_Summary	GO Biological Processes	GO:0034243	regulation of transcription elongation from RNA polymerase II promoter	-2.81771	0	3/71	7469,8621,114825	NELFA,CDK13,PWWP2A
3_Member	GO Biological Processes	GO:0034243	regulation of transcription elongation from RNA polymerase II promoter	-2.81771	0	3/71	7469,8621,114825	NELFA,CDK13,PWWP2A
3_Member	GO Biological Processes	GO:0032784	regulation of DNA-templated transcription, elongation	-2.53742	0	3/89	7469,8621,114825	NELFA,CDK13,PWWP2A
4_Summary	GO Biological Processes	GO:0043408	regulation of MAPK cascade	-2.79827	0	8/688	2081,4077,5028,5911,8412,8654,25865,260425,5074,6877,9513,64110	ERN1,NBR1,P2RY1,RAP2A,BCAR3,PDE5A,PRKD2,MAGI3,PAWR,TAF5,FXR2,MAGEF1
4_Member	GO Biological Processes	GO:0043408	regulation of MAPK cascade	-2.79827	0	8/688	2081,4077,5028,5911,8412,8654,25865,260425	ERN1,NBR1,P2RY1,RAP2A,BCAR3,PDE5A,PRKD2,MAGI3
4_Member	GO Biological Processes	GO:0080135	regulation of cellular response to stress	-2.66418	0	8/723	2081,4077,5074,5911,6877,9513,64110,260425	ERN1,NBR1,PAWR,RAP2A,TAF5,FXR2,MAGEF1,MAGI3
4_Member	GO Biological Processes	GO:0001934	positive regulation of protein phosphorylation	-2.02481	0	7/741	2081,5028,5911,8412,8654,9513,25865	ERN1,P2RY1,RAP2A,BCAR3,PDE5A,FXR2,PRKD2
5_Summary	GO Biological Processes	GO:0006468	protein phosphorylation	-2.7359	0	8/704	1612,2081,3718,6877,8621,10420,22983,25865	DAPK1,ERN1,JAK3,TAF5,CDK13,TESK2,MAST1,PRKD2
5_Member	GO Biological Processes	GO:0006468	protein phosphorylation	-2.7359	0	8/704	1612,2081,3718,6877,8621,10420,22983,25865	DAPK1,ERN1,JAK3,TAF5,CDK13,TESK2,MAST1,PRKD2
6_Summary	GO Biological Processes	GO:0006351	transcription, DNA-templated	-2.73553	0	6/403	6877,8621,9569,11176,51106,286205,31,80119	TAF5,CDK13,GTF2IRD1,BAZ2A,TFB1M,SCAI,ACACA,PIF1
6_Member	GO Biological Processes	GO:0006351	transcription, DNA-templated	-2.73553	0	6/403	6877,8621,9569,11176,51106,286205	TAF5,CDK13,GTF2IRD1,BAZ2A,TFB1M,SCAI
6_Member	GO Biological Processes	GO:0097659	nucleic acid-templated transcription	-2.72475	0	6/405	6877,8621,9569,11176,51106,286205	TAF5,CDK13,GTF2IRD1,BAZ2A,TFB1M,SCAI
6_Member	GO Biological Processes	GO:0032774	RNA biosynthetic process	-2.67177	0	6/415	6877,8621,9569,11176,51106,286205	TAF5,CDK13,GTF2IRD1,BAZ2A,TFB1M,SCAI
6_Member	GO Biological Processes	GO:0034654	nucleobase-containing compound biosynthetic process	-2.43968	0	8/787	31,6877,8621,9569,11176,51106,80119,286205	ACACA,TAF5,CDK13,GTF2IRD1,BAZ2A,TFB1M,PIF1,SCAI
6_Member	GO Biological Processes	GO:0006352	DNA-templated transcription, initiation	-2.20522	0	3/117	6877,11176,51106	TAF5,BAZ2A,TFB1M
7_Summary	GO Biological Processes	GO:0007169	transmembrane receptor protein tyrosine kinase signaling pathway	-2.72475	0	6/405	1947,3718,5921,8412,9846,25865	EFNB1,JAK3,RASA1,BCAR3,GAB2,PRKD2
7_Member	GO Biological Processes	GO:0007169	transmembrane receptor protein tyrosine kinase signaling pathway	-2.72475	0	6/405	1947,3718,5921,8412,9846,25865	EFNB1,JAK3,RASA1,BCAR3,GAB2,PRKD2
8_Summary	GO Biological Processes	GO:0042129	regulation of T cell proliferation	-2.62131	0	4/175	1947,3718,5074,8654	EFNB1,JAK3,PAWR,PDE5A
8_Member	GO Biological Processes	GO:0042129	regulation of T cell proliferation	-2.62131	0	4/175	1947,3718,5074,8654	EFNB1,JAK3,PAWR,PDE5A
8_Member	GO Biological Processes	GO:0050670	regulation of lymphocyte proliferation	-2.19376	0	4/231	1947,3718,5074,8654	EFNB1,JAK3,PAWR,PDE5A
8_Member	GO Biological Processes	GO:0032944	regulation of mononuclear cell proliferation	-2.17432	0	4/234	1947,3718,5074,8654	EFNB1,JAK3,PAWR,PDE5A
8_Member	GO Biological Processes	GO:0050868	negative regulation of T cell activation	-2.12624	0	3/125	3718,5074,8654	JAK3,PAWR,PDE5A
8_Member	GO Biological Processes	GO:0070663	regulation of leukocyte proliferation	-2.04592	0	4/255	1947,3718,5074,8654	EFNB1,JAK3,PAWR,PDE5A
9_Summary	Hallmark Gene Sets	M5925	HALLMARK E2F TARGETS	-2.41357	0	4/200	4999,23468,81624,147841	ORC2,CBX5,DIAPH3,SPC24
9_Member	Hallmark Gene Sets	M5925	HALLMARK E2F TARGETS	-2.41357	0	4/200	4999,23468,81624,147841	ORC2,CBX5,DIAPH3,SPC24
10_Summary	GO Biological Processes	GO:0060627	regulation of vesicle-mediated transport	-2.13767	0	6/535	4983,5028,5869,9783,9846,57534	OPHN1,P2RY1,RAB5B,RIMS3,GAB2,MIB1
10_Member	GO Biological Processes	GO:0060627	regulation of vesicle-mediated transport	-2.13767	0	6/535	4983,5028,5869,9783,9846,57534	OPHN1,P2RY1,RAB5B,RIMS3,GAB2,MIB1
11_Summary	GO Biological Processes	GO:0030036	actin cytoskeleton organization	-2.12631	0	6/538	4983,5074,5911,10420,81624,283431	OPHN1,PAWR,RAP2A,TESK2,DIAPH3,GAS2L3
11_Member	GO Biological Processes	GO:0030036	actin cytoskeleton organization	-2.12631	0	6/538	4983,5074,5911,10420,81624,283431	OPHN1,PAWR,RAP2A,TESK2,DIAPH3,GAS2L3

## Sheet: RNA-seq 4c4h37c2h up
GroupID	Category	Term	Description	LogP	Log(q-value)	InTerm_InList	Genes	Symbols
1_Summary	GO Biological Processes	GO:0043484	regulation of RNA splicing	-22.4006	-18.1376	48/178	1153,1195,1196,1655,1859,2332,3178,3187,4116,5935,5978,6314,6426,6427,6428,6430,6431,6432,6434,6651,9444,9584,9939,10150,10181,10629,10772,11189,22827,27097,29896,51574,51755,54407,55147,55696,55796,56943,57396,58155,58517,64783,79026,80004,81669,84530,91746,221662,678,1660,2107,3304,5094,6607,6632,6638,6720,6830,7538,7919,8896,8899,9125,9295,10114,10212,10286,10569,10898,11218,11273,11340,22828,…	CIRBP,CLK1,CLK2,DDX5,DYRK1A,FMR1,HNRNPA1,HNRNPH1,MAGOH,RBM3,REST,ATXN7,SRSF1,SRSF2,SRSF3,SRSF5,SRSF6,SRSF7,TRA2B,SON,QKI,RBM39,RBM8A,MBNL2,RBM5,TAF6L,SRSF10,CELF3,PUF60,TAF5L,TRA2A,LARP7,CDK12,SLC38A2,RBM23,RBM22,MBNL3,ENY2,CLK4,PTBP2,RBM25,RBM15,AHNAK,ESRP2,CCNL2,SRRM4,YTHDC1,RBM24,ZFP36L2,DHX9,ETF1,HSPA1B,PCBP2,SMN2,SNRPD1,SNRPN,SREBF1,SUPT6H,ZFP36,DDX39B,BUD31,PRPF4B,CNOT9,SRSF11,HIPK3,DDX39A,…
1_Member	GO Biological Processes	GO:0043484	regulation of RNA splicing	-22.4006	-18.1376	48/178	1153,1195,1196,1655,1859,2332,3178,3187,4116,5935,5978,6314,6426,6427,6428,6430,6431,6432,6434,6651,9444,9584,9939,10150,10181,10629,10772,11189,22827,27097,29896,51574,51755,54407,55147,55696,55796,56943,57396,58155,58517,64783,79026,80004,81669,84530,91746,221662	CIRBP,CLK1,CLK2,DDX5,DYRK1A,FMR1,HNRNPA1,HNRNPH1,MAGOH,RBM3,REST,ATXN7,SRSF1,SRSF2,SRSF3,SRSF5,SRSF6,SRSF7,TRA2B,SON,QKI,RBM39,RBM8A,MBNL2,RBM5,TAF6L,SRSF10,CELF3,PUF60,TAF5L,TRA2A,LARP7,CDK12,SLC38A2,RBM23,RBM22,MBNL3,ENY2,CLK4,PTBP2,RBM25,RBM15,AHNAK,ESRP2,CCNL2,SRRM4,YTHDC1,RBM24
1_Member	GO Biological Processes	GO:0016071	mRNA metabolic process	-19.3509	-15.565	88/617	678,1655,1660,2107,2332,3178,3187,3304,4116,5094,6426,6427,6428,6430,6431,6432,6434,6607,6632,6638,6651,6720,6830,7538,7919,8896,8899,9125,9295,9444,9584,9939,10114,10150,10181,10212,10286,10569,10772,10898,11189,11218,11273,11340,22827,22828,22890,22894,23034,23644,24144,25949,26995,29896,51154,51340,51574,51593,51605,51631,51726,51755,54542,54623,54883,55051,55094,55147,55181,55696,55796,56006,…	ZFP36L2,DDX5,DHX9,ETF1,FMR1,HNRNPA1,HNRNPH1,HSPA1B,MAGOH,PCBP2,SRSF1,SRSF2,SRSF3,SRSF5,SRSF6,SRSF7,TRA2B,SMN2,SNRPD1,SNRPN,SON,SREBF1,SUPT6H,ZFP36,DDX39B,BUD31,PRPF4B,CNOT9,SRSF11,QKI,RBM39,RBM8A,HIPK3,MBNL2,RBM5,DDX39A,BCAS2,SLU7,SRSF10,CPSF4,CELF3,DDX20,ATXN2L,EXOSC8,PUF60,SCAF8,ZBTB1,DIS3,SAMD4A,EDC4,TFIP11,SYF2,TRUB2,TRA2A,MRTO4,CRNKL1,LARP7,SRRT,TRMT6,LUC7L2,DNAJB11,CDK12,RC3H2,PAF1,CWC25,NR…
1_Member	GO Biological Processes	GO:0050684	regulation of mRNA processing	-16.88	-13.3951	37/142	1153,1655,1660,1859,2332,3178,4116,5935,5978,6427,6428,6431,6432,6434,6651,6830,9444,9584,9667,9810,9939,10150,10181,10772,11189,22827,29896,51574,54623,55147,55796,58517,64783,79869,84530,91746,221662	CIRBP,DDX5,DHX9,DYRK1A,FMR1,HNRNPA1,MAGOH,RBM3,REST,SRSF2,SRSF3,SRSF6,SRSF7,TRA2B,SON,SUPT6H,QKI,RBM39,SAFB2,RNF40,RBM8A,MBNL2,RBM5,SRSF10,CELF3,PUF60,TRA2A,LARP7,PAF1,RBM23,MBNL3,RBM25,RBM15,CPSF7,SRRM4,YTHDC1,RBM24
1_Member	GO Biological Processes	GO:1903311	regulation of mRNA metabolic process	-16.1181	-12.8093	54/305	678,1153,1655,1660,1859,2332,3178,4116,5935,5978,6427,6428,6431,6432,6434,6651,6830,7431,7538,7832,8313,9125,9444,9584,9667,9810,9939,10150,10181,10772,11189,11340,22827,22894,23034,23112,27327,29896,51574,54542,54623,55147,55603,55796,58517,64783,79869,84530,91746,115572,149041,221662,253943,255967	ZFP36L2,CIRBP,DDX5,DHX9,DYRK1A,FMR1,HNRNPA1,MAGOH,RBM3,REST,SRSF2,SRSF3,SRSF6,SRSF7,TRA2B,SON,SUPT6H,VIM,ZFP36,BTG2,AXIN2,CNOT9,QKI,RBM39,SAFB2,RNF40,RBM8A,MBNL2,RBM5,SRSF10,CELF3,EXOSC8,PUF60,DIS3,SAMD4A,TNRC6B,TNRC6A,TRA2A,LARP7,RC3H2,PAF1,RBM23,TENT5A,MBNL3,RBM25,RBM15,CPSF7,SRRM4,YTHDC1,TENT5B,RC3H1,RBM24,YTHDF3,PAN3
1_Member	GO Biological Processes	GO:0048024	regulation of mRNA splicing, via spliceosome	-15.8038	-12.5408	31/106	1153,1655,1859,2332,3178,4116,5935,5978,6427,6428,6431,6432,6434,6651,9444,9584,9939,10150,10181,10772,11189,22827,29896,51574,55147,55796,58517,64783,84530,91746,221662	CIRBP,DDX5,DYRK1A,FMR1,HNRNPA1,MAGOH,RBM3,REST,SRSF2,SRSF3,SRSF6,SRSF7,TRA2B,SON,QKI,RBM39,RBM8A,MBNL2,RBM5,SRSF10,CELF3,PUF60,TRA2A,LARP7,RBM23,MBNL3,RBM25,RBM15,SRRM4,YTHDC1,RBM24
1_Member	GO Biological Processes	GO:0008380	RNA splicing	-14.4589	-11.342	59/387	1655,1660,2332,3178,3187,4116,5515,6426,6427,6428,6430,6431,6432,6434,6607,6632,6638,6651,6830,7919,8896,8899,9295,9444,9584,9939,10150,10181,10212,10286,10569,10772,11189,11218,22827,24144,25949,29896,51340,51574,51631,51755,54883,55051,55094,55147,55696,55796,58155,58517,64121,79706,80004,83759,84530,84844,91746,140890,221662	DDX5,DHX9,FMR1,HNRNPA1,HNRNPH1,MAGOH,PPP2CA,SRSF1,SRSF2,SRSF3,SRSF5,SRSF6,SRSF7,TRA2B,SMN2,SNRPD1,SNRPN,SON,SUPT6H,DDX39B,BUD31,PRPF4B,SRSF11,QKI,RBM39,RBM8A,MBNL2,RBM5,DDX39A,BCAS2,SLU7,SRSF10,CELF3,DDX20,PUF60,TFIP11,SYF2,TRA2A,CRNKL1,LARP7,LUC7L2,CDK12,CWC25,NRDE2,GPATCH1,RBM23,RBM22,MBNL3,PTBP2,RBM25,RRAGC,PRKRIP1,ESRP2,RBM4B,SRRM4,PHF5A,YTHDC1,SREK1,RBM24
1_Member	GO Biological Processes	GO:0006397	mRNA processing	-14.1399	-11.053	65/462	1655,1660,2332,3178,3187,4116,6426,6427,6428,6430,6431,6432,6434,6607,6632,6638,6651,6830,7919,8896,8899,9295,9444,9584,9939,10150,10181,10212,10286,10569,10772,10898,11189,11218,22827,22828,24144,25949,26995,29896,51340,51574,51593,51631,51755,54623,54883,55051,55094,55147,55696,55796,58155,58490,58517,79706,79869,80004,83759,84530,84844,91746,140890,221662,255967	DDX5,DHX9,FMR1,HNRNPA1,HNRNPH1,MAGOH,SRSF1,SRSF2,SRSF3,SRSF5,SRSF6,SRSF7,TRA2B,SMN2,SNRPD1,SNRPN,SON,SUPT6H,DDX39B,BUD31,PRPF4B,SRSF11,QKI,RBM39,RBM8A,MBNL2,RBM5,DDX39A,BCAS2,SLU7,SRSF10,CPSF4,CELF3,DDX20,PUF60,SCAF8,TFIP11,SYF2,TRUB2,TRA2A,CRNKL1,LARP7,SRRT,LUC7L2,CDK12,PAF1,CWC25,NRDE2,GPATCH1,RBM23,RBM22,MBNL3,PTBP2,RPRD1B,RBM25,PRKRIP1,CPSF7,ESRP2,RBM4B,SRRM4,PHF5A,YTHDC1,SREK1,RBM24,PAN3
1_Member	Reactome Gene Sets	R-HSA-8953854	Metabolism of RNA	-13.991	-10.9584	82/674	1655,1660,1973,2107,2965,3178,3187,3304,4116,4234,5094,5515,5682,5705,5718,6426,6427,6428,6430,6431,6432,6434,6607,6632,6638,7316,7538,7919,8896,8926,9125,9188,9295,9939,9972,10181,10212,10286,10482,10569,10772,10813,10898,11056,11218,11325,11340,22827,22894,23350,23481,23644,24144,25949,26097,27042,51340,51388,51593,51602,51605,54482,54883,55181,55623,55644,55696,55720,55749,55781,56006,56902,65…	DDX5,DHX9,EIF4A1,ETF1,GTF2H1,HNRNPA1,HNRNPH1,HSPA1B,MAGOH,METTL1,PCBP2,PPP2CA,PSMA1,PSMC5,PSMD12,SRSF1,SRSF2,SRSF3,SRSF5,SRSF6,SRSF7,TRA2B,SMN2,SNRPD1,SNRPN,UBC,ZFP36,DDX39B,BUD31,SNURF,CNOT9,DDX21,SRSF11,RBM8A,NUP153,RBM5,DDX39A,BCAS2,NXF1,SLU7,SRSF10,UTP14A,CPSF4,DDX52,DDX20,DDX42,EXOSC8,PUF60,DIS3,U2SURP,PES1,EDC4,TFIP11,SYF2,CHTOP,UTP25,CRNKL1,NIP7,SRRT,NOP58,TRMT6,TRMT13,CWC25,SMG8,THUMPD1,O…
1_Member	Reactome Gene Sets	R-HSA-72163	mRNA Splicing - Major Pathway	-13.738	-10.7302	38/184	1655,1660,3178,3187,4116,5094,6426,6427,6428,6430,6431,6432,6434,6632,6638,8896,8926,9295,9939,10181,10286,10569,10772,10898,11325,22827,23350,24144,25949,51340,51593,54883,55696,55749,65109,79869,84844,85313	DDX5,DHX9,HNRNPA1,HNRNPH1,MAGOH,PCBP2,SRSF1,SRSF2,SRSF3,SRSF5,SRSF6,SRSF7,TRA2B,SNRPD1,SNRPN,BUD31,SNURF,SRSF11,RBM8A,RBM5,BCAS2,SLU7,SRSF10,CPSF4,DDX42,PUF60,U2SURP,TFIP11,SYF2,CRNKL1,SRRT,CWC25,RBM22,CCAR1,UPF3B,CPSF7,PHF5A,PPIL4
1_Member	Reactome Gene Sets	R-HSA-72172	mRNA Splicing	-13.1174	-10.1553	38/192	1655,1660,3178,3187,4116,5094,6426,6427,6428,6430,6431,6432,6434,6632,6638,8896,8926,9295,9939,10181,10286,10569,10772,10898,11325,22827,23350,24144,25949,51340,51593,54883,55696,55749,65109,79869,84844,85313	DDX5,DHX9,HNRNPA1,HNRNPH1,MAGOH,PCBP2,SRSF1,SRSF2,SRSF3,SRSF5,SRSF6,SRSF7,TRA2B,SNRPD1,SNRPN,BUD31,SNURF,SRSF11,RBM8A,RBM5,BCAS2,SLU7,SRSF10,CPSF4,DDX42,PUF60,U2SURP,TFIP11,SYF2,CRNKL1,SRRT,CWC25,RBM22,CCAR1,UPF3B,CPSF7,PHF5A,PPIL4
1_Member	Reactome Gene Sets	R-HSA-72203	Processing of Capped Intron-Containing Pre-mRNA	-12.8358	-9.91513	43/245	1655,1660,3178,3187,4116,5094,6426,6427,6428,6430,6431,6432,6434,6632,6638,7919,8896,8926,9295,9939,9972,10181,10212,10286,10482,10569,10772,10898,11325,22827,23350,24144,25949,26097,51340,51593,54883,55696,55749,65109,79869,84844,85313	DDX5,DHX9,HNRNPA1,HNRNPH1,MAGOH,PCBP2,SRSF1,SRSF2,SRSF3,SRSF5,SRSF6,SRSF7,TRA2B,SNRPD1,SNRPN,DDX39B,BUD31,SNURF,SRSF11,RBM8A,NUP153,RBM5,DDX39A,BCAS2,NXF1,SLU7,SRSF10,CPSF4,DDX42,PUF60,U2SURP,TFIP11,SYF2,CHTOP,CRNKL1,SRRT,CWC25,RBM22,CCAR1,UPF3B,CPSF7,PHF5A,PPIL4
1_Member	GO Biological Processes	GO:0000381	regulation of alternative mRNA splicing, via spliceosome	-10.6265	-7.89495	19/60	1655,2332,3178,4116,5978,6427,6431,6434,9939,10150,10181,11189,22827,55796,58517,64783,84530,91746,221662	DDX5,FMR1,HNRNPA1,MAGOH,REST,SRSF2,SRSF6,TRA2B,RBM8A,MBNL2,RBM5,CELF3,PUF60,MBNL3,RBM25,RBM15,SRRM4,YTHDC1,RBM24
1_Member	GO Biological Processes	GO:0000377	RNA splicing, via transesterification reactions with bulged adenosine as nucleophile	-9.73449	-7.11801	40/268	1655,1660,3178,3187,4116,6426,6427,6428,6430,6431,6432,6434,6607,6632,6638,7919,8896,8899,9939,10181,10212,10286,10569,10772,11189,11218,22827,24144,25949,29896,51340,51631,54883,55094,55696,58155,80004,83759,84844,91746	DDX5,DHX9,HNRNPA1,HNRNPH1,MAGOH,SRSF1,SRSF2,SRSF3,SRSF5,SRSF6,SRSF7,TRA2B,SMN2,SNRPD1,SNRPN,DDX39B,BUD31,PRPF4B,RBM8A,RBM5,DDX39A,BCAS2,SLU7,SRSF10,CELF3,DDX20,PUF60,TFIP11,SYF2,TRA2A,CRNKL1,LUC7L2,CWC25,GPATCH1,RBM22,PTBP2,ESRP2,RBM4B,PHF5A,YTHDC1
1_Member	GO Biological Processes	GO:0000398	mRNA splicing, via spliceosome	-9.73449	-7.11801	40/268	1655,1660,3178,3187,4116,6426,6427,6428,6430,6431,6432,6434,6607,6632,6638,7919,8896,8899,9939,10181,10212,10286,10569,10772,11189,11218,22827,24144,25949,29896,51340,51631,54883,55094,55696,58155,80004,83759,84844,91746	DDX5,DHX9,HNRNPA1,HNRNPH1,MAGOH,SRSF1,SRSF2,SRSF3,SRSF5,SRSF6,SRSF7,TRA2B,SMN2,SNRPD1,SNRPN,DDX39B,BUD31,PRPF4B,RBM8A,RBM5,DDX39A,BCAS2,SLU7,SRSF10,CELF3,DDX20,PUF60,TFIP11,SYF2,TRA2A,CRNKL1,LUC7L2,CWC25,GPATCH1,RBM22,PTBP2,ESRP2,RBM4B,PHF5A,YTHDC1
1_Member	GO Biological Processes	GO:0000375	RNA splicing, via transesterification reactions	-9.53732	-6.98184	40/272	1655,1660,3178,3187,4116,6426,6427,6428,6430,6431,6432,6434,6607,6632,6638,7919,8896,8899,9939,10181,10212,10286,10569,10772,11189,11218,22827,24144,25949,29896,51340,51631,54883,55094,55696,58155,80004,83759,84844,91746	DDX5,DHX9,HNRNPA1,HNRNPH1,MAGOH,SRSF1,SRSF2,SRSF3,SRSF5,SRSF6,SRSF7,TRA2B,SMN2,SNRPD1,SNRPN,DDX39B,BUD31,PRPF4B,RBM8A,RBM5,DDX39A,BCAS2,SLU7,SRSF10,CELF3,DDX20,PUF60,TFIP11,SYF2,TRA2A,CRNKL1,LUC7L2,CWC25,GPATCH1,RBM22,PTBP2,ESRP2,RBM4B,PHF5A,YTHDC1
1_Member	KEGG Pathway	hsa03040	Spliceosome	-8.76776	-6.26814	27/147	1655,3178,3304,4116,6426,6427,6428,6430,6431,6432,6434,6632,7919,8896,9939,10286,10569,10772,11325,22827,23350,25949,29896,51340,55696,58517,84844	DDX5,HNRNPA1,HSPA1B,MAGOH,SRSF1,SRSF2,SRSF3,SRSF5,SRSF6,SRSF7,TRA2B,SNRPD1,DDX39B,BUD31,RBM8A,BCAS2,SLU7,SRSF10,DDX42,PUF60,U2SURP,SYF2,TRA2A,CRNKL1,RBM22,RBM25,PHF5A
2_Summary	Hallmark Gene Sets	M5890	HALLMARK TNFA SIGNALING VIA NFKB	-20.0507	-16.0887	48/200	19,182,595,650,694,1326,1827,1960,2114,2150,2152,2354,2643,2921,3164,3572,3624,4084,4170,4791,5187,5209,5271,5734,5966,5971,6385,7128,7130,7262,7538,7832,8013,8061,8553,8613,8660,8767,8878,9120,9314,10221,10365,10769,23645,24145,57007,79693	ABCA1,JAG1,CCND1,BMP2,BTG1,MAP3K8,RCAN1,EGR3,ETS2,F2RL1,F3,FOSB,GCH1,CXCL3,NR4A1,IL6ST,INHBA,MXD1,MCL1,NFKB2,PER1,PFKFB3,SERPINB8,PTGER4,REL,RELB,SDC4,TNFAIP3,TNFAIP6,PHLDA2,ZFP36,BTG2,NR4A3,FOSL1,BHLHE40,PLPP3,IRS2,RIPK2,SQSTM1,SLC16A6,KLF4,TRIB1,KLF2,PLK2,PPP1R15A,PANX1,ACKR3,YRDC
2_Member	Hallmark Gene Sets	M5890	HALLMARK TNFA SIGNALING VIA NFKB	-20.0507	-16.0887	48/200	19,182,595,650,694,1326,1827,1960,2114,2150,2152,2354,2643,2921,3164,3572,3624,4084,4170,4791,5187,5209,5271,5734,5966,5971,6385,7128,7130,7262,7538,7832,8013,8061,8553,8613,8660,8767,8878,9120,9314,10221,10365,10769,23645,24145,57007,79693	ABCA1,JAG1,CCND1,BMP2,BTG1,MAP3K8,RCAN1,EGR3,ETS2,F2RL1,F3,FOSB,GCH1,CXCL3,NR4A1,IL6ST,INHBA,MXD1,MCL1,NFKB2,PER1,PFKFB3,SERPINB8,PTGER4,REL,RELB,SDC4,TNFAIP3,TNFAIP6,PHLDA2,ZFP36,BTG2,NR4A3,FOSL1,BHLHE40,PLPP3,IRS2,RIPK2,SQSTM1,SLC16A6,KLF4,TRIB1,KLF2,PLK2,PPP1R15A,PANX1,ACKR3,YRDC
3_Summary	GO Biological Processes	GO:0060322	head development	-17.7201	-14.0591	99/789	306,357,474,552,650,652,657,801,805,835,836,1021,1497,1746,2033,2247,2263,2309,2622,2624,2735,3337,3397,3400,3624,3625,3670,3736,4036,4512,4838,5015,5122,5209,5629,5727,5997,6095,6434,6867,6926,7026,7763,7832,8320,8323,8655,8660,8820,8828,8867,8871,9148,9201,9919,10018,10579,10763,10818,22891,22931,22943,23035,23152,23266,23291,23353,27023,28514,29072,51075,51176,51199,51569,54407,54510,55773,560…	ANXA3,SHROOM2,ATOH1,AVPR1A,BMP2,BMP4,BMPR1A,CALM1,CALM2,CASP2,CASP3,CDK6,CTNS,DLX2,EP300,FGF2,FGFR2,FOXO3,GAS8,GATA2,GLI1,DNAJB1,ID1,ID4,INHBA,INHBB,ISL1,KCNA1,LRP2,COX1,NODAL,OTX2,PCSK1,PFKFB3,PROX1,PTCH1,RGS2,RORA,TRA2B,TACC1,TBX3,NR2F2,ZFAND5,BTG2,EOMES,FZD6,DYNLL1,IRS2,HESX1,NRP2,SYNJ1,SYNJ2,NEURL1,DCLK1,SEC16A,BCL2L11,TACC2,NES,FRS2,ZNF365,RAB18,DKK1,PHLPP2,CIC,ADGRL2,FBXW11,SUN1,FOXB1,DLL1,…
3_Member	GO Biological Processes	GO:0060322	head development	-17.7201	-14.0591	99/789	306,357,474,552,650,652,657,801,805,835,836,1021,1497,1746,2033,2247,2263,2309,2622,2624,2735,3337,3397,3400,3624,3625,3670,3736,4036,4512,4838,5015,5122,5209,5629,5727,5997,6095,6434,6867,6926,7026,7763,7832,8320,8323,8655,8660,8820,8828,8867,8871,9148,9201,9919,10018,10579,10763,10818,22891,22931,22943,23035,23152,23266,23291,23353,27023,28514,29072,51075,51176,51199,51569,54407,54510,55773,560…	ANXA3,SHROOM2,ATOH1,AVPR1A,BMP2,BMP4,BMPR1A,CALM1,CALM2,CASP2,CASP3,CDK6,CTNS,DLX2,EP300,FGF2,FGFR2,FOXO3,GAS8,GATA2,GLI1,DNAJB1,ID1,ID4,INHBA,INHBB,ISL1,KCNA1,LRP2,COX1,NODAL,OTX2,PCSK1,PFKFB3,PROX1,PTCH1,RGS2,RORA,TRA2B,TACC1,TBX3,NR2F2,ZFAND5,BTG2,EOMES,FZD6,DYNLL1,IRS2,HESX1,NRP2,SYNJ1,SYNJ2,NEURL1,DCLK1,SEC16A,BCL2L11,TACC2,NES,FRS2,ZNF365,RAB18,DKK1,PHLPP2,CIC,ADGRL2,FBXW11,SUN1,FOXB1,DLL1,…
3_Member	GO Biological Processes	GO:0007420	brain development	-17.0406	-13.4765	94/744	306,357,474,552,650,652,657,801,805,835,836,1021,1497,1746,2247,2263,2309,2622,2624,2735,3337,3397,3400,3624,3625,3670,3736,4036,4512,4838,5015,5122,5209,5629,5727,5997,6095,6434,6867,6926,7026,7832,8320,8323,8655,8660,8820,8828,8867,8871,9148,9201,9919,10018,10579,10763,10818,22891,22931,22943,23035,23152,23266,23291,23353,27023,28514,29072,51075,51176,51199,51569,54407,54510,55773,56006,57045,5…	ANXA3,SHROOM2,ATOH1,AVPR1A,BMP2,BMP4,BMPR1A,CALM1,CALM2,CASP2,CASP3,CDK6,CTNS,DLX2,FGF2,FGFR2,FOXO3,GAS8,GATA2,GLI1,DNAJB1,ID1,ID4,INHBA,INHBB,ISL1,KCNA1,LRP2,COX1,NODAL,OTX2,PCSK1,PFKFB3,PROX1,PTCH1,RGS2,RORA,TRA2B,TACC1,TBX3,NR2F2,BTG2,EOMES,FZD6,DYNLL1,IRS2,HESX1,NRP2,SYNJ1,SYNJ2,NEURL1,DCLK1,SEC16A,BCL2L11,TACC2,NES,FRS2,ZNF365,RAB18,DKK1,PHLPP2,CIC,ADGRL2,FBXW11,SUN1,FOXB1,DLL1,SETD2,TMX2,LE…
3_Member	GO Biological Processes	GO:0030900	forebrain development	-11.2413	-8.42989	52/374	306,474,552,650,652,657,836,1021,1746,2247,2263,2624,2735,3337,3400,3624,3625,3670,3736,4036,5015,5122,5629,6434,6867,6926,7026,7832,8320,8820,8828,9201,10579,10818,22943,23035,23353,27023,29072,51176,51199,54407,57045,63925,64398,79633,84287,170302,285025,374946,389549,431707	ANXA3,ATOH1,AVPR1A,BMP2,BMP4,BMPR1A,CASP3,CDK6,DLX2,FGF2,FGFR2,GATA2,GLI1,DNAJB1,ID4,INHBA,INHBB,ISL1,KCNA1,LRP2,OTX2,PCSK1,PROX1,TRA2B,TACC1,TBX3,NR2F2,BTG2,EOMES,HESX1,NRP2,DCLK1,TACC2,FRS2,DKK1,PHLPP2,SUN1,FOXB1,SETD2,LEF1,NIN,SLC38A2,TWSG1,ZNF335,PALS1,FAT4,ZDHHC16,ARX,CCDC141,DRAXIN,FEZF1,LHX8
3_Member	GO Biological Processes	GO:0021537	telencephalon development	-5.55595	-3.63335	30/246	306,474,552,650,652,836,1021,1746,3400,3624,3736,5629,6434,6867,7832,8320,10579,23035,23353,27023,51176,51199,54407,64398,79633,84287,170302,285025,374946,389549	ANXA3,ATOH1,AVPR1A,BMP2,BMP4,CASP3,CDK6,DLX2,ID4,INHBA,KCNA1,PROX1,TRA2B,TACC1,BTG2,EOMES,TACC2,PHLPP2,SUN1,FOXB1,LEF1,NIN,SLC38A2,PALS1,FAT4,ZDHHC16,ARX,CCDC141,DRAXIN,FEZF1
3_Member	GO Biological Processes	GO:0021543	pallium development	-4.24034	-2.54432	21/168	306,474,836,1021,1746,3400,3736,5629,6434,6867,7832,8320,10579,23035,23353,51176,54407,64398,79633,170302,285025	ANXA3,ATOH1,CASP3,CDK6,DLX2,ID4,KCNA1,PROX1,TRA2B,TACC1,BTG2,EOMES,TACC2,PHLPP2,SUN1,LEF1,SLC38A2,PALS1,FAT4,ARX,CCDC141
3_Member	GO Biological Processes	GO:0021761	limbic system development	-3.22628	-1.77077	14/107	306,836,1021,1746,2263,3400,3736,5629,6926,7832,8828,23035,27023,51176	ANXA3,CASP3,CDK6,DLX2,FGFR2,ID4,KCNA1,PROX1,TBX3,BTG2,NRP2,PHLPP2,FOXB1,LEF1
3_Member	GO Biological Processes	GO:0021766	hippocampus development	-2.35629	-1.14748	10/79	306,836,1021,1746,3400,3736,5629,7832,23035,51176	ANXA3,CASP3,CDK6,DLX2,ID4,KCNA1,PROX1,BTG2,PHLPP2,LEF1
3_Member	GO Biological Processes	GO:0021542	dentate gyrus development	-2.22093	-1.05653	4/16	1021,5629,7832,51176	CDK6,PROX1,BTG2,LEF1
4_Summary	GO Biological Processes	GO:0043009	chordate embryonic development	-16.5905	-13.1725	84/632	284,650,652,657,836,1045,1746,1999,2033,2263,2624,2625,3670,3955,4036,4097,4683,4838,4863,5100,5629,5727,5932,6046,6385,6665,6830,6926,7020,7026,7205,7249,7291,7320,7763,7779,7798,8061,8313,8320,8323,8451,8533,9221,9817,9927,10016,10018,10365,10370,22943,23493,25949,26097,26128,27022,27023,28514,29072,51119,51176,54700,54880,56006,56983,57167,57493,57619,57822,59343,63925,63978,79718,79728,79798,…	ANGPT1,BMP2,BMP4,BMPR1A,CASP3,CDX2,DLX2,ELF3,EP300,FGFR2,GATA2,GATA3,ISL1,LFNG,LRP2,MAFG,NBN,NODAL,NPAT,PCDH8,PROX1,PTCH1,RBBP8,BRD2,SDC4,SOX15,SUPT6H,TBX3,TFAP2A,NR2F2,TRIP6,TSC2,TWIST1,UBE2B,ZFAND5,SLC30A1,LUZP1,FOSL1,AXIN2,EOMES,FZD6,CUL4A,COPS3,NOLC1,KEAP1,MFN2,PDCD6,BCL2L11,KLF2,CITED2,DKK1,HEY2,SYF2,CHTOP,KIFBP,FOXD3,FOXB1,DLL1,SETD2,SBDS,LEF1,RRN3,BCOR,SMG9,POGLUT1,SALL4,HEG1,SHROOM3,GRHL3…
4_Member	GO Biological Processes	GO:0043009	chordate embryonic development	-16.5905	-13.1725	84/632	284,650,652,657,836,1045,1746,1999,2033,2263,2624,2625,3670,3955,4036,4097,4683,4838,4863,5100,5629,5727,5932,6046,6385,6665,6830,6926,7020,7026,7205,7249,7291,7320,7763,7779,7798,8061,8313,8320,8323,8451,8533,9221,9817,9927,10016,10018,10365,10370,22943,23493,25949,26097,26128,27022,27023,28514,29072,51119,51176,54700,54880,56006,56983,57167,57493,57619,57822,59343,63925,63978,79718,79728,79798,…	ANGPT1,BMP2,BMP4,BMPR1A,CASP3,CDX2,DLX2,ELF3,EP300,FGFR2,GATA2,GATA3,ISL1,LFNG,LRP2,MAFG,NBN,NODAL,NPAT,PCDH8,PROX1,PTCH1,RBBP8,BRD2,SDC4,SOX15,SUPT6H,TBX3,TFAP2A,NR2F2,TRIP6,TSC2,TWIST1,UBE2B,ZFAND5,SLC30A1,LUZP1,FOSL1,AXIN2,EOMES,FZD6,CUL4A,COPS3,NOLC1,KEAP1,MFN2,PDCD6,BCL2L11,KLF2,CITED2,DKK1,HEY2,SYF2,CHTOP,KIFBP,FOXD3,FOXB1,DLL1,SETD2,SBDS,LEF1,RRN3,BCOR,SMG9,POGLUT1,SALL4,HEG1,SHROOM3,GRHL3…
4_Member	GO Biological Processes	GO:0009792	embryo development ending in birth or egg hatching	-16.2292	-12.8692	85/653	284,650,652,657,836,1045,1746,1999,2033,2247,2263,2624,2625,3670,3955,4036,4097,4683,4838,4863,5100,5629,5727,5932,6046,6385,6665,6830,6926,7020,7026,7205,7249,7291,7320,7763,7779,7798,8061,8313,8320,8323,8451,8533,9221,9817,9927,10016,10018,10365,10370,22943,23493,25949,26097,26128,27022,27023,28514,29072,51119,51176,54700,54880,56006,56983,57167,57493,57619,57822,59343,63925,63978,79718,79728,7…	ANGPT1,BMP2,BMP4,BMPR1A,CASP3,CDX2,DLX2,ELF3,EP300,FGF2,FGFR2,GATA2,GATA3,ISL1,LFNG,LRP2,MAFG,NBN,NODAL,NPAT,PCDH8,PROX1,PTCH1,RBBP8,BRD2,SDC4,SOX15,SUPT6H,TBX3,TFAP2A,NR2F2,TRIP6,TSC2,TWIST1,UBE2B,ZFAND5,SLC30A1,LUZP1,FOSL1,AXIN2,EOMES,FZD6,CUL4A,COPS3,NOLC1,KEAP1,MFN2,PDCD6,BCL2L11,KLF2,CITED2,DKK1,HEY2,SYF2,CHTOP,KIFBP,FOXD3,FOXB1,DLL1,SETD2,SBDS,LEF1,RRN3,BCOR,SMG9,POGLUT1,SALL4,HEG1,SHROOM3,…
4_Member	GO Biological Processes	GO:0001701	in utero embryonic development	-12.4752	-9.57387	55/382	284,650,657,1045,1999,2263,2624,2625,4097,4683,4838,4863,5727,5932,6665,6830,6926,7026,7291,7320,7763,7779,8061,8320,8451,8533,9817,9927,10018,10365,10370,23493,25949,26097,26128,27022,29072,51119,51176,54700,54880,56006,57167,57493,59343,63925,63978,79718,79728,79798,79977,91746,123920,146923,201163	ANGPT1,BMP2,BMPR1A,CDX2,ELF3,FGFR2,GATA2,GATA3,MAFG,NBN,NODAL,NPAT,PTCH1,RBBP8,SOX15,SUPT6H,TBX3,NR2F2,TWIST1,UBE2B,ZFAND5,SLC30A1,FOSL1,EOMES,CUL4A,COPS3,KEAP1,MFN2,BCL2L11,KLF2,CITED2,HEY2,SYF2,CHTOP,KIFBP,FOXD3,SETD2,SBDS,LEF1,RRN3,BCOR,SMG9,SALL4,HEG1,SENP2,ZNF335,PRDM14,TBL1XR1,PALB2,ARMC5,GRHL2,YTHDC1,CMTM3,RUNDC1,FLCN
4_Member	GO Biological Processes	GO:0048729	tissue morphogenesis	-10.4177	-7.69871	65/557	182,650,652,657,760,780,836,1948,2195,2247,2263,2625,3400,3624,3670,4036,4193,4488,4838,5100,5629,5727,6046,6385,6926,7020,7249,7291,7414,7798,8320,8323,8820,8828,9314,10370,10468,10630,10818,22943,23493,26585,28514,29072,51176,51301,55366,57045,57167,57493,57619,57822,64398,64399,64412,64783,65009,79798,79971,79977,80004,84962,144165,153572,286204	JAG1,BMP2,BMP4,BMPR1A,CA2,DDR1,CASP3,EFNB2,FAT1,FGF2,FGFR2,GATA3,ID4,INHBA,ISL1,LRP2,MDM2,MSX2,NODAL,PCDH8,PROX1,PTCH1,BRD2,SDC4,TBX3,TFAP2A,TSC2,TWIST1,VCL,LUZP1,EOMES,FZD6,HESX1,NRP2,KLF4,CITED2,FST,PDPN,FRS2,DKK1,HEY2,GREM1,DLL1,SETD2,LEF1,GCNT4,LGR4,TWSG1,SALL4,HEG1,SHROOM3,GRHL3,PALS1,HHIP,GZF1,RBM15,NDRG4,ARMC5,WLS,GRHL2,ESRP2,AJUBA,PRICKLE1,IRX2,CRB2
4_Member	GO Biological Processes	GO:0002009	morphogenesis of an epithelium	-7.98552	-5.64009	51/447	182,650,652,760,780,836,1948,2195,2247,2263,2625,3400,4036,4488,4838,5100,5629,5727,6046,6385,6926,7020,7249,7291,7414,7798,8323,8820,9314,10370,10468,10630,10818,26585,28514,29072,51176,55366,57167,57619,57822,64398,64399,64412,64783,65009,79977,80004,84962,144165,153572	JAG1,BMP2,BMP4,CA2,DDR1,CASP3,EFNB2,FAT1,FGF2,FGFR2,GATA3,ID4,LRP2,MSX2,NODAL,PCDH8,PROX1,PTCH1,BRD2,SDC4,TBX3,TFAP2A,TSC2,TWIST1,VCL,LUZP1,FZD6,HESX1,KLF4,CITED2,FST,PDPN,FRS2,GREM1,DLL1,SETD2,LEF1,LGR4,SALL4,SHROOM3,GRHL3,PALS1,HHIP,GZF1,RBM15,NDRG4,GRHL2,ESRP2,AJUBA,PRICKLE1,IRX2
4_Member	GO Biological Processes	GO:0072175	epithelial tube formation	-7.9154	-5.59684	24/130	652,836,2263,2625,4036,4838,5629,5727,6046,6385,7249,7291,7798,8323,8820,10370,26585,29072,57167,57619,57822,79977,144165,153572	BMP4,CASP3,FGFR2,GATA3,LRP2,NODAL,PROX1,PTCH1,BRD2,SDC4,TSC2,TWIST1,LUZP1,FZD6,HESX1,CITED2,GREM1,SETD2,SALL4,SHROOM3,GRHL3,GRHL2,PRICKLE1,IRX2
4_Member	GO Biological Processes	GO:0048598	embryonic morphogenesis	-7.78385	-5.49853	60/576	474,652,657,836,1294,1303,1746,2114,2247,2263,2624,2625,2735,3624,3679,3685,4036,4488,4838,5015,5100,5629,5727,6046,6385,6926,7020,7249,7291,7798,8013,8320,8323,8820,9314,10018,10370,10818,22943,25949,26585,28514,29072,51176,54623,56983,57045,57167,57619,57822,64398,65009,79798,79971,79977,116039,144165,153572,204851,286204	ATOH1,BMP4,BMPR1A,CASP3,COL7A1,COL12A1,DLX2,ETS2,FGF2,FGFR2,GATA2,GATA3,GLI1,INHBA,ITGA7,ITGAV,LRP2,MSX2,NODAL,OTX2,PCDH8,PROX1,PTCH1,BRD2,SDC4,TBX3,TFAP2A,TSC2,TWIST1,LUZP1,NR4A3,EOMES,FZD6,HESX1,KLF4,BCL2L11,CITED2,FRS2,DKK1,SYF2,GREM1,DLL1,SETD2,LEF1,PAF1,POGLUT1,TWSG1,SALL4,SHROOM3,GRHL3,PALS1,NDRG4,ARMC5,WLS,GRHL2,OSR2,PRICKLE1,IRX2,HIPK1,CRB2
4_Member	GO Biological Processes	GO:0016331	morphogenesis of embryonic epithelium	-7.71888	-5.45584	25/143	652,836,2263,2625,4036,4838,5100,5727,6046,6385,7020,7249,7291,7798,8323,10370,26585,29072,57167,57619,57822,64398,79977,144165,153572	BMP4,CASP3,FGFR2,GATA3,LRP2,NODAL,PCDH8,PTCH1,BRD2,SDC4,TFAP2A,TSC2,TWIST1,LUZP1,FZD6,CITED2,GREM1,SETD2,SALL4,SHROOM3,GRHL3,PALS1,GRHL2,PRICKLE1,IRX2
4_Member	GO Biological Processes	GO:0035148	tube formation	-7.53233	-5.3146	25/146	652,836,2263,2625,4036,4838,5629,5727,6046,6385,7249,7291,7798,8323,8820,10018,10370,26585,29072,57167,57619,57822,79977,144165,153572	BMP4,CASP3,FGFR2,GATA3,LRP2,NODAL,PROX1,PTCH1,BRD2,SDC4,TSC2,TWIST1,LUZP1,FZD6,HESX1,BCL2L11,CITED2,GREM1,SETD2,SALL4,SHROOM3,GRHL3,GRHL2,PRICKLE1,IRX2
4_Member	GO Biological Processes	GO:0060562	epithelial tube morphogenesis	-7.02593	-4.87683	38/307	650,652,780,836,1948,2247,2263,2625,4036,4488,4838,5629,5727,6046,6385,6926,7249,7291,7798,8323,8820,10370,26585,28514,29072,51176,55366,57167,57619,57822,64399,64412,64783,65009,79977,80004,144165,153572	BMP2,BMP4,DDR1,CASP3,EFNB2,FGF2,FGFR2,GATA3,LRP2,MSX2,NODAL,PROX1,PTCH1,BRD2,SDC4,TBX3,TSC2,TWIST1,LUZP1,FZD6,HESX1,CITED2,GREM1,DLL1,SETD2,LEF1,LGR4,SALL4,SHROOM3,GRHL3,HHIP,GZF1,RBM15,NDRG4,GRHL2,ESRP2,PRICKLE1,IRX2
4_Member	GO Biological Processes	GO:0001838	embryonic epithelial tube formation	-6.47435	-4.4127	21/122	652,836,2625,4036,4838,5727,6046,6385,7249,7291,7798,8323,10370,26585,29072,57167,57619,57822,79977,144165,153572	BMP4,CASP3,GATA3,LRP2,NODAL,PTCH1,BRD2,SDC4,TSC2,TWIST1,LUZP1,FZD6,CITED2,GREM1,SETD2,SALL4,SHROOM3,GRHL3,GRHL2,PRICKLE1,IRX2
4_Member	GO Biological Processes	GO:0014020	primary neural tube formation	-6.27711	-4.25212	18/95	652,836,4036,4838,5727,6046,6385,7249,7291,7798,8323,10370,29072,57167,57619,57822,79977,144165	BMP4,CASP3,LRP2,NODAL,PTCH1,BRD2,SDC4,TSC2,TWIST1,LUZP1,FZD6,CITED2,SETD2,SALL4,SHROOM3,GRHL3,GRHL2,PRICKLE1
4_Member	GO Biological Processes	GO:0001841	neural tube formation	-5.74114	-3.79196	18/103	652,836,4036,4838,5727,6046,6385,7249,7291,7798,8323,10370,29072,57167,57619,57822,79977,144165	BMP4,CASP3,LRP2,NODAL,PTCH1,BRD2,SDC4,TSC2,TWIST1,LUZP1,FZD6,CITED2,SETD2,SALL4,SHROOM3,GRHL3,GRHL2,PRICKLE1
4_Member	GO Biological Processes	GO:0007507	heart development	-5.42722	-3.5202	51/541	182,287,650,652,657,836,1525,1982,2033,2247,2263,2625,3670,4000,4036,4193,4488,4838,5629,5727,5978,6261,6926,7249,7291,7798,8313,8320,8828,9260,10021,10269,10370,10818,22980,23493,27295,28514,29072,54880,56006,56950,57167,57493,59343,64783,65009,79977,84287,144165,221662	JAG1,ANK2,BMP2,BMP4,BMPR1A,CASP3,CXADR,EIF4G2,EP300,FGF2,FGFR2,GATA3,ISL1,LMNA,LRP2,MDM2,MSX2,NODAL,PROX1,PTCH1,REST,RYR1,TBX3,TSC2,TWIST1,LUZP1,AXIN2,EOMES,NRP2,PDLIM7,HCN4,ZMPSTE24,CITED2,FRS2,TCF25,HEY2,PDLIM3,DLL1,SETD2,BCOR,SMG9,SMYD2,SALL4,HEG1,SENP2,RBM15,NDRG4,GRHL2,ZDHHC16,PRICKLE1,RBM24
4_Member	GO Biological Processes	GO:0001843	neural tube closure	-5.339	-3.45253	16/89	652,836,4036,5727,6046,6385,7249,7291,8323,10370,29072,57167,57619,57822,79977,144165	BMP4,CASP3,LRP2,PTCH1,BRD2,SDC4,TSC2,TWIST1,FZD6,CITED2,SETD2,SALL4,SHROOM3,GRHL3,GRHL2,PRICKLE1
4_Member	GO Biological Processes	GO:0060606	tube closure	-5.27357	-3.39893	16/90	652,836,4036,5727,6046,6385,7249,7291,8323,10370,29072,57167,57619,57822,79977,144165	BMP4,CASP3,LRP2,PTCH1,BRD2,SDC4,TSC2,TWIST1,FZD6,CITED2,SETD2,SALL4,SHROOM3,GRHL3,GRHL2,PRICKLE1
4_Member	GO Biological Processes	GO:0021915	neural tube development	-4.34477	-2.62758	20/153	652,836,4036,4838,5629,5727,6046,6385,7249,7291,7798,8323,10370,27023,29072,57167,57619,57822,79977,144165	BMP4,CASP3,LRP2,NODAL,PROX1,PTCH1,BRD2,SDC4,TSC2,TWIST1,LUZP1,FZD6,CITED2,FOXB1,SETD2,SALL4,SHROOM3,GRHL3,GRHL2,PRICKLE1
5_Summary	KEGG Pathway	hsa05168	Herpes simplex virus 1 infection	-15.2988	-12.0772	70/495	836,3054,3459,6426,6427,6428,6430,6431,6432,7249,7551,7553,7556,7562,7565,7574,7596,7633,7637,7639,7699,7710,7748,7752,7772,8890,9310,9451,10379,10482,10794,10795,25799,27153,51710,57343,57541,57786,59348,65251,79230,79744,79898,79973,80110,84765,115509,126068,147657,147929,147948,155061,162239,163071,163227,170959,170960,171392,199692,201514,253639,284349,284371,339318,348327,374899,388569,73005…	CASP3,HCFC1,IFNGR1,SRSF1,SRSF2,SRSF3,SRSF5,SRSF6,SRSF7,TSC2,ZNF3,ZNF7,ZNF10,ZNF708,ZNF17,ZNF26,ZNF45,ZNF79,ZNF84,ZNF85,ZNF140,ZNF154,ZNF195,ZNF200,ZNF229,EIF2B4,ZNF235,EIF2AK3,IRF9,NXF1,ZNF460,ZNF268,ZNF324,ZNF777,ZNF44,ZNF304,ZNF398,RBAK,ZNF350,ZNF649,ZNF557,ZNF419,ZNF613,ZNF442,ZNF614,ZNF577,ZNF689,ZNF441,ZNF480,ZNF565,ZNF582,ZNF746,ZFP1,ZNF114,ZNF100,ZNF431,ZNF721,ZNF675,ZNF627,ZNF584,ZNF620,Z…
5_Member	KEGG Pathway	hsa05168	Herpes simplex virus 1 infection	-15.2988	-12.0772	70/495	836,3054,3459,6426,6427,6428,6430,6431,6432,7249,7551,7553,7556,7562,7565,7574,7596,7633,7637,7639,7699,7710,7748,7752,7772,8890,9310,9451,10379,10482,10794,10795,25799,27153,51710,57343,57541,57786,59348,65251,79230,79744,79898,79973,80110,84765,115509,126068,147657,147929,147948,155061,162239,163071,163227,170959,170960,171392,199692,201514,253639,284349,284371,339318,348327,374899,388569,73005…	CASP3,HCFC1,IFNGR1,SRSF1,SRSF2,SRSF3,SRSF5,SRSF6,SRSF7,TSC2,ZNF3,ZNF7,ZNF10,ZNF708,ZNF17,ZNF26,ZNF45,ZNF79,ZNF84,ZNF85,ZNF140,ZNF154,ZNF195,ZNF200,ZNF229,EIF2B4,ZNF235,EIF2AK3,IRF9,NXF1,ZNF460,ZNF268,ZNF324,ZNF777,ZNF44,ZNF304,ZNF398,RBAK,ZNF350,ZNF649,ZNF557,ZNF419,ZNF613,ZNF442,ZNF614,ZNF577,ZNF689,ZNF441,ZNF480,ZNF565,ZNF582,ZNF746,ZFP1,ZNF114,ZNF100,ZNF431,ZNF721,ZNF675,ZNF627,ZNF584,ZNF620,Z…
6_Summary	Reactome Gene Sets	R-HSA-8953897	Cellular responses to stimuli	-14.6335	-11.4497	93/798	37,440,526,528,533,571,815,1021,1030,1465,1728,1783,2033,2077,2114,2729,2730,2908,3162,3301,3304,3313,3320,3337,3397,4000,4097,4189,4193,4493,4494,4495,4496,4499,4501,4502,4512,4513,4514,4520,4683,5598,5682,5705,5718,6095,6118,6734,6782,7316,7353,7846,7975,8204,8353,8649,8655,8878,9134,9451,9550,9709,9817,9972,10370,10381,10808,11340,22894,23112,23645,26353,27000,27327,29882,51182,51382,51726,557…	ACADVL,ASNS,ATP6V1B2,ATP6V1C1,ATP6V0B,BACH1,CAMK2A,CDK6,CDKN2B,CSRP1,NQO1,DYNC1LI2,EP300,ERF,ETS2,GCLC,GCLM,NR3C1,HMOX1,DNAJA1,HSPA1B,HSPA9,HSP90AA1,DNAJB1,ID1,LMNA,MAFG,DNAJB9,MDM2,MT1E,MT1F,MT1G,MT1H,MT1M,MT1X,MT2A,COX1,COX2,COX3,MTF1,NBN,MAPK7,PSMA1,PSMC5,PSMD12,RORA,RPA2,SRPRA,HSPA13,UBC,UFD1,TUBA1A,MAFK,NRIP1,H3C6,LAMTOR3,DYNLL1,SQSTM1,CCNE2,EIF2AK3,ATP6V1G1,HERPUD1,KEAP1,NUP153,CITED2,TUBB3…
6_Member	Reactome Gene Sets	R-HSA-8953897	Cellular responses to stimuli	-14.6335	-11.4497	93/798	37,440,526,528,533,571,815,1021,1030,1465,1728,1783,2033,2077,2114,2729,2730,2908,3162,3301,3304,3313,3320,3337,3397,4000,4097,4189,4193,4493,4494,4495,4496,4499,4501,4502,4512,4513,4514,4520,4683,5598,5682,5705,5718,6095,6118,6734,6782,7316,7353,7846,7975,8204,8353,8649,8655,8878,9134,9451,9550,9709,9817,9972,10370,10381,10808,11340,22894,23112,23645,26353,27000,27327,29882,51182,51382,51726,557…	ACADVL,ASNS,ATP6V1B2,ATP6V1C1,ATP6V0B,BACH1,CAMK2A,CDK6,CDKN2B,CSRP1,NQO1,DYNC1LI2,EP300,ERF,ETS2,GCLC,GCLM,NR3C1,HMOX1,DNAJA1,HSPA1B,HSPA9,HSP90AA1,DNAJB1,ID1,LMNA,MAFG,DNAJB9,MDM2,MT1E,MT1F,MT1G,MT1H,MT1M,MT1X,MT2A,COX1,COX2,COX3,MTF1,NBN,MAPK7,PSMA1,PSMC5,PSMD12,RORA,RPA2,SRPRA,HSPA13,UBC,UFD1,TUBA1A,MAFK,NRIP1,H3C6,LAMTOR3,DYNLL1,SQSTM1,CCNE2,EIF2AK3,ATP6V1G1,HERPUD1,KEAP1,NUP153,CITED2,TUBB3…
6_Member	Reactome Gene Sets	R-HSA-2262752	Cellular responses to stress	-11.2884	-8.4567	84/784	37,440,526,528,533,571,815,1021,1030,1728,1783,2033,2077,2114,2729,2730,2908,3162,3301,3304,3313,3320,3337,3397,4000,4097,4189,4193,4512,4513,4514,4683,5598,5682,5705,5718,6095,6118,6734,6782,7316,7353,7846,7975,8204,8353,8649,8655,8878,9134,9451,9550,9709,9817,9972,10370,10381,10808,11340,22894,23112,23645,26353,27000,27327,29882,51182,51382,51726,55738,55846,58477,64061,64121,64764,79594,79718,…	ACADVL,ASNS,ATP6V1B2,ATP6V1C1,ATP6V0B,BACH1,CAMK2A,CDK6,CDKN2B,NQO1,DYNC1LI2,EP300,ERF,ETS2,GCLC,GCLM,NR3C1,HMOX1,DNAJA1,HSPA1B,HSPA9,HSP90AA1,DNAJB1,ID1,LMNA,MAFG,DNAJB9,MDM2,COX1,COX2,COX3,NBN,MAPK7,PSMA1,PSMC5,PSMD12,RORA,RPA2,SRPRA,HSPA13,UBC,UFD1,TUBA1A,MAFK,NRIP1,H3C6,LAMTOR3,DYNLL1,SQSTM1,CCNE2,EIF2AK3,ATP6V1G1,HERPUD1,KEAP1,NUP153,CITED2,TUBB3,HSPH1,EXOSC8,DIS3,TNRC6B,PPP1R15A,HSPB8,DNAJC…
7_Summary	GO Biological Processes	GO:0080135	regulation of cellular response to stress	-14.5312	-11.3821	87/723	650,652,857,1236,1407,1540,1655,1660,1845,1859,2033,2150,2308,2309,2332,2643,2874,3301,3337,4170,4189,4193,5187,5514,5582,5598,5932,5978,6118,6314,6595,6605,7291,7398,7430,7919,8013,8193,8313,8451,8533,8737,8767,9275,9314,9451,9479,9618,9709,9774,9894,10018,10114,10269,10629,10912,10987,22891,23005,23347,23645,24144,26122,27000,27097,29072,51111,51547,51562,54407,54556,54617,54891,55031,55086,551…	BMP2,BMP4,CAV1,CCR7,CRY1,CYLD,DDX5,DHX9,DUSP3,DYRK1A,EP300,F2RL1,FOXO1,FOXO3,FMR1,GCH1,GPS2,DNAJA1,DNAJB1,MCL1,DNAJB9,MDM2,PER1,PPP1R10,PRKCG,MAPK7,RBBP8,REST,RPA2,ATXN7,SMARCA2,SMARCE1,TWIST1,USP1,EZR,DDX39B,NR4A3,DPF1,AXIN2,CUL4A,COPS3,RIPK1,RIPK2,BCL7B,KLF4,EIF2AK3,MAPK8IP1,TRAF4,HERPUD1,BCLAF1,TELO2,BCL2L11,HIPK3,ZMPSTE24,TAF6L,GADD45G,COPS5,ZNF365,MAPKBP1,SMCHD1,PPP1R15A,TFIP11,EPC2,DNAJC2,T…
7_Member	GO Biological Processes	GO:0080135	regulation of cellular response to stress	-14.5312	-11.3821	87/723	650,652,857,1236,1407,1540,1655,1660,1845,1859,2033,2150,2308,2309,2332,2643,2874,3301,3337,4170,4189,4193,5187,5514,5582,5598,5932,5978,6118,6314,6595,6605,7291,7398,7430,7919,8013,8193,8313,8451,8533,8737,8767,9275,9314,9451,9479,9618,9709,9774,9894,10018,10114,10269,10629,10912,10987,22891,23005,23347,23645,24144,26122,27000,27097,29072,51111,51547,51562,54407,54556,54617,54891,55031,55086,551…	BMP2,BMP4,CAV1,CCR7,CRY1,CYLD,DDX5,DHX9,DUSP3,DYRK1A,EP300,F2RL1,FOXO1,FOXO3,FMR1,GCH1,GPS2,DNAJA1,DNAJB1,MCL1,DNAJB9,MDM2,PER1,PPP1R10,PRKCG,MAPK7,RBBP8,REST,RPA2,ATXN7,SMARCA2,SMARCE1,TWIST1,USP1,EZR,DDX39B,NR4A3,DPF1,AXIN2,CUL4A,COPS3,RIPK1,RIPK2,BCL7B,KLF4,EIF2AK3,MAPK8IP1,TRAF4,HERPUD1,BCLAF1,TELO2,BCL2L11,HIPK3,ZMPSTE24,TAF6L,GADD45G,COPS5,ZNF365,MAPKBP1,SMCHD1,PPP1R15A,TFIP11,EPC2,DNAJC2,T…
7_Member	GO Biological Processes	GO:0051052	regulation of DNA metabolic process	-12.9986	-10.0578	69/537	306,466,908,990,1660,2247,2625,2735,3178,3320,4174,4176,4297,4683,5514,5515,5582,5932,5983,5985,6118,6314,6595,6605,6830,7126,7270,7291,7320,7398,8193,8313,8451,9275,9314,10269,10629,22891,23338,23347,24144,26122,26585,27000,27097,27154,29072,51111,51547,54107,54556,54617,54891,55086,55183,55929,56916,56943,57695,59343,63922,63978,64061,79596,79977,80314,201163,225689,283899	ANXA3,ATF1,CCT6A,CDC6,DHX9,FGF2,GATA3,GLI1,HNRNPA1,HSP90AA1,MCM5,MCM7,KMT2A,NBN,PPP1R10,PPP2CA,PRKCG,RBBP8,RFC3,RFC5,RPA2,ATXN7,SMARCA2,SMARCE1,SUPT6H,TNFAIP1,TTF1,TWIST1,UBE2B,USP1,DPF1,AXIN2,CUL4A,BCL7B,KLF4,ZMPSTE24,TAF6L,ZNF365,JADE2,SMCHD1,TFIP11,EPC2,GREM1,DNAJC2,TAF5L,BRPF3,SETD2,KMT5B,SIRT7,POLE3,ING3,INO80,INO80D,RADX,RIF1,DMAP1,SMARCAD1,ENY2,USP37,SENP2,CHTF18,PRDM14,TSPYL2,OBI1,GRHL2,E…
7_Member	GO Biological Processes	GO:2001020	regulation of response to DNA damage stimulus	-11.1511	-8.36518	46/307	1407,1655,1660,1859,2332,4170,4193,5514,5582,5932,6118,6314,6595,6605,7291,7398,7919,8193,8313,8451,8533,9275,9774,9894,10269,10629,22891,23347,24144,26122,27097,29072,51111,51547,54556,54617,54891,55031,55086,55183,55929,56943,56950,57007,80314,283899	CRY1,DDX5,DHX9,DYRK1A,FMR1,MCL1,MDM2,PPP1R10,PRKCG,RBBP8,RPA2,ATXN7,SMARCA2,SMARCE1,TWIST1,USP1,DDX39B,DPF1,AXIN2,CUL4A,COPS3,BCL7B,BCLAF1,TELO2,ZMPSTE24,TAF6L,ZNF365,SMCHD1,TFIP11,EPC2,TAF5L,SETD2,KMT5B,SIRT7,ING3,INO80,INO80D,USP47,RADX,RIF1,DMAP1,ENY2,SMYD2,ACKR3,EPC1,INO80E
7_Member	GO Biological Processes	GO:0006282	regulation of DNA repair	-7.58672	-5.33228	31/210	1660,5582,5932,6118,6314,6595,6605,7291,7398,8193,8313,8451,9275,10629,22891,23347,24144,26122,27097,29072,51111,51547,54556,54617,54891,55086,55183,55929,56943,80314,283899	DHX9,PRKCG,RBBP8,RPA2,ATXN7,SMARCA2,SMARCE1,TWIST1,USP1,DPF1,AXIN2,CUL4A,BCL7B,TAF6L,ZNF365,SMCHD1,TFIP11,EPC2,TAF5L,SETD2,KMT5B,SIRT7,ING3,INO80,INO80D,RADX,RIF1,DMAP1,ENY2,EPC1,INO80E
7_Member	GO Biological Processes	GO:0051054	positive regulation of DNA metabolic process	-6.43147	-4.37525	36/298	306,466,908,1660,2247,2735,3178,3320,4683,5514,5582,5932,5983,5985,6595,6605,7126,7320,8193,9275,9314,23347,26122,26585,27154,51111,54556,54617,54891,55183,55929,63922,79977,80314,225689,283899	ANXA3,ATF1,CCT6A,DHX9,FGF2,GLI1,HNRNPA1,HSP90AA1,NBN,PPP1R10,PRKCG,RBBP8,RFC3,RFC5,SMARCA2,SMARCE1,TNFAIP1,UBE2B,DPF1,BCL7B,KLF4,SMCHD1,EPC2,GREM1,BRPF3,KMT5B,ING3,INO80,INO80D,RIF1,DMAP1,CHTF18,GRHL2,EPC1,MAPK15,INO80E
7_Member	GO Biological Processes	GO:2000779	regulation of double-strand break repair	-4.65405	-2.88237	19/134	5932,6118,6595,6605,7291,8193,9275,22891,23347,24144,26122,29072,51111,51547,54556,55086,55183,55929,80314	RBBP8,RPA2,SMARCA2,SMARCE1,TWIST1,DPF1,BCL7B,ZNF365,SMCHD1,TFIP11,EPC2,SETD2,KMT5B,SIRT7,ING3,RADX,RIF1,DMAP1,EPC1
7_Member	GO Biological Processes	GO:2001022	positive regulation of response to DNA damage stimulus	-4.51603	-2.77543	21/161	1655,1660,2332,5582,5932,6595,6605,8193,9275,9774,9894,23347,26122,51111,54556,54617,54891,55183,55929,80314,283899	DDX5,DHX9,FMR1,PRKCG,RBBP8,SMARCA2,SMARCE1,DPF1,BCL7B,BCLAF1,TELO2,SMCHD1,EPC2,KMT5B,ING3,INO80,INO80D,RIF1,DMAP1,EPC1,INO80E
7_Member	GO Biological Processes	GO:0045739	positive regulation of DNA repair	-4.0437	-2.39025	17/124	1660,5582,5932,6595,6605,8193,9275,23347,26122,51111,54556,54617,54891,55183,55929,80314,283899	DHX9,PRKCG,RBBP8,SMARCA2,SMARCE1,DPF1,BCL7B,SMCHD1,EPC2,KMT5B,ING3,INO80,INO80D,RIF1,DMAP1,EPC1,INO80E
7_Member	GO Biological Processes	GO:0010569	regulation of double-strand break repair via homologous recombination	-3.27226	-1.8023	11/71	5932,6118,22891,23347,26122,29072,54556,55086,55183,55929,80314	RBBP8,RPA2,ZNF365,SMCHD1,EPC2,SETD2,ING3,RADX,RIF1,DMAP1,EPC1
7_Member	GO Biological Processes	GO:2000781	positive regulation of double-strand break repair	-3.09539	-1.67433	12/86	5932,6595,6605,8193,9275,23347,26122,51111,54556,55183,55929,80314	RBBP8,SMARCA2,SMARCE1,DPF1,BCL7B,SMCHD1,EPC2,KMT5B,ING3,RIF1,DMAP1,EPC1
7_Member	GO Biological Processes	GO:0000018	regulation of DNA recombination	-2.7748	-1.4587	15/132	5932,6118,6830,7320,22891,23347,26122,29072,51111,54556,55086,55183,55929,56916,80314	RBBP8,RPA2,SUPT6H,UBE2B,ZNF365,SMCHD1,EPC2,SETD2,KMT5B,ING3,RADX,RIF1,DMAP1,SMARCAD1,EPC1
8_Summary	GO Biological Processes	GO:0045596	negative regulation of cell differentiation	-14.0138	-10.9584	84/699	19,182,301,474,595,650,652,657,678,857,861,862,1021,1030,1746,2308,2309,2624,2625,2874,3313,3397,3400,3624,3670,3685,4488,4773,4838,4856,4982,5515,5727,5744,5978,5997,6049,6095,6096,6431,6595,6860,6926,7130,7291,7480,7538,8313,8451,8831,9043,9275,9619,9655,10221,10468,10818,22943,23493,25805,26585,28514,51232,51726,51755,54542,54623,55435,55796,57045,64783,79647,79977,80031,81606,84059,114990,144…	ABCA1,JAG1,ANXA1,ATOH1,CCND1,BMP2,BMP4,BMPR1A,ZFP36L2,CAV1,RUNX1,RUNX1T1,CDK6,CDKN2B,DLX2,FOXO1,FOXO3,GATA2,GATA3,GPS2,HSPA9,ID1,ID4,INHBA,ISL1,ITGAV,MSX2,NFATC2,NODAL,CCN3,TNFRSF11B,PPP2CA,PTCH1,PTHLH,REST,RGS2,RNF6,RORA,RORB,SRSF6,SMARCA2,SYT4,TBX3,TNFAIP6,TWIST1,WNT10B,ZFP36,AXIN2,CUL4A,SYNGAP1,SPAG9,BCL7B,ABCG1,SOCS5,TRIB1,FST,FRS2,DKK1,HEY2,BAMBI,GREM1,DLL1,CRIM1,DNAJB11,CDK12,RC3H2,PAF1,AP1…
8_Member	GO Biological Processes	GO:0045596	negative regulation of cell differentiation	-14.0138	-10.9584	84/699	19,182,301,474,595,650,652,657,678,857,861,862,1021,1030,1746,2308,2309,2624,2625,2874,3313,3397,3400,3624,3670,3685,4488,4773,4838,4856,4982,5515,5727,5744,5978,5997,6049,6095,6096,6431,6595,6860,6926,7130,7291,7480,7538,8313,8451,8831,9043,9275,9619,9655,10221,10468,10818,22943,23493,25805,26585,28514,51232,51726,51755,54542,54623,55435,55796,57045,64783,79647,79977,80031,81606,84059,114990,144…	ABCA1,JAG1,ANXA1,ATOH1,CCND1,BMP2,BMP4,BMPR1A,ZFP36L2,CAV1,RUNX1,RUNX1T1,CDK6,CDKN2B,DLX2,FOXO1,FOXO3,GATA2,GATA3,GPS2,HSPA9,ID1,ID4,INHBA,ISL1,ITGAV,MSX2,NFATC2,NODAL,CCN3,TNFRSF11B,PPP2CA,PTCH1,PTHLH,REST,RGS2,RNF6,RORA,RORB,SRSF6,SMARCA2,SYT4,TBX3,TNFAIP6,TWIST1,WNT10B,ZFP36,AXIN2,CUL4A,SYNGAP1,SPAG9,BCL7B,ABCG1,SOCS5,TRIB1,FST,FRS2,DKK1,HEY2,BAMBI,GREM1,DLL1,CRIM1,DNAJB11,CDK12,RC3H2,PAF1,AP1…
9_Summary	GO Biological Processes	GO:0048511	rhythmic process	-13.4383	-10.454	46/266	196,268,835,836,1407,1655,1660,1859,1960,2033,2309,3397,3400,3624,3727,4297,4704,4791,5187,5582,5629,5798,5927,5971,6095,6096,6720,7008,7130,7291,8204,8451,8553,8792,8864,9456,9975,22992,23291,23394,26224,51514,55269,55366,83759,148523,5564,2908,7316,79718,26233	AHR,AMH,CASP2,CASP3,CRY1,DDX5,DHX9,DYRK1A,EGR3,EP300,FOXO3,ID1,ID4,INHBA,JUND,KMT2A,NDUFA9,NFKB2,PER1,PRKCG,PROX1,PTPRN,KDM5A,RELB,RORA,RORB,SREBF1,TEF,TNFAIP6,TWIST1,NRIP1,CUL4A,BHLHE40,TNFRSF11A,PER2,HOMER1,NR1D2,KDM2A,FBXW11,ADNP,FBXL3,DTL,PSPC1,LGR4,RBM4B,CIART,PRKAB1,NR3C1,UBC,TBL1XR1,FBXL6
9_Member	GO Biological Processes	GO:0048511	rhythmic process	-13.4383	-10.454	46/266	196,268,835,836,1407,1655,1660,1859,1960,2033,2309,3397,3400,3624,3727,4297,4704,4791,5187,5582,5629,5798,5927,5971,6095,6096,6720,7008,7130,7291,8204,8451,8553,8792,8864,9456,9975,22992,23291,23394,26224,51514,55269,55366,83759,148523	AHR,AMH,CASP2,CASP3,CRY1,DDX5,DHX9,DYRK1A,EGR3,EP300,FOXO3,ID1,ID4,INHBA,JUND,KMT2A,NDUFA9,NFKB2,PER1,PRKCG,PROX1,PTPRN,KDM5A,RELB,RORA,RORB,SREBF1,TEF,TNFAIP6,TWIST1,NRIP1,CUL4A,BHLHE40,TNFRSF11A,PER2,HOMER1,NR1D2,KDM2A,FBXW11,ADNP,FBXL3,DTL,PSPC1,LGR4,RBM4B,CIART
9_Member	GO Biological Processes	GO:0007623	circadian rhythm	-9.1489	-6.63404	26/132	196,1407,1859,1960,2033,3397,3400,3727,4297,4704,5187,5629,5927,5971,6095,6720,8204,8553,8792,8864,9456,9975,22992,55366,83759,148523	AHR,CRY1,DYRK1A,EGR3,EP300,ID1,ID4,JUND,KMT2A,NDUFA9,PER1,PROX1,KDM5A,RELB,RORA,SREBF1,NRIP1,BHLHE40,TNFRSF11A,PER2,HOMER1,NR1D2,KDM2A,LGR4,RBM4B,CIART
9_Member	GO Biological Processes	GO:0032922	circadian regulation of gene expression	-6.9115	-4.78199	16/69	196,1407,3397,3400,4297,5187,5927,5971,6095,8204,8553,8864,22992,55366,83759,148523	AHR,CRY1,ID1,ID4,KMT2A,PER1,KDM5A,RELB,RORA,NRIP1,BHLHE40,PER2,KDM2A,LGR4,RBM4B,CIART
9_Member	KEGG Pathway	hsa04710	Circadian rhythm	-4.99805	-3.16542	9/31	1407,5187,5564,6095,6096,8553,8864,23291,26224	CRY1,PER1,PRKAB1,RORA,RORB,BHLHE40,PER2,FBXW11,FBXL3
9_Member	Reactome Gene Sets	R-HSA-400253	Circadian Clock	-3.9474	-2.32239	12/70	1407,2033,2908,5187,6095,6720,7316,8204,8553,8864,26224,79718	CRY1,EP300,NR3C1,PER1,RORA,SREBF1,UBC,NRIP1,BHLHE40,PER2,FBXL3,TBL1XR1
9_Member	GO Biological Processes	GO:0043153	entrainment of circadian clock by photoperiod	-3.4535	-1.94173	7/29	1407,5187,8553,8864,26224,26233,83759	CRY1,PER1,BHLHE40,PER2,FBXL3,FBXL6,RBM4B
9_Member	GO Biological Processes	GO:0042752	regulation of circadian rhythm	-3.27966	-1.80761	15/118	1407,5187,5582,5629,6095,6096,8553,8864,9975,22992,23291,26224,26233,55269,83759	CRY1,PER1,PRKCG,PROX1,RORA,RORB,BHLHE40,PER2,NR1D2,KDM2A,FBXW11,FBXL3,FBXL6,PSPC1,RBM4B
9_Member	GO Biological Processes	GO:0009648	photoperiodism	-3.08897	-1.6704	7/33	1407,5187,8553,8864,26224,26233,83759	CRY1,PER1,BHLHE40,PER2,FBXL3,FBXL6,RBM4B
9_Member	GO Biological Processes	GO:0009649	entrainment of circadian clock	-3.00701	-1.62018	7/34	1407,5187,8553,8864,26224,26233,83759	CRY1,PER1,BHLHE40,PER2,FBXL3,FBXL6,RBM4B
10_Summary	GO Biological Processes	GO:0006325	chromatin organization	-12.09	-9.20715	73/612	1613,1788,2033,2625,2908,3054,3150,3151,4297,5927,6046,6595,6605,6665,6830,6996,7022,7862,8193,8353,9188,9275,9555,9810,10269,10365,10600,10629,10664,10847,22890,22992,23067,23234,23347,26122,27000,27154,29072,51111,51547,51742,54107,54556,54617,54880,54891,54934,55183,55929,56916,56943,56950,57169,57343,57673,58487,58499,63925,63978,64061,64783,79718,80314,83743,83746,91746,121536,148479,200424,…	DAPK3,DNMT3A,EP300,GATA3,NR3C1,HCFC1,HMGN1,HMGN2,KMT2A,KDM5A,BRD2,SMARCA2,SMARCE1,SOX15,SUPT6H,TDG,TFAP2C,BRPF1,DPF1,H3C6,DDX21,BCL7B,MACROH2A1,RNF40,ZMPSTE24,KLF2,USP16,TAF6L,CTCF,SRCAP,ZBTB1,KDM2A,SETD1B,DNAJC9,SMCHD1,EPC2,DNAJC2,BRPF3,SETD2,KMT5B,SIRT7,ARID4B,POLE3,ING3,INO80,BCOR,INO80D,KANSL2,RIF1,DMAP1,SMARCAD1,ENY2,SMYD2,ZNFX1,ZNF304,BEND3,CREBZF,ZNF462,ZNF335,PRDM14,TSPYL2,RBM15,TBL1XR1,E…
10_Member	GO Biological Processes	GO:0006325	chromatin organization	-12.09	-9.20715	73/612	1613,1788,2033,2625,2908,3054,3150,3151,4297,5927,6046,6595,6605,6665,6830,6996,7022,7862,8193,8353,9188,9275,9555,9810,10269,10365,10600,10629,10664,10847,22890,22992,23067,23234,23347,26122,27000,27154,29072,51111,51547,51742,54107,54556,54617,54880,54891,54934,55183,55929,56916,56943,56950,57169,57343,57673,58487,58499,63925,63978,64061,64783,79718,80314,83743,83746,91746,121536,148479,200424,…	DAPK3,DNMT3A,EP300,GATA3,NR3C1,HCFC1,HMGN1,HMGN2,KMT2A,KDM5A,BRD2,SMARCA2,SMARCE1,SOX15,SUPT6H,TDG,TFAP2C,BRPF1,DPF1,H3C6,DDX21,BCL7B,MACROH2A1,RNF40,ZMPSTE24,KLF2,USP16,TAF6L,CTCF,SRCAP,ZBTB1,KDM2A,SETD1B,DNAJC9,SMCHD1,EPC2,DNAJC2,BRPF3,SETD2,KMT5B,SIRT7,ARID4B,POLE3,ING3,INO80,BCOR,INO80D,KANSL2,RIF1,DMAP1,SMARCAD1,ENY2,SMYD2,ZNFX1,ZNF304,BEND3,CREBZF,ZNF462,ZNF335,PRDM14,TSPYL2,RBM15,TBL1XR1,E…
10_Member	GO Biological Processes	GO:0071824	protein-DNA complex subunit organization	-2.56668	-1.30451	23/254	6046,6605,6830,7343,8353,9013,9440,9555,10629,10847,23234,23493,29072,54107,54700,55290,55814,55839,55929,64061,79003,80152,83743	BRD2,SMARCE1,SUPT6H,UBTF,H3C6,TAF1C,MED17,MACROH2A1,TAF6L,SRCAP,DNAJC9,HEY2,SETD2,POLE3,RRN3,BRF2,BDP1,CENPN,DMAP1,TSPYL2,MIS12,CENPT,GRWD1
10_Member	GO Biological Processes	GO:0006338	chromatin remodeling	-2.32233	-1.12561	25/297	2625,3054,5927,6046,6595,6605,6830,8193,8353,9188,9275,9555,10629,10847,22890,23234,29072,54107,54617,54891,55929,56916,64061,83743,283899	GATA3,HCFC1,KDM5A,BRD2,SMARCA2,SMARCE1,SUPT6H,DPF1,H3C6,DDX21,BCL7B,MACROH2A1,TAF6L,SRCAP,ZBTB1,DNAJC9,SETD2,POLE3,INO80,INO80D,DMAP1,SMARCAD1,TSPYL2,GRWD1,INO80E
11_Summary	Reactome Gene Sets	R-HSA-198725	Nuclear Events (kinase and transcription factor activation)	-11.4689	-8.60382	20/61	466,1845,1960,1961,2033,2152,2354,3397,3400,3727,4664,4665,5515,5598,5978,6236,7425,8061,9252,10221,5900,8660,10818,526,528,533,801,805,857,2247,2261,2263,2591,2886,3178,3187,3320,3685,5170,7057,7058,7059,7316,8828,9146,9550,51382,55824,80004	ATF1,DUSP3,EGR3,EGR4,EP300,F3,FOSB,ID1,ID4,JUND,NAB1,NAB2,PPP2CA,MAPK7,REST,RRAD,VGF,FOSL1,RPS6KA5,TRIB1,RALGDS,IRS2,FRS2,ATP6V1B2,ATP6V1C1,ATP6V0B,CALM1,CALM2,CAV1,FGF2,FGFR3,FGFR2,GALNT3,GRB7,HNRNPA1,HNRNPH1,HSP90AA1,ITGAV,PDPK1,THBS1,THBS2,THBS3,UBC,NRP2,HGS,ATP6V1G1,ATP6V1D,PAG1,ESRP2
11_Member	Reactome Gene Sets	R-HSA-198725	Nuclear Events (kinase and transcription factor activation)	-11.4689	-8.60382	20/61	466,1845,1960,1961,2033,2152,2354,3397,3400,3727,4664,4665,5515,5598,5978,6236,7425,8061,9252,10221	ATF1,DUSP3,EGR3,EGR4,EP300,F3,FOSB,ID1,ID4,JUND,NAB1,NAB2,PPP2CA,MAPK7,REST,RRAD,VGF,FOSL1,RPS6KA5,TRIB1
11_Member	Reactome Gene Sets	R-HSA-9031628	NGF-stimulated transcription	-11.0254	-8.27759	16/39	466,1960,1961,2033,2152,2354,3397,3400,3727,4664,4665,5978,6236,7425,8061,10221	ATF1,EGR3,EGR4,EP300,F3,FOSB,ID1,ID4,JUND,NAB1,NAB2,REST,RRAD,VGF,FOSL1,TRIB1
11_Member	Reactome Gene Sets	R-HSA-187037	Signaling by NTRK1 (TRKA)	-8.30641	-5.89935	23/115	466,1845,1960,1961,2033,2152,2354,3397,3400,3727,4664,4665,5515,5598,5900,5978,6236,7425,8061,8660,9252,10221,10818	ATF1,DUSP3,EGR3,EGR4,EP300,F3,FOSB,ID1,ID4,JUND,NAB1,NAB2,PPP2CA,MAPK7,RALGDS,REST,RRAD,VGF,FOSL1,IRS2,RPS6KA5,TRIB1,FRS2
11_Member	Reactome Gene Sets	R-HSA-166520	Signaling by NTRKs	-7.00371	-4.86124	23/134	466,1845,1960,1961,2033,2152,2354,3397,3400,3727,4664,4665,5515,5598,5900,5978,6236,7425,8061,8660,9252,10221,10818	ATF1,DUSP3,EGR3,EGR4,EP300,F3,FOSB,ID1,ID4,JUND,NAB1,NAB2,PPP2CA,MAPK7,RALGDS,REST,RRAD,VGF,FOSL1,IRS2,RPS6KA5,TRIB1,FRS2
11_Member	Reactome Gene Sets	R-HSA-9006934	Signaling by Receptor Tyrosine Kinases	-5.21234	-3.3507	49/521	466,526,528,533,801,805,857,1845,1960,1961,2033,2152,2247,2261,2263,2354,2591,2886,3178,3187,3320,3397,3400,3685,3727,4664,4665,5170,5515,5598,5900,5978,6236,7057,7058,7059,7316,7425,8061,8660,8828,9146,9252,9550,10221,10818,51382,55824,80004	ATF1,ATP6V1B2,ATP6V1C1,ATP6V0B,CALM1,CALM2,CAV1,DUSP3,EGR3,EGR4,EP300,F3,FGF2,FGFR3,FGFR2,FOSB,GALNT3,GRB7,HNRNPA1,HNRNPH1,HSP90AA1,ID1,ID4,ITGAV,JUND,NAB1,NAB2,PDPK1,PPP2CA,MAPK7,RALGDS,REST,RRAD,THBS1,THBS2,THBS3,UBC,VGF,FOSL1,IRS2,NRP2,HGS,RPS6KA5,ATP6V1G1,TRIB1,FRS2,ATP6V1D,PAG1,ESRP2
12_Summary	GO Biological Processes	GO:0006974	cellular response to DNA damage stimulus	-11.4213	-8.57323	80/725	324,571,595,835,836,1263,1407,2033,2308,2309,2332,2965,3162,4170,4174,4176,4193,4683,4773,5426,5932,5965,5980,5983,5985,6118,6996,7320,7398,7832,8451,9149,9891,9907,10018,10269,10600,10769,22890,22992,23347,23645,24144,25949,26122,27086,29072,51111,51514,51547,54107,54617,54891,54936,55031,55051,55183,55602,55671,55929,56658,56916,78995,79728,80124,80279,80314,83932,84268,84287,112399,124739,1337…	APC,BACH1,CCND1,CASP2,CASP3,PLK3,CRY1,EP300,FOXO1,FOXO3,FMR1,GTF2H1,HMOX1,MCL1,MCM5,MCM7,MDM2,NBN,NFATC2,POLE,RBBP8,RECQL,REV3L,RFC3,RFC5,RPA2,TDG,UBE2B,USP1,BTG2,CUL4A,DYRK1B,NUAK1,AP5Z1,BCL2L11,ZMPSTE24,USP16,PLK2,ZBTB1,KDM2A,SMCHD1,PPP1R15A,TFIP11,SYF2,EPC2,FOXP1,SETD2,KMT5B,DTL,SIRT7,POLE3,INO80,INO80D,ADPRS,USP47,NRDE2,RIF1,CDKN2AIP,PPP4R3A,DMAP1,TRIM39,SMARCAD1,HROB,PALB2,VCPIP1,CDK5RAP3,EP…
12_Member	GO Biological Processes	GO:0006974	cellular response to DNA damage stimulus	-11.4213	-8.57323	80/725	324,571,595,835,836,1263,1407,2033,2308,2309,2332,2965,3162,4170,4174,4176,4193,4683,4773,5426,5932,5965,5980,5983,5985,6118,6996,7320,7398,7832,8451,9149,9891,9907,10018,10269,10600,10769,22890,22992,23347,23645,24144,25949,26122,27086,29072,51111,51514,51547,54107,54617,54891,54936,55031,55051,55183,55602,55671,55929,56658,56916,78995,79728,80124,80279,80314,83932,84268,84287,112399,124739,1337…	APC,BACH1,CCND1,CASP2,CASP3,PLK3,CRY1,EP300,FOXO1,FOXO3,FMR1,GTF2H1,HMOX1,MCL1,MCM5,MCM7,MDM2,NBN,NFATC2,POLE,RBBP8,RECQL,REV3L,RFC3,RFC5,RPA2,TDG,UBE2B,USP1,BTG2,CUL4A,DYRK1B,NUAK1,AP5Z1,BCL2L11,ZMPSTE24,USP16,PLK2,ZBTB1,KDM2A,SMCHD1,PPP1R15A,TFIP11,SYF2,EPC2,FOXP1,SETD2,KMT5B,DTL,SIRT7,POLE3,INO80,INO80D,ADPRS,USP47,NRDE2,RIF1,CDKN2AIP,PPP4R3A,DMAP1,TRIM39,SMARCAD1,HROB,PALB2,VCPIP1,CDK5RAP3,EP…
12_Member	GO Biological Processes	GO:0006259	DNA metabolic process	-7.41619	-5.2176	72/763	150,571,990,1660,1788,1877,2965,3320,4174,4176,4683,4998,5426,5932,5937,5965,5980,5983,5985,6118,6934,6996,7320,7398,7555,7832,8313,8451,9134,9149,9188,9894,9907,10269,10664,22890,22891,22992,23347,24144,26122,27000,29072,29893,51111,51176,51514,51547,54107,54617,54891,54936,55031,55183,55929,56916,57673,63922,78995,79728,80124,80314,83743,83932,84268,124739,133746,197342,200424,259282,283899,348…	ADRA2A,BACH1,CDC6,DHX9,DNMT3A,E4F1,GTF2H1,HSP90AA1,MCM5,MCM7,NBN,ORC1,POLE,RBBP8,RBMS1,RECQL,REV3L,RFC3,RFC5,RPA2,TCF7L2,TDG,UBE2B,USP1,CNBP,BTG2,AXIN2,CUL4A,CCNE2,DYRK1B,DDX21,TELO2,AP5Z1,ZMPSTE24,CTCF,ZBTB1,ZNF365,KDM2A,SMCHD1,TFIP11,EPC2,DNAJC2,SETD2,PSMC3IP,KMT5B,LEF1,DTL,SIRT7,POLE3,INO80,INO80D,ADPRS,USP47,RIF1,DMAP1,SMARCAD1,BEND3,CHTF18,HROB,PALB2,VCPIP1,EPC1,GRWD1,SPRTN,RPAIN,USP43,JMY,E…
12_Member	GO Biological Processes	GO:0006260	DNA replication	-6.47749	-4.4131	28/199	150,990,1660,1877,4174,4176,4683,4998,5426,5932,5937,5965,5980,5983,5985,6118,9134,9188,27000,51514,51547,54107,63922,83743,84268,197342,259282,348654	ADRA2A,CDC6,DHX9,E4F1,MCM5,MCM7,NBN,ORC1,POLE,RBBP8,RBMS1,RECQL,REV3L,RFC3,RFC5,RPA2,CCNE2,DDX21,DNAJC2,DTL,SIRT7,POLE3,CHTF18,GRWD1,RPAIN,EME2,BOD1L1,GEN1
12_Member	GO Biological Processes	GO:0006281	DNA repair	-5.37028	-3.48015	47/485	571,2965,4174,4176,4683,5426,5932,5965,5980,5983,5985,6118,6996,7320,7398,7832,8451,9149,9907,10269,22890,22992,23347,26122,29072,51111,51514,51547,54617,54891,54936,55031,55183,55929,56916,78995,79728,80124,80314,83932,84268,124739,133746,197342,259282,283899,348654	BACH1,GTF2H1,MCM5,MCM7,NBN,POLE,RBBP8,RECQL,REV3L,RFC3,RFC5,RPA2,TDG,UBE2B,USP1,BTG2,CUL4A,DYRK1B,AP5Z1,ZMPSTE24,ZBTB1,KDM2A,SMCHD1,EPC2,SETD2,KMT5B,DTL,SIRT7,INO80,INO80D,ADPRS,USP47,RIF1,DMAP1,SMARCAD1,HROB,PALB2,VCPIP1,EPC1,SPRTN,RPAIN,USP43,JMY,EME2,BOD1L1,INO80E,GEN1
12_Member	GO Biological Processes	GO:0006261	DNA-templated DNA replication	-4.60786	-2.84313	19/135	990,4174,4176,4683,4998,5426,5932,5965,5980,5983,5985,9134,9188,51547,54107,84268,197342,259282,348654	CDC6,MCM5,MCM7,NBN,ORC1,POLE,RBBP8,RECQL,REV3L,RFC3,RFC5,CCNE2,DDX21,SIRT7,POLE3,RPAIN,EME2,BOD1L1,GEN1
12_Member	Reactome Gene Sets	R-HSA-73894	DNA Repair	-3.38954	-1.89372	31/336	2033,2965,3150,4683,5426,5932,5980,5983,5985,6118,6917,6996,7316,7320,7353,7398,8451,8533,10987,51514,54107,54617,54891,54936,55183,79728,83932,124739,197342,283899,348654	EP300,GTF2H1,HMGN1,NBN,POLE,RBBP8,REV3L,RFC3,RFC5,RPA2,TCEA1,TDG,UBC,UBE2B,UFD1,USP1,CUL4A,COPS3,COPS5,DTL,POLE3,INO80,INO80D,ADPRS,RIF1,PALB2,SPRTN,USP43,EME2,INO80E,GEN1
12_Member	GO Biological Processes	GO:0000725	recombinational repair	-2.42642	-1.202	13/116	4174,4176,4683,5932,5965,5980,6118,9907,54617,78995,79728,80314,348654	MCM5,MCM7,NBN,RBBP8,RECQL,REV3L,RPA2,AP5Z1,INO80,HROB,PALB2,EPC1,GEN1
12_Member	GO Biological Processes	GO:0000724	double-strand break repair via homologous recombination	-2.12677	-0.993733	12/112	4174,4176,4683,5932,5965,5980,6118,9907,54617,79728,80314,348654	MCM5,MCM7,NBN,RBBP8,RECQL,REV3L,RPA2,AP5Z1,INO80,PALB2,EPC1,GEN1
12_Member	GO Biological Processes	GO:0006310	DNA recombination	-2.05641	-0.945658	20/233	4174,4176,4683,5932,5965,5980,6118,7320,9907,29893,51176,54617,54891,78995,79728,80314,84268,197342,283899,348654	MCM5,MCM7,NBN,RBBP8,RECQL,REV3L,RPA2,UBE2B,AP5Z1,PSMC3IP,LEF1,INO80,INO80D,HROB,PALB2,EPC1,RPAIN,EME2,INO80E,GEN1
13_Summary	GO Biological Processes	GO:0008285	negative regulation of cell population proliferation	-11.2305	-8.42989	84/786	324,650,652,694,780,836,857,990,1021,1030,1264,1948,2247,2263,2550,2622,2624,2625,3162,3300,3304,3486,3624,3642,3670,4000,4335,4488,4838,4856,5017,5364,5629,5727,5744,5784,5978,6385,6595,6926,7020,7026,7057,7128,7249,7480,7832,8061,8313,8611,8678,8763,8805,8864,9146,9148,9314,9927,10181,10221,10370,10630,10664,10795,11061,11218,11236,26585,27153,27242,28514,55654,55679,56950,57007,57045,65009,796…	APC,BMP2,BMP4,BTG1,DDR1,CASP3,CAV1,CDC6,CDK6,CDKN2B,CNN1,EFNB2,FGF2,FGFR2,GABBR1,GAS8,GATA2,GATA3,HMOX1,DNAJB2,HSPA1B,IGFBP3,INHBA,INSM1,ISL1,LMNA,MNT,MSX2,NODAL,CCN3,OVOL1,PLXNB1,PROX1,PTCH1,PTHLH,PTPN14,REST,SDC4,SMARCA2,TBX3,TFAP2A,NR2F2,THBS1,TNFAIP3,TSC2,WNT10B,BTG2,FOSL1,AXIN2,PLPP1,BECN1,CD164,TRIM24,PER2,HGS,NEURL1,KLF4,MFN2,RBM5,TRIB1,CITED2,PDPN,CTCF,ZNF268,CNMD,DDX20,RNF139,GREM1,ZNF77…
13_Member	GO Biological Processes	GO:0008285	negative regulation of cell population proliferation	-11.2305	-8.42989	84/786	324,650,652,694,780,836,857,990,1021,1030,1264,1948,2247,2263,2550,2622,2624,2625,3162,3300,3304,3486,3624,3642,3670,4000,4335,4488,4838,4856,5017,5364,5629,5727,5744,5784,5978,6385,6595,6926,7020,7026,7057,7128,7249,7480,7832,8061,8313,8611,8678,8763,8805,8864,9146,9148,9314,9927,10181,10221,10370,10630,10664,10795,11061,11218,11236,26585,27153,27242,28514,55654,55679,56950,57007,57045,65009,796…	APC,BMP2,BMP4,BTG1,DDR1,CASP3,CAV1,CDC6,CDK6,CDKN2B,CNN1,EFNB2,FGF2,FGFR2,GABBR1,GAS8,GATA2,GATA3,HMOX1,DNAJB2,HSPA1B,IGFBP3,INHBA,INSM1,ISL1,LMNA,MNT,MSX2,NODAL,CCN3,OVOL1,PLXNB1,PROX1,PTCH1,PTHLH,PTPN14,REST,SDC4,SMARCA2,TBX3,TFAP2A,NR2F2,THBS1,TNFAIP3,TSC2,WNT10B,BTG2,FOSL1,AXIN2,PLPP1,BECN1,CD164,TRIM24,PER2,HGS,NEURL1,KLF4,MFN2,RBM5,TRIB1,CITED2,PDPN,CTCF,ZNF268,CNMD,DDX20,RNF139,GREM1,ZNF77…
14_Summary	GO Biological Processes	GO:0031331	positive regulation of cellular catabolic process	-11.0804	-8.30871	58/450	150,678,857,1263,2308,2309,2332,2729,3162,3300,3304,3320,4036,4193,5705,7128,7249,7291,7430,7538,7832,8660,8678,8767,9125,9655,9709,9810,9817,10018,10221,10558,10769,11236,11340,22894,23034,23053,23112,26353,27327,51099,54542,57154,91304,114881,122809,140775,144165,149041,201163,205860,221662,221955,253943,255488,255967,440503,324,9554,25807,51514,112398,302,1728,4130,4953,5476,5582,7078,7110,748…	ADRA2A,ZFP36L2,CAV1,PLK3,FOXO1,FOXO3,FMR1,GCLC,HMOX1,DNAJB2,HSPA1B,HSP90AA1,LRP2,MDM2,PSMC5,TNFAIP3,TSC2,TWIST1,EZR,ZFP36,BTG2,IRS2,BECN1,RIPK2,CNOT9,SOCS5,HERPUD1,RNF40,KEAP1,BCL2L11,TRIB1,SPTLC1,PLK2,RNF139,EXOSC8,DIS3,SAMD4A,ZSWIM8,TNRC6B,HSPB8,TNRC6A,ABHD5,RC3H2,SMURF1,TMEM259,OSBPL7,SOCS4,SMCR8,PRICKLE1,RC3H1,FLCN,TRIML2,RBM24,DAGLB,YTHDF3,RNF144B,PAN3,PLIN5,APC,SEC22B,RHBDD3,DTL,EGLN2,ANXA2…
14_Member	GO Biological Processes	GO:0031331	positive regulation of cellular catabolic process	-11.0804	-8.30871	58/450	150,678,857,1263,2308,2309,2332,2729,3162,3300,3304,3320,4036,4193,5705,7128,7249,7291,7430,7538,7832,8660,8678,8767,9125,9655,9709,9810,9817,10018,10221,10558,10769,11236,11340,22894,23034,23053,23112,26353,27327,51099,54542,57154,91304,114881,122809,140775,144165,149041,201163,205860,221662,221955,253943,255488,255967,440503	ADRA2A,ZFP36L2,CAV1,PLK3,FOXO1,FOXO3,FMR1,GCLC,HMOX1,DNAJB2,HSPA1B,HSP90AA1,LRP2,MDM2,PSMC5,TNFAIP3,TSC2,TWIST1,EZR,ZFP36,BTG2,IRS2,BECN1,RIPK2,CNOT9,SOCS5,HERPUD1,RNF40,KEAP1,BCL2L11,TRIB1,SPTLC1,PLK2,RNF139,EXOSC8,DIS3,SAMD4A,ZSWIM8,TNRC6B,HSPB8,TNRC6A,ABHD5,RC3H2,SMURF1,TMEM259,OSBPL7,SOCS4,SMCR8,PRICKLE1,RC3H1,FLCN,TRIML2,RBM24,DAGLB,YTHDF3,RNF144B,PAN3,PLIN5
14_Member	GO Biological Processes	GO:0009896	positive regulation of catabolic process	-11.0221	-8.27759	63/514	150,324,678,857,1263,2308,2309,2332,2729,3162,3300,3304,3320,4036,4193,5705,7128,7249,7291,7430,7538,7832,8660,8678,8767,9125,9554,9655,9709,9810,9817,10018,10221,10558,10769,11236,11340,22894,23034,23053,23112,25807,26353,27327,51099,51514,54542,57154,91304,112398,114881,122809,140775,144165,149041,201163,205860,221662,221955,253943,255488,255967,440503	ADRA2A,APC,ZFP36L2,CAV1,PLK3,FOXO1,FOXO3,FMR1,GCLC,HMOX1,DNAJB2,HSPA1B,HSP90AA1,LRP2,MDM2,PSMC5,TNFAIP3,TSC2,TWIST1,EZR,ZFP36,BTG2,IRS2,BECN1,RIPK2,CNOT9,SEC22B,SOCS5,HERPUD1,RNF40,KEAP1,BCL2L11,TRIB1,SPTLC1,PLK2,RNF139,EXOSC8,DIS3,SAMD4A,ZSWIM8,TNRC6B,RHBDD3,HSPB8,TNRC6A,ABHD5,DTL,RC3H2,SMURF1,TMEM259,EGLN2,OSBPL7,SOCS4,SMCR8,PRICKLE1,RC3H1,FLCN,TRIML2,RBM24,DAGLB,YTHDF3,RNF144B,PAN3,PLIN5
14_Member	GO Biological Processes	GO:0042176	regulation of protein catabolic process	-8.36034	-5.9424	48/397	150,302,324,857,1263,1728,2308,2332,2729,3300,3304,3320,4036,4130,4193,4953,5476,5582,5705,7078,7110,7128,7430,7480,9146,9554,9655,9709,9810,9817,10221,10769,11236,25807,51514,51582,56658,57095,57154,64285,80279,91304,112398,114881,122809,144165,255488,338657	ADRA2A,ANXA2,APC,CAV1,PLK3,NQO1,FOXO1,FMR1,GCLC,DNAJB2,HSPA1B,HSP90AA1,LRP2,MAP1A,MDM2,ODC1,CTSA,PRKCG,PSMC5,TIMP3,TMF1,TNFAIP3,EZR,WNT10B,HGS,SEC22B,SOCS5,HERPUD1,RNF40,KEAP1,TRIB1,PLK2,RNF139,RHBDD3,DTL,AZIN1,TRIM39,PITHD1,SMURF1,RHBDF1,CDK5RAP3,TMEM259,EGLN2,OSBPL7,SOCS4,PRICKLE1,RNF144B,CENATAC
14_Member	GO Biological Processes	GO:0045732	positive regulation of protein catabolic process	-7.05587	-4.90004	32/233	150,324,857,1263,2308,2332,2729,3300,3304,3320,4036,4193,5705,7128,7430,9554,9655,9709,9810,9817,10221,10769,11236,25807,51514,57154,91304,112398,114881,122809,144165,255488	ADRA2A,APC,CAV1,PLK3,FOXO1,FMR1,GCLC,DNAJB2,HSPA1B,HSP90AA1,LRP2,MDM2,PSMC5,TNFAIP3,EZR,SEC22B,SOCS5,HERPUD1,RNF40,KEAP1,TRIB1,PLK2,RNF139,RHBDD3,DTL,SMURF1,TMEM259,EGLN2,OSBPL7,SOCS4,PRICKLE1,RNF144B
14_Member	GO Biological Processes	GO:1903362	regulation of cellular protein catabolic process	-6.92871	-4.796	34/260	302,857,1263,1728,2332,2729,3300,3304,3320,4036,4130,4193,5582,5705,7110,7128,7430,7480,9655,9709,9810,9817,10221,11236,56658,57095,57154,64285,80279,91304,114881,122809,144165,255488	ANXA2,CAV1,PLK3,NQO1,FMR1,GCLC,DNAJB2,HSPA1B,HSP90AA1,LRP2,MAP1A,MDM2,PRKCG,PSMC5,TMF1,TNFAIP3,EZR,WNT10B,SOCS5,HERPUD1,RNF40,KEAP1,TRIB1,RNF139,TRIM39,PITHD1,SMURF1,RHBDF1,CDK5RAP3,TMEM259,OSBPL7,SOCS4,PRICKLE1,RNF144B
14_Member	GO Biological Processes	GO:1903364	positive regulation of cellular protein catabolic process	-6.30897	-4.2814	24/157	857,1263,2332,2729,3300,3304,3320,4036,4193,5705,7128,7430,9655,9709,9810,9817,10221,11236,57154,91304,114881,122809,144165,255488	CAV1,PLK3,FMR1,GCLC,DNAJB2,HSPA1B,HSP90AA1,LRP2,MDM2,PSMC5,TNFAIP3,EZR,SOCS5,HERPUD1,RNF40,KEAP1,TRIB1,RNF139,SMURF1,TMEM259,OSBPL7,SOCS4,PRICKLE1,RNF144B
14_Member	GO Biological Processes	GO:0061136	regulation of proteasomal protein catabolic process	-5.27998	-3.40255	25/191	857,1263,2332,2729,3300,3304,4130,4193,5582,5705,7110,7480,9655,9709,9810,9817,10221,56658,57095,64285,91304,114881,122809,144165,255488	CAV1,PLK3,FMR1,GCLC,DNAJB2,HSPA1B,MAP1A,MDM2,PRKCG,PSMC5,TMF1,WNT10B,SOCS5,HERPUD1,RNF40,KEAP1,TRIB1,TRIM39,PITHD1,RHBDF1,TMEM259,OSBPL7,SOCS4,PRICKLE1,RNF144B
14_Member	GO Biological Processes	GO:1903052	positive regulation of proteolysis involved in cellular protein catabolic process	-5.20573	-3.34752	20/134	857,1263,2332,2729,3300,3304,4193,5705,9655,9709,9810,9817,10221,11236,57154,91304,114881,122809,144165,255488	CAV1,PLK3,FMR1,GCLC,DNAJB2,HSPA1B,MDM2,PSMC5,SOCS5,HERPUD1,RNF40,KEAP1,TRIB1,RNF139,SMURF1,TMEM259,OSBPL7,SOCS4,PRICKLE1,RNF144B
14_Member	GO Biological Processes	GO:1901800	positive regulation of proteasomal protein catabolic process	-4.98685	-3.15837	18/116	857,1263,2332,2729,3300,3304,4193,5705,9655,9709,9810,9817,10221,91304,114881,122809,144165,255488	CAV1,PLK3,FMR1,GCLC,DNAJB2,HSPA1B,MDM2,PSMC5,SOCS5,HERPUD1,RNF40,KEAP1,TRIB1,TMEM259,OSBPL7,SOCS4,PRICKLE1,RNF144B
14_Member	GO Biological Processes	GO:1903050	regulation of proteolysis involved in cellular protein catabolic process	-4.97297	-3.14609	27/224	857,1263,2332,2729,3300,3304,4130,4193,5582,5705,7110,7480,9655,9709,9810,9817,10221,11236,56658,57095,57154,64285,91304,114881,122809,144165,255488	CAV1,PLK3,FMR1,GCLC,DNAJB2,HSPA1B,MAP1A,MDM2,PRKCG,PSMC5,TMF1,WNT10B,SOCS5,HERPUD1,RNF40,KEAP1,TRIB1,RNF139,TRIM39,PITHD1,SMURF1,RHBDF1,TMEM259,OSBPL7,SOCS4,PRICKLE1,RNF144B
14_Member	GO Biological Processes	GO:0045862	positive regulation of proteolysis	-4.68589	-2.90857	37/369	150,302,835,857,1263,1654,2152,2332,2729,3300,3304,3818,4193,4838,5705,5978,8767,9451,9655,9709,9810,9817,9994,10016,10018,10221,11236,23291,57154,64065,79594,91304,112399,114881,122809,144165,255488	ADRA2A,ANXA2,CASP2,CAV1,PLK3,DDX3X,F3,FMR1,GCLC,DNAJB2,HSPA1B,KLKB1,MDM2,NODAL,PSMC5,REST,RIPK2,EIF2AK3,SOCS5,HERPUD1,RNF40,KEAP1,CASP8AP2,PDCD6,BCL2L11,TRIB1,RNF139,FBXW11,SMURF1,PERP,MUL1,TMEM259,EGLN3,OSBPL7,SOCS4,PRICKLE1,RNF144B
14_Member	GO Biological Processes	GO:2000060	positive regulation of ubiquitin-dependent protein catabolic process	-3.70218	-2.12666	15/108	857,1263,2729,3300,3304,4193,9655,9709,9817,10221,11236,57154,122809,144165,255488	CAV1,PLK3,GCLC,DNAJB2,HSPA1B,MDM2,SOCS5,HERPUD1,KEAP1,TRIB1,RNF139,SMURF1,SOCS4,PRICKLE1,RNF144B
14_Member	GO Biological Processes	GO:0030162	regulation of proteolysis	-3.66966	-2.10385	58/745	150,302,835,857,861,1263,1294,1654,2152,2332,2619,2729,3164,3300,3304,3818,4130,4193,4838,5271,5272,5582,5705,5978,7057,7078,7110,7480,7980,8767,9314,9451,9655,9709,9810,9817,9994,10016,10018,10221,11236,23291,51232,55031,56658,57095,57154,64065,64285,79594,91304,96459,112399,114881,122809,144165,255488,286204	ADRA2A,ANXA2,CASP2,CAV1,RUNX1,PLK3,COL7A1,DDX3X,F3,FMR1,GAS1,GCLC,NR4A1,DNAJB2,HSPA1B,KLKB1,MAP1A,MDM2,NODAL,SERPINB8,SERPINB9,PRKCG,PSMC5,REST,THBS1,TIMP3,TMF1,WNT10B,TFPI2,RIPK2,KLF4,EIF2AK3,SOCS5,HERPUD1,RNF40,KEAP1,CASP8AP2,PDCD6,BCL2L11,TRIB1,RNF139,FBXW11,CRIM1,USP47,TRIM39,PITHD1,SMURF1,PERP,RHBDF1,MUL1,TMEM259,FNIP1,EGLN3,OSBPL7,SOCS4,PRICKLE1,RNF144B,CRB2
14_Member	GO Biological Processes	GO:0032436	positive regulation of proteasomal ubiquitin-dependent protein catabolic process	-3.35998	-1.87183	13/92	857,1263,2729,3300,3304,4193,9655,9709,9817,10221,122809,144165,255488	CAV1,PLK3,GCLC,DNAJB2,HSPA1B,MDM2,SOCS5,HERPUD1,KEAP1,TRIB1,SOCS4,PRICKLE1,RNF144B
14_Member	GO Biological Processes	GO:0032434	regulation of proteasomal ubiquitin-dependent protein catabolic process	-3.01523	-1.62464	16/138	857,1263,2729,3300,3304,4130,4193,7480,9655,9709,9817,10221,56658,122809,144165,255488	CAV1,PLK3,GCLC,DNAJB2,HSPA1B,MAP1A,MDM2,WNT10B,SOCS5,HERPUD1,KEAP1,TRIB1,TRIM39,SOCS4,PRICKLE1,RNF144B
14_Member	GO Biological Processes	GO:2000058	regulation of ubiquitin-dependent protein catabolic process	-2.94472	-1.57321	18/167	857,1263,2729,3300,3304,4130,4193,7480,9655,9709,9817,10221,11236,56658,57154,122809,144165,255488	CAV1,PLK3,GCLC,DNAJB2,HSPA1B,MAP1A,MDM2,WNT10B,SOCS5,HERPUD1,KEAP1,TRIB1,RNF139,TRIM39,SMURF1,SOCS4,PRICKLE1,RNF144B
15_Summary	GO Biological Processes	GO:0031400	negative regulation of protein modification process	-10.3523	-7.64555	62/520	284,324,650,652,801,805,836,857,1030,1407,1845,2729,2874,3301,3304,3486,3642,5144,5170,5515,5582,5927,5997,6830,7026,7128,7249,7291,7320,7345,8613,8864,8878,9043,9479,9555,9655,10114,10157,10221,11076,22943,23645,26524,26585,51547,54880,57493,59343,79706,80279,80764,83891,84327,84335,91663,122809,140775,171392,201163,259282,100506658,3624,8655,8660,84962,90007,1540,1654,1827,1850,1859,2150,2308,4…	ANGPT1,APC,BMP2,BMP4,CALM1,CALM2,CASP3,CAV1,CDKN2B,CRY1,DUSP3,GCLC,GPS2,DNAJA1,HSPA1B,IGFBP3,INSM1,PDE4D,PDPK1,PPP2CA,PRKCG,KDM5A,RGS2,SUPT6H,NR2F2,TNFAIP3,TSC2,TWIST1,UBE2B,UCHL1,PLPP3,PER2,SQSTM1,SPAG9,MAPK8IP1,MACROH2A1,SOCS5,HIPK3,AASS,TRIB1,TPPP,DKK1,PPP1R15A,LATS2,GREM1,SIRT7,BCOR,HEG1,SENP2,PRKRIP1,CDK5RAP3,THAP7,SNX25,ZBED3,AKT1S1,MYADM,SOCS4,SMCR8,ZNF675,FLCN,BOD1L1,OCLN,INHBA,DYNLL1,IRS…
15_Member	GO Biological Processes	GO:0031400	negative regulation of protein modification process	-10.3523	-7.64555	62/520	284,324,650,652,801,805,836,857,1030,1407,1845,2729,2874,3301,3304,3486,3642,5144,5170,5515,5582,5927,5997,6830,7026,7128,7249,7291,7320,7345,8613,8864,8878,9043,9479,9555,9655,10114,10157,10221,11076,22943,23645,26524,26585,51547,54880,57493,59343,79706,80279,80764,83891,84327,84335,91663,122809,140775,171392,201163,259282,100506658	ANGPT1,APC,BMP2,BMP4,CALM1,CALM2,CASP3,CAV1,CDKN2B,CRY1,DUSP3,GCLC,GPS2,DNAJA1,HSPA1B,IGFBP3,INSM1,PDE4D,PDPK1,PPP2CA,PRKCG,KDM5A,RGS2,SUPT6H,NR2F2,TNFAIP3,TSC2,TWIST1,UBE2B,UCHL1,PLPP3,PER2,SQSTM1,SPAG9,MAPK8IP1,MACROH2A1,SOCS5,HIPK3,AASS,TRIB1,TPPP,DKK1,PPP1R15A,LATS2,GREM1,SIRT7,BCOR,HEG1,SENP2,PRKRIP1,CDK5RAP3,THAP7,SNX25,ZBED3,AKT1S1,MYADM,SOCS4,SMCR8,ZNF675,FLCN,BOD1L1,OCLN
15_Member	GO Biological Processes	GO:0042326	negative regulation of phosphorylation	-9.39184	-6.86119	49/382	284,324,650,652,801,805,836,857,1030,1845,3301,3486,3624,3642,5144,5170,5515,5997,7026,7128,7249,7291,7320,7345,8613,8655,8660,9043,9479,9555,9655,10114,10221,22943,26524,26585,57493,79706,80279,83891,84327,84335,84962,90007,91663,122809,140775,171392,100506658	ANGPT1,APC,BMP2,BMP4,CALM1,CALM2,CASP3,CAV1,CDKN2B,DUSP3,DNAJA1,IGFBP3,INHBA,INSM1,PDE4D,PDPK1,PPP2CA,RGS2,NR2F2,TNFAIP3,TSC2,TWIST1,UBE2B,UCHL1,PLPP3,DYNLL1,IRS2,SPAG9,MAPK8IP1,MACROH2A1,SOCS5,HIPK3,TRIB1,DKK1,LATS2,GREM1,HEG1,PRKRIP1,CDK5RAP3,SNX25,ZBED3,AKT1S1,AJUBA,MIDN,MYADM,SOCS4,SMCR8,ZNF675,OCLN
15_Member	GO Biological Processes	GO:0045936	negative regulation of phosphate metabolic process	-8.65409	-6.18344	52/440	284,324,650,652,801,805,836,857,1030,1845,3301,3486,3624,3642,5144,5170,5515,5997,7026,7128,7249,7291,7320,7345,8613,8655,8660,9043,9479,9555,9655,10114,10221,22943,23645,26524,26585,57493,79706,80279,83891,84327,84335,84962,90007,91663,122809,140775,171392,201163,259282,100506658	ANGPT1,APC,BMP2,BMP4,CALM1,CALM2,CASP3,CAV1,CDKN2B,DUSP3,DNAJA1,IGFBP3,INHBA,INSM1,PDE4D,PDPK1,PPP2CA,RGS2,NR2F2,TNFAIP3,TSC2,TWIST1,UBE2B,UCHL1,PLPP3,DYNLL1,IRS2,SPAG9,MAPK8IP1,MACROH2A1,SOCS5,HIPK3,TRIB1,DKK1,PPP1R15A,LATS2,GREM1,HEG1,PRKRIP1,CDK5RAP3,SNX25,ZBED3,AKT1S1,AJUBA,MIDN,MYADM,SOCS4,SMCR8,ZNF675,FLCN,BOD1L1,OCLN
15_Member	GO Biological Processes	GO:0001933	negative regulation of protein phosphorylation	-8.62253	-6.16298	44/340	284,324,650,652,801,805,836,857,1030,1845,3301,3486,3642,5144,5170,5515,5997,7026,7128,7249,7291,7320,7345,8613,9043,9479,9555,9655,10114,10221,22943,26524,26585,57493,79706,80279,83891,84327,84335,91663,122809,140775,171392,100506658	ANGPT1,APC,BMP2,BMP4,CALM1,CALM2,CASP3,CAV1,CDKN2B,DUSP3,DNAJA1,IGFBP3,INSM1,PDE4D,PDPK1,PPP2CA,RGS2,NR2F2,TNFAIP3,TSC2,TWIST1,UBE2B,UCHL1,PLPP3,SPAG9,MAPK8IP1,MACROH2A1,SOCS5,HIPK3,TRIB1,DKK1,LATS2,GREM1,HEG1,PRKRIP1,CDK5RAP3,SNX25,ZBED3,AKT1S1,MYADM,SOCS4,SMCR8,ZNF675,OCLN
15_Member	GO Biological Processes	GO:0010563	negative regulation of phosphorus metabolic process	-8.61984	-6.16298	52/441	284,324,650,652,801,805,836,857,1030,1845,3301,3486,3624,3642,5144,5170,5515,5997,7026,7128,7249,7291,7320,7345,8613,8655,8660,9043,9479,9555,9655,10114,10221,22943,23645,26524,26585,57493,79706,80279,83891,84327,84335,84962,90007,91663,122809,140775,171392,201163,259282,100506658	ANGPT1,APC,BMP2,BMP4,CALM1,CALM2,CASP3,CAV1,CDKN2B,DUSP3,DNAJA1,IGFBP3,INHBA,INSM1,PDE4D,PDPK1,PPP2CA,RGS2,NR2F2,TNFAIP3,TSC2,TWIST1,UBE2B,UCHL1,PLPP3,DYNLL1,IRS2,SPAG9,MAPK8IP1,MACROH2A1,SOCS5,HIPK3,TRIB1,DKK1,PPP1R15A,LATS2,GREM1,HEG1,PRKRIP1,CDK5RAP3,SNX25,ZBED3,AKT1S1,AJUBA,MIDN,MYADM,SOCS4,SMCR8,ZNF675,FLCN,BOD1L1,OCLN
15_Member	GO Biological Processes	GO:1902532	negative regulation of intracellular signal transduction	-7.76318	-5.48873	58/549	650,652,857,1540,1654,1827,1845,1850,1859,2150,2308,2874,3301,4170,4193,4856,5144,5187,5514,5515,5598,5997,6095,7057,7078,7126,7128,7249,7291,7320,7345,7353,7430,7919,8216,8737,8831,9479,9709,9927,10016,10114,23005,54700,55031,55654,55846,56658,57007,57493,79594,80279,84335,84962,91663,96459,171392,201163	BMP2,BMP4,CAV1,CYLD,DDX3X,RCAN1,DUSP3,DUSP8,DYRK1A,F2RL1,FOXO1,GPS2,DNAJA1,MCL1,MDM2,CCN3,PDE4D,PER1,PPP1R10,PPP2CA,MAPK7,RGS2,RORA,THBS1,TIMP3,TNFAIP1,TNFAIP3,TSC2,TWIST1,UBE2B,UCHL1,UFD1,EZR,DDX39B,LZTR1,RIPK1,SYNGAP1,MAPK8IP1,HERPUD1,MFN2,PDCD6,HIPK3,MAPKBP1,RRN3,USP47,TMEM127,ITFG2,TRIM39,ACKR3,HEG1,MUL1,CDK5RAP3,AKT1S1,AJUBA,MYADM,FNIP1,ZNF675,FLCN
15_Member	GO Biological Processes	GO:0043086	negative regulation of catalytic activity	-5.97339	-3.97516	69/786	301,302,306,308,324,650,652,815,836,857,1030,1294,1654,1728,1845,2550,2874,3164,3301,5170,5271,5272,5514,5598,5927,5997,7026,7057,7078,7128,7249,7345,7538,7980,8660,9314,9479,9555,9655,9749,10114,10221,10763,10842,11211,23143,23197,23645,24144,26524,51232,51562,55031,57493,79706,80279,84059,84335,84962,90007,96459,122809,132864,140775,171392,259282,284352,286204,440503	ANXA1,ANXA2,ANXA3,ANXA5,APC,BMP2,BMP4,CAMK2A,CASP3,CAV1,CDKN2B,COL7A1,DDX3X,NQO1,DUSP3,GABBR1,GPS2,NR4A1,DNAJA1,PDPK1,SERPINB8,SERPINB9,PPP1R10,MAPK7,KDM5A,RGS2,NR2F2,THBS1,TIMP3,TNFAIP3,TSC2,UCHL1,ZFP36,TFPI2,IRS2,KLF4,MAPK8IP1,MACROH2A1,SOCS5,PHACTR2,HIPK3,TRIB1,NES,PPP1R17,FZD10,LRCH1,FAF2,PPP1R15A,TFIP11,LATS2,CRIM1,MBIP,USP47,HEG1,PRKRIP1,CDK5RAP3,ADGRV1,AKT1S1,AJUBA,MIDN,FNIP1,SOCS4,CPEB2,S…
15_Member	GO Biological Processes	GO:0033673	negative regulation of kinase activity	-5.89302	-3.91444	30/237	324,650,652,836,857,1030,1845,3301,5170,5997,7026,7128,7249,7345,8660,9479,9555,9655,10114,10221,26524,57493,79706,80279,84335,84962,90007,122809,140775,171392	APC,BMP2,BMP4,CASP3,CAV1,CDKN2B,DUSP3,DNAJA1,PDPK1,RGS2,NR2F2,TNFAIP3,TSC2,UCHL1,IRS2,MAPK8IP1,MACROH2A1,SOCS5,HIPK3,TRIB1,LATS2,HEG1,PRKRIP1,CDK5RAP3,AKT1S1,AJUBA,MIDN,SOCS4,SMCR8,ZNF675
15_Member	GO Biological Processes	GO:0006469	negative regulation of protein kinase activity	-5.38215	-3.48832	27/213	324,650,652,836,857,1030,1845,3301,5170,5997,7026,7128,7249,7345,9479,9555,9655,10114,10221,26524,57493,79706,80279,84335,122809,140775,171392	APC,BMP2,BMP4,CASP3,CAV1,CDKN2B,DUSP3,DNAJA1,PDPK1,RGS2,NR2F2,TNFAIP3,TSC2,UCHL1,MAPK8IP1,MACROH2A1,SOCS5,HIPK3,TRIB1,LATS2,HEG1,PRKRIP1,CDK5RAP3,AKT1S1,SOCS4,SMCR8,ZNF675
15_Member	GO Biological Processes	GO:0051348	negative regulation of transferase activity	-5.14043	-3.28901	31/271	324,650,652,836,857,1030,1845,3301,5170,5997,7026,7128,7249,7345,7538,8660,9479,9555,9655,10114,10221,26524,57493,79706,80279,84335,84962,90007,122809,140775,171392	APC,BMP2,BMP4,CASP3,CAV1,CDKN2B,DUSP3,DNAJA1,PDPK1,RGS2,NR2F2,TNFAIP3,TSC2,UCHL1,ZFP36,IRS2,MAPK8IP1,MACROH2A1,SOCS5,HIPK3,TRIB1,LATS2,HEG1,PRKRIP1,CDK5RAP3,AKT1S1,AJUBA,MIDN,SOCS4,SMCR8,ZNF675
15_Member	GO Biological Processes	GO:0071901	negative regulation of protein serine/threonine kinase activity	-4.67928	-2.90473	18/122	324,650,652,836,857,1030,3301,5997,7026,7128,7345,9479,9555,10114,26524,57493,80279,171392	APC,BMP2,BMP4,CASP3,CAV1,CDKN2B,DNAJA1,RGS2,NR2F2,TNFAIP3,UCHL1,MAPK8IP1,MACROH2A1,HIPK3,LATS2,HEG1,CDK5RAP3,ZNF675
16_Summary	GO Biological Processes	GO:0022613	ribonucleoprotein complex biogenesis	-10.3313	-7.63646	57/457	1654,1660,3320,6426,6430,6431,6607,6632,7919,8451,8669,8886,9188,9221,9816,10181,10569,10772,10813,11056,11189,11218,11340,22827,22894,23223,23481,27042,51081,51119,51154,51340,51388,51602,51631,54606,54700,55035,55153,55720,55781,56342,58155,64434,64745,65008,79707,79869,84135,84154,88745,90441,90459,91746,113000,317781,401466,3035,4234,6621,6897,22936,23211,51531,51547,51574,51593,51605,54482,5…	DDX3X,DHX9,HSP90AA1,SRSF1,SRSF5,SRSF6,SMN2,SNRPD1,DDX39B,CUL4A,EIF3J,DDX18,DDX21,NOLC1,URB2,RBM5,SLU7,SRSF10,UTP14A,DDX52,CELF3,DDX20,EXOSC8,PUF60,DIS3,RRP12,PES1,UTP25,MRPS7,SBDS,MRTO4,CRNKL1,NIP7,NOP58,LUC7L2,DDX56,RRN3,NOL8,SDAD1,TSR1,RIOK2,PPAN,PTBP2,NOM1,METTL17,MRPL1,NOL9,CPSF7,UTP15,RPF2,RRP36,ZNF622,ERI1,YTHDC1,RPUSD1,DDX51,RBIS,HARS1,METTL1,SNAPC4,TARS1,ELL2,ZC3H4,TRMO,SIRT7,LARP7,SRRT,T…
16_Member	GO Biological Processes	GO:0022613	ribonucleoprotein complex biogenesis	-10.3313	-7.63646	57/457	1654,1660,3320,6426,6430,6431,6607,6632,7919,8451,8669,8886,9188,9221,9816,10181,10569,10772,10813,11056,11189,11218,11340,22827,22894,23223,23481,27042,51081,51119,51154,51340,51388,51602,51631,54606,54700,55035,55153,55720,55781,56342,58155,64434,64745,65008,79707,79869,84135,84154,88745,90441,90459,91746,113000,317781,401466	DDX3X,DHX9,HSP90AA1,SRSF1,SRSF5,SRSF6,SMN2,SNRPD1,DDX39B,CUL4A,EIF3J,DDX18,DDX21,NOLC1,URB2,RBM5,SLU7,SRSF10,UTP14A,DDX52,CELF3,DDX20,EXOSC8,PUF60,DIS3,RRP12,PES1,UTP25,MRPS7,SBDS,MRTO4,CRNKL1,NIP7,NOP58,LUC7L2,DDX56,RRN3,NOL8,SDAD1,TSR1,RIOK2,PPAN,PTBP2,NOM1,METTL17,MRPL1,NOL9,CPSF7,UTP15,RPF2,RRP36,ZNF622,ERI1,YTHDC1,RPUSD1,DDX51,RBIS
16_Member	GO Biological Processes	GO:0042254	ribosome biogenesis	-7.04426	-4.89181	37/294	1654,8451,8886,9188,9221,9816,10813,11056,11340,22894,23223,23481,27042,51081,51119,51154,51388,51602,54606,54700,55035,55153,55720,55781,56342,64434,64745,65008,79707,84135,84154,88745,90441,90459,113000,317781,401466	DDX3X,CUL4A,DDX18,DDX21,NOLC1,URB2,UTP14A,DDX52,EXOSC8,DIS3,RRP12,PES1,UTP25,MRPS7,SBDS,MRTO4,NIP7,NOP58,DDX56,RRN3,NOL8,SDAD1,TSR1,RIOK2,PPAN,NOM1,METTL17,MRPL1,NOL9,UTP15,RPF2,RRP36,ZNF622,ERI1,RPUSD1,DDX51,RBIS
16_Member	GO Biological Processes	GO:0034660	ncRNA metabolic process	-5.85065	-3.88646	51/523	1654,3035,4234,6621,6897,8886,9188,9221,10813,11056,11340,22894,22936,23211,23223,23481,27042,51119,51154,51531,51547,51574,51593,51602,51605,54482,54487,54606,55035,55623,55644,55720,55781,56257,56342,56931,65008,79693,79707,84135,84154,88745,90459,113000,114034,115708,118672,203522,284119,285605,317781	DDX3X,HARS1,METTL1,SNAPC4,TARS1,DDX18,DDX21,NOLC1,UTP14A,DDX52,EXOSC8,DIS3,ELL2,ZC3H4,RRP12,PES1,UTP25,SBDS,MRTO4,TRMO,SIRT7,LARP7,SRRT,NOP58,TRMT6,TRMT13,DGCR8,DDX56,NOL8,THUMPD1,OSGEP,TSR1,RIOK2,MEPCE,PPAN,DUS3L,MRPL1,YRDC,NOL9,UTP15,RPF2,RRP36,ERI1,RPUSD1,TOE1,TRMT61A,PSTK,INTS6L,CAVIN1,DTWD2,DDX51
16_Member	GO Biological Processes	GO:0034470	ncRNA processing	-5.65263	-3.71592	42/403	1654,4234,8886,9188,9221,10813,11056,11340,22894,23223,23481,27042,51119,51154,51531,51574,51593,51602,51605,54482,54487,54606,55035,55623,55644,55720,55781,56342,56931,65008,79693,79707,84135,84154,88745,90459,113000,114034,115708,203522,285605,317781	DDX3X,METTL1,DDX18,DDX21,NOLC1,UTP14A,DDX52,EXOSC8,DIS3,RRP12,PES1,UTP25,SBDS,MRTO4,TRMO,LARP7,SRRT,NOP58,TRMT6,TRMT13,DGCR8,DDX56,NOL8,THUMPD1,OSGEP,TSR1,RIOK2,PPAN,DUS3L,MRPL1,YRDC,NOL9,UTP15,RPF2,RRP36,ERI1,RPUSD1,TOE1,TRMT61A,INTS6L,DTWD2,DDX51
16_Member	GO Biological Processes	GO:0006364	rRNA processing	-4.69673	-2.91656	26/219	8886,9188,9221,10813,11056,11340,22894,23223,23481,27042,51119,51154,51602,54606,55035,55720,55781,56342,65008,79707,84135,84154,88745,90459,113000,317781	DDX18,DDX21,NOLC1,UTP14A,DDX52,EXOSC8,DIS3,RRP12,PES1,UTP25,SBDS,MRTO4,NOP58,DDX56,NOL8,TSR1,RIOK2,PPAN,MRPL1,NOL9,UTP15,RPF2,RRP36,ERI1,RPUSD1,DDX51
16_Member	GO Biological Processes	GO:0016072	rRNA metabolic process	-4.57044	-2.82061	28/249	8886,9188,9221,10813,11056,11340,22894,23223,23481,27042,51119,51154,51547,51602,54606,55035,55720,55781,56342,65008,79707,84135,84154,88745,90459,113000,284119,317781	DDX18,DDX21,NOLC1,UTP14A,DDX52,EXOSC8,DIS3,RRP12,PES1,UTP25,SBDS,MRTO4,SIRT7,NOP58,DDX56,NOL8,TSR1,RIOK2,PPAN,MRPL1,NOL9,UTP15,RPF2,RRP36,ERI1,RPUSD1,CAVIN1,DDX51
17_Summary	GO Biological Processes	GO:0031056	regulation of histone modification	-10.2073	-7.54181	33/185	2332,2624,2625,3054,3670,4000,4297,5927,6720,6830,7291,7320,9188,9252,9555,9810,10157,10269,10270,10664,26053,26097,29115,51562,54623,54880,54934,55183,57343,63925,80764,201163,284058,23338	FMR1,GATA2,GATA3,HCFC1,ISL1,LMNA,KMT2A,KDM5A,SREBF1,SUPT6H,TWIST1,UBE2B,DDX21,RPS6KA5,MACROH2A1,RNF40,AASS,ZMPSTE24,AKAP8,CTCF,AUTS2,CHTOP,SAP30BP,MBIP,PAF1,BCOR,KANSL2,RIF1,ZNF304,ZNF335,THAP7,FLCN,KANSL1,JADE2
17_Member	GO Biological Processes	GO:0031056	regulation of histone modification	-10.2073	-7.54181	33/185	2332,2624,2625,3054,3670,4000,4297,5927,6720,6830,7291,7320,9188,9252,9555,9810,10157,10269,10270,10664,26053,26097,29115,51562,54623,54880,54934,55183,57343,63925,80764,201163,284058	FMR1,GATA2,GATA3,HCFC1,ISL1,LMNA,KMT2A,KDM5A,SREBF1,SUPT6H,TWIST1,UBE2B,DDX21,RPS6KA5,MACROH2A1,RNF40,AASS,ZMPSTE24,AKAP8,CTCF,AUTS2,CHTOP,SAP30BP,MBIP,PAF1,BCOR,KANSL2,RIF1,ZNF304,ZNF335,THAP7,FLCN,KANSL1
17_Member	GO Biological Processes	GO:0031060	regulation of histone methylation	-6.71174	-4.61601	17/80	2625,3054,4000,4297,6830,9555,10157,10664,26053,26097,54623,54880,54934,55183,57343,63925,284058	GATA3,HCFC1,LMNA,KMT2A,SUPT6H,MACROH2A1,AASS,CTCF,AUTS2,CHTOP,PAF1,BCOR,KANSL2,RIF1,ZNF304,ZNF335,KANSL1
17_Member	GO Biological Processes	GO:0031058	positive regulation of histone modification	-5.94398	-3.95045	19/110	2332,2625,3054,3670,4000,4297,6720,9188,9252,9810,10270,26053,26097,29115,54623,54934,55183,57343,284058	FMR1,GATA3,HCFC1,ISL1,LMNA,KMT2A,SREBF1,DDX21,RPS6KA5,RNF40,AKAP8,AUTS2,CHTOP,SAP30BP,PAF1,KANSL2,RIF1,ZNF304,KANSL1
17_Member	GO Biological Processes	GO:0051569	regulation of histone H3-K4 methylation	-4.12678	-2.45702	9/39	2625,3054,4297,9555,26053,54880,54934,63925,284058	GATA3,HCFC1,KMT2A,MACROH2A1,AUTS2,BCOR,KANSL2,ZNF335,KANSL1
17_Member	GO Biological Processes	GO:0031062	positive regulation of histone methylation	-3.88312	-2.27232	10/51	3054,4000,4297,26053,26097,54623,54934,55183,57343,284058	HCFC1,LMNA,KMT2A,AUTS2,CHTOP,PAF1,KANSL2,RIF1,ZNF304,KANSL1
17_Member	GO Biological Processes	GO:0043984	histone H4-K16 acetylation	-2.32927	-1.1318	4/15	3054,4297,54934,284058	HCFC1,KMT2A,KANSL2,KANSL1
17_Member	GO Biological Processes	GO:0043981	histone H4-K5 acetylation	-2.22093	-1.05653	4/16	3054,23338,54934,284058	HCFC1,JADE2,KANSL2,KANSL1
17_Member	GO Biological Processes	GO:0043982	histone H4-K8 acetylation	-2.22093	-1.05653	4/16	3054,23338,54934,284058	HCFC1,JADE2,KANSL2,KANSL1
17_Member	GO Biological Processes	GO:0051571	positive regulation of histone H3-K4 methylation	-2.07632	-0.959112	5/27	3054,4297,26053,54934,284058	HCFC1,KMT2A,AUTS2,KANSL2,KANSL1
18_Summary	GO Biological Processes	GO:0009725	response to hormone	-10.2037	-7.54181	79/753	150,301,306,324,552,595,652,678,694,760,815,836,857,990,1236,1407,1514,1655,1728,2033,2308,2309,2354,2625,2706,2729,2730,2875,2908,2965,3162,3164,3304,3624,3625,3670,3727,4036,4131,4982,5122,5170,5272,5734,5978,6337,6340,6430,6431,6720,6844,7057,7078,7110,7425,7480,7538,7832,8013,8031,8061,8611,8660,8805,8835,8890,9663,9810,9975,10018,10270,10370,25948,26524,55366,84327,112398,132864,201475,182,7…	ADRA2A,ANXA1,ANXA3,APC,AVPR1A,CCND1,BMP4,ZFP36L2,BTG1,CA2,CAMK2A,CASP3,CAV1,CDC6,CCR7,CRY1,CTSL,DDX5,NQO1,EP300,FOXO1,FOXO3,FOSB,GATA3,GJB2,GCLC,GCLM,GPT,NR3C1,GTF2H1,HMOX1,NR4A1,HSPA1B,INHBA,INHBB,ISL1,JUND,LRP2,MAP1B,TNFRSF11B,PCSK1,PDPK1,SERPINB9,PTGER4,REST,SCNN1A,SCNN1G,SRSF5,SRSF6,SREBF1,VAMP2,THBS1,TIMP3,TMF1,VGF,WNT10B,ZFP36,BTG2,NR4A3,NCOA4,FOSL1,PLPP1,IRS2,TRIM24,SOCS2,EIF2B4,LPIN2,RNF4…
18_Member	GO Biological Processes	GO:0009725	response to hormone	-10.2037	-7.54181	79/753	150,301,306,324,552,595,652,678,694,760,815,836,857,990,1236,1407,1514,1655,1728,2033,2308,2309,2354,2625,2706,2729,2730,2875,2908,2965,3162,3164,3304,3624,3625,3670,3727,4036,4131,4982,5122,5170,5272,5734,5978,6337,6340,6430,6431,6720,6844,7057,7078,7110,7425,7480,7538,7832,8013,8031,8061,8611,8660,8805,8835,8890,9663,9810,9975,10018,10270,10370,25948,26524,55366,84327,112398,132864,201475	ADRA2A,ANXA1,ANXA3,APC,AVPR1A,CCND1,BMP4,ZFP36L2,BTG1,CA2,CAMK2A,CASP3,CAV1,CDC6,CCR7,CRY1,CTSL,DDX5,NQO1,EP300,FOXO1,FOXO3,FOSB,GATA3,GJB2,GCLC,GCLM,GPT,NR3C1,GTF2H1,HMOX1,NR4A1,HSPA1B,INHBA,INHBB,ISL1,JUND,LRP2,MAP1B,TNFRSF11B,PCSK1,PDPK1,SERPINB9,PTGER4,REST,SCNN1A,SCNN1G,SRSF5,SRSF6,SREBF1,VAMP2,THBS1,TIMP3,TMF1,VGF,WNT10B,ZFP36,BTG2,NR4A3,NCOA4,FOSL1,PLPP1,IRS2,TRIM24,SOCS2,EIF2B4,LPIN2,RNF4…
18_Member	GO Biological Processes	GO:0032870	cellular response to hormone stimulus	-7.75614	-5.48873	53/481	150,301,324,652,678,760,815,857,990,1514,1655,2308,2309,2354,2706,2729,2730,2875,2908,2965,3164,3304,3624,3625,3670,4131,5170,5272,5734,5978,6337,6340,6430,6720,6844,7110,7480,7538,8013,8031,8611,8660,8805,8835,9663,9975,10018,10270,26524,55366,112398,132864,201475	ADRA2A,ANXA1,APC,BMP4,ZFP36L2,CA2,CAMK2A,CAV1,CDC6,CTSL,DDX5,FOXO1,FOXO3,FOSB,GJB2,GCLC,GCLM,GPT,NR3C1,GTF2H1,NR4A1,HSPA1B,INHBA,INHBB,ISL1,MAP1B,PDPK1,SERPINB9,PTGER4,REST,SCNN1A,SCNN1G,SRSF5,SREBF1,VAMP2,TMF1,WNT10B,ZFP36,NR4A3,NCOA4,PLPP1,IRS2,TRIM24,SOCS2,LPIN2,NR1D2,BCL2L11,AKAP8,LATS2,LGR4,EGLN2,CPEB2,RAB12
18_Member	GO Biological Processes	GO:1901652	response to peptide	-6.52667	-4.45675	47/441	182,301,324,694,760,773,815,857,990,1407,2308,2309,2706,2729,2875,3164,3397,3625,3727,4131,4193,5122,5170,6337,6340,6430,6431,6720,6844,7128,7425,7431,7832,8013,8660,8767,8835,8890,9663,9810,10018,10365,25948,84327,90933,132864,201475	JAG1,ANXA1,APC,BTG1,CA2,CACNA1A,CAMK2A,CAV1,CDC6,CRY1,FOXO1,FOXO3,GJB2,GCLC,GPT,NR4A1,ID1,INHBB,JUND,MAP1B,MDM2,PCSK1,PDPK1,SCNN1A,SCNN1G,SRSF5,SRSF6,SREBF1,VAMP2,TNFAIP3,VGF,VIM,BTG2,NR4A3,IRS2,RIPK2,SOCS2,EIF2B4,LPIN2,RNF40,BCL2L11,KLF2,KBTBD2,ZBED3,TRIM41,CPEB2,RAB12
18_Member	GO Biological Processes	GO:1901653	cellular response to peptide	-4.91608	-3.09394	33/305	324,760,773,815,857,990,2308,2309,2706,2729,2875,3164,3397,3625,4131,4193,5170,6337,6340,6430,6720,6844,7431,8013,8660,8767,8835,9663,10018,10365,90933,132864,201475	APC,CA2,CACNA1A,CAMK2A,CAV1,CDC6,FOXO1,FOXO3,GJB2,GCLC,GPT,NR4A1,ID1,INHBB,MAP1B,MDM2,PDPK1,SCNN1A,SCNN1G,SRSF5,SREBF1,VAMP2,VIM,NR4A3,IRS2,RIPK2,SOCS2,LPIN2,BCL2L11,KLF2,TRIM41,CPEB2,RAB12
18_Member	GO Biological Processes	GO:0043434	response to peptide hormone	-4.70805	-2.92269	36/354	301,324,694,760,815,857,990,1407,2308,2706,2729,2875,3164,3625,3727,4131,5122,5170,6337,6340,6430,6431,6720,6844,7425,7832,8013,8660,8835,8890,9663,9810,25948,84327,132864,201475	ANXA1,APC,BTG1,CA2,CAMK2A,CAV1,CDC6,CRY1,FOXO1,GJB2,GCLC,GPT,NR4A1,INHBB,JUND,MAP1B,PCSK1,PDPK1,SCNN1A,SCNN1G,SRSF5,SRSF6,SREBF1,VAMP2,VGF,BTG2,NR4A3,IRS2,SOCS2,EIF2B4,LPIN2,RNF40,KBTBD2,ZBED3,CPEB2,RAB12
18_Member	GO Biological Processes	GO:1901699	cellular response to nitrogen compound	-3.79523	-2.20151	52/640	196,324,760,773,815,836,857,990,1660,1788,2308,2309,2332,2706,2729,2730,2875,3164,3397,3625,4131,4193,5032,5170,6261,6337,6340,6430,6720,6844,7430,7431,7480,8013,8649,8660,8767,8835,9148,9663,10018,10021,10365,64121,65010,79594,85397,90933,116372,132864,153129,201475	AHR,APC,CA2,CACNA1A,CAMK2A,CASP3,CAV1,CDC6,DHX9,DNMT3A,FOXO1,FOXO3,FMR1,GJB2,GCLC,GCLM,GPT,NR4A1,ID1,INHBB,MAP1B,MDM2,P2RY11,PDPK1,RYR1,SCNN1A,SCNN1G,SRSF5,SREBF1,VAMP2,EZR,VIM,WNT10B,NR4A3,LAMTOR3,IRS2,RIPK2,SOCS2,NEURL1,LPIN2,BCL2L11,HCN4,KLF2,RRAGC,SLC26A6,MUL1,RGS8,TRIM41,LYPD1,CPEB2,SLC38A9,RAB12
18_Member	GO Biological Processes	GO:0071417	cellular response to organonitrogen compound	-3.46454	-1.94824	47/580	196,324,760,773,815,836,857,990,1788,2308,2309,2706,2729,2730,2875,3164,3397,3625,4131,4193,5032,5170,6261,6337,6340,6430,6720,6844,7430,7431,7480,8013,8649,8660,8767,8835,9148,9663,10018,10021,10365,64121,65010,90933,132864,153129,201475	AHR,APC,CA2,CACNA1A,CAMK2A,CASP3,CAV1,CDC6,DNMT3A,FOXO1,FOXO3,GJB2,GCLC,GCLM,GPT,NR4A1,ID1,INHBB,MAP1B,MDM2,P2RY11,PDPK1,RYR1,SCNN1A,SCNN1G,SRSF5,SREBF1,VAMP2,EZR,VIM,WNT10B,NR4A3,LAMTOR3,IRS2,RIPK2,SOCS2,NEURL1,LPIN2,BCL2L11,HCN4,KLF2,RRAGC,SLC26A6,TRIM41,CPEB2,SLC38A9,RAB12
18_Member	GO Biological Processes	GO:0071375	cellular response to peptide hormone stimulus	-3.29686	-1.81986	24/238	324,760,815,857,990,2308,2706,2729,2875,3164,3625,4131,5170,6337,6340,6430,6720,6844,8013,8660,8835,9663,132864,201475	APC,CA2,CAMK2A,CAV1,CDC6,FOXO1,GJB2,GCLC,GPT,NR4A1,INHBB,MAP1B,PDPK1,SCNN1A,SCNN1G,SRSF5,SREBF1,VAMP2,NR4A3,IRS2,SOCS2,LPIN2,CPEB2,RAB12
19_Summary	GO Biological Processes	GO:0048608	reproductive structure development	-10.2028	-7.54181	54/423	268,301,595,652,835,836,1045,2263,2309,2624,2625,2706,2735,3400,3624,3625,3696,3955,4036,4838,5727,5798,6665,6926,7022,7026,7110,7130,7262,7425,7544,8031,8061,8204,8320,8820,8890,9667,10018,10370,10468,10818,23493,23598,29072,51176,51673,51742,55366,59343,64783,79977,84159,431707,657,9125,23394	AMH,ANXA1,CCND1,BMP4,CASP2,CASP3,CDX2,FGFR2,FOXO3,GATA2,GATA3,GJB2,GLI1,ID4,INHBA,INHBB,ITGB8,LFNG,LRP2,NODAL,PTCH1,PTPRN,SOX15,TBX3,TFAP2C,NR2F2,TMF1,TNFAIP6,PHLDA2,VGF,ZFY,NCOA4,FOSL1,NRIP1,EOMES,HESX1,EIF2B4,SAFB2,BCL2L11,CITED2,FST,FRS2,HEY2,PATZ1,SETD2,LEF1,TPPP3,ARID4B,LGR4,SENP2,RBM15,GRHL2,ARID5B,LHX8,BMPR1A,CNOT9,ADNP
19_Member	GO Biological Processes	GO:0048608	reproductive structure development	-10.2028	-7.54181	54/423	268,301,595,652,835,836,1045,2263,2309,2624,2625,2706,2735,3400,3624,3625,3696,3955,4036,4838,5727,5798,6665,6926,7022,7026,7110,7130,7262,7425,7544,8031,8061,8204,8320,8820,8890,9667,10018,10370,10468,10818,23493,23598,29072,51176,51673,51742,55366,59343,64783,79977,84159,431707	AMH,ANXA1,CCND1,BMP4,CASP2,CASP3,CDX2,FGFR2,FOXO3,GATA2,GATA3,GJB2,GLI1,ID4,INHBA,INHBB,ITGB8,LFNG,LRP2,NODAL,PTCH1,PTPRN,SOX15,TBX3,TFAP2C,NR2F2,TMF1,TNFAIP6,PHLDA2,VGF,ZFY,NCOA4,FOSL1,NRIP1,EOMES,HESX1,EIF2B4,SAFB2,BCL2L11,CITED2,FST,FRS2,HEY2,PATZ1,SETD2,LEF1,TPPP3,ARID4B,LGR4,SENP2,RBM15,GRHL2,ARID5B,LHX8
19_Member	GO Biological Processes	GO:0061458	reproductive system development	-10.0865	-7.4362	54/426	268,301,595,652,835,836,1045,2263,2309,2624,2625,2706,2735,3400,3624,3625,3696,3955,4036,4838,5727,5798,6665,6926,7022,7026,7110,7130,7262,7425,7544,8031,8061,8204,8320,8820,8890,9667,10018,10370,10468,10818,23493,23598,29072,51176,51673,51742,55366,59343,64783,79977,84159,431707	AMH,ANXA1,CCND1,BMP4,CASP2,CASP3,CDX2,FGFR2,FOXO3,GATA2,GATA3,GJB2,GLI1,ID4,INHBA,INHBB,ITGB8,LFNG,LRP2,NODAL,PTCH1,PTPRN,SOX15,TBX3,TFAP2C,NR2F2,TMF1,TNFAIP6,PHLDA2,VGF,ZFY,NCOA4,FOSL1,NRIP1,EOMES,HESX1,EIF2B4,SAFB2,BCL2L11,CITED2,FST,FRS2,HEY2,PATZ1,SETD2,LEF1,TPPP3,ARID4B,LGR4,SENP2,RBM15,GRHL2,ARID5B,LHX8
19_Member	GO Biological Processes	GO:0008406	gonad development	-6.58937	-4.51385	30/220	268,595,835,836,2309,2625,3624,3625,3955,4036,5798,6665,7022,7026,7110,7130,7425,7544,8031,8204,8820,8890,9667,10018,10370,10468,23598,51742,84159,431707	AMH,CCND1,CASP2,CASP3,FOXO3,GATA3,INHBA,INHBB,LFNG,LRP2,PTPRN,SOX15,TFAP2C,NR2F2,TMF1,TNFAIP6,VGF,ZFY,NCOA4,NRIP1,HESX1,EIF2B4,SAFB2,BCL2L11,CITED2,FST,PATZ1,ARID4B,ARID5B,LHX8
19_Member	GO Biological Processes	GO:0045137	development of primary sexual characteristics	-6.37592	-4.33036	30/225	268,595,835,836,2309,2625,3624,3625,3955,4036,5798,6665,7022,7026,7110,7130,7425,7544,8031,8204,8820,8890,9667,10018,10370,10468,23598,51742,84159,431707	AMH,CCND1,CASP2,CASP3,FOXO3,GATA3,INHBA,INHBB,LFNG,LRP2,PTPRN,SOX15,TFAP2C,NR2F2,TMF1,TNFAIP6,VGF,ZFY,NCOA4,NRIP1,HESX1,EIF2B4,SAFB2,BCL2L11,CITED2,FST,PATZ1,ARID4B,ARID5B,LHX8
19_Member	GO Biological Processes	GO:0007548	sex differentiation	-6.3094	-4.2814	34/276	268,595,657,835,836,2309,2625,3624,3625,3955,4036,5798,6665,6926,7022,7026,7110,7130,7425,7544,8031,8204,8820,8890,9125,9667,10018,10370,10468,23598,51742,55366,84159,431707	AMH,CCND1,BMPR1A,CASP2,CASP3,FOXO3,GATA3,INHBA,INHBB,LFNG,LRP2,PTPRN,SOX15,TBX3,TFAP2C,NR2F2,TMF1,TNFAIP6,VGF,ZFY,NCOA4,NRIP1,HESX1,EIF2B4,CNOT9,SAFB2,BCL2L11,CITED2,FST,PATZ1,ARID4B,LGR4,ARID5B,LHX8
19_Member	GO Biological Processes	GO:0046660	female sex differentiation	-5.52779	-3.61488	19/117	268,835,836,2309,3624,3625,3955,4036,5798,6926,7026,7130,7425,7544,8204,8890,10468,84159,431707	AMH,CASP2,CASP3,FOXO3,INHBA,INHBB,LFNG,LRP2,PTPRN,TBX3,NR2F2,TNFAIP6,VGF,ZFY,NRIP1,EIF2B4,FST,ARID5B,LHX8
19_Member	GO Biological Processes	GO:0008585	female gonad development	-5.41227	-3.51095	17/98	268,835,836,2309,3624,3625,3955,5798,7026,7130,7425,7544,8204,8890,10468,84159,431707	AMH,CASP2,CASP3,FOXO3,INHBA,INHBB,LFNG,PTPRN,NR2F2,TNFAIP6,VGF,ZFY,NRIP1,EIF2B4,FST,ARID5B,LHX8
19_Member	GO Biological Processes	GO:0046545	development of primary female sexual characteristics	-5.16885	-3.31405	17/102	268,835,836,2309,3624,3625,3955,5798,7026,7130,7425,7544,8204,8890,10468,84159,431707	AMH,CASP2,CASP3,FOXO3,INHBA,INHBB,LFNG,PTPRN,NR2F2,TNFAIP6,VGF,ZFY,NRIP1,EIF2B4,FST,ARID5B,LHX8
19_Member	GO Biological Processes	GO:0046661	male sex differentiation	-3.60301	-2.05177	19/160	268,595,657,2625,3624,3625,4036,6665,6926,7022,7110,8031,9667,10018,10370,23598,51742,55366,84159	AMH,CCND1,BMPR1A,GATA3,INHBA,INHBB,LRP2,SOX15,TBX3,TFAP2C,TMF1,NCOA4,SAFB2,BCL2L11,CITED2,PATZ1,ARID4B,LGR4,ARID5B
19_Member	GO Biological Processes	GO:0008584	male gonad development	-3.08397	-1.66726	16/136	268,595,2625,3624,3625,4036,6665,7022,7110,8031,9667,10018,10370,23598,51742,84159	AMH,CCND1,GATA3,INHBA,INHBB,LRP2,SOX15,TFAP2C,TMF1,NCOA4,SAFB2,BCL2L11,CITED2,PATZ1,ARID4B,ARID5B
19_Member	GO Biological Processes	GO:0046546	development of primary male sexual characteristics	-3.04939	-1.64848	16/137	268,595,2625,3624,3625,4036,6665,7022,7110,8031,9667,10018,10370,23598,51742,84159	AMH,CCND1,GATA3,INHBA,INHBB,LRP2,SOX15,TFAP2C,TMF1,NCOA4,SAFB2,BCL2L11,CITED2,PATZ1,ARID4B,ARID5B
19_Member	GO Biological Processes	GO:0001541	ovarian follicle development	-2.9484	-1.57466	9/55	268,2309,3624,3625,3955,7130,7425,7544,8890	AMH,FOXO3,INHBA,INHBB,LFNG,TNFAIP6,VGF,ZFY,EIF2B4
19_Member	GO Biological Processes	GO:0022602	ovulation cycle process	-2.73077	-1.42341	8/48	268,835,836,2309,3624,5798,7130,8204	AMH,CASP2,CASP3,FOXO3,INHBA,PTPRN,TNFAIP6,NRIP1
19_Member	GO Biological Processes	GO:0042698	ovulation cycle	-2.25745	-1.08183	9/69	268,835,836,2309,3624,5798,7130,8204,23394	AMH,CASP2,CASP3,FOXO3,INHBA,PTPRN,TNFAIP6,NRIP1,ADNP
20_Summary	GO Biological Processes	GO:0061061	muscle structure development	-9.81161	-7.17182	58/484	182,287,552,650,652,657,688,836,857,905,1465,1525,1655,1827,1960,2033,2263,2273,2318,3164,3670,3679,4000,4036,4637,4773,5629,5978,6095,6261,6665,6876,6926,6934,7026,7291,7345,7480,7832,8320,8763,9043,9148,9149,9260,9444,9456,10269,10370,10472,23493,27295,28514,51111,56261,57493,84159,115509,4488,5727,7763,10021,56983,65009	JAG1,ANK2,AVPR1A,BMP2,BMP4,BMPR1A,KLF5,CASP3,CAV1,CCNT2,CSRP1,CXADR,DDX5,RCAN1,EGR3,EP300,FGFR2,FHL1,FLNC,NR4A1,ISL1,ITGA7,LMNA,LRP2,MYL6,NFATC2,PROX1,REST,RORA,RYR1,SOX15,TAGLN,TBX3,TCF7L2,NR2F2,TWIST1,UCHL1,WNT10B,BTG2,EOMES,CD164,SPAG9,NEURL1,DYRK1B,PDLIM7,QKI,HOMER1,ZMPSTE24,CITED2,ZBTB18,HEY2,PDLIM3,DLL1,KMT5B,GPCPD1,HEG1,ARID5B,ZNF689,MSX2,PTCH1,ZFAND5,HCN4,POGLUT1,NDRG4
20_Member	GO Biological Processes	GO:0061061	muscle structure development	-9.81161	-7.17182	58/484	182,287,552,650,652,657,688,836,857,905,1465,1525,1655,1827,1960,2033,2263,2273,2318,3164,3670,3679,4000,4036,4637,4773,5629,5978,6095,6261,6665,6876,6926,6934,7026,7291,7345,7480,7832,8320,8763,9043,9148,9149,9260,9444,9456,10269,10370,10472,23493,27295,28514,51111,56261,57493,84159,115509	JAG1,ANK2,AVPR1A,BMP2,BMP4,BMPR1A,KLF5,CASP3,CAV1,CCNT2,CSRP1,CXADR,DDX5,RCAN1,EGR3,EP300,FGFR2,FHL1,FLNC,NR4A1,ISL1,ITGA7,LMNA,LRP2,MYL6,NFATC2,PROX1,REST,RORA,RYR1,SOX15,TAGLN,TBX3,TCF7L2,NR2F2,TWIST1,UCHL1,WNT10B,BTG2,EOMES,CD164,SPAG9,NEURL1,DYRK1B,PDLIM7,QKI,HOMER1,ZMPSTE24,CITED2,ZBTB18,HEY2,PDLIM3,DLL1,KMT5B,GPCPD1,HEG1,ARID5B,ZNF689
20_Member	GO Biological Processes	GO:0060537	muscle tissue development	-7.90469	-5.59103	40/309	650,652,657,688,857,905,1465,1525,1827,2033,2263,3164,3670,3679,4000,4036,4488,4637,5629,5727,6261,6926,7026,7480,7763,7832,8320,9148,9456,10021,10269,10370,10472,23493,28514,56261,56983,57493,65009,115509	BMP2,BMP4,BMPR1A,KLF5,CAV1,CCNT2,CSRP1,CXADR,RCAN1,EP300,FGFR2,NR4A1,ISL1,ITGA7,LMNA,LRP2,MSX2,MYL6,PROX1,PTCH1,RYR1,TBX3,NR2F2,WNT10B,ZFAND5,BTG2,EOMES,NEURL1,HOMER1,HCN4,ZMPSTE24,CITED2,ZBTB18,HEY2,DLL1,GPCPD1,POGLUT1,HEG1,NDRG4,ZNF689
20_Member	GO Biological Processes	GO:0007517	muscle organ development	-6.15575	-4.13822	35/293	650,657,688,857,905,1827,1960,2033,2263,2273,3164,3670,3679,4036,4637,5629,6261,6876,7026,7291,7480,7832,8320,8763,9148,9456,10370,10472,23493,28514,51111,56261,57493,84159,115509	BMP2,BMPR1A,KLF5,CAV1,CCNT2,RCAN1,EGR3,EP300,FGFR2,FHL1,NR4A1,ISL1,ITGA7,LRP2,MYL6,PROX1,RYR1,TAGLN,NR2F2,TWIST1,WNT10B,BTG2,EOMES,CD164,NEURL1,HOMER1,CITED2,ZBTB18,HEY2,DLL1,KMT5B,GPCPD1,HEG1,ARID5B,ZNF689
20_Member	GO Biological Processes	GO:0007519	skeletal muscle tissue development	-5.85077	-3.88646	20/122	688,857,905,1827,2033,3164,3679,4637,6261,7026,7480,7832,8320,9148,9456,10370,10472,28514,56261,115509	KLF5,CAV1,CCNT2,RCAN1,EP300,NR4A1,ITGA7,MYL6,RYR1,NR2F2,WNT10B,BTG2,EOMES,NEURL1,HOMER1,CITED2,ZBTB18,DLL1,GPCPD1,ZNF689
20_Member	GO Biological Processes	GO:0060538	skeletal muscle organ development	-5.20573	-3.34752	20/134	688,857,905,1827,2033,3164,3679,4637,6261,7026,7480,7832,8320,9148,9456,10370,10472,28514,56261,115509	KLF5,CAV1,CCNT2,RCAN1,EP300,NR4A1,ITGA7,MYL6,RYR1,NR2F2,WNT10B,BTG2,EOMES,NEURL1,HOMER1,CITED2,ZBTB18,DLL1,GPCPD1,ZNF689

## Sheet: RNA-seq 4c4h37c2h down
GroupID	Category	Term	Description	LogP	Log(q-value)	InTerm_InList	Genes	Symbols
1_Summary	Hallmark Gene Sets	M5893	HALLMARK MITOTIC SPINDLE	-13.0943	-8.83124	34/199	29,699,983,996,1062,3619,4690,4763,4983,5347,5921,5922,6654,6790,7153,7461,8470,9181,9700,9787,9793,10163,10403,10801,11190,22974,23095,26271,29127,57787,64411,80119,84376,85464	ABR,BUB1,CDK1,CDC27,CENPE,INCENP,NCK1,NF1,OPHN1,PLK1,RASA1,RASA2,SOS1,AURKA,TOP2A,CLIP2,SORBS2,ARHGEF2,ESPL1,DLGAP5,CKAP5,WASF2,NDC80,SEPTIN9,CEP250,TPX2,KIF1B,FBXO5,RACGAP1,MARK4,ARAP3,PIF1,HOOK3,SSH2
1_Member	Hallmark Gene Sets	M5893	HALLMARK MITOTIC SPINDLE	-13.0943	-8.83124	34/199	29,699,983,996,1062,3619,4690,4763,4983,5347,5921,5922,6654,6790,7153,7461,8470,9181,9700,9787,9793,10163,10403,10801,11190,22974,23095,26271,29127,57787,64411,80119,84376,85464	ABR,BUB1,CDK1,CDC27,CENPE,INCENP,NCK1,NF1,OPHN1,PLK1,RASA1,RASA2,SOS1,AURKA,TOP2A,CLIP2,SORBS2,ARHGEF2,ESPL1,DLGAP5,CKAP5,WASF2,NDC80,SEPTIN9,CEP250,TPX2,KIF1B,FBXO5,RACGAP1,MARK4,ARAP3,PIF1,HOOK3,SSH2
2_Summary	GO Biological Processes	GO:0051301	cell division	-12.1121	-8.20634	55/503	699,701,899,983,991,996,1058,1062,3619,3833,4851,5347,5921,6790,7153,7813,8658,9181,9212,9700,9793,9918,10112,10403,10460,10801,11113,22974,23122,23126,23244,26271,26586,27338,29127,29899,54820,55770,55958,57787,64151,81610,83852,84552,84722,84750,89958,90417,126731,136647,146909,147841,151246,157313,257364,1112,4436,5129,5371,5578,5591,7283,9639,9656,9787,9833,26058,51512,84142,90381,7516,11190,…	BUB1,BUB1B,CCNF,CDK1,CDC20,CDC27,CENPA,CENPE,INCENP,KIFC1,NOTCH1,PLK1,RASA1,AURKA,TOP2A,EVI5,TNKS,ARHGEF2,AURKB,ESPL1,CKAP5,NCAPD2,KIF20A,NDC80,TACC3,SEPTIN9,CIT,TPX2,CLASP2,POGZ,PDS5A,FBXO5,CKAP2,UBE2S,RACGAP1,GPSM2,NDE1,EXOC2,KLHL9,MARK4,NCAPG,FAM83D,SETDB2,PARD6G,PSRC1,FUT10,SAPCD2,KNSTRN,CCSAP,MPLKIP,KIF18B,SPC24,SGO2,CDCA2,SNX33,FOXN3,MSH2,CDK18,PML,PRKCA,PRKDC,TUBG1,ARHGEF10,MDC1,DLGAP5,MEL…
2_Member	GO Biological Processes	GO:0051301	cell division	-12.1121	-8.20634	55/503	699,701,899,983,991,996,1058,1062,3619,3833,4851,5347,5921,6790,7153,7813,8658,9181,9212,9700,9793,9918,10112,10403,10460,10801,11113,22974,23122,23126,23244,26271,26586,27338,29127,29899,54820,55770,55958,57787,64151,81610,83852,84552,84722,84750,89958,90417,126731,136647,146909,147841,151246,157313,257364	BUB1,BUB1B,CCNF,CDK1,CDC20,CDC27,CENPA,CENPE,INCENP,KIFC1,NOTCH1,PLK1,RASA1,AURKA,TOP2A,EVI5,TNKS,ARHGEF2,AURKB,ESPL1,CKAP5,NCAPD2,KIF20A,NDC80,TACC3,SEPTIN9,CIT,TPX2,CLASP2,POGZ,PDS5A,FBXO5,CKAP2,UBE2S,RACGAP1,GPSM2,NDE1,EXOC2,KLHL9,MARK4,NCAPG,FAM83D,SETDB2,PARD6G,PSRC1,FUT10,SAPCD2,KNSTRN,CCSAP,MPLKIP,KIF18B,SPC24,SGO2,CDCA2,SNX33
2_Member	GO Biological Processes	GO:1903047	mitotic cell cycle process	-11.7347	-8.20634	55/514	699,701,899,983,991,996,1058,1062,1112,3619,3833,4436,5129,5347,5371,5578,5591,5921,6790,7283,8658,9212,9639,9656,9700,9787,9793,9833,9918,10112,10403,10460,11113,22974,23122,23126,23244,26058,26586,27338,29127,29899,51512,54820,55770,64151,84142,84722,89958,90381,90417,146909,147841,151246,257364	BUB1,BUB1B,CCNF,CDK1,CDC20,CDC27,CENPA,CENPE,FOXN3,INCENP,KIFC1,MSH2,CDK18,PLK1,PML,PRKCA,PRKDC,RASA1,AURKA,TUBG1,TNKS,AURKB,ARHGEF10,MDC1,ESPL1,DLGAP5,CKAP5,MELK,NCAPD2,KIF20A,NDC80,TACC3,CIT,TPX2,CLASP2,POGZ,PDS5A,GIGYF2,CKAP2,UBE2S,RACGAP1,GPSM2,GTSE1,NDE1,EXOC2,NCAPG,ABRAXAS1,PSRC1,SAPCD2,TICRR,KNSTRN,KIF18B,SPC24,SGO2,SNX33
2_Member	GO Biological Processes	GO:0000278	mitotic cell cycle	-10.3934	-7.03345	58/605	699,701,899,983,991,996,1058,1062,1112,3619,3833,4436,5129,5347,5371,5578,5591,5921,6790,7283,7516,8658,9212,9639,9656,9700,9787,9793,9833,9918,10112,10403,10460,11113,11190,22974,23122,23126,23244,26058,26586,27338,29127,29899,51512,54820,55770,64151,83852,84142,84722,89958,90381,90417,146909,147841,151246,257364	BUB1,BUB1B,CCNF,CDK1,CDC20,CDC27,CENPA,CENPE,FOXN3,INCENP,KIFC1,MSH2,CDK18,PLK1,PML,PRKCA,PRKDC,RASA1,AURKA,TUBG1,XRCC2,TNKS,AURKB,ARHGEF10,MDC1,ESPL1,DLGAP5,CKAP5,MELK,NCAPD2,KIF20A,NDC80,TACC3,CIT,CEP250,TPX2,CLASP2,POGZ,PDS5A,GIGYF2,CKAP2,UBE2S,RACGAP1,GPSM2,GTSE1,NDE1,EXOC2,NCAPG,SETDB2,ABRAXAS1,PSRC1,SAPCD2,TICRR,KNSTRN,KIF18B,SPC24,SGO2,SNX33
2_Member	GO Biological Processes	GO:0000226	microtubule cytoskeleton organization	-10.3417	-7.03288	53/526	983,991,1058,1062,3619,3833,5347,5590,6790,7283,7405,7461,7516,8658,9212,9639,9696,9700,9787,9793,10112,10403,10460,11190,22974,22981,23122,23380,26271,27185,29127,29899,50487,54462,54820,55172,55700,55812,57662,57787,80817,84056,84142,84376,84552,84722,89796,89958,90417,126731,146909,283431,401024	CDK1,CDC20,CENPA,CENPE,INCENP,KIFC1,PLK1,PRKCZ,AURKA,TUBG1,UVRAG,CLIP2,XRCC2,TNKS,AURKB,ARHGEF10,CROCC,ESPL1,DLGAP5,CKAP5,KIF20A,NDC80,TACC3,CEP250,TPX2,NINL,CLASP2,SRGAP2,FBXO5,DISC1,RACGAP1,GPSM2,PLA2G3,CCSER2,NDE1,DNAAF2,MAP7D1,SPATA7,CAMSAP3,MARK4,CEP44,KATNAL1,ABRAXAS1,HOOK3,PARD6G,PSRC1,NAV1,SAPCD2,KNSTRN,CCSAP,KIF18B,GAS2L3,FSIP2
2_Member	GO Biological Processes	GO:1902850	microtubule cytoskeleton organization involved in mitosis	-9.7442	-6.48116	23/125	991,1058,1062,3619,3833,5347,6790,7283,8658,9212,9639,9700,9787,9793,10403,10460,22974,23122,29127,29899,54820,84142,89958	CDC20,CENPA,CENPE,INCENP,KIFC1,PLK1,AURKA,TUBG1,TNKS,AURKB,ARHGEF10,ESPL1,DLGAP5,CKAP5,NDC80,TACC3,TPX2,CLASP2,RACGAP1,GPSM2,NDE1,ABRAXAS1,SAPCD2
2_Member	Hallmark Gene Sets	M5925	HALLMARK E2F TARGETS	-9.49051	-6.26886	29/200	701,983,991,1062,3014,3161,4288,4436,4999,5347,5591,6790,7153,7283,9212,9700,9787,9833,9918,10460,11113,23468,27338,29127,51747,55635,81624,146909,147841	BUB1B,CDK1,CDC20,CENPE,H2AX,HMMR,MKI67,MSH2,ORC2,PLK1,PRKDC,AURKA,TOP2A,TUBG1,AURKB,ESPL1,DLGAP5,MELK,NCAPD2,TACC3,CIT,CBX5,UBE2S,RACGAP1,LUC7L3,DEPDC1,DIAPH3,KIF18B,SPC24
2_Member	GO Biological Processes	GO:0140014	mitotic nuclear division	-9.1439	-5.96004	26/169	991,1062,3619,3833,5347,6790,7283,9212,9639,9700,9787,9918,10403,22974,23122,23126,23244,27338,29127,54820,64151,84142,84722,90417,146909,151246	CDC20,CENPE,INCENP,KIFC1,PLK1,AURKA,TUBG1,AURKB,ARHGEF10,ESPL1,DLGAP5,NCAPD2,NDC80,TPX2,CLASP2,POGZ,PDS5A,UBE2S,RACGAP1,NDE1,NCAPG,ABRAXAS1,PSRC1,KNSTRN,KIF18B,SGO2
2_Member	GO Biological Processes	GO:0007052	mitotic spindle organization	-8.88281	-5.73371	19/94	991,1062,3619,3833,5347,6790,7283,8658,9212,9639,9787,9793,10403,10460,22974,23122,29127,29899,84142	CDC20,CENPE,INCENP,KIFC1,PLK1,AURKA,TUBG1,TNKS,AURKB,ARHGEF10,DLGAP5,CKAP5,NDC80,TACC3,TPX2,CLASP2,RACGAP1,GPSM2,ABRAXAS1
2_Member	GO Biological Processes	GO:0000280	nuclear division	-8.30347	-5.24455	35/310	699,701,991,1062,3619,3833,5347,6790,7153,7283,9212,9633,9639,9700,9787,9918,10403,22974,23122,23126,23244,26271,27030,27338,29127,54820,55810,64151,84057,84142,84722,90417,146909,151246,284071	BUB1,BUB1B,CDC20,CENPE,INCENP,KIFC1,PLK1,AURKA,TOP2A,TUBG1,AURKB,TESMIN,ARHGEF10,ESPL1,DLGAP5,NCAPD2,NDC80,TPX2,CLASP2,POGZ,PDS5A,FBXO5,MLH3,UBE2S,RACGAP1,NDE1,FOXJ2,NCAPG,MND1,ABRAXAS1,PSRC1,KNSTRN,KIF18B,SGO2,MEIOC
2_Member	GO Biological Processes	GO:0007059	chromosome segregation	-8.13929	-5.13152	33/285	699,701,991,1062,3619,3833,5347,7153,7283,7405,9212,9700,9787,9918,10403,23126,23244,27030,29127,54820,55355,64151,64793,81610,83852,84142,84722,90417,146909,147841,151246,157313,284071	BUB1,BUB1B,CDC20,CENPE,INCENP,KIFC1,PLK1,TOP2A,TUBG1,UVRAG,AURKB,ESPL1,DLGAP5,NCAPD2,NDC80,POGZ,PDS5A,MLH3,RACGAP1,NDE1,HJURP,NCAPG,CEP85,FAM83D,SETDB2,ABRAXAS1,PSRC1,KNSTRN,KIF18B,SPC24,SGO2,CDCA2,MEIOC
2_Member	GO Biological Processes	GO:0007017	microtubule-based process	-8.09486	-5.11057	63/786	983,991,1058,1062,3619,3833,5347,5590,5991,6790,7283,7405,7461,7516,8658,9212,9639,9696,9700,9787,9793,10112,10403,10460,11190,22974,22981,23046,23095,23122,23303,23380,26271,27185,29127,29899,50487,51512,54462,54820,55172,55288,55330,55582,55700,55812,57662,57787,79443,80817,84056,84142,84376,84552,84722,89796,89958,90417,118426,126731,146909,283431,401024	CDK1,CDC20,CENPA,CENPE,INCENP,KIFC1,PLK1,PRKCZ,RFX3,AURKA,TUBG1,UVRAG,CLIP2,XRCC2,TNKS,AURKB,ARHGEF10,CROCC,ESPL1,DLGAP5,CKAP5,KIF20A,NDC80,TACC3,CEP250,TPX2,NINL,KIF21B,KIF1B,CLASP2,KIF13B,SRGAP2,FBXO5,DISC1,RACGAP1,GPSM2,PLA2G3,GTSE1,CCSER2,NDE1,DNAAF2,RHOT1,BLOC1S4,KIF27,MAP7D1,SPATA7,CAMSAP3,MARK4,FYCO1,CEP44,KATNAL1,ABRAXAS1,HOOK3,PARD6G,PSRC1,NAV1,SAPCD2,KNSTRN,BORCS5,CCSAP,KIF18B,GAS2L3,FS…
2_Member	GO Biological Processes	GO:0048285	organelle fission	-7.95238	-4.99037	36/335	699,701,991,1062,3619,3833,5347,6790,7153,7283,9212,9633,9639,9700,9787,9918,10403,22974,23023,23122,23126,23244,26271,27030,27338,29127,54820,55810,64151,84057,84142,84722,90417,146909,151246,284071	BUB1,BUB1B,CDC20,CENPE,INCENP,KIFC1,PLK1,AURKA,TOP2A,TUBG1,AURKB,TESMIN,ARHGEF10,ESPL1,DLGAP5,NCAPD2,NDC80,TPX2,TMCC1,CLASP2,POGZ,PDS5A,FBXO5,MLH3,UBE2S,RACGAP1,NDE1,FOXJ2,NCAPG,MND1,ABRAXAS1,PSRC1,KNSTRN,KIF18B,SGO2,MEIOC
2_Member	GO Biological Processes	GO:0051983	regulation of chromosome segregation	-7.8991	-4.95828	21/130	605,699,701,991,996,1062,3619,4288,5347,9212,9698,9700,9787,10403,10460,23369,26271,64151,116028,147841,157313	BCL7A,BUB1,BUB1B,CDC20,CDC27,CENPE,INCENP,MKI67,PLK1,AURKB,PUM1,ESPL1,DLGAP5,NDC80,TACC3,PUM2,FBXO5,NCAPG,RMI2,SPC24,CDCA2
2_Member	GO Biological Processes	GO:0007051	spindle organization	-7.86104	-4.94042	23/155	991,1062,3619,3833,5347,6790,7283,7405,8658,9212,9639,9700,9787,9793,10403,10460,22974,23122,26271,29127,29899,84142,90417	CDC20,CENPE,INCENP,KIFC1,PLK1,AURKA,TUBG1,UVRAG,TNKS,AURKB,ARHGEF10,ESPL1,DLGAP5,CKAP5,NDC80,TACC3,TPX2,CLASP2,FBXO5,RACGAP1,GPSM2,ABRAXAS1,KNSTRN
2_Member	GO Biological Processes	GO:0000819	sister chromatid segregation	-7.67259	-4.77128	22/146	699,701,991,1062,3619,3833,5347,7153,7283,9212,9700,9787,9918,10403,23126,23244,29127,64151,84722,90417,146909,151246	BUB1,BUB1B,CDC20,CENPE,INCENP,KIFC1,PLK1,TOP2A,TUBG1,AURKB,ESPL1,DLGAP5,NCAPD2,NDC80,POGZ,PDS5A,RACGAP1,NCAPG,PSRC1,KNSTRN,KIF18B,SGO2
2_Member	Hallmark Gene Sets	M5901	HALLMARK G2M CHECKPOINT	-7.57241	-4.68958	26/200	699,899,983,991,996,1058,1062,1112,3014,3161,3619,4288,5347,5371,6790,7153,7371,7468,9212,9700,10403,10460,22974,26271,27338,29127	BUB1,CCNF,CDK1,CDC20,CDC27,CENPA,CENPE,FOXN3,H2AX,HMMR,INCENP,MKI67,PLK1,PML,AURKA,TOP2A,UCK2,NSD2,AURKB,ESPL1,NDC80,TACC3,TPX2,FBXO5,UBE2S,RACGAP1
2_Member	GO Biological Processes	GO:0000070	mitotic sister chromatid segregation	-7.12643	-4.29475	19/119	991,1062,3619,3833,5347,7283,9212,9700,9787,9918,10403,23126,23244,29127,64151,84722,90417,146909,151246	CDC20,CENPE,INCENP,KIFC1,PLK1,TUBG1,AURKB,ESPL1,DLGAP5,NCAPD2,NDC80,POGZ,PDS5A,RACGAP1,NCAPG,PSRC1,KNSTRN,KIF18B,SGO2
2_Member	GO Biological Processes	GO:0098813	nuclear chromosome segregation	-6.98243	-4.18178	27/228	699,701,991,1062,3619,3833,5347,7153,7283,9212,9700,9787,9918,10403,23126,23244,27030,29127,64151,81610,84142,84722,90417,146909,147841,151246,284071	BUB1,BUB1B,CDC20,CENPE,INCENP,KIFC1,PLK1,TOP2A,TUBG1,AURKB,ESPL1,DLGAP5,NCAPD2,NDC80,POGZ,PDS5A,MLH3,RACGAP1,NCAPG,FAM83D,ABRAXAS1,PSRC1,KNSTRN,KIF18B,SPC24,SGO2,MEIOC
2_Member	GO Biological Processes	GO:0033044	regulation of chromosome organization	-6.7044	-3.93271	28/250	545,605,699,701,991,996,1062,3619,5347,5371,7153,7528,8658,9212,9700,9787,9918,10403,10460,23272,26271,55729,64151,80063,80119,83852,116028,147841	ATR,BCL7A,BUB1,BUB1B,CDC20,CDC27,CENPE,INCENP,PLK1,PML,TOP2A,YY1,TNKS,AURKB,ESPL1,DLGAP5,NCAPD2,NDC80,TACC3,TASOR,FBXO5,ATF7IP,NCAPG,ATF7IP2,PIF1,SETDB2,RMI2,SPC24
2_Member	GO Biological Processes	GO:0007088	regulation of mitotic nuclear division	-6.47915	-3.7225	18/118	699,701,991,996,3619,4041,4288,5347,6790,8621,9212,9700,9787,10403,26271,147841,157313,286151	BUB1,BUB1B,CDC20,CDC27,INCENP,LRP5,MKI67,PLK1,AURKA,CDK13,AURKB,ESPL1,DLGAP5,NDC80,FBXO5,SPC24,CDCA2,FBXO43
2_Member	Reactome Gene Sets	R-HSA-1640170	Cell Cycle	-6.28922	-3.59066	53/692	545,699,701,983,991,996,1058,1062,3014,3161,3619,4999,5347,5525,5578,5934,6790,7015,7153,7283,7468,8334,8924,8945,9212,9656,9700,9793,9918,10000,10112,10403,11190,22974,22981,23122,23244,25946,26271,27030,27338,51230,51512,54820,55355,64151,80119,83695,84057,84142,116028,147841,151246	ATR,BUB1,BUB1B,CDK1,CDC20,CDC27,CENPA,CENPE,H2AX,HMMR,INCENP,ORC2,PLK1,PPP2R5A,PRKCA,RBL2,AURKA,TERT,TOP2A,TUBG1,NSD2,H2AC6,HERC2,BTRC,AURKB,MDC1,ESPL1,CKAP5,NCAPD2,AKT3,KIF20A,NDC80,CEP250,TPX2,NINL,CLASP2,PDS5A,ZNF385A,FBXO5,MLH3,UBE2S,PHF20,GTSE1,NDE1,HJURP,NCAPG,PIF1,RHNO1,MND1,ABRAXAS1,RMI2,SPC24,SGO2
2_Member	Reactome Gene Sets	R-HSA-69620	Cell Cycle Checkpoints	-6.2855	-3.59066	30/293	545,699,701,983,991,996,1058,1062,3014,3619,4999,5347,5525,7468,8924,9212,9656,9793,10403,23122,25946,27338,51230,51512,54820,83695,84142,116028,147841,151246	ATR,BUB1,BUB1B,CDK1,CDC20,CDC27,CENPA,CENPE,H2AX,INCENP,ORC2,PLK1,PPP2R5A,NSD2,HERC2,AURKB,MDC1,CKAP5,NDC80,CLASP2,ZNF385A,UBE2S,PHF20,GTSE1,NDE1,RHNO1,ABRAXAS1,RMI2,SPC24,SGO2
2_Member	Reactome Gene Sets	R-HSA-195258	RHO GTPase Effectors	-6.21991	-3.53665	32/327	391,699,701,991,1058,1062,3014,3619,3984,4690,5347,5525,5578,5580,5590,5747,7456,8334,9212,9793,10163,10403,11113,23122,23380,30849,51466,54820,81624,147841,151246,286205	RHOG,BUB1,BUB1B,CDC20,CENPA,CENPE,H2AX,INCENP,LIMK1,NCK1,PLK1,PPP2R5A,PRKCA,PRKCD,PRKCZ,PTK2,WIPF1,H2AC6,AURKB,CKAP5,WASF2,NDC80,CIT,CLASP2,SRGAP2,PIK3R4,EVL,NDE1,DIAPH3,SPC24,SGO2,SCAI
2_Member	Reactome Gene Sets	R-HSA-69618	Mitotic Spindle Checkpoint	-6.06802	-3.39604	17/113	699,701,991,996,1058,1062,3619,5347,5525,9212,9793,10403,23122,27338,54820,147841,151246	BUB1,BUB1B,CDC20,CDC27,CENPA,CENPE,INCENP,PLK1,PPP2R5A,AURKB,CKAP5,NDC80,CLASP2,UBE2S,NDE1,SPC24,SGO2
2_Member	Reactome Gene Sets	R-HSA-5663220	RHO GTPases Activate Formins	-5.99859	-3.34833	19/140	699,701,991,1058,1062,3619,5347,5525,9212,9793,10403,23122,23380,51466,54820,81624,147841,151246,286205	BUB1,BUB1B,CDC20,CENPA,CENPE,INCENP,PLK1,PPP2R5A,AURKB,CKAP5,NDC80,CLASP2,SRGAP2,EVL,NDE1,DIAPH3,SPC24,SGO2,SCAI
2_Member	GO Biological Processes	GO:0033045	regulation of sister chromatid segregation	-5.82434	-3.22345	16/105	605,699,701,991,996,1062,3619,5347,9212,9700,9787,10403,10460,26271,116028,147841	BCL7A,BUB1,BUB1B,CDC20,CDC27,CENPE,INCENP,PLK1,AURKB,ESPL1,DLGAP5,NDC80,TACC3,FBXO5,RMI2,SPC24
2_Member	GO Biological Processes	GO:0051783	regulation of nuclear division	-5.76433	-3.17339	19/145	699,701,991,996,3619,4041,4288,5347,6790,8621,9212,9700,9787,10403,26271,55124,147841,157313,286151	BUB1,BUB1B,CDC20,CDC27,INCENP,LRP5,MKI67,PLK1,AURKA,CDK13,AURKB,ESPL1,DLGAP5,NDC80,FBXO5,PIWIL2,SPC24,CDCA2,FBXO43
2_Member	GO Biological Processes	GO:0010965	regulation of mitotic sister chromatid separation	-5.63979	-3.07571	15/96	605,699,701,991,996,1062,3619,5347,9212,9700,9787,10403,10460,26271,147841	BCL7A,BUB1,BUB1B,CDC20,CDC27,CENPE,INCENP,PLK1,AURKB,ESPL1,DLGAP5,NDC80,TACC3,FBXO5,SPC24
2_Member	Reactome Gene Sets	R-HSA-141424	Amplification of signal from the kinetochores	-5.63979	-3.07571	15/96	699,701,991,1058,1062,3619,5347,5525,9212,9793,10403,23122,54820,147841,151246	BUB1,BUB1B,CDC20,CENPA,CENPE,INCENP,PLK1,PPP2R5A,AURKB,CKAP5,NDC80,CLASP2,NDE1,SPC24,SGO2
2_Member	Reactome Gene Sets	R-HSA-141444	Amplification of signal from unattached kinetochores via a MAD2 inhibitory signal	-5.63979	-3.07571	15/96	699,701,991,1058,1062,3619,5347,5525,9212,9793,10403,23122,54820,147841,151246	BUB1,BUB1B,CDC20,CENPA,CENPE,INCENP,PLK1,PPP2R5A,AURKB,CKAP5,NDC80,CLASP2,NDE1,SPC24,SGO2
2_Member	GO Biological Processes	GO:1905818	regulation of chromosome separation	-5.60418	-3.04871	16/109	605,699,701,991,996,1062,3619,5347,9212,9700,9787,10403,10460,26271,64151,147841	BCL7A,BUB1,BUB1B,CDC20,CDC27,CENPE,INCENP,PLK1,AURKB,ESPL1,DLGAP5,NDC80,TACC3,FBXO5,NCAPG,SPC24
2_Member	Reactome Gene Sets	R-HSA-2500257	Resolution of Sister Chromatid Cohesion	-5.39952	-2.88467	17/126	699,701,983,991,1058,1062,3619,5347,5525,9212,9793,10403,23122,23244,54820,147841,151246	BUB1,BUB1B,CDK1,CDC20,CENPA,CENPE,INCENP,PLK1,PPP2R5A,AURKB,CKAP5,NDC80,CLASP2,PDS5A,NDE1,SPC24,SGO2
2_Member	GO Biological Processes	GO:0030071	regulation of mitotic metaphase/anaphase transition	-5.22421	-2.73202	14/91	605,699,701,991,996,1062,3619,5347,9212,9700,9787,10403,26271,147841	BCL7A,BUB1,BUB1B,CDC20,CDC27,CENPE,INCENP,PLK1,AURKB,ESPL1,DLGAP5,NDC80,FBXO5,SPC24
2_Member	Reactome Gene Sets	R-HSA-68877	Mitotic Prometaphase	-5.14191	-2.66419	22/204	699,701,983,991,1058,1062,3619,5347,5525,7283,9212,9793,9918,10403,11190,22981,23122,23244,54820,64151,147841,151246	BUB1,BUB1B,CDK1,CDC20,CENPA,CENPE,INCENP,PLK1,PPP2R5A,TUBG1,AURKB,CKAP5,NCAPD2,NDC80,CEP250,NINL,CLASP2,PDS5A,NDE1,NCAPG,SPC24,SGO2
2_Member	GO Biological Processes	GO:1902099	regulation of metaphase/anaphase transition of cell cycle	-5.05612	-2.59241	14/94	605,699,701,991,996,1062,3619,5347,9212,9700,9787,10403,26271,147841	BCL7A,BUB1,BUB1B,CDC20,CDC27,CENPE,INCENP,PLK1,AURKB,ESPL1,DLGAP5,NDC80,FBXO5,SPC24
2_Member	GO Biological Processes	GO:0045841	negative regulation of mitotic metaphase/anaphase transition	-4.91029	-2.46679	8/31	699,701,991,5347,9212,10403,26271,147841	BUB1,BUB1B,CDC20,PLK1,AURKB,NDC80,FBXO5,SPC24
2_Member	GO Biological Processes	GO:1902100	negative regulation of metaphase/anaphase transition of cell cycle	-4.69322	-2.2875	8/33	699,701,991,5347,9212,10403,26271,147841	BUB1,BUB1B,CDC20,PLK1,AURKB,NDC80,FBXO5,SPC24
2_Member	GO Biological Processes	GO:0033046	negative regulation of sister chromatid segregation	-4.59092	-2.23143	8/34	699,701,991,5347,9212,10403,26271,147841	BUB1,BUB1B,CDC20,PLK1,AURKB,NDC80,FBXO5,SPC24
2_Member	GO Biological Processes	GO:0033048	negative regulation of mitotic sister chromatid segregation	-4.59092	-2.23143	8/34	699,701,991,5347,9212,10403,26271,147841	BUB1,BUB1B,CDC20,PLK1,AURKB,NDC80,FBXO5,SPC24
2_Member	GO Biological Processes	GO:2000816	negative regulation of mitotic sister chromatid separation	-4.59092	-2.23143	8/34	699,701,991,5347,9212,10403,26271,147841	BUB1,BUB1B,CDC20,PLK1,AURKB,NDC80,FBXO5,SPC24
2_Member	Reactome Gene Sets	R-HSA-9648025	EML4 and NUDC in mitotic spindle formation	-4.56959	-2.22536	15/117	699,701,991,1058,1062,3619,5347,5525,9212,9793,10403,23122,54820,147841,151246	BUB1,BUB1B,CDC20,CENPA,CENPE,INCENP,PLK1,PPP2R5A,AURKB,CKAP5,NDC80,CLASP2,NDE1,SPC24,SGO2
2_Member	GO Biological Processes	GO:2001251	negative regulation of chromosome organization	-4.45132	-2.13276	12/80	699,701,991,5347,7153,8658,9212,9700,10403,26271,80119,147841	BUB1,BUB1B,CDC20,PLK1,TOP2A,TNKS,AURKB,ESPL1,NDC80,FBXO5,PIF1,SPC24
2_Member	GO Biological Processes	GO:0051784	negative regulation of nuclear division	-4.40731	-2.09851	9/46	699,701,991,5347,9212,10403,26271,147841,286151	BUB1,BUB1B,CDC20,PLK1,AURKB,NDC80,FBXO5,SPC24,FBXO43
2_Member	GO Biological Processes	GO:0051985	negative regulation of chromosome segregation	-4.39748	-2.09822	8/36	699,701,991,5347,9212,10403,26271,147841	BUB1,BUB1B,CDC20,PLK1,AURKB,NDC80,FBXO5,SPC24
2_Member	GO Biological Processes	GO:1905819	negative regulation of chromosome separation	-4.39748	-2.09822	8/36	699,701,991,5347,9212,10403,26271,147841	BUB1,BUB1B,CDC20,PLK1,AURKB,NDC80,FBXO5,SPC24
2_Member	GO Biological Processes	GO:0051225	spindle assembly	-4.33921	-2.05389	13/95	991,3619,3833,6790,8658,9212,9639,10403,22974,23122,26271,29127,84142	CDC20,INCENP,KIFC1,AURKA,TNKS,AURKB,ARHGEF10,NDC80,TPX2,CLASP2,FBXO5,RACGAP1,ABRAXAS1
2_Member	GO Biological Processes	GO:0007094	mitotic spindle assembly checkpoint signaling	-4.15851	-1.93289	7/29	699,701,991,5347,9212,10403,147841	BUB1,BUB1B,CDC20,PLK1,AURKB,NDC80,SPC24
2_Member	GO Biological Processes	GO:0071173	spindle assembly checkpoint signaling	-4.15851	-1.93289	7/29	699,701,991,5347,9212,10403,147841	BUB1,BUB1B,CDC20,PLK1,AURKB,NDC80,SPC24
2_Member	GO Biological Processes	GO:0071174	mitotic spindle checkpoint signaling	-4.15851	-1.93289	7/29	699,701,991,5347,9212,10403,147841	BUB1,BUB1B,CDC20,PLK1,AURKB,NDC80,SPC24
2_Member	GO Biological Processes	GO:0045839	negative regulation of mitotic nuclear division	-4.13186	-1.91414	8/39	699,701,991,5347,9212,10403,26271,147841	BUB1,BUB1B,CDC20,PLK1,AURKB,NDC80,FBXO5,SPC24
2_Member	GO Biological Processes	GO:0090307	mitotic spindle assembly	-4.10784	-1.90338	9/50	991,3619,3833,9212,9639,22974,23122,29127,84142	CDC20,INCENP,KIFC1,AURKB,ARHGEF10,TPX2,CLASP2,RACGAP1,ABRAXAS1
2_Member	GO Biological Processes	GO:0031577	spindle checkpoint signaling	-4.0571	-1.86918	7/30	699,701,991,5347,9212,10403,147841	BUB1,BUB1B,CDC20,PLK1,AURKB,NDC80,SPC24
2_Member	Reactome Gene Sets	R-HSA-2467813	Separation of Sister Chromatids	-4.04839	-1.86452	19/191	699,701,991,996,1058,1062,3619,5347,5525,9212,9700,9793,10403,23122,23244,27338,54820,147841,151246	BUB1,BUB1B,CDC20,CDC27,CENPA,CENPE,INCENP,PLK1,PPP2R5A,AURKB,ESPL1,CKAP5,NDC80,CLASP2,PDS5A,UBE2S,NDE1,SPC24,SGO2
2_Member	Reactome Gene Sets	R-HSA-69278	Cell Cycle, Mitotic	-3.8851	-1.72586	39/561	699,701,983,991,996,1058,1062,3014,3161,3619,4999,5347,5525,5578,5934,6790,7153,7283,8334,8945,9212,9700,9793,9918,10000,10112,10403,11190,22974,22981,23122,23244,26271,27338,51512,54820,64151,147841,151246	BUB1,BUB1B,CDK1,CDC20,CDC27,CENPA,CENPE,H2AX,HMMR,INCENP,ORC2,PLK1,PPP2R5A,PRKCA,RBL2,AURKA,TOP2A,TUBG1,H2AC6,BTRC,AURKB,ESPL1,CKAP5,NCAPD2,AKT3,KIF20A,NDC80,CEP250,TPX2,NINL,CLASP2,PDS5A,FBXO5,UBE2S,GTSE1,NDE1,NCAPG,SPC24,SGO2
2_Member	GO Biological Processes	GO:0033047	regulation of mitotic sister chromatid segregation	-3.77492	-1.64859	9/55	699,701,991,3619,5347,9212,10403,26271,147841	BUB1,BUB1B,CDC20,INCENP,PLK1,AURKB,NDC80,FBXO5,SPC24
2_Member	Reactome Gene Sets	R-HSA-2555396	Mitotic Metaphase and Anaphase	-3.69266	-1.58798	21/237	699,701,983,991,996,1058,1062,3619,5347,5525,9212,9700,9793,10403,23122,23244,26271,27338,54820,147841,151246	BUB1,BUB1B,CDK1,CDC20,CDC27,CENPA,CENPE,INCENP,PLK1,PPP2R5A,AURKB,ESPL1,CKAP5,NDC80,CLASP2,PDS5A,FBXO5,UBE2S,NDE1,SPC24,SGO2
2_Member	Reactome Gene Sets	R-HSA-68886	M Phase	-3.35462	-1.29569	30/418	699,701,983,991,996,1058,1062,3014,3619,5347,5525,5578,7283,8334,9212,9700,9793,9918,10112,10403,11190,22981,23122,23244,26271,27338,54820,64151,147841,151246	BUB1,BUB1B,CDK1,CDC20,CDC27,CENPA,CENPE,H2AX,INCENP,PLK1,PPP2R5A,PRKCA,TUBG1,H2AC6,AURKB,ESPL1,CKAP5,NCAPD2,KIF20A,NDC80,CEP250,NINL,CLASP2,PDS5A,FBXO5,UBE2S,NDE1,NCAPG,SPC24,SGO2
2_Member	GO Biological Processes	GO:0070925	organelle assembly	-3.34735	-1.29113	48/783	991,1058,1062,3619,3833,4851,5357,5591,5991,6311,6790,8195,8658,9212,9639,9786,9787,10403,11190,22974,23122,23126,23322,23369,26271,27185,29127,29978,50487,54734,55062,55172,55582,55647,64753,79738,80817,84140,84142,84343,125488,128486,155382,200576,219844,285590,353116,401024	CDC20,CENPA,CENPE,INCENP,KIFC1,NOTCH1,PLS1,PRKDC,RFX3,ATXN2,AURKA,MKKS,TNKS,AURKB,ARHGEF10,KIAA0586,DLGAP5,NDC80,CEP250,TPX2,CLASP2,POGZ,RPGRIP1L,PUM2,FBXO5,DISC1,RACGAP1,UBQLN2,PLA2G3,RAB39A,WIPI1,DNAAF2,KIF27,RAB20,CCDC136,BBS10,CEP44,FAM161A,ABRAXAS1,HPS3,TTC39C,FITM2,VPS37D,PIKFYVE,HYLS1,SH3PXD2B,RILPL1,FSIP2
2_Member	Reactome Gene Sets	R-HSA-68882	Mitotic Anaphase	-3.29585	-1.2709	20/236	699,701,983,991,996,1058,1062,3619,5347,5525,9212,9700,9793,10403,23122,23244,27338,54820,147841,151246	BUB1,BUB1B,CDK1,CDC20,CDC27,CENPA,CENPE,INCENP,PLK1,PPP2R5A,AURKB,ESPL1,CKAP5,NDC80,CLASP2,PDS5A,UBE2S,NDE1,SPC24,SGO2
2_Member	GO Biological Processes	GO:0140694	non-membrane-bounded organelle assembly	-3.21634	-1.21575	24/312	991,1058,1062,3619,3833,5357,5591,6311,6790,8658,9212,9639,9787,10403,22974,23122,23126,23369,26271,29127,80817,84142,128486,285590	CDC20,CENPA,CENPE,INCENP,KIFC1,PLS1,PRKDC,ATXN2,AURKA,TNKS,AURKB,ARHGEF10,DLGAP5,NDC80,TPX2,CLASP2,POGZ,PUM2,FBXO5,RACGAP1,CEP44,ABRAXAS1,FITM2,SH3PXD2B
2_Member	GO Biological Processes	GO:0008608	attachment of spindle microtubules to kinetochore	-2.63372	-0.795541	5/26	1062,9212,10403,84142,147841	CENPE,AURKB,NDC80,ABRAXAS1,SPC24
3_Summary	GO Biological Processes	GO:0010564	regulation of cell cycle process	-11.8615	-8.20634	69/734	545,605,677,699,701,899,983,991,996,1062,1112,3014,3619,4041,4288,4330,4436,5347,5371,5591,5934,6496,6790,7015,7405,8502,8621,8658,9212,9656,9675,9700,9787,10106,10112,10217,10403,10460,11113,11190,22974,26057,26058,26271,28964,29127,29899,30849,51512,54465,55124,55958,57787,64151,64793,81610,83695,84142,84440,84687,84722,90381,90417,116028,126731,147841,157313,221908,286151,5578,22954,284071	ATR,BCL7A,ZFP36L1,BUB1,BUB1B,CCNF,CDK1,CDC20,CDC27,CENPE,FOXN3,H2AX,INCENP,LRP5,MKI67,MN1,MSH2,PLK1,PML,PRKDC,RBL2,SIX3,AURKA,TERT,UVRAG,PKP4,CDK13,TNKS,AURKB,MDC1,TTI1,ESPL1,DLGAP5,CTDSP2,KIF20A,CTDSPL,NDC80,TACC3,CIT,CEP250,TPX2,ANKRD17,GIGYF2,FBXO5,GIT1,RACGAP1,GPSM2,PIK3R4,GTSE1,ETAA1,PIWIL2,KLHL9,MARK4,NCAPG,CEP85,FAM83D,RHNO1,ABRAXAS1,RAB11FIP4,PPP1R9B,PSRC1,TICRR,KNSTRN,RMI2,CCSAP,SPC24,CD…
3_Member	GO Biological Processes	GO:0010564	regulation of cell cycle process	-11.8615	-8.20634	69/734	545,605,677,699,701,899,983,991,996,1062,1112,3014,3619,4041,4288,4330,4436,5347,5371,5591,5934,6496,6790,7015,7405,8502,8621,8658,9212,9656,9675,9700,9787,10106,10112,10217,10403,10460,11113,11190,22974,26057,26058,26271,28964,29127,29899,30849,51512,54465,55124,55958,57787,64151,64793,81610,83695,84142,84440,84687,84722,90381,90417,116028,126731,147841,157313,221908,286151	ATR,BCL7A,ZFP36L1,BUB1,BUB1B,CCNF,CDK1,CDC20,CDC27,CENPE,FOXN3,H2AX,INCENP,LRP5,MKI67,MN1,MSH2,PLK1,PML,PRKDC,RBL2,SIX3,AURKA,TERT,UVRAG,PKP4,CDK13,TNKS,AURKB,MDC1,TTI1,ESPL1,DLGAP5,CTDSP2,KIF20A,CTDSPL,NDC80,TACC3,CIT,CEP250,TPX2,ANKRD17,GIGYF2,FBXO5,GIT1,RACGAP1,GPSM2,PIK3R4,GTSE1,ETAA1,PIWIL2,KLHL9,MARK4,NCAPG,CEP85,FAM83D,RHNO1,ABRAXAS1,RAB11FIP4,PPP1R9B,PSRC1,TICRR,KNSTRN,RMI2,CCSAP,SPC24,CD…
3_Member	GO Biological Processes	GO:0090068	positive regulation of cell cycle process	-3.17833	-1.18713	21/259	983,996,3619,4041,6790,7015,8502,9212,9700,9787,10403,11113,26057,26271,29127,29899,55124,64151,81610,83695,221908	CDK1,CDC27,INCENP,LRP5,AURKA,TERT,PKP4,AURKB,ESPL1,DLGAP5,NDC80,CIT,ANKRD17,FBXO5,RACGAP1,GPSM2,PIWIL2,NCAPG,FAM83D,RHNO1,PPP1R35
3_Member	GO Biological Processes	GO:0045787	positive regulation of cell cycle	-3.062	-1.10431	26/358	983,996,3619,4041,5578,6790,7015,8502,9212,9700,9787,10403,11113,22954,26057,26271,29127,29899,55124,57787,64151,81610,83695,84722,221908,284071	CDK1,CDC27,INCENP,LRP5,PRKCA,AURKA,TERT,PKP4,AURKB,ESPL1,DLGAP5,NDC80,CIT,TRIM32,ANKRD17,FBXO5,RACGAP1,GPSM2,PIWIL2,MARK4,NCAPG,FAM83D,RHNO1,PSRC1,PPP1R35,MEIOC
4_Summary	Reactome Gene Sets	R-HSA-9716542	Signaling by Rho GTPases, Miro GTPases and RHOBTB3	-11.707	-8.20634	68/723	29,391,699,701,991,1058,1062,1629,2245,2909,3014,3619,3954,3984,4690,4983,5347,5525,5578,5580,5590,5747,5930,6654,7456,8334,8502,8654,9181,9212,9322,9639,9754,9793,9824,9938,10163,10403,11113,11329,22899,23122,23380,23616,26050,28964,29127,30849,51133,51466,54820,55160,55200,55288,57514,57636,64411,65124,79834,81624,84986,90627,116985,147841,151246,152273,286205,347902,4763,5074,5357,5911,8470,99…	ABR,RHOG,BUB1,BUB1B,CDC20,CENPA,CENPE,DBT,FGD1,ARHGAP35,H2AX,INCENP,LETM1,LIMK1,NCK1,OPHN1,PLK1,PPP2R5A,PRKCA,PRKCD,PRKCZ,PTK2,RBBP6,SOS1,WIPF1,H2AC6,PKP4,PDE5A,ARHGEF2,AURKB,TRIP10,ARHGEF10,STARD8,CKAP5,ARHGAP11A,ARHGAP25,WASF2,NDC80,CIT,STK38,ARHGEF15,CLASP2,SRGAP2,SH3BP1,SLITRK5,GIT1,RACGAP1,PIK3R4,KCTD3,EVL,NDE1,ARHGEF10L,PLEKHG6,RHOT1,ARHGAP31,ARHGAP23,ARAP3,SOWAHC,PEAK1,DIAPH3,ARHGAP19,STAR…
4_Member	Reactome Gene Sets	R-HSA-9716542	Signaling by Rho GTPases, Miro GTPases and RHOBTB3	-11.707	-8.20634	68/723	29,391,699,701,991,1058,1062,1629,2245,2909,3014,3619,3954,3984,4690,4983,5347,5525,5578,5580,5590,5747,5930,6654,7456,8334,8502,8654,9181,9212,9322,9639,9754,9793,9824,9938,10163,10403,11113,11329,22899,23122,23380,23616,26050,28964,29127,30849,51133,51466,54820,55160,55200,55288,57514,57636,64411,65124,79834,81624,84986,90627,116985,147841,151246,152273,286205,347902	ABR,RHOG,BUB1,BUB1B,CDC20,CENPA,CENPE,DBT,FGD1,ARHGAP35,H2AX,INCENP,LETM1,LIMK1,NCK1,OPHN1,PLK1,PPP2R5A,PRKCA,PRKCD,PRKCZ,PTK2,RBBP6,SOS1,WIPF1,H2AC6,PKP4,PDE5A,ARHGEF2,AURKB,TRIP10,ARHGEF10,STARD8,CKAP5,ARHGAP11A,ARHGAP25,WASF2,NDC80,CIT,STK38,ARHGEF15,CLASP2,SRGAP2,SH3BP1,SLITRK5,GIT1,RACGAP1,PIK3R4,KCTD3,EVL,NDE1,ARHGEF10L,PLEKHG6,RHOT1,ARHGAP31,ARHGAP23,ARAP3,SOWAHC,PEAK1,DIAPH3,ARHGAP19,STAR…
4_Member	Reactome Gene Sets	R-HSA-194315	Signaling by Rho GTPases	-11.6912	-8.20634	67/707	29,391,699,701,991,1058,1062,1629,2245,2909,3014,3619,3954,3984,4690,4983,5347,5525,5578,5580,5590,5747,5930,6654,7456,8334,8502,8654,9181,9212,9322,9639,9754,9793,9824,9938,10163,10403,11113,11329,22899,23122,23380,23616,26050,28964,29127,30849,51133,51466,54820,55160,55200,57514,57636,64411,65124,79834,81624,84986,90627,116985,147841,151246,152273,286205,347902	ABR,RHOG,BUB1,BUB1B,CDC20,CENPA,CENPE,DBT,FGD1,ARHGAP35,H2AX,INCENP,LETM1,LIMK1,NCK1,OPHN1,PLK1,PPP2R5A,PRKCA,PRKCD,PRKCZ,PTK2,RBBP6,SOS1,WIPF1,H2AC6,PKP4,PDE5A,ARHGEF2,AURKB,TRIP10,ARHGEF10,STARD8,CKAP5,ARHGAP11A,ARHGAP25,WASF2,NDC80,CIT,STK38,ARHGEF15,CLASP2,SRGAP2,SH3BP1,SLITRK5,GIT1,RACGAP1,PIK3R4,KCTD3,EVL,NDE1,ARHGEF10L,PLEKHG6,ARHGAP31,ARHGAP23,ARAP3,SOWAHC,PEAK1,DIAPH3,ARHGAP19,STARD13,AR…
4_Member	Reactome Gene Sets	R-HSA-9012999	RHO GTPase cycle	-7.39694	-4.54887	42/449	29,391,1629,2245,2909,3954,4690,4983,5930,6654,7456,8502,8654,9181,9322,9639,9754,9824,9938,10163,11113,11329,22899,23380,23616,26050,28964,29127,51133,55160,55200,57514,57636,64411,65124,79834,81624,84986,90627,116985,152273,347902	ABR,RHOG,DBT,FGD1,ARHGAP35,LETM1,NCK1,OPHN1,RBBP6,SOS1,WIPF1,PKP4,PDE5A,ARHGEF2,TRIP10,ARHGEF10,STARD8,ARHGAP11A,ARHGAP25,WASF2,CIT,STK38,ARHGEF15,SRGAP2,SH3BP1,SLITRK5,GIT1,RACGAP1,KCTD3,ARHGEF10L,PLEKHG6,ARHGAP31,ARHGAP23,ARAP3,SOWAHC,PEAK1,DIAPH3,ARHGAP19,STARD13,ARAP1,FGD5,AMIGO2
4_Member	GO Biological Processes	GO:0030036	actin cytoskeleton organization	-6.46703	-3.7225	45/538	391,2245,2909,3984,4690,4763,4983,5074,5357,5911,7456,8470,9181,9322,9639,9754,9922,9938,10163,10278,10420,11113,22954,23096,23189,23301,23616,24142,26037,29127,51466,55160,57221,57477,64423,81624,84687,84978,85464,90627,116985,152273,154810,283431,399687	RHOG,FGD1,ARHGAP35,LIMK1,NCK1,NF1,OPHN1,PAWR,PLS1,RAP2A,WIPF1,SORBS2,ARHGEF2,TRIP10,ARHGEF10,STARD8,IQSEC1,ARHGAP25,WASF2,EFS,TESK2,CIT,TRIM32,IQSEC2,KANK1,EHBP1,SH3BP1,NAA80,SIPA1L1,RACGAP1,EVL,ARHGEF10L,ARFGEF3,SHROOM4,INF2,DIAPH3,PPP1R9B,FRMD5,SSH2,STARD13,ARAP1,FGD5,AMOTL1,GAS2L3,MYO18A
4_Member	Reactome Gene Sets	R-HSA-8980692	RHOA GTPase cycle	-6.29767	-3.59066	20/147	29,2909,4983,9181,9639,9754,9824,11113,22899,29127,55160,55200,57514,57636,64411,65124,81624,84986,90627,116985	ABR,ARHGAP35,OPHN1,ARHGEF2,ARHGEF10,STARD8,ARHGAP11A,CIT,ARHGEF15,RACGAP1,ARHGEF10L,PLEKHG6,ARHGAP31,ARHGAP23,ARAP3,SOWAHC,DIAPH3,ARHGAP19,STARD13,ARAP1
4_Member	GO Biological Processes	GO:0030029	actin filament-based process	-5.89626	-3.26668	47/601	391,2245,2257,2909,3984,4690,4763,4983,5074,5357,5911,7456,8470,9181,9322,9639,9754,9922,9938,10163,10278,10420,11113,22954,23096,23189,23301,23380,23616,24142,26037,29127,51466,55160,57221,57477,64423,81624,84687,84978,85464,90627,116985,152273,154810,283431,399687	RHOG,FGD1,FGF12,ARHGAP35,LIMK1,NCK1,NF1,OPHN1,PAWR,PLS1,RAP2A,WIPF1,SORBS2,ARHGEF2,TRIP10,ARHGEF10,STARD8,IQSEC1,ARHGAP25,WASF2,EFS,TESK2,CIT,TRIM32,IQSEC2,KANK1,EHBP1,SRGAP2,SH3BP1,NAA80,SIPA1L1,RACGAP1,EVL,ARHGEF10L,ARFGEF3,SHROOM4,INF2,DIAPH3,PPP1R9B,FRMD5,SSH2,STARD13,ARAP1,FGD5,AMOTL1,GAS2L3,MYO18A
4_Member	Reactome Gene Sets	R-HSA-9013149	RAC1 GTPase cycle	-5.84308	-3.22349	22/185	29,2909,4983,6654,7456,9639,9938,10163,11113,22899,23380,23616,28964,29127,55200,57514,57636,64411,81624,116985,152273,347902	ABR,ARHGAP35,OPHN1,SOS1,WIPF1,ARHGEF10,ARHGAP25,WASF2,CIT,ARHGEF15,SRGAP2,SH3BP1,GIT1,RACGAP1,PLEKHG6,ARHGAP31,ARHGAP23,ARAP3,DIAPH3,ARAP1,FGD5,AMIGO2
4_Member	Reactome Gene Sets	R-HSA-9013026	RHOB GTPase cycle	-5.05759	-2.59241	12/70	29,2909,4983,9181,9639,9754,11113,29127,55160,65124,81624,90627	ABR,ARHGAP35,OPHN1,ARHGEF2,ARHGEF10,STARD8,CIT,RACGAP1,ARHGEF10L,SOWAHC,DIAPH3,STARD13
4_Member	Reactome Gene Sets	R-HSA-9013148	CDC42 GTPase cycle	-4.20848	-1.95404	17/155	29,2245,2909,4983,7456,9639,9754,22899,23380,28964,29127,51133,57514,64411,81624,90627,116985	ABR,FGD1,ARHGAP35,OPHN1,WIPF1,ARHGEF10,STARD8,ARHGEF15,SRGAP2,GIT1,RACGAP1,KCTD3,ARHGAP31,ARAP3,DIAPH3,STARD13,ARAP1
4_Member	Reactome Gene Sets	R-HSA-9013423	RAC3 GTPase cycle	-3.16425	-1.17537	11/94	29,2909,4983,10163,23380,26050,28964,29127,64411,81624,347902	ABR,ARHGAP35,OPHN1,WASF2,SRGAP2,SLITRK5,GIT1,RACGAP1,ARAP3,DIAPH3,AMIGO2
4_Member	Reactome Gene Sets	R-HSA-9013106	RHOC GTPase cycle	-2.80528	-0.907723	9/74	29,2909,4983,9639,11113,29127,55160,81624,90627	ABR,ARHGAP35,OPHN1,ARHGEF10,CIT,RACGAP1,ARHGEF10L,DIAPH3,STARD13
5_Summary	GO Biological Processes	GO:0051056	regulation of small GTPase mediated signal transduction	-10.4582	-7.04023	38/299	29,2149,2245,2909,4763,4851,4983,5921,5922,6494,6654,9181,9639,9649,9754,9824,9922,9938,10251,22899,23096,23189,23380,23616,26037,29127,55160,55200,57221,57514,57636,84253,84986,90627,116985,152273,286205,343578	ABR,F2R,FGD1,ARHGAP35,NF1,NOTCH1,OPHN1,RASA1,RASA2,SIPA1,SOS1,ARHGEF2,ARHGEF10,RALGPS1,STARD8,ARHGAP11A,IQSEC1,ARHGAP25,SPRY3,ARHGEF15,IQSEC2,KANK1,SRGAP2,SH3BP1,SIPA1L1,RACGAP1,ARHGEF10L,PLEKHG6,ARFGEF3,ARHGAP31,ARHGAP23,GARNL3,ARHGAP19,STARD13,ARAP1,FGD5,SCAI,ARHGAP40
5_Member	GO Biological Processes	GO:0051056	regulation of small GTPase mediated signal transduction	-10.4582	-7.04023	38/299	29,2149,2245,2909,4763,4851,4983,5921,5922,6494,6654,9181,9639,9649,9754,9824,9922,9938,10251,22899,23096,23189,23380,23616,26037,29127,55160,55200,57221,57514,57636,84253,84986,90627,116985,152273,286205,343578	ABR,F2R,FGD1,ARHGAP35,NF1,NOTCH1,OPHN1,RASA1,RASA2,SIPA1,SOS1,ARHGEF2,ARHGEF10,RALGPS1,STARD8,ARHGAP11A,IQSEC1,ARHGAP25,SPRY3,ARHGEF15,IQSEC2,KANK1,SRGAP2,SH3BP1,SIPA1L1,RACGAP1,ARHGEF10L,PLEKHG6,ARFGEF3,ARHGAP31,ARHGAP23,GARNL3,ARHGAP19,STARD13,ARAP1,FGD5,SCAI,ARHGAP40
5_Member	GO Biological Processes	GO:0046578	regulation of Ras protein signal transduction	-4.17199	-1.93289	19/187	2149,2909,4763,4851,4983,5921,5922,9181,9639,9649,9754,9922,10251,23096,23189,23616,57221,90627,286205	F2R,ARHGAP35,NF1,NOTCH1,OPHN1,RASA1,RASA2,ARHGEF2,ARHGEF10,RALGPS1,STARD8,IQSEC1,SPRY3,IQSEC2,KANK1,SH3BP1,ARFGEF3,STARD13,SCAI
5_Member	GO Biological Processes	GO:0051058	negative regulation of small GTPase mediated signal transduction	-3.65277	-1.55109	9/57	2909,4763,5921,5922,9938,10251,23189,23616,286205	ARHGAP35,NF1,RASA1,RASA2,ARHGAP25,SPRY3,KANK1,SH3BP1,SCAI
5_Member	GO Biological Processes	GO:0046580	negative regulation of Ras protein signal transduction	-2.64418	-0.797775	7/50	2909,4763,5921,5922,10251,23189,286205	ARHGAP35,NF1,RASA1,RASA2,SPRY3,KANK1,SCAI
5_Member	GO Biological Processes	GO:0035023	regulation of Rho protein signal transduction	-2.32238	-0.586962	9/87	2149,2909,4983,9181,9639,9754,23189,90627,286205	F2R,ARHGAP35,OPHN1,ARHGEF2,ARHGEF10,STARD8,KANK1,STARD13,SCAI
6_Summary	GO Biological Processes	GO:0051129	negative regulation of cellular component organization	-8.56836	-5.45145	59/693	599,699,701,899,991,4155,4851,4985,5347,5494,5580,5590,5780,5793,6092,6311,6405,6653,6812,7070,7153,8195,8326,8658,9037,9139,9181,9212,9700,9882,10163,10251,10403,10411,10500,10825,11213,22899,22900,22974,23122,23189,26271,26586,29978,51466,56940,57609,57662,80119,83999,85464,90678,116985,147841,255738,257364,286151,338692	BCL2L2,BUB1,BUB1B,CCNF,CDC20,MBP,NOTCH1,OPRD1,PLK1,PPM1A,PRKCD,PRKCZ,PTPN9,PTPRG,ROBO2,ATXN2,SEMA3F,SORL1,STXBP1,THY1,TOP2A,MKKS,FZD9,TNKS,SEMA5A,CBFA2T2,ARHGEF2,AURKB,ESPL1,TBC1D4,WASF2,SPRY3,NDC80,RAPGEF3,SEMA6C,NEU3,IRAK3,ARHGEF15,CARD8,TPX2,CLASP2,KANK1,FBXO5,CKAP2,UBQLN2,EVL,DUSP22,DIP2B,CAMSAP3,PIF1,KREMEN1,SSH2,LRSAM1,ARAP1,SPC24,PCSK9,SNX33,FBXO43,ANKRD13D
6_Member	GO Biological Processes	GO:0051129	negative regulation of cellular component organization	-8.56836	-5.45145	59/693	599,699,701,899,991,4155,4851,4985,5347,5494,5580,5590,5780,5793,6092,6311,6405,6653,6812,7070,7153,8195,8326,8658,9037,9139,9181,9212,9700,9882,10163,10251,10403,10411,10500,10825,11213,22899,22900,22974,23122,23189,26271,26586,29978,51466,56940,57609,57662,80119,83999,85464,90678,116985,147841,255738,257364,286151,338692	BCL2L2,BUB1,BUB1B,CCNF,CDC20,MBP,NOTCH1,OPRD1,PLK1,PPM1A,PRKCD,PRKCZ,PTPN9,PTPRG,ROBO2,ATXN2,SEMA3F,SORL1,STXBP1,THY1,TOP2A,MKKS,FZD9,TNKS,SEMA5A,CBFA2T2,ARHGEF2,AURKB,ESPL1,TBC1D4,WASF2,SPRY3,NDC80,RAPGEF3,SEMA6C,NEU3,IRAK3,ARHGEF15,CARD8,TPX2,CLASP2,KANK1,FBXO5,CKAP2,UBQLN2,EVL,DUSP22,DIP2B,CAMSAP3,PIF1,KREMEN1,SSH2,LRSAM1,ARAP1,SPC24,PCSK9,SNX33,FBXO43,ANKRD13D
6_Member	GO Biological Processes	GO:0010639	negative regulation of organelle organization	-4.10572	-1.90338	28/342	599,699,701,899,991,5347,5580,7153,8195,8326,8658,9181,9212,9700,9882,10163,10403,22974,23122,23189,26271,26586,57662,80119,85464,116985,147841,286151	BCL2L2,BUB1,BUB1B,CCNF,CDC20,PLK1,PRKCD,TOP2A,MKKS,FZD9,TNKS,ARHGEF2,AURKB,ESPL1,TBC1D4,WASF2,NDC80,TPX2,CLASP2,KANK1,FBXO5,CKAP2,CAMSAP3,PIF1,SSH2,ARAP1,SPC24,FBXO43
7_Summary	GO Biological Processes	GO:0006468	protein phosphorylation	-8.31609	-5.24455	59/704	157,545,659,699,701,983,1024,1612,2081,3619,3718,3984,4090,4881,5129,5347,5371,5578,5580,5590,5591,5603,5608,5747,6197,6790,6877,6879,7070,7098,7405,8491,8621,8658,9212,9833,10000,10290,10420,10461,11113,11213,11329,22983,23097,23531,25865,26750,30849,56975,57787,65125,65268,79834,83983,84687,91461,200576,388228	GRK3,ATR,BMPR2,BUB1,BUB1B,CDK1,CDK8,DAPK1,ERN1,INCENP,JAK3,LIMK1,SMAD5,NPR1,CDK18,PLK1,PML,PRKCA,PRKCD,PRKCZ,PRKDC,MAPK13,MAP2K6,PTK2,RPS6KA3,AURKA,TAF5,TAF7,THY1,TLR3,UVRAG,MAP4K3,CDK13,TNKS,AURKB,MELK,AKT3,SPEG,TESK2,MERTK,CIT,IRAK3,STK38,MAST1,CDK19,MMD,PRKD2,RPS6KC1,PIK3R4,FAM20C,MARK4,WNK1,WNK2,PEAK1,TSSK6,PPP1R9B,PKDCC,PIKFYVE,SBK1
7_Member	GO Biological Processes	GO:0006468	protein phosphorylation	-8.31609	-5.24455	59/704	157,545,659,699,701,983,1024,1612,2081,3619,3718,3984,4090,4881,5129,5347,5371,5578,5580,5590,5591,5603,5608,5747,6197,6790,6877,6879,7070,7098,7405,8491,8621,8658,9212,9833,10000,10290,10420,10461,11113,11213,11329,22983,23097,23531,25865,26750,30849,56975,57787,65125,65268,79834,83983,84687,91461,200576,388228	GRK3,ATR,BMPR2,BUB1,BUB1B,CDK1,CDK8,DAPK1,ERN1,INCENP,JAK3,LIMK1,SMAD5,NPR1,CDK18,PLK1,PML,PRKCA,PRKCD,PRKCZ,PRKDC,MAPK13,MAP2K6,PTK2,RPS6KA3,AURKA,TAF5,TAF7,THY1,TLR3,UVRAG,MAP4K3,CDK13,TNKS,AURKB,MELK,AKT3,SPEG,TESK2,MERTK,CIT,IRAK3,STK38,MAST1,CDK19,MMD,PRKD2,RPS6KC1,PIK3R4,FAM20C,MARK4,WNK1,WNK2,PEAK1,TSSK6,PPP1R9B,PKDCC,PIKFYVE,SBK1
7_Member	GO Biological Processes	GO:0018105	peptidyl-serine phosphorylation	-5.35927	-2.85735	21/183	545,983,2081,5347,5578,5580,5590,5591,5603,6197,6790,8658,9212,10000,11329,22983,25865,65125,83983,200576,388228	ATR,CDK1,ERN1,PLK1,PRKCA,PRKCD,PRKCZ,PRKDC,MAPK13,RPS6KA3,AURKA,TNKS,AURKB,AKT3,STK38,MAST1,PRKD2,WNK1,TSSK6,PIKFYVE,SBK1
7_Member	GO Biological Processes	GO:0018209	peptidyl-serine modification	-4.56661	-2.22536	21/206	545,983,2081,5347,5578,5580,5590,5591,5603,6197,6790,8658,9212,10000,11329,22983,25865,65125,83983,200576,388228	ATR,CDK1,ERN1,PLK1,PRKCA,PRKCD,PRKCZ,PRKDC,MAPK13,RPS6KA3,AURKA,TNKS,AURKB,AKT3,STK38,MAST1,PRKD2,WNK1,TSSK6,PIKFYVE,SBK1
7_Member	GO Biological Processes	GO:0018107	peptidyl-threonine phosphorylation	-2.84742	-0.93724	9/73	983,5578,5580,5591,8658,11113,25865,65125,388228	CDK1,PRKCA,PRKCD,PRKDC,TNKS,CIT,PRKD2,WNK1,SBK1
7_Member	GO Biological Processes	GO:0018210	peptidyl-threonine modification	-2.49497	-0.70614	9/82	983,5578,5580,5591,8658,11113,25865,65125,388228	CDK1,PRKCA,PRKCD,PRKDC,TNKS,CIT,PRKD2,WNK1,SBK1
8_Summary	GO Biological Processes	GO:0010638	positive regulation of organelle organization	-8.18557	-5.15297	47/503	545,996,2909,3984,4041,4690,5371,6382,6790,7405,7528,8658,9037,9212,9639,9647,9696,9700,9787,9793,9918,10163,10411,10801,22843,22899,23272,28964,29899,51466,55062,55124,55160,55187,55729,57787,64112,64151,79443,80063,80821,80856,83852,84722,90427,90678,221908,538,3038,5064,5578,7070,7162,9079,23122,23187,23316,26050,94030,116985,347902	ATR,CDC27,ARHGAP35,LIMK1,LRP5,NCK1,PML,SDC1,AURKA,UVRAG,YY1,TNKS,SEMA5A,AURKB,ARHGEF10,PPM1F,CROCC,ESPL1,DLGAP5,CKAP5,NCAPD2,WASF2,RAPGEF3,SEPTIN9,PPM1E,ARHGEF15,TASOR,GIT1,GPSM2,EVL,WIPI1,PIWIL2,ARHGEF10L,VPS13D,ATF7IP,MARK4,MOAP1,NCAPG,FYCO1,ATF7IP2,DDHD1,LNPK,SETDB2,PSRC1,BMF,LRSAM1,PPP1R35,ATP7A,HAS3,PALM,PRKCA,THY1,TPBG,LDB2,CLASP2,PHLDB1,CUX2,SLITRK5,LRRC4B,ARAP1,AMIGO2
8_Member	GO Biological Processes	GO:0010638	positive regulation of organelle organization	-8.18557	-5.15297	47/503	545,996,2909,3984,4041,4690,5371,6382,6790,7405,7528,8658,9037,9212,9639,9647,9696,9700,9787,9793,9918,10163,10411,10801,22843,22899,23272,28964,29899,51466,55062,55124,55160,55187,55729,57787,64112,64151,79443,80063,80821,80856,83852,84722,90427,90678,221908	ATR,CDC27,ARHGAP35,LIMK1,LRP5,NCK1,PML,SDC1,AURKA,UVRAG,YY1,TNKS,SEMA5A,AURKB,ARHGEF10,PPM1F,CROCC,ESPL1,DLGAP5,CKAP5,NCAPD2,WASF2,RAPGEF3,SEPTIN9,PPM1E,ARHGEF15,TASOR,GIT1,GPSM2,EVL,WIPI1,PIWIL2,ARHGEF10L,VPS13D,ATF7IP,MARK4,MOAP1,NCAPG,FYCO1,ATF7IP2,DDHD1,LNPK,SETDB2,PSRC1,BMF,LRSAM1,PPP1R35
8_Member	GO Biological Processes	GO:0044089	positive regulation of cellular component biogenesis	-6.72557	-3.93965	43/492	538,545,2909,3038,3984,4690,5064,5578,6382,7070,7162,9079,9639,9647,9696,9793,10163,10411,10801,22843,22899,23122,23187,23272,23316,26050,28964,29899,51466,55062,55160,55729,57787,64112,80063,83852,84722,90427,90678,94030,116985,221908,347902	ATP7A,ATR,ARHGAP35,HAS3,LIMK1,NCK1,PALM,PRKCA,SDC1,THY1,TPBG,LDB2,ARHGEF10,PPM1F,CROCC,CKAP5,WASF2,RAPGEF3,SEPTIN9,PPM1E,ARHGEF15,CLASP2,PHLDB1,TASOR,CUX2,SLITRK5,GIT1,GPSM2,EVL,WIPI1,ARHGEF10L,ATF7IP,MARK4,MOAP1,ATF7IP2,SETDB2,PSRC1,BMF,LRSAM1,LRRC4B,ARAP1,PPP1R35,AMIGO2
9_Summary	GO Biological Processes	GO:0043087	regulation of GTPase activity	-7.51418	-4.64907	37/364	29,391,2149,2245,2909,4763,5747,5921,5922,6494,6654,7070,7813,8195,8412,8502,9639,9649,9824,9882,9922,9938,10411,22899,23102,23380,23616,23654,26037,55616,64411,65125,79774,84253,116985,129049,152273,317,1612,2192,4155,4345,5371,5580,5590,9647,22900,25865,55122	ABR,RHOG,F2R,FGD1,ARHGAP35,NF1,PTK2,RASA1,RASA2,SIPA1,SOS1,THY1,EVI5,MKKS,BCAR3,PKP4,ARHGEF10,RALGPS1,ARHGAP11A,TBC1D4,IQSEC1,ARHGAP25,RAPGEF3,ARHGEF15,TBC1D2B,SRGAP2,SH3BP1,PLXNB2,SIPA1L1,ASAP3,ARAP3,WNK1,GRTP1,GARNL3,ARAP1,SGSM1,FGD5,APAF1,DAPK1,FBLN1,MBP,CD200,PML,PRKCD,PRKCZ,PPM1F,CARD8,PRKD2,AKIRIN2
9_Member	GO Biological Processes	GO:0043087	regulation of GTPase activity	-7.51418	-4.64907	37/364	29,391,2149,2245,2909,4763,5747,5921,5922,6494,6654,7070,7813,8195,8412,8502,9639,9649,9824,9882,9922,9938,10411,22899,23102,23380,23616,23654,26037,55616,64411,65125,79774,84253,116985,129049,152273	ABR,RHOG,F2R,FGD1,ARHGAP35,NF1,PTK2,RASA1,RASA2,SIPA1,SOS1,THY1,EVI5,MKKS,BCAR3,PKP4,ARHGEF10,RALGPS1,ARHGAP11A,TBC1D4,IQSEC1,ARHGAP25,RAPGEF3,ARHGEF15,TBC1D2B,SRGAP2,SH3BP1,PLXNB2,SIPA1L1,ASAP3,ARAP3,WNK1,GRTP1,GARNL3,ARAP1,SGSM1,FGD5
9_Member	GO Biological Processes	GO:0043547	positive regulation of GTPase activity	-6.98715	-4.18178	30/272	29,391,2149,2909,4763,5921,6494,6654,7070,7813,8412,8502,9639,9649,9824,9882,9922,9938,10411,22899,23102,23380,23616,26037,55616,64411,79774,84253,116985,129049	ABR,RHOG,F2R,ARHGAP35,NF1,RASA1,SIPA1,SOS1,THY1,EVI5,BCAR3,PKP4,ARHGEF10,RALGPS1,ARHGAP11A,TBC1D4,IQSEC1,ARHGAP25,RAPGEF3,ARHGEF15,TBC1D2B,SRGAP2,SH3BP1,SIPA1L1,ASAP3,ARAP3,GRTP1,GARNL3,ARAP1,SGSM1
9_Member	GO Biological Processes	GO:0051345	positive regulation of hydrolase activity	-4.60729	-2.23143	42/576	29,317,391,1612,2149,2192,2909,4155,4345,4763,5371,5580,5590,5921,6494,6654,7070,7813,8412,8502,9639,9647,9649,9824,9882,9922,9938,10411,22899,22900,23102,23380,23616,25865,26037,55122,55616,64411,79774,84253,116985,129049	ABR,APAF1,RHOG,DAPK1,F2R,FBLN1,ARHGAP35,MBP,CD200,NF1,PML,PRKCD,PRKCZ,RASA1,SIPA1,SOS1,THY1,EVI5,BCAR3,PKP4,ARHGEF10,PPM1F,RALGPS1,ARHGAP11A,TBC1D4,IQSEC1,ARHGAP25,RAPGEF3,ARHGEF15,CARD8,TBC1D2B,SRGAP2,SH3BP1,PRKD2,SIPA1L1,AKIRIN2,ASAP3,ARAP3,GRTP1,GARNL3,ARAP1,SGSM1
9_Member	GO Biological Processes	GO:0090630	activation of GTPase activity	-3.52426	-1.44306	13/114	29,391,6494,7813,9639,9882,9938,22899,23102,26037,79774,84253,129049	ABR,RHOG,SIPA1,EVI5,ARHGEF10,TBC1D4,ARHGAP25,ARHGEF15,TBC1D2B,SIPA1L1,GRTP1,GARNL3,SGSM1
10_Summary	GO Biological Processes	GO:1901987	regulation of cell cycle phase transition	-6.3917	-3.66014	40/454	545,605,677,699,701,983,991,996,1062,1112,3014,3619,4330,4436,5347,5371,5591,5934,6496,6790,7015,9212,9656,9675,9700,9787,10106,10217,10403,26057,26058,26271,51512,54465,81610,83695,84142,84687,90381,147841,899,8658,286151,284071,4041,4288,5578,8621,157313,6494	ATR,BCL7A,ZFP36L1,BUB1,BUB1B,CDK1,CDC20,CDC27,CENPE,FOXN3,H2AX,INCENP,MN1,MSH2,PLK1,PML,PRKDC,RBL2,SIX3,AURKA,TERT,AURKB,MDC1,TTI1,ESPL1,DLGAP5,CTDSP2,CTDSPL,NDC80,ANKRD17,GIGYF2,FBXO5,GTSE1,ETAA1,FAM83D,RHNO1,ABRAXAS1,PPP1R9B,TICRR,SPC24,CCNF,TNKS,FBXO43,MEIOC,LRP5,MKI67,PRKCA,CDK13,CDCA2,SIPA1
10_Member	GO Biological Processes	GO:1901987	regulation of cell cycle phase transition	-6.3917	-3.66014	40/454	545,605,677,699,701,983,991,996,1062,1112,3014,3619,4330,4436,5347,5371,5591,5934,6496,6790,7015,9212,9656,9675,9700,9787,10106,10217,10403,26057,26058,26271,51512,54465,81610,83695,84142,84687,90381,147841	ATR,BCL7A,ZFP36L1,BUB1,BUB1B,CDK1,CDC20,CDC27,CENPE,FOXN3,H2AX,INCENP,MN1,MSH2,PLK1,PML,PRKDC,RBL2,SIX3,AURKA,TERT,AURKB,MDC1,TTI1,ESPL1,DLGAP5,CTDSP2,CTDSPL,NDC80,ANKRD17,GIGYF2,FBXO5,GTSE1,ETAA1,FAM83D,RHNO1,ABRAXAS1,PPP1R9B,TICRR,SPC24
10_Member	GO Biological Processes	GO:0000075	cell cycle checkpoint signaling	-6.0167	-3.35571	20/153	545,699,701,983,991,1112,3014,4436,5347,5371,5591,9212,9656,10403,26058,51512,83695,84142,90381,147841	ATR,BUB1,BUB1B,CDK1,CDC20,FOXN3,H2AX,MSH2,PLK1,PML,PRKDC,AURKB,MDC1,NDC80,GIGYF2,GTSE1,RHNO1,ABRAXAS1,TICRR,SPC24
10_Member	GO Biological Processes	GO:0010948	negative regulation of cell cycle process	-5.98042	-3.34063	29/287	545,677,699,701,899,983,991,1112,3014,4436,5347,5371,5591,5934,8658,9212,9656,9700,10106,10217,10403,26058,26271,51512,83695,84142,90381,147841,286151	ATR,ZFP36L1,BUB1,BUB1B,CCNF,CDK1,CDC20,FOXN3,H2AX,MSH2,PLK1,PML,PRKDC,RBL2,TNKS,AURKB,MDC1,ESPL1,CTDSP2,CTDSPL,NDC80,GIGYF2,FBXO5,GTSE1,RHNO1,ABRAXAS1,TICRR,SPC24,FBXO43
10_Member	GO Biological Processes	GO:1901988	negative regulation of cell cycle phase transition	-5.54665	-3.01438	25/238	545,677,699,701,983,991,1112,3014,4436,5347,5371,5591,5934,9212,9656,10106,10217,10403,26058,26271,51512,83695,84142,90381,147841	ATR,ZFP36L1,BUB1,BUB1B,CDK1,CDC20,FOXN3,H2AX,MSH2,PLK1,PML,PRKDC,RBL2,AURKB,MDC1,CTDSP2,CTDSPL,NDC80,GIGYF2,FBXO5,GTSE1,RHNO1,ABRAXAS1,TICRR,SPC24
10_Member	GO Biological Processes	GO:0007093	mitotic cell cycle checkpoint signaling	-5.54503	-3.01438	17/123	699,701,983,991,1112,4436,5347,5371,5591,9212,9656,10403,26058,51512,84142,90381,147841	BUB1,BUB1B,CDK1,CDC20,FOXN3,MSH2,PLK1,PML,PRKDC,AURKB,MDC1,NDC80,GIGYF2,GTSE1,ABRAXAS1,TICRR,SPC24
10_Member	GO Biological Processes	GO:1901991	negative regulation of mitotic cell cycle phase transition	-4.99687	-2.54001	20/178	677,699,701,983,991,1112,5347,5371,5591,5934,9212,10106,10217,10403,26058,26271,51512,84142,90381,147841	ZFP36L1,BUB1,BUB1B,CDK1,CDC20,FOXN3,PLK1,PML,PRKDC,RBL2,AURKB,CTDSP2,CTDSPL,NDC80,GIGYF2,FBXO5,GTSE1,ABRAXAS1,TICRR,SPC24
10_Member	GO Biological Processes	GO:0045930	negative regulation of mitotic cell cycle	-4.89745	-2.46048	23/227	677,699,701,983,991,1112,4436,5347,5371,5591,5934,9212,9656,10106,10217,10403,26058,26271,51512,84142,90381,147841,284071	ZFP36L1,BUB1,BUB1B,CDK1,CDC20,FOXN3,MSH2,PLK1,PML,PRKDC,RBL2,AURKB,MDC1,CTDSP2,CTDSPL,NDC80,GIGYF2,FBXO5,GTSE1,ABRAXAS1,TICRR,SPC24,MEIOC
10_Member	GO Biological Processes	GO:0007346	regulation of mitotic cell cycle	-4.64693	-2.24786	39/517	605,677,699,701,983,991,996,1062,1112,3619,4041,4288,4436,5347,5371,5578,5591,5934,6790,7015,8621,9212,9656,9700,9787,10106,10217,10403,26057,26058,26271,51512,84142,84687,90381,147841,157313,284071,286151	BCL7A,ZFP36L1,BUB1,BUB1B,CDK1,CDC20,CDC27,CENPE,FOXN3,INCENP,LRP5,MKI67,MSH2,PLK1,PML,PRKCA,PRKDC,RBL2,AURKA,TERT,CDK13,AURKB,MDC1,ESPL1,DLGAP5,CTDSP2,CTDSPL,NDC80,ANKRD17,GIGYF2,FBXO5,GTSE1,ABRAXAS1,PPP1R9B,TICRR,SPC24,CDCA2,MEIOC,FBXO43
10_Member	GO Biological Processes	GO:1901990	regulation of mitotic cell cycle phase transition	-4.61021	-2.23143	30/355	605,677,699,701,983,991,996,1062,1112,3619,5347,5371,5591,5934,6790,7015,9212,9700,9787,10106,10217,10403,26057,26058,26271,51512,84142,84687,90381,147841	BCL7A,ZFP36L1,BUB1,BUB1B,CDK1,CDC20,CDC27,CENPE,FOXN3,INCENP,PLK1,PML,PRKDC,RBL2,AURKA,TERT,AURKB,ESPL1,DLGAP5,CTDSP2,CTDSPL,NDC80,ANKRD17,GIGYF2,FBXO5,GTSE1,ABRAXAS1,PPP1R9B,TICRR,SPC24
10_Member	GO Biological Processes	GO:0000077	DNA damage checkpoint signaling	-4.59303	-2.23143	14/103	545,983,1112,3014,4436,5347,5371,5591,9656,26058,51512,83695,84142,90381	ATR,CDK1,FOXN3,H2AX,MSH2,PLK1,PML,PRKDC,MDC1,GIGYF2,GTSE1,RHNO1,ABRAXAS1,TICRR
10_Member	GO Biological Processes	GO:0045786	negative regulation of cell cycle	-4.55782	-2.2242	31/375	545,677,699,701,899,983,991,1112,3014,4436,5347,5371,5591,5934,6494,8658,9212,9656,9700,10106,10217,10403,26058,26271,51512,83695,84142,90381,147841,284071,286151	ATR,ZFP36L1,BUB1,BUB1B,CCNF,CDK1,CDC20,FOXN3,H2AX,MSH2,PLK1,PML,PRKDC,RBL2,SIPA1,TNKS,AURKB,MDC1,ESPL1,CTDSP2,CTDSPL,NDC80,GIGYF2,FBXO5,GTSE1,RHNO1,ABRAXAS1,TICRR,SPC24,MEIOC,FBXO43
10_Member	GO Biological Processes	GO:0031570	DNA integrity checkpoint signaling	-4.22631	-1.96759	14/111	545,983,1112,3014,4436,5347,5371,5591,9656,26058,51512,83695,84142,90381	ATR,CDK1,FOXN3,H2AX,MSH2,PLK1,PML,PRKDC,MDC1,GIGYF2,GTSE1,RHNO1,ABRAXAS1,TICRR
10_Member	GO Biological Processes	GO:0044773	mitotic DNA damage checkpoint signaling	-3.83001	-1.68877	11/79	983,1112,4436,5347,5371,5591,9656,26058,51512,84142,90381	CDK1,FOXN3,MSH2,PLK1,PML,PRKDC,MDC1,GIGYF2,GTSE1,ABRAXAS1,TICRR
10_Member	GO Biological Processes	GO:0044774	mitotic DNA integrity checkpoint signaling	-3.63614	-1.53745	11/83	983,1112,4436,5347,5371,5591,9656,26058,51512,84142,90381	CDK1,FOXN3,MSH2,PLK1,PML,PRKDC,MDC1,GIGYF2,GTSE1,ABRAXAS1,TICRR
10_Member	GO Biological Processes	GO:0042770	signal transduction in response to DNA damage	-3.38755	-1.32316	14/133	545,983,1112,3014,4436,5347,5371,5591,9656,26058,51512,83695,84142,90381	ATR,CDK1,FOXN3,H2AX,MSH2,PLK1,PML,PRKDC,MDC1,GIGYF2,GTSE1,RHNO1,ABRAXAS1,TICRR
10_Member	GO Biological Processes	GO:0007095	mitotic G2 DNA damage checkpoint signaling	-2.05891	-0.438329	5/35	983,1112,5347,84142,90381	CDK1,FOXN3,PLK1,ABRAXAS1,TICRR
11_Summary	GO Biological Processes	GO:0007163	establishment or maintenance of cell polarity	-5.82374	-3.22345	23/200	391,1058,2909,4983,5347,5590,5747,6939,9793,10090,10403,10758,23122,23322,23616,29899,54820,57662,81609,84552,89958,154810,399687,9700,84687	RHOG,CENPA,ARHGAP35,OPHN1,PLK1,PRKCZ,PTK2,TCF15,CKAP5,UST,NDC80,TRAF3IP2,CLASP2,RPGRIP1L,SH3BP1,GPSM2,NDE1,CAMSAP3,SNX27,PARD6G,SAPCD2,AMOTL1,MYO18A,ESPL1,PPP1R9B
11_Member	GO Biological Processes	GO:0007163	establishment or maintenance of cell polarity	-5.82374	-3.22345	23/200	391,1058,2909,4983,5347,5590,5747,6939,9793,10090,10403,10758,23122,23322,23616,29899,54820,57662,81609,84552,89958,154810,399687	RHOG,CENPA,ARHGAP35,OPHN1,PLK1,PRKCZ,PTK2,TCF15,CKAP5,UST,NDC80,TRAF3IP2,CLASP2,RPGRIP1L,SH3BP1,GPSM2,NDE1,CAMSAP3,SNX27,PARD6G,SAPCD2,AMOTL1,MYO18A
11_Member	GO Biological Processes	GO:0030010	establishment of cell polarity	-5.54503	-3.01438	17/123	1058,4983,5347,5590,5747,6939,10090,10403,10758,23616,29899,54820,57662,81609,89958,154810,399687	CENPA,OPHN1,PLK1,PRKCZ,PTK2,TCF15,UST,NDC80,TRAF3IP2,SH3BP1,GPSM2,NDE1,CAMSAP3,SNX27,SAPCD2,AMOTL1,MYO18A
11_Member	GO Biological Processes	GO:0040001	establishment of mitotic spindle localization	-4.30586	-2.02959	8/37	1058,5347,9700,10403,23122,29899,54820,89958	CENPA,PLK1,ESPL1,NDC80,CLASP2,GPSM2,NDE1,SAPCD2
11_Member	GO Biological Processes	GO:1904776	regulation of protein localization to cell cortex	-3.70042	-1.59271	4/9	5347,29899,84687,89958	PLK1,GPSM2,PPP1R9B,SAPCD2
11_Member	GO Biological Processes	GO:0051293	establishment of spindle localization	-3.22805	-1.22269	8/52	1058,5347,9700,10403,23122,29899,54820,89958	CENPA,PLK1,ESPL1,NDC80,CLASP2,GPSM2,NDE1,SAPCD2
11_Member	GO Biological Processes	GO:0000132	establishment of mitotic spindle orientation	-3.00677	-1.06179	6/32	1058,5347,10403,29899,54820,89958	CENPA,PLK1,NDC80,GPSM2,NDE1,SAPCD2
11_Member	GO Biological Processes	GO:0051653	spindle localization	-2.95679	-1.02416	8/57	1058,5347,9700,10403,23122,29899,54820,89958	CENPA,PLK1,ESPL1,NDC80,CLASP2,GPSM2,NDE1,SAPCD2
11_Member	GO Biological Processes	GO:0051294	establishment of spindle orientation	-2.60448	-0.780765	6/38	1058,5347,10403,29899,54820,89958	CENPA,PLK1,NDC80,GPSM2,NDE1,SAPCD2
12_Summary	GO Biological Processes	GO:0007156	homophilic cell adhesion via plasma membrane adhesion molecules	-5.41821	-2.89553	20/167	6092,9752,23654,55714,56102,56109,56110,56122,56123,56126,56127,56131,56132,56139,56140,56143,56145,56146,120114,347902,3678,5010,79414,94030,2149,4983,5064,5864,7855,8326,8497,8541,10163,23181,23380,5578,7070,8502,10420,23616,57662,79834,677,4345,6812,55330	ROBO2,PCDHA9,PLXNB2,TENM3,PCDHGB3,PCDHGA6,PCDHGA5,PCDHB14,PCDHB13,PCDHB10,PCDHB9,PCDHB4,PCDHB3,PCDHA10,PCDHA8,PCDHA5,PCDHA3,PCDHA2,FAT3,AMIGO2,ITGA5,CLDN11,LRFN3,LRRC4B,F2R,OPHN1,PALM,RAB3A,FZD5,FZD9,PPFIA4,PPFIA3,WASF2,DIP2A,SRGAP2,PRKCA,THY1,PKP4,TESK2,SH3BP1,CAMSAP3,PEAK1,ZFP36L1,CD200,STXBP1,BLOC1S4
12_Member	GO Biological Processes	GO:0007156	homophilic cell adhesion via plasma membrane adhesion molecules	-5.41821	-2.89553	20/167	6092,9752,23654,55714,56102,56109,56110,56122,56123,56126,56127,56131,56132,56139,56140,56143,56145,56146,120114,347902	ROBO2,PCDHA9,PLXNB2,TENM3,PCDHGB3,PCDHGA6,PCDHGA5,PCDHB14,PCDHB13,PCDHB10,PCDHB9,PCDHB4,PCDHB3,PCDHA10,PCDHA8,PCDHA5,PCDHA3,PCDHA2,FAT3,AMIGO2
12_Member	GO Biological Processes	GO:0098742	cell-cell adhesion via plasma-membrane adhesion molecules	-4.38659	-2.09667	24/261	3678,5010,6092,9752,23654,55714,56102,56109,56110,56122,56123,56126,56127,56131,56132,56139,56140,56143,56145,56146,79414,94030,120114,347902	ITGA5,CLDN11,ROBO2,PCDHA9,PLXNB2,TENM3,PCDHGB3,PCDHGA6,PCDHGA5,PCDHB14,PCDHB13,PCDHB10,PCDHB9,PCDHB4,PCDHB3,PCDHA10,PCDHA8,PCDHA5,PCDHA3,PCDHA2,LRFN3,LRRC4B,FAT3,AMIGO2
12_Member	GO Biological Processes	GO:0016339	calcium-dependent cell-cell adhesion via plasma membrane cell adhesion molecules	-2.43323	-0.661394	6/41	56122,56123,56126,56127,56131,56132	PCDHB14,PCDHB13,PCDHB10,PCDHB9,PCDHB4,PCDHB3
12_Member	GO Biological Processes	GO:0050808	synapse organization	-2.25787	-0.54453	20/289	2149,4983,5064,5864,7855,8326,8497,8541,10163,23181,23380,23654,56122,56123,56126,56127,56131,56132,79414,94030	F2R,OPHN1,PALM,RAB3A,FZD5,FZD9,PPFIA4,PPFIA3,WASF2,DIP2A,SRGAP2,PLXNB2,PCDHB14,PCDHB13,PCDHB10,PCDHB9,PCDHB4,PCDHB3,LRFN3,LRRC4B
12_Member	GO Biological Processes	GO:0034330	cell junction organization	-2.17997	-0.507275	29/479	2149,3678,4983,5010,5064,5578,5864,7070,7855,8326,8497,8502,8541,10163,10420,23181,23380,23616,23654,56122,56123,56126,56127,56131,56132,57662,79414,79834,94030	F2R,ITGA5,OPHN1,CLDN11,PALM,PRKCA,RAB3A,THY1,FZD5,FZD9,PPFIA4,PKP4,PPFIA3,WASF2,TESK2,DIP2A,SRGAP2,SH3BP1,PLXNB2,PCDHB14,PCDHB13,PCDHB10,PCDHB9,PCDHB4,PCDHB3,CAMSAP3,LRFN3,PEAK1,LRRC4B
12_Member	GO Biological Processes	GO:0034329	cell junction assembly	-2.05594	-0.437084	18/262	3678,4983,5010,5578,7070,7855,8502,10420,23380,23616,23654,56122,56123,56126,56127,56131,56132,79834	ITGA5,OPHN1,CLDN11,PRKCA,THY1,FZD5,PKP4,TESK2,SRGAP2,SH3BP1,PLXNB2,PCDHB14,PCDHB13,PCDHB10,PCDHB9,PCDHB4,PCDHB3,PEAK1
12_Member	GO Biological Processes	GO:0098609	cell-cell adhesion	-2.00764	-0.412314	31/537	677,3678,4345,5010,6092,6812,7070,8502,9752,23654,55330,55714,56102,56109,56110,56122,56123,56126,56127,56131,56132,56139,56140,56143,56145,56146,57662,79414,94030,120114,347902	ZFP36L1,ITGA5,CD200,CLDN11,ROBO2,STXBP1,THY1,PKP4,PCDHA9,PLXNB2,BLOC1S4,TENM3,PCDHGB3,PCDHGA6,PCDHGA5,PCDHB14,PCDHB13,PCDHB10,PCDHB9,PCDHB4,PCDHB3,PCDHA10,PCDHA8,PCDHA5,PCDHA3,PCDHA2,CAMSAP3,LRFN3,LRRC4B,FAT3,AMIGO2
13_Summary	GO Biological Processes	GO:0007420	brain development	-5.35696	-2.85735	53/744	107,317,477,538,599,1943,2016,2145,2736,2906,2909,3014,3167,3339,4155,4763,4851,4967,4983,5090,5453,5591,5793,6092,6299,6496,6654,7546,7707,8195,8455,9037,10000,10460,22983,23054,23314,23322,23380,23543,23654,27185,28964,54820,55582,55636,57477,84376,84687,84750,84879,347902,388228,5916	ADCY1,APAF1,ATP1A2,ATP7A,BCL2L2,EFNA2,EMX1,EZH1,GLI2,GRIN2D,ARHGAP35,H2AX,HMX2,HSPG2,MBP,NF1,NOTCH1,OGDH,OPHN1,PBX3,POU3F1,PRKDC,PTPRG,ROBO2,SALL1,SIX3,SOS1,ZIC2,ZNF148,MKKS,ATRN,SEMA5A,AKT3,TACC3,MAST1,NCOA6,SATB2,RPGRIP1L,SRGAP2,RBFOX2,PLXNB2,DISC1,GIT1,NDE1,KIF27,CHD7,SHROOM4,HOOK3,PPP1R9B,FUT10,MFSD2A,AMIGO2,SBK1,RARG
13_Member	GO Biological Processes	GO:0007420	brain development	-5.35696	-2.85735	53/744	107,317,477,538,599,1943,2016,2145,2736,2906,2909,3014,3167,3339,4155,4763,4851,4967,4983,5090,5453,5591,5793,6092,6299,6496,6654,7546,7707,8195,8455,9037,10000,10460,22983,23054,23314,23322,23380,23543,23654,27185,28964,54820,55582,55636,57477,84376,84687,84750,84879,347902,388228	ADCY1,APAF1,ATP1A2,ATP7A,BCL2L2,EFNA2,EMX1,EZH1,GLI2,GRIN2D,ARHGAP35,H2AX,HMX2,HSPG2,MBP,NF1,NOTCH1,OGDH,OPHN1,PBX3,POU3F1,PRKDC,PTPRG,ROBO2,SALL1,SIX3,SOS1,ZIC2,ZNF148,MKKS,ATRN,SEMA5A,AKT3,TACC3,MAST1,NCOA6,SATB2,RPGRIP1L,SRGAP2,RBFOX2,PLXNB2,DISC1,GIT1,NDE1,KIF27,CHD7,SHROOM4,HOOK3,PPP1R9B,FUT10,MFSD2A,AMIGO2,SBK1
13_Member	GO Biological Processes	GO:0060322	head development	-4.94956	-2.49943	54/789	107,317,477,538,599,1943,2016,2145,2736,2906,2909,3014,3167,3339,4155,4763,4851,4967,4983,5090,5453,5591,5793,5916,6092,6299,6496,6654,7546,7707,8195,8455,9037,10000,10460,22983,23054,23314,23322,23380,23543,23654,27185,28964,54820,55582,55636,57477,84376,84687,84750,84879,347902,388228	ADCY1,APAF1,ATP1A2,ATP7A,BCL2L2,EFNA2,EMX1,EZH1,GLI2,GRIN2D,ARHGAP35,H2AX,HMX2,HSPG2,MBP,NF1,NOTCH1,OGDH,OPHN1,PBX3,POU3F1,PRKDC,PTPRG,RARG,ROBO2,SALL1,SIX3,SOS1,ZIC2,ZNF148,MKKS,ATRN,SEMA5A,AKT3,TACC3,MAST1,NCOA6,SATB2,RPGRIP1L,SRGAP2,RBFOX2,PLXNB2,DISC1,GIT1,NDE1,KIF27,CHD7,SHROOM4,HOOK3,PPP1R9B,FUT10,MFSD2A,AMIGO2,SBK1
13_Member	GO Biological Processes	GO:0030900	forebrain development	-4.19147	-1.94127	30/374	317,477,538,1943,2016,2145,2736,2909,3014,4763,4851,4967,4983,5453,6092,6299,6496,8195,9037,10460,23314,23322,23380,27185,54820,55636,84376,84687,84750,84879	APAF1,ATP1A2,ATP7A,EFNA2,EMX1,EZH1,GLI2,ARHGAP35,H2AX,NF1,NOTCH1,OGDH,OPHN1,POU3F1,ROBO2,SALL1,SIX3,MKKS,SEMA5A,TACC3,SATB2,RPGRIP1L,SRGAP2,DISC1,NDE1,CHD7,HOOK3,PPP1R9B,FUT10,MFSD2A
13_Member	GO Biological Processes	GO:0021537	telencephalon development	-3.06979	-1.10958	20/246	477,1943,2016,2145,3014,4763,4967,6092,6299,6496,8195,10460,23322,23380,27185,54820,55636,84687,84750,84879	ATP1A2,EFNA2,EMX1,EZH1,H2AX,NF1,OGDH,ROBO2,SALL1,SIX3,MKKS,TACC3,RPGRIP1L,SRGAP2,DISC1,NDE1,CHD7,PPP1R9B,FUT10,MFSD2A
13_Member	GO Biological Processes	GO:0021987	cerebral cortex development	-2.07158	-0.44304	10/112	2016,3014,4763,8195,10460,23380,27185,54820,84687,84750	EMX1,H2AX,NF1,MKKS,TACC3,SRGAP2,DISC1,NDE1,PPP1R9B,FUT10
13_Member	GO Biological Processes	GO:0021543	pallium development	-2.0185	-0.416322	13/168	2016,2145,3014,4763,4967,8195,10460,23380,27185,54820,84687,84750,84879	EMX1,EZH1,H2AX,NF1,OGDH,MKKS,TACC3,SRGAP2,DISC1,NDE1,PPP1R9B,FUT10,MFSD2A
14_Summary	GO Biological Processes	GO:0016567	protein ubiquitination	-5.18365	-2.69876	49/677	899,991,996,2178,2188,5347,5371,5930,6596,8651,8658,8924,8945,9443,9830,9968,10238,10277,10758,22954,23008,26091,26263,26271,27338,30837,54492,54765,54836,54876,55016,55120,55632,55958,57534,64110,64219,79102,79269,79786,81844,90678,113878,114088,140691,151636,286151,286827,494470	CCNF,CDC20,CDC27,FANCE,FANCF,PLK1,PML,RBBP6,HLTF,SOCS1,TNKS,HERC2,BTRC,MED7,TRIM14,MED12,DCAF7,UBE4B,TRAF3IP2,TRIM32,KLHDC10,HERC4,FBXO22,FBXO5,UBE2S,SOCS7,NEURL1B,TRIM44,BSPRY,DCAF16,MARCHF1,FANCL,G2E3,KLHL9,MIB1,MAGEF1,PJA1,RNF26,DCAF10,KLHL36,TRIM56,LRSAM1,DTX2,TRIM9,TRIM69,DTX3L,FBXO43,TRIM59,RNF165
14_Member	GO Biological Processes	GO:0016567	protein ubiquitination	-5.18365	-2.69876	49/677	899,991,996,2178,2188,5347,5371,5930,6596,8651,8658,8924,8945,9443,9830,9968,10238,10277,10758,22954,23008,26091,26263,26271,27338,30837,54492,54765,54836,54876,55016,55120,55632,55958,57534,64110,64219,79102,79269,79786,81844,90678,113878,114088,140691,151636,286151,286827,494470	CCNF,CDC20,CDC27,FANCE,FANCF,PLK1,PML,RBBP6,HLTF,SOCS1,TNKS,HERC2,BTRC,MED7,TRIM14,MED12,DCAF7,UBE4B,TRAF3IP2,TRIM32,KLHDC10,HERC4,FBXO22,FBXO5,UBE2S,SOCS7,NEURL1B,TRIM44,BSPRY,DCAF16,MARCHF1,FANCL,G2E3,KLHL9,MIB1,MAGEF1,PJA1,RNF26,DCAF10,KLHL36,TRIM56,LRSAM1,DTX2,TRIM9,TRIM69,DTX3L,FBXO43,TRIM59,RNF165
14_Member	GO Biological Processes	GO:0032446	protein modification by small protein conjugation	-4.13245	-1.91414	49/744	899,991,996,2178,2188,5347,5371,5930,6596,8651,8658,8924,8945,9443,9830,9968,10238,10277,10758,22954,23008,26091,26263,26271,27338,30837,54492,54765,54836,54876,55016,55120,55632,55958,57534,64110,64219,79102,79269,79786,81844,90678,113878,114088,140691,151636,286151,286827,494470	CCNF,CDC20,CDC27,FANCE,FANCF,PLK1,PML,RBBP6,HLTF,SOCS1,TNKS,HERC2,BTRC,MED7,TRIM14,MED12,DCAF7,UBE4B,TRAF3IP2,TRIM32,KLHDC10,HERC4,FBXO22,FBXO5,UBE2S,SOCS7,NEURL1B,TRIM44,BSPRY,DCAF16,MARCHF1,FANCL,G2E3,KLHL9,MIB1,MAGEF1,PJA1,RNF26,DCAF10,KLHL36,TRIM56,LRSAM1,DTX2,TRIM9,TRIM69,DTX3L,FBXO43,TRIM59,RNF165
14_Member	KEGG Pathway	hsa04120	Ubiquitin mediated proteolysis	-2.19234	-0.507275	12/142	991,996,5371,8651,8924,8945,10277,22954,26091,27338,55120,55958	CDC20,CDC27,PML,SOCS1,HERC2,BTRC,UBE4B,TRIM32,HERC4,UBE2S,FANCL,KLHL9
15_Summary	GO Biological Processes	GO:0031331	positive regulation of cellular catabolic process	-4.87717	-2.44663	36/450	405,677,991,1612,3667,5347,5465,5580,5747,6790,7405,9517,9698,9830,22954,26058,26263,27185,27244,28951,29978,55062,55187,57690,64110,64112,79156,79443,79699,90678,151636,152503,196513,201292,255738,257364,6653	ARNT,ZFP36L1,CDC20,DAPK1,IRS1,PLK1,PPARA,PRKCD,PTK2,AURKA,UVRAG,SPTLC2,PUM1,TRIM14,TRIM32,GIGYF2,FBXO22,DISC1,SESN1,TRIB2,UBQLN2,WIPI1,VPS13D,TNRC6C,MAGEF1,MOAP1,PLEKHF1,FYCO1,ZYG11B,LRSAM1,DTX3L,SH3D19,DCP1B,TRIM65,PCSK9,SNX33,SORL1
15_Member	GO Biological Processes	GO:0031331	positive regulation of cellular catabolic process	-4.87717	-2.44663	36/450	405,677,991,1612,3667,5347,5465,5580,5747,6790,7405,9517,9698,9830,22954,26058,26263,27185,27244,28951,29978,55062,55187,57690,64110,64112,79156,79443,79699,90678,151636,152503,196513,201292,255738,257364	ARNT,ZFP36L1,CDC20,DAPK1,IRS1,PLK1,PPARA,PRKCD,PTK2,AURKA,UVRAG,SPTLC2,PUM1,TRIM14,TRIM32,GIGYF2,FBXO22,DISC1,SESN1,TRIB2,UBQLN2,WIPI1,VPS13D,TNRC6C,MAGEF1,MOAP1,PLEKHF1,FYCO1,ZYG11B,LRSAM1,DTX3L,SH3D19,DCP1B,TRIM65,PCSK9,SNX33
15_Member	GO Biological Processes	GO:0009896	positive regulation of catabolic process	-4.01958	-1.84289	37/514	405,677,991,1612,3667,5347,5465,5580,5747,6653,6790,7405,9517,9698,9830,22954,26058,26263,27185,27244,28951,29978,55062,55187,57690,64110,64112,79156,79443,79699,90678,151636,152503,196513,201292,255738,257364	ARNT,ZFP36L1,CDC20,DAPK1,IRS1,PLK1,PPARA,PRKCD,PTK2,SORL1,AURKA,UVRAG,SPTLC2,PUM1,TRIM14,TRIM32,GIGYF2,FBXO22,DISC1,SESN1,TRIB2,UBQLN2,WIPI1,VPS13D,TNRC6C,MAGEF1,MOAP1,PLEKHF1,FYCO1,ZYG11B,LRSAM1,DTX3L,SH3D19,DCP1B,TRIM65,PCSK9,SNX33
15_Member	GO Biological Processes	GO:0010508	positive regulation of autophagy	-2.74076	-0.870417	13/138	1612,7405,9517,9830,22954,27244,55062,55187,64112,79156,79443,90678,201292	DAPK1,UVRAG,SPTLC2,TRIM14,TRIM32,SESN1,WIPI1,VPS13D,MOAP1,PLEKHF1,FYCO1,LRSAM1,TRIM65
15_Member	GO Biological Processes	GO:0016239	positive regulation of macroautophagy	-2.27016	-0.548699	8/73	7405,9517,27244,55062,55187,64112,79443,90678	UVRAG,SPTLC2,SESN1,WIPI1,VPS13D,MOAP1,FYCO1,LRSAM1
16_Summary	GO Biological Processes	GO:1900246	positive regulation of RIG-I signaling pathway	-4.8371	-2.41291	5/10	9698,23369,26057,55601,85364,7098,659,661,3620,4363,5228,5578,5591,5603,5747,7162,9037,9647,23097,25865,50487,55122,57506,65125,81844,90678,222236,338322,1612,8651,10758,11213,22900,54765,64771,79102,151636,163702	PUM1,PUM2,ANKRD17,DDX60,ZCCHC3,TLR3,BMPR2,POLR3D,IDO1,ABCC1,PGF,PRKCA,PRKDC,MAPK13,PTK2,TPBG,SEMA5A,PPM1F,CDK19,PRKD2,PLA2G3,AKIRIN2,MAVS,WNK1,TRIM56,LRSAM1,NAPEPLD,NLRP10,DAPK1,SOCS1,TRAF3IP2,IRAK3,CARD8,TRIM44,ILRUN,RNF26,DTX3L,IFNLR1
16_Member	GO Biological Processes	GO:1900246	positive regulation of RIG-I signaling pathway	-4.8371	-2.41291	5/10	9698,23369,26057,55601,85364	PUM1,PUM2,ANKRD17,DDX60,ZCCHC3
16_Member	GO Biological Processes	GO:0039535	regulation of RIG-I signaling pathway	-3.18177	-1.18824	5/20	9698,23369,26057,55601,85364	PUM1,PUM2,ANKRD17,DDX60,ZCCHC3
16_Member	GO Biological Processes	GO:0039531	regulation of viral-induced cytoplasmic pattern recognition receptor signaling pathway	-2.79691	-0.905632	5/24	9698,23369,26057,55601,85364	PUM1,PUM2,ANKRD17,DDX60,ZCCHC3
16_Member	GO Biological Processes	GO:0062208	positive regulation of pattern recognition receptor signaling pathway	-2.27785	-0.555136	6/44	7098,9698,23369,26057,55601,85364	TLR3,PUM1,PUM2,ANKRD17,DDX60,ZCCHC3
16_Member	GO Biological Processes	GO:0032103	positive regulation of response to external stimulus	-2.21606	-0.512926	28/455	659,661,3620,4363,5228,5578,5591,5603,5747,7098,7162,9037,9647,9698,23097,23369,25865,26057,50487,55122,55601,57506,65125,81844,85364,90678,222236,338322	BMPR2,POLR3D,IDO1,ABCC1,PGF,PRKCA,PRKDC,MAPK13,PTK2,TLR3,TPBG,SEMA5A,PPM1F,PUM1,CDK19,PUM2,PRKD2,ANKRD17,PLA2G3,AKIRIN2,DDX60,MAVS,WNK1,TRIM56,ZCCHC3,LRSAM1,NAPEPLD,NLRP10
16_Member	GO Biological Processes	GO:0002831	regulation of response to biotic stimulus	-2.16956	-0.502258	23/355	661,1612,5578,5591,8651,9698,10758,11213,22900,23369,26057,54765,55122,55601,57506,64771,79102,81844,85364,90678,151636,163702,338322	POLR3D,DAPK1,PRKCA,PRKDC,SOCS1,PUM1,TRAF3IP2,IRAK3,CARD8,PUM2,ANKRD17,TRIM44,AKIRIN2,DDX60,MAVS,ILRUN,RNF26,TRIM56,ZCCHC3,LRSAM1,DTX3L,IFNLR1,NLRP10
17_Summary	GO Biological Processes	GO:0007098	centrosome cycle	-4.80966	-2.39171	13/86	983,5347,6790,7405,7516,9639,9696,9793,10403,11190,54820,80817,84552,23122,3161,7283,22974,22981,26271,126731,146909,8945,22954,27338,81624	CDK1,PLK1,AURKA,UVRAG,XRCC2,ARHGEF10,CROCC,CKAP5,NDC80,CEP250,NDE1,CEP44,PARD6G,CLASP2,HMMR,TUBG1,TPX2,NINL,FBXO5,CCSAP,KIF18B,BTRC,TRIM32,UBE2S,DIAPH3
17_Member	GO Biological Processes	GO:0007098	centrosome cycle	-4.80966	-2.39171	13/86	983,5347,6790,7405,7516,9639,9696,9793,10403,11190,54820,80817,84552	CDK1,PLK1,AURKA,UVRAG,XRCC2,ARHGEF10,CROCC,CKAP5,NDC80,CEP250,NDE1,CEP44,PARD6G
17_Member	GO Biological Processes	GO:0031023	microtubule organizing center organization	-4.64167	-2.24786	14/102	983,5347,6790,7405,7516,9639,9696,9793,10403,11190,23122,54820,80817,84552	CDK1,PLK1,AURKA,UVRAG,XRCC2,ARHGEF10,CROCC,CKAP5,NDC80,CEP250,CLASP2,NDE1,CEP44,PARD6G
17_Member	Reactome Gene Sets	R-HSA-8854518	AURKA Activation by TPX2	-3.47435	-1.39883	10/73	983,3161,5347,6790,7283,9793,11190,22974,22981,54820	CDK1,HMMR,PLK1,AURKA,TUBG1,CKAP5,CEP250,TPX2,NINL,NDE1
17_Member	GO Biological Processes	GO:0031109	microtubule polymerization or depolymerization	-3.11551	-1.13576	8/54	7283,9793,22974,23122,26271,54820,126731,146909	TUBG1,CKAP5,TPX2,CLASP2,FBXO5,NDE1,CCSAP,KIF18B
17_Member	GO Biological Processes	GO:0046785	microtubule polymerization	-2.66555	-0.812442	6/37	7283,9793,22974,23122,26271,54820	TUBG1,CKAP5,TPX2,CLASP2,FBXO5,NDE1
17_Member	Reactome Gene Sets	R-HSA-2565942	Regulation of PLK1 Activity at G2/M Transition	-2.2896	-0.562335	9/88	983,5347,6790,7283,8945,9793,11190,22981,54820	CDK1,PLK1,AURKA,TUBG1,BTRC,CKAP5,CEP250,NINL,NDE1
17_Member	GO Biological Processes	GO:0051298	centrosome duplication	-2.05891	-0.438329	5/35	9639,9793,10403,54820,80817	ARHGEF10,CKAP5,NDC80,NDE1,CEP44
17_Member	GO Biological Processes	GO:0051258	protein polymerization	-2.0461	-0.435813	9/96	7283,9793,22954,22974,23122,26271,27338,54820,81624	TUBG1,CKAP5,TRIM32,TPX2,CLASP2,FBXO5,UBE2S,NDE1,DIAPH3
18_Summary	GO Biological Processes	GO:0051493	regulation of cytoskeleton organization	-4.73592	-2.32413	40/531	391,899,2909,3984,4690,5347,5580,5747,5921,8195,9037,9181,9639,9647,9793,10163,10411,10460,11113,22843,22899,22974,23122,23187,23189,23616,24142,26586,28964,29899,51466,55160,55616,57662,84722,85464,116985,126731,221908,343578,151,152,477,538,659,1131,2149,3274,4881,5028,5357,5916,6405,10000,10500,23566,27185,57609,118426	RHOG,CCNF,ARHGAP35,LIMK1,NCK1,PLK1,PRKCD,PTK2,RASA1,MKKS,SEMA5A,ARHGEF2,ARHGEF10,PPM1F,CKAP5,WASF2,RAPGEF3,TACC3,CIT,PPM1E,ARHGEF15,TPX2,CLASP2,PHLDB1,KANK1,SH3BP1,NAA80,CKAP2,GIT1,GPSM2,EVL,ARHGEF10L,ASAP3,CAMSAP3,PSRC1,SSH2,ARAP1,CCSAP,PPP1R35,ARHGAP40,ADRA2B,ADRA2C,ATP1A2,ATP7A,BMPR2,CHRM3,F2R,HRH2,NPR1,P2RY1,PLS1,RARG,SEMA3F,AKT3,SEMA6C,LPAR3,DISC1,DIP2B,BORCS5
18_Member	GO Biological Processes	GO:0051493	regulation of cytoskeleton organization	-4.73592	-2.32413	40/531	391,899,2909,3984,4690,5347,5580,5747,5921,8195,9037,9181,9639,9647,9793,10163,10411,10460,11113,22843,22899,22974,23122,23187,23189,23616,24142,26586,28964,29899,51466,55160,55616,57662,84722,85464,116985,126731,221908,343578	RHOG,CCNF,ARHGAP35,LIMK1,NCK1,PLK1,PRKCD,PTK2,RASA1,MKKS,SEMA5A,ARHGEF2,ARHGEF10,PPM1F,CKAP5,WASF2,RAPGEF3,TACC3,CIT,PPM1E,ARHGEF15,TPX2,CLASP2,PHLDB1,KANK1,SH3BP1,NAA80,CKAP2,GIT1,GPSM2,EVL,ARHGEF10L,ASAP3,CAMSAP3,PSRC1,SSH2,ARAP1,CCSAP,PPP1R35,ARHGAP40
18_Member	GO Biological Processes	GO:0051492	regulation of stress fiber assembly	-4.48897	-2.16545	13/92	3984,8195,9639,9647,10163,10411,22843,22899,23122,51466,55160,55616,116985	LIMK1,MKKS,ARHGEF10,PPM1F,WASF2,RAPGEF3,PPM1E,ARHGEF15,CLASP2,EVL,ARHGEF10L,ASAP3,ARAP1
18_Member	GO Biological Processes	GO:1902903	regulation of supramolecular fiber organization	-4.42655	-2.1129	31/381	2909,3984,4690,5580,5921,8195,9037,9181,9639,9647,9793,10163,10411,11113,22843,22899,22974,23122,23189,23616,24142,26586,28964,51466,55160,55616,57662,84722,85464,116985,343578	ARHGAP35,LIMK1,NCK1,PRKCD,RASA1,MKKS,SEMA5A,ARHGEF2,ARHGEF10,PPM1F,CKAP5,WASF2,RAPGEF3,CIT,PPM1E,ARHGEF15,TPX2,CLASP2,KANK1,SH3BP1,NAA80,CKAP2,GIT1,EVL,ARHGEF10L,ASAP3,CAMSAP3,PSRC1,SSH2,ARAP1,ARHGAP40
18_Member	GO Biological Processes	GO:0110020	regulation of actomyosin structure organization	-4.05854	-1.86918	13/101	3984,8195,9639,9647,10163,10411,22843,22899,23122,51466,55160,55616,116985	LIMK1,MKKS,ARHGEF10,PPM1F,WASF2,RAPGEF3,PPM1E,ARHGEF15,CLASP2,EVL,ARHGEF10L,ASAP3,ARAP1
18_Member	GO Biological Processes	GO:0110053	regulation of actin filament organization	-4.00436	-1.83123	24/276	2909,3984,4690,5580,5921,8195,9037,9639,9647,10163,10411,11113,22843,22899,23122,23189,23616,24142,51466,55160,55616,85464,116985,343578	ARHGAP35,LIMK1,NCK1,PRKCD,RASA1,MKKS,SEMA5A,ARHGEF10,PPM1F,WASF2,RAPGEF3,CIT,PPM1E,ARHGEF15,CLASP2,KANK1,SH3BP1,NAA80,EVL,ARHGEF10L,ASAP3,SSH2,ARAP1,ARHGAP40
18_Member	GO Biological Processes	GO:0032231	regulation of actin filament bundle assembly	-3.84198	-1.69621	13/106	3984,8195,9639,9647,10163,10411,22843,22899,23122,51466,55160,55616,116985	LIMK1,MKKS,ARHGEF10,PPM1F,WASF2,RAPGEF3,PPM1E,ARHGEF15,CLASP2,EVL,ARHGEF10L,ASAP3,ARAP1
18_Member	GO Biological Processes	GO:0051496	positive regulation of stress fiber assembly	-3.28652	-1.26818	8/51	3984,9639,9647,10411,22843,22899,51466,55160	LIMK1,ARHGEF10,PPM1F,RAPGEF3,PPM1E,ARHGEF15,EVL,ARHGEF10L
18_Member	GO Biological Processes	GO:0090066	regulation of anatomical structure size	-3.06943	-1.10958	33/495	151,152,477,538,659,1131,2149,2909,3274,3984,4690,4881,5028,5357,5580,5916,5921,6405,8195,9037,10000,10500,11113,23189,23566,23616,24142,27185,51466,57609,85464,118426,343578	ADRA2B,ADRA2C,ATP1A2,ATP7A,BMPR2,CHRM3,F2R,ARHGAP35,HRH2,LIMK1,NCK1,NPR1,P2RY1,PLS1,PRKCD,RARG,RASA1,SEMA3F,MKKS,SEMA5A,AKT3,SEMA6C,CIT,KANK1,LPAR3,SH3BP1,NAA80,DISC1,EVL,DIP2B,SSH2,BORCS5,ARHGAP40
18_Member	GO Biological Processes	GO:0032233	positive regulation of actin filament bundle assembly	-2.76196	-0.879132	8/61	3984,9639,9647,10411,22843,22899,51466,55160	LIMK1,ARHGEF10,PPM1F,RAPGEF3,PPM1E,ARHGEF15,EVL,ARHGEF10L
18_Member	GO Biological Processes	GO:0032956	regulation of actin cytoskeleton organization	-2.7331	-0.864506	25/358	391,2909,3984,4690,5580,5921,8195,9037,9639,9647,10163,10411,11113,22843,22899,23122,23189,23616,24142,51466,55160,55616,85464,116985,343578	RHOG,ARHGAP35,LIMK1,NCK1,PRKCD,RASA1,MKKS,SEMA5A,ARHGEF10,PPM1F,WASF2,RAPGEF3,CIT,PPM1E,ARHGEF15,CLASP2,KANK1,SH3BP1,NAA80,EVL,ARHGEF10L,ASAP3,SSH2,ARAP1,ARHGAP40
18_Member	GO Biological Processes	GO:0032535	regulation of cellular component size	-2.71677	-0.855131	25/359	538,659,2909,3984,4690,5357,5580,5916,5921,6405,8195,9037,10000,10500,11113,23189,23566,23616,24142,27185,51466,57609,85464,118426,343578	ATP7A,BMPR2,ARHGAP35,LIMK1,NCK1,PLS1,PRKCD,RARG,RASA1,SEMA3F,MKKS,SEMA5A,AKT3,SEMA6C,CIT,KANK1,LPAR3,SH3BP1,NAA80,DISC1,EVL,DIP2B,SSH2,BORCS5,ARHGAP40
18_Member	GO Biological Processes	GO:0051495	positive regulation of cytoskeleton organization	-2.63345	-0.795541	16/194	3984,4690,9037,9639,9647,9793,10163,10411,22843,22899,28964,29899,51466,55160,84722,221908	LIMK1,NCK1,SEMA5A,ARHGEF10,PPM1F,CKAP5,WASF2,RAPGEF3,PPM1E,ARHGEF15,GIT1,GPSM2,EVL,ARHGEF10L,PSRC1,PPP1R35
18_Member	GO Biological Processes	GO:0032970	regulation of actin filament-based process	-2.41202	-0.652767	26/399	391,477,2909,3984,4690,5580,5921,8195,9037,9639,9647,10163,10411,11113,22843,22899,23122,23189,23616,24142,51466,55160,55616,85464,116985,343578	RHOG,ATP1A2,ARHGAP35,LIMK1,NCK1,PRKCD,RASA1,MKKS,SEMA5A,ARHGEF10,PPM1F,WASF2,RAPGEF3,CIT,PPM1E,ARHGEF15,CLASP2,KANK1,SH3BP1,NAA80,EVL,ARHGEF10L,ASAP3,SSH2,ARAP1,ARHGAP40
18_Member	GO Biological Processes	GO:1902905	positive regulation of supramolecular fiber organization	-2.25738	-0.54453	14/175	3984,4690,9037,9639,9647,9793,10163,10411,22843,22899,28964,51466,55160,84722	LIMK1,NCK1,SEMA5A,ARHGEF10,PPM1F,CKAP5,WASF2,RAPGEF3,PPM1E,ARHGEF15,GIT1,EVL,ARHGEF10L,PSRC1
18_Member	GO Biological Processes	GO:0008064	regulation of actin polymerization or depolymerization	-2.23399	-0.526037	13/158	2909,4690,5580,5921,8195,9037,11113,23189,23616,24142,51466,85464,343578	ARHGAP35,NCK1,PRKCD,RASA1,MKKS,SEMA5A,CIT,KANK1,SH3BP1,NAA80,EVL,SSH2,ARHGAP40
18_Member	GO Biological Processes	GO:0030832	regulation of actin filament length	-2.21141	-0.509466	13/159	2909,4690,5580,5921,8195,9037,11113,23189,23616,24142,51466,85464,343578	ARHGAP35,NCK1,PRKCD,RASA1,MKKS,SEMA5A,CIT,KANK1,SH3BP1,NAA80,EVL,SSH2,ARHGAP40
19_Summary	Reactome Gene Sets	R-HSA-176417	Phosphorylation of Emi1	-4.58599	-2.23143	4/6	983,991,5347,26271,107,115,699,996,5525,5603,6197,6790,8945,9700,286151,27338,701,3984,151636,9212,10000,545,4999,5591,5934	CDK1,CDC20,PLK1,FBXO5,ADCY1,ADCY9,BUB1,CDC27,PPP2R5A,MAPK13,RPS6KA3,AURKA,BTRC,ESPL1,FBXO43,UBE2S,BUB1B,LIMK1,DTX3L,AURKB,AKT3,ATR,ORC2,PRKDC,RBL2
19_Member	Reactome Gene Sets	R-HSA-176417	Phosphorylation of Emi1	-4.58599	-2.23143	4/6	983,991,5347,26271	CDK1,CDC20,PLK1,FBXO5
19_Member	KEGG Pathway	hsa04114	Oocyte meiosis	-3.99577	-1.82614	15/131	107,115,699,983,991,996,5347,5525,5603,6197,6790,8945,9700,26271,286151	ADCY1,ADCY9,BUB1,CDK1,CDC20,CDC27,PLK1,PPP2R5A,MAPK13,RPS6KA3,AURKA,BTRC,ESPL1,FBXO5,FBXO43
19_Member	GO Biological Processes	GO:1904668	positive regulation of ubiquitin protein ligase activity	-3.308	-1.27795	4/11	991,5347,8945,27338	CDC20,PLK1,BTRC,UBE2S
19_Member	GO Biological Processes	GO:0051438	regulation of ubiquitin-protein transferase activity	-3.00842	-1.06179	8/56	701,991,3984,5347,8945,26271,27338,151636	BUB1B,CDC20,LIMK1,PLK1,BTRC,FBXO5,UBE2S,DTX3L
19_Member	GO Biological Processes	GO:0051444	negative regulation of ubiquitin-protein transferase activity	-2.97828	-1.04158	5/22	701,991,3984,26271,151636	BUB1B,CDC20,LIMK1,FBXO5,DTX3L
19_Member	Reactome Gene Sets	R-HSA-174143	APC/C-mediated degradation of cell cycle proteins	-2.82832	-0.925109	10/88	701,983,991,996,5347,6790,8945,9212,26271,27338	BUB1B,CDK1,CDC20,CDC27,PLK1,AURKA,BTRC,AURKB,FBXO5,UBE2S
19_Member	Reactome Gene Sets	R-HSA-453276	Regulation of mitotic cell cycle	-2.82832	-0.925109	10/88	701,983,991,996,5347,6790,8945,9212,26271,27338	BUB1B,CDK1,CDC20,CDC27,PLK1,AURKA,BTRC,AURKB,FBXO5,UBE2S
19_Member	GO Biological Processes	GO:1904666	regulation of ubiquitin protein ligase activity	-2.79691	-0.905632	5/24	991,5347,8945,26271,27338	CDC20,PLK1,BTRC,FBXO5,UBE2S
19_Member	KEGG Pathway	hsa04914	Progesterone-mediated oocyte maturation	-2.3541	-0.608638	10/102	107,115,699,983,996,5347,5603,6197,6790,10000	ADCY1,ADCY9,BUB1,CDK1,CDC27,PLK1,MAPK13,RPS6KA3,AURKA,AKT3
19_Member	Reactome Gene Sets	R-HSA-176412	Phosphorylation of the APC/C	-2.25612	-0.54453	4/20	983,996,5347,27338	CDK1,CDC27,PLK1,UBE2S
19_Member	Reactome Gene Sets	R-HSA-141405	Inhibition of the proteolytic activity of APC/C required for the onset of anaphase by mitotic spindle checkpoint components	-2.17703	-0.507275	4/21	701,991,996,27338	BUB1B,CDC20,CDC27,UBE2S
19_Member	Reactome Gene Sets	R-HSA-141430	Inactivation of APC/C via direct inhibition of the APC/C complex	-2.17703	-0.507275	4/21	701,991,996,27338	BUB1B,CDC20,CDC27,UBE2S
19_Member	KEGG Pathway	hsa04110	Cell cycle	-2.15534	-0.492688	11/126	545,699,701,983,991,996,4999,5347,5591,5934,9700	ATR,BUB1,BUB1B,CDK1,CDC20,CDC27,ORC2,PLK1,PRKDC,RBL2,ESPL1
19_Member	Reactome Gene Sets	R-HSA-176408	Regulation of APC/C activators between G1/S and early anaphase	-2.00234	-0.412314	8/81	701,983,991,996,5347,8945,26271,27338	BUB1B,CDK1,CDC20,CDC27,PLK1,BTRC,FBXO5,UBE2S
20_Summary	GO Biological Processes	GO:0000281	mitotic cytokinesis	-4.56413	-2.22536	12/78	1058,3619,5347,5921,9212,9700,10112,11113,26586,29127,55770,257364,6790,7405,8502,28964,30849,55958,84440,10801,5228,5934,55689,57325,146909	CENPA,INCENP,PLK1,RASA1,AURKB,ESPL1,KIF20A,CIT,CKAP2,RACGAP1,EXOC2,SNX33,AURKA,UVRAG,PKP4,GIT1,PIK3R4,KLHL9,RAB11FIP4,SEPTIN9,PGF,RBL2,YEATS2,KAT14,KIF18B
20_Member	GO Biological Processes	GO:0000281	mitotic cytokinesis	-4.56413	-2.22536	12/78	1058,3619,5347,5921,9212,9700,10112,11113,26586,29127,55770,257364	CENPA,INCENP,PLK1,RASA1,AURKB,ESPL1,KIF20A,CIT,CKAP2,RACGAP1,EXOC2,SNX33
20_Member	GO Biological Processes	GO:0032465	regulation of cytokinesis	-4.3884	-2.09667	13/94	3619,5347,6790,7405,8502,9212,10112,11113,28964,29127,30849,55958,84440	INCENP,PLK1,AURKA,UVRAG,PKP4,AURKB,KIF20A,CIT,GIT1,RACGAP1,PIK3R4,KLHL9,RAB11FIP4
20_Member	GO Biological Processes	GO:0061640	cytoskeleton-dependent cytokinesis	-3.84198	-1.69621	13/106	1058,3619,5347,5921,9212,9700,10112,10801,11113,26586,29127,55770,257364	CENPA,INCENP,PLK1,RASA1,AURKB,ESPL1,KIF20A,SEPTIN9,CIT,CKAP2,RACGAP1,EXOC2,SNX33
20_Member	GO Biological Processes	GO:0000910	cytokinesis	-3.75938	-1.63622	13/108	1058,3619,5347,5921,9212,9700,10112,10801,11113,26586,29127,55770,257364	CENPA,INCENP,PLK1,RASA1,AURKB,ESPL1,KIF20A,SEPTIN9,CIT,CKAP2,RACGAP1,EXOC2,SNX33
20_Member	GO Biological Processes	GO:0051302	regulation of cell division	-3.63077	-1.53505	18/189	3619,5228,5347,5934,6790,7405,8502,9212,10112,11113,28964,29127,30849,55689,55958,57325,84440,146909	INCENP,PGF,PLK1,RBL2,AURKA,UVRAG,PKP4,AURKB,KIF20A,CIT,GIT1,RACGAP1,PIK3R4,YEATS2,KLHL9,KAT14,RAB11FIP4,KIF18B
