# Supplementary material for: Cold-induced FOXO1 nuclear transport aids cold survival and tissue storage
Source: Nat Commun. 2024 Apr 3;15:2859. doi: 10.1038/s41467-024-47095-w (PMC10991392; doi:10.1038/s41467-024-47095-w)
Supplement: Supplementary file 6 — Supplementary Data 3 [file 41467_2024_47095_MOESM6_ESM.xlsx]

## Sheet: BAT_CTRL_DMSO_DMSO_high
GroupID	Category	Term	Description	LogP	Log(q-value)	Genes	Symbols	InTerm_InList
1_Summary	GO Biological Processes	GO:0042254	ribosome biogenesis	-4.4317	-0.670953	13205,18148,30946,52513,56321,57444,64934,67949,72554,107094,195434,433864,17299,70223,71941,107508,212528	Ddx3x,Npm1,Abt1,Ddx56,Aatf,Isg20,Pes1,Nifk,Utp14a,Rrp12,Utp14b,Nom1,Mettl1,Nars1,Cars2,Eprs1,Trmt1	17/-
1_Member	GO Biological Processes	GO:0042254	ribosome biogenesis	-4.4317	-0.670953	13205,18148,30946,52513,56321,57444,64934,67949,72554,107094,195434,433864	Ddx3x,Npm1,Abt1,Ddx56,Aatf,Isg20,Pes1,Nifk,Utp14a,Rrp12,Utp14b,Nom1	12/311
1_Member	GO Biological Processes	GO:0034660	ncRNA metabolic process	-4.1058	-0.670953	13205,17299,18148,30946,52513,57444,64934,67949,70223,71941,72554,107094,107508,195434,212528	Ddx3x,Mettl1,Npm1,Abt1,Ddx56,Isg20,Pes1,Nifk,Nars1,Cars2,Utp14a,Rrp12,Eprs1,Utp14b,Trmt1	15/503
1_Member	GO Biological Processes	GO:0006364	rRNA processing	-3.82388	-0.670953	18148,30946,52513,57444,64934,67949,72554,107094,195434	Npm1,Abt1,Ddx56,Isg20,Pes1,Nifk,Utp14a,Rrp12,Utp14b	9/208
1_Member	GO Biological Processes	GO:0034470	ncRNA processing	-3.46964	-0.537673	13205,17299,18148,30946,52513,57444,64934,67949,72554,107094,195434,212528	Ddx3x,Mettl1,Npm1,Abt1,Ddx56,Isg20,Pes1,Nifk,Utp14a,Rrp12,Utp14b,Trmt1	12/394
1_Member	GO Biological Processes	GO:0016072	rRNA metabolic process	-3.37778	-0.488092	18148,30946,52513,57444,64934,67949,72554,107094,195434	Npm1,Abt1,Ddx56,Isg20,Pes1,Nifk,Utp14a,Rrp12,Utp14b	9/239
1_Member	GO Biological Processes	GO:0000463	maturation of LSU-rRNA from tricistronic rRNA transcript (SSU-rRNA, 5.8S rRNA, LSU-rRNA)	-3.23298	-0.415845	18148,64934,67949	Npm1,Pes1,Nifk	3/18
1_Member	GO Biological Processes	GO:0022613	ribonucleoprotein complex biogenesis	-3.16007	-0.37512	13205,18148,30946,52513,56321,57444,64934,67949,72554,107094,195434,433864	Ddx3x,Npm1,Abt1,Ddx56,Aatf,Isg20,Pes1,Nifk,Utp14a,Rrp12,Utp14b,Nom1	12/427
1_Member	GO Biological Processes	GO:0000466	maturation of 5.8S rRNA from tricistronic rRNA transcript (SSU-rRNA, 5.8S rRNA, LSU-rRNA)	-2.8563	-0.309662	18148,30946,64934	Npm1,Abt1,Pes1	3/24
1_Member	GO Biological Processes	GO:0000470	maturation of LSU-rRNA	-2.57178	-0.203	18148,64934,67949	Npm1,Pes1,Nifk	3/30
1_Member	GO Biological Processes	GO:0000460	maturation of 5.8S rRNA	-2.37919	-0.117771	18148,30946,64934	Npm1,Abt1,Pes1	3/35
2_Summary	GO Biological Processes	GO:0031329	regulation of cellular catabolic process	-4.18549	-0.670953	11991,12193,12795,15185,16009,17164,17299,18148,20333,20924,51897,56636,60599,76574,216805,230784,233979,93687	Hnrnpd,Zfp36l2,Plk3,Hdac6,Igfbp3,Mapkapk2,Mettl1,Npm1,Sec22b,Supt5,Atg13,Fgf21,Trp53inp1,Mfsd2a,Flcn,Sesn2,Tpcn2,Csnk1a1	18/-
2_Member	GO Biological Processes	GO:0031329	regulation of cellular catabolic process	-4.18549	-0.670953	11991,12193,12795,15185,16009,17164,17299,18148,20333,20924,51897,56636,60599,76574,216805,230784,233979	Hnrnpd,Zfp36l2,Plk3,Hdac6,Igfbp3,Mapkapk2,Mettl1,Npm1,Sec22b,Supt5,Atg13,Fgf21,Trp53inp1,Mfsd2a,Flcn,Sesn2,Tpcn2	17/614
2_Member	GO Biological Processes	GO:0031331	positive regulation of cellular catabolic process	-2.8731	-0.309662	11991,12193,12795,16009,20924,51897,56636,60599,216805,230784	Hnrnpd,Zfp36l2,Plk3,Igfbp3,Supt5,Atg13,Fgf21,Trp53inp1,Flcn,Sesn2	10/339
2_Member	GO Biological Processes	GO:0010506	regulation of autophagy	-2.68535	-0.238576	12795,15185,20333,20924,51897,60599,216805,230784,233979	Plk3,Hdac6,Sec22b,Supt5,Atg13,Trp53inp1,Flcn,Sesn2,Tpcn2	9/300
2_Member	GO Biological Processes	GO:0010508	positive regulation of autophagy	-2.40758	-0.119956	12795,20924,51897,60599,216805,230784	Plk3,Supt5,Atg13,Trp53inp1,Flcn,Sesn2	6/160
2_Member	GO Biological Processes	GO:0009896	positive regulation of catabolic process	-2.31598	-0.0995473	11991,12193,12795,16009,20333,20924,51897,56636,60599,93687,216805,230784	Hnrnpd,Zfp36l2,Plk3,Igfbp3,Sec22b,Supt5,Atg13,Fgf21,Trp53inp1,Csnk1a1,Flcn,Sesn2	12/540
3_Summary	GO Biological Processes	GO:0032418	lysosome localization	-4.18029	-0.670953	14125,15185,18124,19339,69582,216805,12048,13447,14389,19338,171180,233979,17164	Fcer1a,Hdac6,Nr4a3,Rab3a,Plekhm2,Flcn,Bcl2l1,Doc2b,Gab2,Rab33b,Syt12,Tpcn2,Mapkapk2	13/-
3_Member	GO Biological Processes	GO:0032418	lysosome localization	-4.18029	-0.670953	14125,15185,18124,19339,69582,216805	Fcer1a,Hdac6,Nr4a3,Rab3a,Plekhm2,Flcn	6/74
3_Member	GO Biological Processes	GO:1990849	vacuolar localization	-4.18029	-0.670953	14125,15185,18124,19339,69582,216805	Fcer1a,Hdac6,Nr4a3,Rab3a,Plekhm2,Flcn	6/74
3_Member	GO Biological Processes	GO:1903307	positive regulation of regulated secretory pathway	-3.48872	-0.537673	12048,13447,14125,14389,19339	Bcl2l1,Doc2b,Fcer1a,Gab2,Rab3a	5/64
3_Member	GO Biological Processes	GO:0017157	regulation of exocytosis	-2.88695	-0.309662	12048,13447,14125,14389,19338,19339,171180,233979	Bcl2l1,Doc2b,Fcer1a,Gab2,Rab33b,Rab3a,Syt12,Tpcn2	8/226
3_Member	GO Biological Processes	GO:0045921	positive regulation of exocytosis	-2.55536	-0.198312	12048,13447,14125,14389,19339	Bcl2l1,Doc2b,Fcer1a,Gab2,Rab3a	5/103
3_Member	GO Biological Processes	GO:1903305	regulation of regulated secretory pathway	-2.39439	-0.117771	12048,13447,14125,14389,19339,171180	Bcl2l1,Doc2b,Fcer1a,Gab2,Rab3a,Syt12	6/161
3_Member	GO Biological Processes	GO:0033005	positive regulation of mast cell activation	-2.31059	-0.0995473	14125,14389,18124	Fcer1a,Gab2,Nr4a3	3/37
3_Member	GO Biological Processes	GO:0061081	positive regulation of myeloid leukocyte cytokine production involved in immune response	-2.12735	-0.0351261	14125,17164,18124	Fcer1a,Mapkapk2,Nr4a3	3/43
4_Summary	GO Biological Processes	GO:0009991	response to extracellular stimulus	-4.07937	-0.670953	11911,12660,16956,18976,19017,20525,22042,23886,76574,81004,93687,216805,230784,252875,70661,11928,108664,11758,14229,15185,17164,26398,228769	Atf4,Chka,Lpl,Pomc,Ppargc1a,Slc2a1,Tfrc,Gdf15,Mfsd2a,Tbl1xr1,Csnk1a1,Flcn,Sesn2,Mios,Sik3,Atp1a1,Atp6v1h,Prdx6,Fkbp5,Hdac6,Mapkapk2,Map2k4,Psmf1	23/-
4_Member	GO Biological Processes	GO:0009991	response to extracellular stimulus	-4.07937	-0.670953	11911,12660,16956,18976,19017,20525,22042,23886,76574,81004,93687,216805,230784,252875	Atf4,Chka,Lpl,Pomc,Ppargc1a,Slc2a1,Tfrc,Gdf15,Mfsd2a,Tbl1xr1,Csnk1a1,Flcn,Sesn2,Mios	14/448
4_Member	GO Biological Processes	GO:1904263	positive regulation of TORC1 signaling	-3.87719	-0.670953	70661,93687,216805,230784,252875	Sik3,Csnk1a1,Flcn,Sesn2,Mios	5/53
4_Member	GO Biological Processes	GO:0031667	response to nutrient levels	-3.8352	-0.670953	11911,12660,16956,18976,19017,20525,23886,76574,81004,93687,216805,230784,252875	Atf4,Chka,Lpl,Pomc,Ppargc1a,Slc2a1,Gdf15,Mfsd2a,Tbl1xr1,Csnk1a1,Flcn,Sesn2,Mios	13/415
4_Member	GO Biological Processes	GO:0031668	cellular response to extracellular stimulus	-3.72927	-0.611103	11911,12660,16956,20525,22042,76574,93687,216805,230784,252875	Atf4,Chka,Lpl,Slc2a1,Tfrc,Mfsd2a,Csnk1a1,Flcn,Sesn2,Mios	10/263
4_Member	GO Biological Processes	GO:0071496	cellular response to external stimulus	-3.58628	-0.537673	11911,11928,12660,16956,20525,22042,76574,93687,216805,230784,252875	Atf4,Atp1a1,Chka,Lpl,Slc2a1,Tfrc,Mfsd2a,Csnk1a1,Flcn,Sesn2,Mios	11/327
4_Member	GO Biological Processes	GO:0031669	cellular response to nutrient levels	-3.4856	-0.537673	11911,12660,16956,20525,76574,93687,216805,230784,252875	Atf4,Chka,Lpl,Slc2a1,Mfsd2a,Csnk1a1,Flcn,Sesn2,Mios	9/231
4_Member	GO Biological Processes	GO:0032008	positive regulation of TOR signaling	-3.30759	-0.473421	70661,93687,216805,230784,252875	Sik3,Csnk1a1,Flcn,Sesn2,Mios	5/70
4_Member	GO Biological Processes	GO:0034198	cellular response to amino acid starvation	-2.95373	-0.309662	11911,216805,230784,252875	Atf4,Flcn,Sesn2,Mios	4/49
4_Member	Reactome Gene Sets	R-MMU-9639288	Amino acids regulate mTORC1	-2.82577	-0.309662	108664,216805,230784,252875	Atp6v1h,Flcn,Sesn2,Mios	4/53
4_Member	Reactome Gene Sets	R-MMU-9711097	Cellular response to starvation	-2.82577	-0.309662	108664,216805,230784,252875	Atp6v1h,Flcn,Sesn2,Mios	4/53
4_Member	GO Biological Processes	GO:1990928	response to amino acid starvation	-2.79548	-0.295766	11911,216805,230784,252875	Atf4,Flcn,Sesn2,Mios	4/54
4_Member	GO Biological Processes	GO:1903432	regulation of TORC1 signaling	-2.77019	-0.287988	70661,93687,216805,230784,252875	Sik3,Csnk1a1,Flcn,Sesn2,Mios	5/92
4_Member	GO Biological Processes	GO:0009267	cellular response to starvation	-2.76422	-0.287988	11911,12660,20525,76574,216805,230784,252875	Atf4,Chka,Slc2a1,Mfsd2a,Flcn,Sesn2,Mios	7/184
4_Member	GO Biological Processes	GO:0042149	cellular response to glucose starvation	-2.62622	-0.214981	11911,12660,20525,230784	Atf4,Chka,Slc2a1,Sesn2	4/60
4_Member	Reactome Gene Sets	R-MMU-2262752	Cellular responses to stress	-2.55716	-0.198312	11758,14229,15185,17164,26398,81004,108664,216805,228769,230784,252875	Prdx6,Fkbp5,Hdac6,Mapkapk2,Map2k4,Tbl1xr1,Atp6v1h,Flcn,Psmf1,Sesn2,Mios	11/438
4_Member	Reactome Gene Sets	R-MMU-8953897	Cellular responses to stimuli	-2.53458	-0.184926	11758,14229,15185,17164,26398,81004,108664,216805,228769,230784,252875	Prdx6,Fkbp5,Hdac6,Mapkapk2,Map2k4,Tbl1xr1,Atp6v1h,Flcn,Psmf1,Sesn2,Mios	11/441
4_Member	GO Biological Processes	GO:0042594	response to starvation	-2.45483	-0.136381	11911,12660,20525,76574,216805,230784,252875	Atf4,Chka,Slc2a1,Mfsd2a,Flcn,Sesn2,Mios	7/209
5_Summary	GO Biological Processes	GO:0015820	leucine transport	-4.04162	-0.670953	17254,50934,330836,11928,11931,16956,19084,20515,20525,22042,22782,27219,56636,108664,213053,228769,233979	Slc3a2,Slc7a8,Slc7a6,Atp1a1,Atp1b1,Lpl,Prkar1a,Slc20a1,Slc2a1,Tfrc,Slc30a1,Sgk2,Fgf21,Atp6v1h,Slc39a14,Psmf1,Tpcn2	17/-
5_Member	GO Biological Processes	GO:0015820	leucine transport	-4.04162	-0.670953	17254,50934,330836	Slc3a2,Slc7a8,Slc7a6	3/10
5_Member	Reactome Gene Sets	R-MMU-382551	Transport of small molecules	-3.9346	-0.670953	11928,11931,16956,17254,19084,20515,20525,22042,22782,27219,50934,56636,108664,213053,228769,233979,330836	Atp1a1,Atp1b1,Lpl,Slc3a2,Prkar1a,Slc20a1,Slc2a1,Tfrc,Slc30a1,Sgk2,Slc7a8,Fgf21,Atp6v1h,Slc39a14,Psmf1,Tpcn2,Slc7a6	17/644
5_Member	GO Biological Processes	GO:0015803	branched-chain amino acid transport	-3.90631	-0.670953	17254,50934,330836	Slc3a2,Slc7a8,Slc7a6	3/11
5_Member	Reactome Gene Sets	R-MMU-425407	SLC-mediated transmembrane transport	-2.99976	-0.309662	17254,20515,20525,22782,50934,56636,213053,330836	Slc3a2,Slc20a1,Slc2a1,Slc30a1,Slc7a8,Fgf21,Slc39a14,Slc7a6	8/217
5_Member	Reactome Gene Sets	R-MMU-352230	Amino acid transport across the plasma membrane	-2.57178	-0.203	17254,50934,330836	Slc3a2,Slc7a8,Slc7a6	3/30
5_Member	GO Biological Processes	GO:0098739	import across plasma membrane	-2.47515	-0.140671	11928,11931,17254,20525,50934,213053	Atp1a1,Atp1b1,Slc3a2,Slc2a1,Slc7a8,Slc39a14	6/155
6_Summary	GO Biological Processes	GO:0043434	response to peptide hormone	-3.57496	-0.537673	18124,18976,19084,19255,20525,64899,107508,108067,213053,216233,230784,11928,12193,19017	Nr4a3,Pomc,Prkar1a,Ptpn2,Slc2a1,Lpin3,Eprs1,Eif2b3,Slc39a14,Socs2,Sesn2,Atp1a1,Zfp36l2,Ppargc1a	14/-
6_Member	GO Biological Processes	GO:0043434	response to peptide hormone	-3.57496	-0.537673	18124,18976,19084,19255,20525,64899,107508,108067,213053,216233,230784	Nr4a3,Pomc,Prkar1a,Ptpn2,Slc2a1,Lpin3,Eprs1,Eif2b3,Slc39a14,Socs2,Sesn2	11/328
6_Member	GO Biological Processes	GO:1901652	response to peptide	-2.89883	-0.309662	18124,18976,19084,19255,20525,64899,107508,108067,213053,216233,230784	Nr4a3,Pomc,Prkar1a,Ptpn2,Slc2a1,Lpin3,Eprs1,Eif2b3,Slc39a14,Socs2,Sesn2	11/396
6_Member	GO Biological Processes	GO:0071375	cellular response to peptide hormone stimulus	-2.32289	-0.0995473	18124,19084,19255,64899,107508,213053,216233	Nr4a3,Prkar1a,Ptpn2,Lpin3,Eprs1,Slc39a14,Socs2	7/221
6_Member	GO Biological Processes	GO:0009725	response to hormone	-2.24441	-0.0776456	11928,12193,18124,18976,19017,19084,19255,20525,64899,107508,108067,213053,216233,230784	Atp1a1,Zfp36l2,Nr4a3,Pomc,Ppargc1a,Prkar1a,Ptpn2,Slc2a1,Lpin3,Eprs1,Eif2b3,Slc39a14,Socs2,Sesn2	14/695
7_Summary	GO Biological Processes	GO:0046460	neutral lipid biosynthetic process	-3.46875	-0.537673	14933,16956,19012,64899,12660,110197,216233,11758,26970,66350,81004,230784,433022	Gk,Lpl,Plpp1,Lpin3,Chka,Dgkg,Socs2,Prdx6,Pla2g2e,Pla2g12a,Tbl1xr1,Sesn2,Plcxd2	13/-
7_Member	GO Biological Processes	GO:0046460	neutral lipid biosynthetic process	-3.46875	-0.537673	14933,16956,19012,64899	Gk,Lpl,Plpp1,Lpin3	4/36
7_Member	GO Biological Processes	GO:0046463	acylglycerol biosynthetic process	-3.46875	-0.537673	14933,16956,19012,64899	Gk,Lpl,Plpp1,Lpin3	4/36
7_Member	GO Biological Processes	GO:0019432	triglyceride biosynthetic process	-2.91132	-0.309662	14933,16956,64899	Gk,Lpl,Lpin3	3/23
7_Member	GO Biological Processes	GO:0045017	glycerolipid biosynthetic process	-2.72433	-0.263075	12660,14933,16956,19012,64899,110197,216233	Chka,Gk,Lpl,Plpp1,Lpin3,Dgkg,Socs2	7/187
7_Member	GO Biological Processes	GO:0006639	acylglycerol metabolic process	-2.44941	-0.136381	14933,16956,19012,64899,110197	Gk,Lpl,Plpp1,Lpin3,Dgkg	5/109
7_Member	GO Biological Processes	GO:0006638	neutral lipid metabolic process	-2.41565	-0.122569	14933,16956,19012,64899,110197	Gk,Lpl,Plpp1,Lpin3,Dgkg	5/111
7_Member	GO Biological Processes	GO:0046486	glycerolipid metabolic process	-2.37675	-0.117771	11758,12660,14933,16956,19012,26970,64899,110197,216233	Prdx6,Chka,Gk,Lpl,Plpp1,Pla2g2e,Lpin3,Dgkg,Socs2	9/334
7_Member	GO Biological Processes	GO:0016042	lipid catabolic process	-2.21705	-0.0776456	11758,16956,26970,64899,66350,81004,230784,433022	Prdx6,Lpl,Pla2g2e,Lpin3,Pla2g12a,Tbl1xr1,Sesn2,Plcxd2	8/291
8_Summary	GO Biological Processes	GO:0007169	transmembrane receptor protein tyrosine kinase signaling pathway	-3.41074	-0.500858	12826,12827,17164,18124,18654,19255,20238,23886,56636,213053,216233,327826,58250,216805	Col4a1,Col4a2,Mapkapk2,Nr4a3,Pgf,Ptpn2,Atxn1,Gdf15,Fgf21,Slc39a14,Socs2,Frs2,Chst11,Flcn	14/-
8_Member	GO Biological Processes	GO:0007169	transmembrane receptor protein tyrosine kinase signaling pathway	-3.41074	-0.500858	12826,12827,17164,18124,18654,19255,20238,23886,56636,213053,216233,327826	Col4a1,Col4a2,Mapkapk2,Nr4a3,Pgf,Ptpn2,Atxn1,Gdf15,Fgf21,Slc39a14,Socs2,Frs2	12/400
8_Member	GO Biological Processes	GO:0007167	enzyme-linked receptor protein signaling pathway	-2.62607	-0.214981	12826,12827,17164,18124,18654,19255,20238,23886,56636,58250,213053,216233,216805,327826	Col4a1,Col4a2,Mapkapk2,Nr4a3,Pgf,Ptpn2,Atxn1,Gdf15,Fgf21,Chst11,Slc39a14,Socs2,Flcn,Frs2	14/629
9_Summary	Reactome Gene Sets	R-MMU-556833	Metabolism of lipids	-3.35167	-0.48129	12660,13120,14933,17164,18976,19012,26897,26970,56209,64899,66350,76574,81004,217698,217700,20525,12492,21763,28248,50500,75089,233979,16956,17254,50934,330836	Chka,Cyp4b1,Gk,Mapkapk2,Pomc,Plpp1,Acot1,Pla2g2e,Gde1,Lpin3,Pla2g12a,Mfsd2a,Tbl1xr1,Acot5,Acot6,Slc2a1,Scarb2,Tex2,Slco1a1,Ttpa,Bltp3b,Tpcn2,Lpl,Slc3a2,Slc7a8,Slc7a6	26/-
9_Member	Reactome Gene Sets	R-MMU-556833	Metabolism of lipids	-3.35167	-0.48129	12660,13120,14933,17164,18976,19012,26897,26970,56209,64899,66350,76574,81004,217698,217700	Chka,Cyp4b1,Gk,Mapkapk2,Pomc,Plpp1,Acot1,Pla2g2e,Gde1,Lpin3,Pla2g12a,Mfsd2a,Tbl1xr1,Acot5,Acot6	15/591
9_Member	GO Biological Processes	GO:0015909	long-chain fatty acid transport	-2.92066	-0.309662	20525,26970,66350,76574	Slc2a1,Pla2g2e,Pla2g12a,Mfsd2a	4/50
9_Member	Reactome Gene Sets	R-MMU-1483191	Synthesis of PC	-2.8563	-0.309662	12660,64899,76574	Chka,Lpin3,Mfsd2a	3/24
9_Member	GO Biological Processes	GO:0006869	lipid transport	-2.82594	-0.309662	12492,20525,21763,26970,28248,50500,66350,75089,76574,233979	Scarb2,Slc2a1,Tex2,Pla2g2e,Slco1a1,Ttpa,Pla2g12a,Bltp3b,Mfsd2a,Tpcn2	10/344
9_Member	GO Biological Processes	GO:0010876	lipid localization	-2.48023	-0.140671	12492,20525,21763,26970,28248,50500,66350,75089,76574,233979	Scarb2,Slc2a1,Tex2,Pla2g2e,Slco1a1,Ttpa,Pla2g12a,Bltp3b,Mfsd2a,Tpcn2	10/384
9_Member	Reactome Gene Sets	R-MMU-1483206	Glycerophospholipid biosynthesis	-2.35028	-0.104944	12660,26970,64899,66350,76574	Chka,Pla2g2e,Lpin3,Pla2g12a,Mfsd2a	5/115
9_Member	GO Biological Processes	GO:0071827	plasma lipoprotein particle organization	-2.24602	-0.0776456	16956,26970,76574	Lpl,Pla2g2e,Mfsd2a	3/39
9_Member	GO Biological Processes	GO:0046942	carboxylic acid transport	-2.23454	-0.0776456	17254,20525,26970,28248,50934,66350,76574,330836	Slc3a2,Slc2a1,Pla2g2e,Slco1a1,Slc7a8,Pla2g12a,Mfsd2a,Slc7a6	8/289
9_Member	GO Biological Processes	GO:0015849	organic acid transport	-2.22578	-0.0776456	17254,20525,26970,28248,50934,66350,76574,330836	Slc3a2,Slc2a1,Pla2g2e,Slco1a1,Slc7a8,Pla2g12a,Mfsd2a,Slc7a6	8/290
9_Member	GO Biological Processes	GO:0071825	protein-lipid complex organization	-2.12735	-0.0351261	16956,26970,76574	Lpl,Pla2g2e,Mfsd2a	3/43
9_Member	GO Biological Processes	GO:0015908	fatty acid transport	-2.08591	-0.0151668	20525,26970,66350,76574	Slc2a1,Pla2g2e,Pla2g12a,Mfsd2a	4/85
9_Member	Reactome Gene Sets	R-MMU-1483257	Phospholipid metabolism	-2.07331	-0.0136876	12660,26970,56209,64899,66350,76574	Chka,Pla2g2e,Gde1,Lpin3,Pla2g12a,Mfsd2a	6/188
10_Summary	GO Biological Processes	GO:2000479	regulation of cAMP-dependent protein kinase activity	-3.30918	-0.473421	18769,19084,230784,13488,20525,76574	Pkig,Prkar1a,Sesn2,Drd1,Slc2a1,Mfsd2a	6/-
10_Member	GO Biological Processes	GO:2000479	regulation of cAMP-dependent protein kinase activity	-3.30918	-0.473421	18769,19084,230784	Pkig,Prkar1a,Sesn2	3/17
10_Member	GO Biological Processes	GO:0046323	glucose import	-3.02974	-0.309662	13488,20525,230784	Drd1,Slc2a1,Sesn2	3/21
10_Member	GO Biological Processes	GO:1904659	glucose transmembrane transport	-2.41516	-0.122569	13488,20525,230784	Drd1,Slc2a1,Sesn2	3/34
10_Member	GO Biological Processes	GO:0008645	hexose transmembrane transport	-2.37919	-0.117771	13488,20525,230784	Drd1,Slc2a1,Sesn2	3/35
10_Member	GO Biological Processes	GO:0015749	monosaccharide transmembrane transport	-2.27783	-0.0794311	13488,20525,230784	Drd1,Slc2a1,Sesn2	3/38
10_Member	GO Biological Processes	GO:0008643	carbohydrate transport	-2.21626	-0.0776456	13488,20525,76574,230784	Drd1,Slc2a1,Mfsd2a,Sesn2	4/78
10_Member	GO Biological Processes	GO:0034219	carbohydrate transmembrane transport	-2.02055	0	13488,20525,230784	Drd1,Slc2a1,Sesn2	3/47
11_Summary	GO Biological Processes	GO:1904707	positive regulation of vascular associated smooth muscle cell proliferation	-3.1696	-0.37512	17261,18124,19017,327826,23886,76574,81004,216805,20841,16009	Mef2d,Nr4a3,Ppargc1a,Frs2,Gdf15,Mfsd2a,Tbl1xr1,Flcn,Zfp143,Igfbp3	10/-
11_Member	GO Biological Processes	GO:1904707	positive regulation of vascular associated smooth muscle cell proliferation	-3.1696	-0.37512	17261,18124,19017,327826	Mef2d,Nr4a3,Ppargc1a,Frs2	4/43
11_Member	GO Biological Processes	GO:0097009	energy homeostasis	-2.87626	-0.309662	18124,19017,23886,76574,81004,216805	Nr4a3,Ppargc1a,Gdf15,Mfsd2a,Tbl1xr1,Flcn	6/129
11_Member	GO Biological Processes	GO:0048661	positive regulation of smooth muscle cell proliferation	-2.35028	-0.104944	17261,18124,19017,20841,327826	Mef2d,Nr4a3,Ppargc1a,Zfp143,Frs2	5/115
11_Member	GO Biological Processes	GO:1904705	regulation of vascular associated smooth muscle cell proliferation	-2.25607	-0.0776456	17261,18124,19017,327826	Mef2d,Nr4a3,Ppargc1a,Frs2	4/76
11_Member	GO Biological Processes	GO:0002021	response to dietary excess	-2.09963	-0.0198104	19017,23886,81004	Ppargc1a,Gdf15,Tbl1xr1	3/44
11_Member	GO Biological Processes	GO:0046320	regulation of fatty acid oxidation	-2.07261	-0.0136876	18124,19017,76574	Nr4a3,Ppargc1a,Mfsd2a	3/45
11_Member	GO Biological Processes	GO:0048660	regulation of smooth muscle cell proliferation	-2.02041	0	16009,17261,18124,19017,20841,327826	Igfbp3,Mef2d,Nr4a3,Ppargc1a,Zfp143,Frs2	6/193
12_Summary	GO Biological Processes	GO:0006109	regulation of carbohydrate metabolic process	-3.11872	-0.349014	12492,16009,18113,18976,19017,19255,216805,230784,12048,14933,18124,69863,76574,22042	Scarb2,Igfbp3,Nnmt,Pomc,Ppargc1a,Ptpn2,Flcn,Sesn2,Bcl2l1,Gk,Nr4a3,Ttc39b,Mfsd2a,Tfrc	14/-
12_Member	GO Biological Processes	GO:0006109	regulation of carbohydrate metabolic process	-3.11872	-0.349014	12492,16009,18113,18976,19017,19255,216805,230784	Scarb2,Igfbp3,Nnmt,Pomc,Ppargc1a,Ptpn2,Flcn,Sesn2	8/208
12_Member	GO Biological Processes	GO:0062012	regulation of small molecule metabolic process	-2.96081	-0.309662	12048,14933,16009,18113,18124,19017,19255,69863,76574,216805,230784	Bcl2l1,Gk,Igfbp3,Nnmt,Nr4a3,Ppargc1a,Ptpn2,Ttc39b,Mfsd2a,Flcn,Sesn2	11/389
12_Member	GO Biological Processes	GO:2001169	regulation of ATP biosynthetic process	-2.8563	-0.309662	12048,19017,216805	Bcl2l1,Ppargc1a,Flcn	3/24
12_Member	GO Biological Processes	GO:0010823	negative regulation of mitochondrion organization	-2.79548	-0.295766	12048,19017,22042,216805	Bcl2l1,Ppargc1a,Tfrc,Flcn	4/54
12_Member	GO Biological Processes	GO:1903578	regulation of ATP metabolic process	-2.61458	-0.214981	12048,19017,216805	Bcl2l1,Ppargc1a,Flcn	3/29
12_Member	GO Biological Processes	GO:0030808	regulation of nucleotide biosynthetic process	-2.31059	-0.0995473	12048,19017,216805	Bcl2l1,Ppargc1a,Flcn	3/37
12_Member	GO Biological Processes	GO:1900371	regulation of purine nucleotide biosynthetic process	-2.31059	-0.0995473	12048,19017,216805	Bcl2l1,Ppargc1a,Flcn	3/37
13_Summary	Reactome Gene Sets	R-MMU-8956321	Nucleotide salvage	-2.91132	-0.309662	22271,66355,80914,116914	Upp1,Gmpr,Uck2,Slc19a2	4/-
13_Member	Reactome Gene Sets	R-MMU-8956321	Nucleotide salvage	-2.91132	-0.309662	22271,66355,80914	Upp1,Gmpr,Uck2	3/23
13_Member	GO Biological Processes	GO:0043173	nucleotide salvage	-2.8563	-0.309662	22271,66355,80914	Upp1,Gmpr,Uck2	3/24
13_Member	GO Biological Processes	GO:0009156	ribonucleoside monophosphate biosynthetic process	-2.45232	-0.136381	22271,66355,80914	Upp1,Gmpr,Uck2	3/33
13_Member	GO Biological Processes	GO:0072528	pyrimidine-containing compound biosynthetic process	-2.41516	-0.122569	22271,80914,116914	Upp1,Uck2,Slc19a2	3/34
13_Member	GO Biological Processes	GO:0043094	cellular metabolic compound salvage	-2.34436	-0.10348	22271,66355,80914	Upp1,Gmpr,Uck2	3/36
13_Member	GO Biological Processes	GO:0009124	nucleoside monophosphate biosynthetic process	-2.12735	-0.0351261	22271,66355,80914	Upp1,Gmpr,Uck2	3/43
14_Summary	GO Biological Processes	GO:0086009	membrane repolarization	-2.91132	-0.309662	11928,11931,192775,16527,240899	Atp1a1,Atp1b1,Kcnh6,Kcnk3,Lrrc52	5/-
14_Member	GO Biological Processes	GO:0086009	membrane repolarization	-2.91132	-0.309662	11928,11931,192775	Atp1a1,Atp1b1,Kcnh6	3/23
14_Member	GO Biological Processes	GO:1901018	positive regulation of potassium ion transmembrane transporter activity	-2.70529	-0.251336	11931,16527,240899	Atp1b1,Kcnk3,Lrrc52	3/27
14_Member	GO Biological Processes	GO:1901381	positive regulation of potassium ion transmembrane transport	-2.12735	-0.0351261	11931,16527,240899	Atp1b1,Kcnk3,Lrrc52	3/43
15_Summary	GO Biological Processes	GO:0016575	histone deacetylation	-2.91132	-0.309662	15185,81004,116871	Hdac6,Tbl1xr1,Mta3	3/-
15_Member	GO Biological Processes	GO:0016575	histone deacetylation	-2.91132	-0.309662	15185,81004,116871	Hdac6,Tbl1xr1,Mta3	3/23
15_Member	GO Biological Processes	GO:0006476	protein deacetylation	-2.57178	-0.203	15185,81004,116871	Hdac6,Tbl1xr1,Mta3	3/30
15_Member	GO Biological Processes	GO:0035601	protein deacylation	-2.15582	-0.0475618	15185,81004,116871	Hdac6,Tbl1xr1,Mta3	3/42
15_Member	GO Biological Processes	GO:0098732	macromolecule deacylation	-2.15582	-0.0475618	15185,81004,116871	Hdac6,Tbl1xr1,Mta3	3/42
16_Summary	GO Biological Processes	GO:0007041	lysosomal transport	-2.91116	-0.309662	12492,17113,213326,218699,233979,320351	Scarb2,M6pr,Scyl2,Pxk,Tpcn2,Lyset	6/-
16_Member	GO Biological Processes	GO:0007041	lysosomal transport	-2.91116	-0.309662	12492,17113,213326,218699,233979,320351	Scarb2,M6pr,Scyl2,Pxk,Tpcn2,Lyset	6/127
16_Member	GO Biological Processes	GO:0006622	protein targeting to lysosome	-2.61458	-0.214981	12492,17113,218699	Scarb2,M6pr,Pxk	3/29
16_Member	GO Biological Processes	GO:0007034	vacuolar transport	-2.35541	-0.104944	12492,17113,213326,218699,233979,320351	Scarb2,M6pr,Scyl2,Pxk,Tpcn2,Lyset	6/164
16_Member	GO Biological Processes	GO:0006623	protein targeting to vacuole	-2.04626	0	12492,17113,218699	Scarb2,M6pr,Pxk	3/46
17_Summary	GO Biological Processes	GO:0007585	respiratory gaseous exchange by respiratory system	-2.85671	-0.309662	14387,17158,19339,58250,19338,51897,60599,233979,320351	Gaa,Man2a1,Rab3a,Chst11,Rab33b,Atg13,Trp53inp1,Tpcn2,Lyset	9/-
17_Member	GO Biological Processes	GO:0007585	respiratory gaseous exchange by respiratory system	-2.85671	-0.309662	14387,17158,19339,58250	Gaa,Man2a1,Rab3a,Chst11	4/52
17_Member	GO Biological Processes	GO:0007033	vacuole organization	-2.7777	-0.287988	14387,17158,19338,51897,60599,233979,320351	Gaa,Man2a1,Rab33b,Atg13,Trp53inp1,Tpcn2,Lyset	7/183
18_Summary	GO Biological Processes	GO:0034331	cell junction maintenance	-2.82577	-0.309662	12737,14062,19339,110380	Cldn1,F2r,Rab3a,Shroom2	4/-
18_Member	GO Biological Processes	GO:0034331	cell junction maintenance	-2.82577	-0.309662	12737,14062,19339,110380	Cldn1,F2r,Rab3a,Shroom2	4/53
18_Member	GO Biological Processes	GO:0043954	cellular component maintenance	-2.38325	-0.117771	12737,14062,19339,110380	Cldn1,F2r,Rab3a,Shroom2	4/70
19_Summary	GO Biological Processes	GO:0006979	response to oxidative stress	-2.7344	-0.265721	11758,11911,12795,15185,18124,19017,26398,60599,68031,230784,13205	Prdx6,Atf4,Plk3,Hdac6,Nr4a3,Ppargc1a,Map2k4,Trp53inp1,Rnf146,Sesn2,Ddx3x	11/-
19_Member	GO Biological Processes	GO:0006979	response to oxidative stress	-2.7344	-0.265721	11758,11911,12795,15185,18124,19017,26398,60599,68031,230784	Prdx6,Atf4,Plk3,Hdac6,Nr4a3,Ppargc1a,Map2k4,Trp53inp1,Rnf146,Sesn2	10/354
19_Member	GO Biological Processes	GO:0034599	cellular response to oxidative stress	-2.39867	-0.117771	11911,15185,19017,26398,60599,68031,230784	Atf4,Hdac6,Ppargc1a,Map2k4,Trp53inp1,Rnf146,Sesn2	7/214
19_Member	GO Biological Processes	GO:0062197	cellular response to chemical stress	-2.33382	-0.0995473	11911,13205,15185,19017,26398,60599,68031,230784	Atf4,Ddx3x,Hdac6,Ppargc1a,Map2k4,Trp53inp1,Rnf146,Sesn2	8/278
19_Member	GO Biological Processes	GO:0000302	response to reactive oxygen species	-2.24374	-0.0776456	11758,12795,15185,18124,26398,68031	Prdx6,Plk3,Hdac6,Nr4a3,Map2k4,Rnf146	6/173
20_Summary	GO Biological Processes	GO:0010563	negative regulation of phosphorus metabolic process	-2.61851	-0.214981	13488,16009,18148,18769,19017,19084,19255,20238,73914,114716,216805	Drd1,Igfbp3,Npm1,Pkig,Ppargc1a,Prkar1a,Ptpn2,Atxn1,Irak3,Spred2,Flcn	11/-
20_Member	GO Biological Processes	GO:0010563	negative regulation of phosphorus metabolic process	-2.61851	-0.214981	13488,16009,18148,18769,19017,19084,19255,20238,73914,114716,216805	Drd1,Igfbp3,Npm1,Pkig,Ppargc1a,Prkar1a,Ptpn2,Atxn1,Irak3,Spred2,Flcn	11/430
20_Member	GO Biological Processes	GO:0045936	negative regulation of phosphate metabolic process	-2.61851	-0.214981	13488,16009,18148,18769,19017,19084,19255,20238,73914,114716,216805	Drd1,Igfbp3,Npm1,Pkig,Ppargc1a,Prkar1a,Ptpn2,Atxn1,Irak3,Spred2,Flcn	11/430
20_Member	GO Biological Processes	GO:0042326	negative regulation of phosphorylation	-2.57841	-0.203	13488,16009,18148,18769,19017,19084,19255,20238,73914,114716	Drd1,Igfbp3,Npm1,Pkig,Ppargc1a,Prkar1a,Ptpn2,Atxn1,Irak3,Spred2	10/372
20_Member	GO Biological Processes	GO:0001933	negative regulation of protein phosphorylation	-2.31046	-0.0995473	13488,16009,18148,18769,19017,19084,19255,73914,114716	Drd1,Igfbp3,Npm1,Pkig,Ppargc1a,Prkar1a,Ptpn2,Irak3,Spred2	9/342

## Sheet: liver_CTRL_DMSO_DMSO_high
GroupID	Category	Term	Description	LogP	Log(q-value)	Genes	Symbols	InTerm_InList
1_Summary	Reactome Gene Sets	R-MMU-114608	Platelet degranulation	-9.56503	-5.35808	14161,14268,16426,16427,18405,18406,19073,19128,21857,56744,57349,74145,99571,104009,110135,232345,19152,68891,11651,22324,320207,16803,20201,20202,11938,18106,20969,68732,11461,109880,13205,18787,13636,16398,16407,16409,72007,234199,14164,20533,26401,75608,76905,17394,26432,50701,12266,14289,20302,20305,73230,107221,107746,19192,72508,50500,18036,26398,328563,12537,17829,26898,26943,56295,56642,…	Fga,Fn1,Itih3,Itih4,Orm1,Orm2,Srgn,Pros1,Timp1,Pf4,Ppbp,F13a1,Fgg,Qsox1,Fgb,A2m,Prtn3,Cd177,Akt1,Vav1,Pik3r5,Lbp,S100a8,S100a9,Atp2a2,Cd244a,Sdc1,Carmil1,Actb,Braf,Ddx3x,Serpine1,Efna1,Itga2,Itgae,Itgam,Fndc3b,Fgl1,Fgf1,Slc4a1,Map3k1,Chmp4b,Lrg1,Mmp8,Plod2,Elane,C3,Fpr2,Ccl3,Ccl6,Bmper,Ffar4,Rapgef1,Psme3,Rps6kb1,Ttpa,Nfkbib,Map2k4,Apol11b,Cdk11b,Muc1,Ctsj,Serinc3,Higd1a,Ankrd2,Acsl4,Irs2,Mapre1,…	72/-
1_Member	Reactome Gene Sets	R-MMU-114608	Platelet degranulation	-9.56503	-5.35808	14161,14268,16426,16427,18405,18406,19073,19128,21857,56744,57349,74145,99571,104009,110135,232345	Fga,Fn1,Itih3,Itih4,Orm1,Orm2,Srgn,Pros1,Timp1,Pf4,Ppbp,F13a1,Fgg,Qsox1,Fgb,A2m	16/117
1_Member	Reactome Gene Sets	R-MMU-76005	Response to elevated platelet cytosolic Ca2+	-9.28915	-5.35808	14161,14268,16426,16427,18405,18406,19073,19128,21857,56744,57349,74145,99571,104009,110135,232345	Fga,Fn1,Itih3,Itih4,Orm1,Orm2,Srgn,Pros1,Timp1,Pf4,Ppbp,F13a1,Fgg,Qsox1,Fgb,A2m	16/122
1_Member	Reactome Gene Sets	R-MMU-140875	Common Pathway of Fibrin Clot Formation	-8.82339	-5.19335	14161,19128,19152,56744,68891,74145,99571,110135	Fga,Pros1,Prtn3,Pf4,Cd177,F13a1,Fgg,Fgb	8/21
1_Member	Reactome Gene Sets	R-MMU-140877	Formation of Fibrin Clot (Clotting Cascade)	-8.01496	-4.68594	14161,19128,19152,56744,68891,74145,99571,110135,232345	Fga,Pros1,Prtn3,Pf4,Cd177,F13a1,Fgg,Fgb,A2m	9/36
1_Member	Reactome Gene Sets	R-MMU-76002	Platelet activation, signaling and aggregation	-7.03342	-3.89479	11651,14161,14268,16426,16427,18405,18406,19073,19128,21857,22324,56744,57349,74145,99571,104009,110135,232345,320207	Akt1,Fga,Fn1,Itih3,Itih4,Orm1,Orm2,Srgn,Pros1,Timp1,Vav1,Pf4,Ppbp,F13a1,Fgg,Qsox1,Fgb,A2m,Pik3r5	19/246
1_Member	Reactome Gene Sets	R-MMU-5686938	Regulation of TLR by endogenous ligand	-6.17772	-3.30734	14161,16803,20201,20202,99571,110135	Fga,Lbp,S100a8,S100a9,Fgg,Fgb	6/19
1_Member	Reactome Gene Sets	R-MMU-109582	Hemostasis	-5.56537	-2.78042	11651,11938,14161,14268,16426,16427,18106,18405,18406,19073,19128,19152,20969,21857,22324,56744,57349,68732,68891,74145,99571,104009,110135,232345,320207	Akt1,Atp2a2,Fga,Fn1,Itih3,Itih4,Cd244a,Orm1,Orm2,Srgn,Pros1,Prtn3,Sdc1,Timp1,Vav1,Pf4,Ppbp,Carmil1,Cd177,F13a1,Fgg,Qsox1,Fgb,A2m,Pik3r5	25/492
1_Member	Reactome Gene Sets	R-MMU-5674135	MAP2K and MAPK activation	-4.22762	-1.72552	11461,14161,14268,99571,109880,110135	Actb,Fga,Fn1,Fgg,Braf,Fgb	6/39
1_Member	GO Biological Processes	GO:0042730	fibrinolysis	-4.07371	-1.61246	14161,19128,99571,110135	Fga,Pros1,Fgg,Fgb	4/14
1_Member	Reactome Gene Sets	R-MMU-354192	Integrin signaling	-4.0017	-1.57326	11651,14161,14268,99571,110135	Akt1,Fga,Fn1,Fgg,Fgb	5/27
1_Member	GO Biological Processes	GO:0072378	blood coagulation, fibrin clot formation	-3.94511	-1.57326	14161,74145,99571,110135	Fga,F13a1,Fgg,Fgb	4/15
1_Member	Reactome Gene Sets	R-MMU-354194	GRB2:SOS provides linkage to MAPK signaling for Integrins	-3.94511	-1.57326	14161,14268,99571,110135	Fga,Fn1,Fgg,Fgb	4/15
1_Member	Reactome Gene Sets	R-MMU-372708	p130Cas linkage to MAPK signaling for integrins	-3.94511	-1.57326	14161,14268,99571,110135	Fga,Fn1,Fgg,Fgb	4/15
1_Member	GO Biological Processes	GO:1902042	negative regulation of extrinsic apoptotic signaling pathway via death domain receptors	-3.77386	-1.43384	13205,14161,18787,99571,110135	Ddx3x,Fga,Serpine1,Fgg,Fgb	5/30
1_Member	GO Biological Processes	GO:2000352	negative regulation of endothelial cell apoptotic process	-3.57125	-1.26718	14161,18787,99571,109880,110135	Fga,Serpine1,Fgg,Braf,Fgb	5/33
1_Member	GO Biological Processes	GO:0072376	protein activation cascade	-3.51623	-1.25725	14161,74145,99571,110135	Fga,F13a1,Fgg,Fgb	4/19
1_Member	Reactome Gene Sets	R-MMU-76009	Platelet Aggregation (Plug Formation)	-3.38919	-1.14385	11651,14161,14268,99571,110135	Akt1,Fga,Fn1,Fgg,Fgb	5/36
1_Member	GO Biological Processes	GO:0031589	cell-substrate adhesion	-3.27732	-1.07052	13636,14161,14268,16398,16407,16409,72007,99571,109880,110135,234199	Efna1,Fga,Fn1,Itga2,Itgae,Itgam,Fndc3b,Fgg,Braf,Fgb,Fgl1	11/187
1_Member	GO Biological Processes	GO:0042060	wound healing	-3.11396	-0.951182	14161,14164,14268,19128,20533,21857,26401,74145,75608,76905,99571,110135,234199	Fga,Fgf1,Fn1,Pros1,Slc4a1,Timp1,Map3k1,F13a1,Chmp4b,Lrg1,Fgg,Fgb,Fgl1	13/259
1_Member	Reactome Gene Sets	R-MMU-1474244	Extracellular matrix organization	-3.04466	-0.912926	14161,14268,16398,16407,17394,20969,21857,26432,50701,99571,110135,232345	Fga,Fn1,Itga2,Itgae,Mmp8,Sdc1,Timp1,Plod2,Elane,Fgg,Fgb,A2m	12/231
1_Member	GO Biological Processes	GO:0031639	plasminogen activation	-2.96728	-0.870513	14161,99571,110135	Fga,Fgg,Fgb	3/12
1_Member	GO Biological Processes	GO:0030193	regulation of blood coagulation	-2.95701	-0.867921	14161,18787,19128,20202,99571,110135	Fga,Serpine1,Pros1,S100a9,Fgg,Fgb	6/66
1_Member	Reactome Gene Sets	R-MMU-216083	Integrin cell surface interactions	-2.95701	-0.867921	14161,14268,16398,16407,99571,110135	Fga,Fn1,Itga2,Itgae,Fgg,Fgb	6/66
1_Member	GO Biological Processes	GO:0070374	positive regulation of ERK1 and ERK2 cascade	-2.91742	-0.837604	12266,14161,14164,14289,20302,20305,73230,99571,107221,107746,109880,110135	C3,Fga,Fgf1,Fpr2,Ccl3,Ccl6,Bmper,Fgg,Ffar4,Rapgef1,Braf,Fgb	12/239
1_Member	GO Biological Processes	GO:1900046	regulation of hemostasis	-2.88899	-0.815247	14161,18787,19128,20202,99571,110135	Fga,Serpine1,Pros1,S100a9,Fgg,Fgb	6/68
1_Member	GO Biological Processes	GO:0034116	positive regulation of heterotypic cell-cell adhesion	-2.85905	-0.791299	14161,99571,110135	Fga,Fgg,Fgb	3/13
1_Member	GO Biological Processes	GO:0050818	regulation of coagulation	-2.79146	-0.750615	14161,18787,19128,20202,99571,110135	Fga,Serpine1,Pros1,S100a9,Fgg,Fgb	6/71
1_Member	GO Biological Processes	GO:1902041	regulation of extrinsic apoptotic signaling pathway via death domain receptors	-2.68877	-0.66885	13205,14161,18787,99571,110135	Ddx3x,Fga,Serpine1,Fgg,Fgb	5/51
1_Member	GO Biological Processes	GO:2001237	negative regulation of extrinsic apoptotic signaling pathway	-2.64434	-0.637539	13205,14161,18787,19192,72508,99571,110135	Ddx3x,Fga,Serpine1,Psme3,Rps6kb1,Fgg,Fgb	7/102
1_Member	GO Biological Processes	GO:1904036	negative regulation of epithelial cell apoptotic process	-2.61097	-0.61186	14161,18787,50500,99571,109880,110135	Fga,Serpine1,Ttpa,Fgg,Braf,Fgb	6/77
1_Member	GO Biological Processes	GO:0007160	cell-matrix adhesion	-2.60689	-0.610317	14161,14268,16398,16407,16409,99571,110135,234199	Fga,Fn1,Itga2,Itgae,Itgam,Fgg,Fgb,Fgl1	8/132
1_Member	GO Biological Processes	GO:0070527	platelet aggregation	-2.52918	-0.565905	14161,99571,110135,234199	Fga,Fgg,Fgb,Fgl1	4/34
1_Member	Reactome Gene Sets	R-MMU-168898	Toll-like Receptor Cascades	-2.46864	-0.531001	14161,16803,18036,20201,20202,26398,99571,110135	Fga,Lbp,Nfkbib,S100a8,S100a9,Map2k4,Fgg,Fgb	8/139
1_Member	GO Biological Processes	GO:2000351	regulation of endothelial cell apoptotic process	-2.41009	-0.489735	14161,18787,99571,109880,110135	Fga,Serpine1,Fgg,Braf,Fgb	5/59
1_Member	Reactome Gene Sets	R-MMU-8957275	Post-translational protein phosphorylation	-2.37437	-0.460329	12266,14161,14268,21857,99571,104009,328563	C3,Fga,Fn1,Timp1,Fgg,Qsox1,Apol11b	7/114
1_Member	GO Biological Processes	GO:0061045	negative regulation of wound healing	-2.28763	-0.408043	14161,18787,19128,99571,110135	Fga,Serpine1,Pros1,Fgg,Fgb	5/63
1_Member	GO Biological Processes	GO:2001233	regulation of apoptotic signaling pathway	-2.28274	-0.408043	11651,12537,13205,14161,17829,18787,19192,20201,20202,26898,26943,56295,56642,72508,99571,110135	Akt1,Cdk11b,Ddx3x,Fga,Muc1,Serpine1,Psme3,S100a8,S100a9,Ctsj,Serinc3,Higd1a,Ankrd2,Rps6kb1,Fgg,Fgb	16/437
1_Member	GO Biological Processes	GO:0007596	blood coagulation	-2.27279	-0.408043	14161,19128,20533,74145,99571,110135,234199	Fga,Pros1,Slc4a1,F13a1,Fgg,Fgb,Fgl1	7/119
1_Member	GO Biological Processes	GO:0050817	coagulation	-2.27279	-0.408043	14161,19128,20533,74145,99571,110135,234199	Fga,Pros1,Slc4a1,F13a1,Fgg,Fgb,Fgl1	7/119
1_Member	GO Biological Processes	GO:0030195	negative regulation of blood coagulation	-2.27068	-0.407791	14161,19128,99571,110135	Fga,Pros1,Fgg,Fgb	4/40
1_Member	Reactome Gene Sets	R-MMU-381426	Regulation of Insulin-like Growth Factor (IGF) transport and uptake by Insulin-like Growth Factor Binding Proteins (IGFBPs)	-2.25317	-0.397637	12266,14161,14268,21857,99571,104009,328563	C3,Fga,Fn1,Timp1,Fgg,Qsox1,Apol11b	7/120
1_Member	GO Biological Processes	GO:2001234	negative regulation of apoptotic signaling pathway	-2.24488	-0.394069	11651,12537,13205,14161,17829,18787,19192,56295,72508,99571,110135	Akt1,Cdk11b,Ddx3x,Fga,Muc1,Serpine1,Psme3,Higd1a,Rps6kb1,Fgg,Fgb	11/253
1_Member	GO Biological Processes	GO:1900047	negative regulation of hemostasis	-2.2321	-0.394069	14161,19128,99571,110135	Fga,Pros1,Fgg,Fgb	4/41
1_Member	GO Biological Processes	GO:0002793	positive regulation of peptide secretion	-2.21888	-0.384716	14161,20201,20202,50790,99571,107221,110135,384783	Fga,S100a8,S100a9,Acsl4,Fgg,Ffar4,Fgb,Irs2	8/153
1_Member	GO Biological Processes	GO:0007599	hemostasis	-2.21457	-0.382137	14161,19128,20533,74145,99571,110135,234199	Fga,Pros1,Slc4a1,F13a1,Fgg,Fgb,Fgl1	7/122
1_Member	GO Biological Processes	GO:0051258	protein polymerization	-2.16159	-0.346082	13589,14161,75608,99571,110135,268709	Mapre1,Fga,Chmp4b,Fgg,Fgb,Fam107a	6/95
1_Member	GO Biological Processes	GO:0050819	negative regulation of coagulation	-2.15823	-0.346082	14161,19128,99571,110135	Fga,Pros1,Fgg,Fgb	4/43
1_Member	Reactome Gene Sets	R-MMU-5673001	RAF/MAP kinase cascade	-2.13504	-0.329877	11461,14161,14164,14268,14585,19192,19671,99571,109880,110135,384783	Actb,Fga,Fgf1,Fn1,Gfra1,Psme3,Rce1,Fgg,Braf,Fgb,Irs2	11/262
1_Member	GO Biological Processes	GO:1904035	regulation of epithelial cell apoptotic process	-2.086	-0.307216	14161,18787,22411,50500,99571,109880,110135	Fga,Serpine1,Wnt11,Ttpa,Fgg,Braf,Fgb	7/129
1_Member	GO Biological Processes	GO:0034114	regulation of heterotypic cell-cell adhesion	-2.07178	-0.302074	14161,99571,110135	Fga,Fgg,Fgb	3/24
1_Member	GO Biological Processes	GO:0070372	regulation of ERK1 and ERK2 cascade	-2.06753	-0.300804	12266,14161,14164,14268,14289,20302,20305,73230,99571,107221,107746,109880,110135	C3,Fga,Fgf1,Fn1,Fpr2,Ccl3,Ccl6,Bmper,Fgg,Ffar4,Rapgef1,Braf,Fgb	13/343
1_Member	Reactome Gene Sets	R-MMU-5684996	MAPK1/MAPK3 signaling	-2.06504	-0.299806	11461,14161,14164,14268,14585,19192,19671,99571,109880,110135,384783	Actb,Fga,Fgf1,Fn1,Gfra1,Psme3,Rce1,Fgg,Braf,Fgb,Irs2	11/268
2_Summary	GO Biological Processes	GO:0006954	inflammatory response	-9.0545	-5.29951	11615,11651,12266,12655,13205,13211,14268,14289,14824,15439,16177,16365,16409,16427,16803,18036,18405,18406,20201,20202,20208,20209,20302,20305,20716,21857,50701,54483,55985,56744,57349,107221,269378	Ahcyl,Akt1,C3,Chil3,Ddx3x,Dhx9,Fn1,Fpr2,Grn,Hp,Il1r1,Acod1,Itgam,Itih4,Lbp,Nfkbib,Orm1,Orm2,S100a8,S100a9,Saa1,Saa2,Ccl3,Ccl6,Serpina3n,Timp1,Elane,Mefv,Cxcl13,Pf4,Ppbp,Ffar4,Ahcy	33/-
2_Member	GO Biological Processes	GO:0006954	inflammatory response	-9.0545	-5.29951	11615,11651,12266,12655,13205,13211,14268,14289,14824,15439,16177,16365,16409,16427,16803,18036,18405,18406,20201,20202,20208,20209,20302,20305,20716,21857,50701,54483,55985,56744,57349,107221,269378	Ahcyl,Akt1,C3,Chil3,Ddx3x,Dhx9,Fn1,Fpr2,Grn,Hp,Il1r1,Acod1,Itgam,Itih4,Lbp,Nfkbib,Orm1,Orm2,S100a8,S100a9,Saa1,Saa2,Ccl3,Ccl6,Serpina3n,Timp1,Elane,Mefv,Cxcl13,Pf4,Ppbp,Ffar4,Ahcy	33/544
2_Member	GO Biological Processes	GO:0006953	acute-phase response	-8.1331	-4.7263	14268,15439,16427,16803,18405,18406,20208,20209,20716	Fn1,Hp,Itih4,Lbp,Orm1,Orm2,Saa1,Saa2,Serpina3n	9/35
2_Member	GO Biological Processes	GO:0002526	acute inflammatory response	-6.32016	-3.41027	14268,15439,16427,16803,18405,18406,20208,20209,20716,50701	Fn1,Hp,Itih4,Lbp,Orm1,Orm2,Saa1,Saa2,Serpina3n,Elane	10/71
3_Summary	GO Biological Processes	GO:1990266	neutrophil migration	-8.11872	-4.7263	16409,16803,19152,20201,20202,20302,20305,22324,55985,56744,57349,58218,68891,245195,50701,11651,16365,17394,18036,18787,56722,60533,66107,73914,214855,67163,14289	Itgam,Lbp,Prtn3,S100a8,S100a9,Ccl3,Ccl6,Vav1,Cxcl13,Pf4,Ppbp,Trem3,Cd177,Retnlg,Elane,Akt1,Acod1,Mmp8,Nfkbib,Serpine1,Litaf,Cd274,Wfdc21,Irak3,Arid5a,Ccdc47,Fpr2	27/-
3_Member	GO Biological Processes	GO:1990266	neutrophil migration	-8.11872	-4.7263	16409,16803,19152,20201,20202,20302,20305,22324,55985,56744,57349,58218,68891	Itgam,Lbp,Prtn3,S100a8,S100a9,Ccl3,Ccl6,Vav1,Cxcl13,Pf4,Ppbp,Trem3,Cd177	13/91
3_Member	GO Biological Processes	GO:0097530	granulocyte migration	-7.5067	-4.27459	16409,16803,19152,20201,20202,20302,20305,22324,55985,56744,57349,58218,68891	Itgam,Lbp,Prtn3,S100a8,S100a9,Ccl3,Ccl6,Vav1,Cxcl13,Pf4,Ppbp,Trem3,Cd177	13/102
3_Member	GO Biological Processes	GO:0030593	neutrophil chemotaxis	-7.01982	-3.89479	16409,16803,20201,20202,20302,20305,22324,55985,56744,57349,58218	Itgam,Lbp,S100a8,S100a9,Ccl3,Ccl6,Vav1,Cxcl13,Pf4,Ppbp,Trem3	11/76
3_Member	GO Biological Processes	GO:0071621	granulocyte chemotaxis	-6.61788	-3.64105	16409,16803,20201,20202,20302,20305,22324,55985,56744,57349,58218	Itgam,Lbp,S100a8,S100a9,Ccl3,Ccl6,Vav1,Cxcl13,Pf4,Ppbp,Trem3	11/83
3_Member	GO Biological Processes	GO:0097529	myeloid leukocyte migration	-6.5005	-3.56854	16409,16803,19152,20201,20202,20302,20305,22324,55985,56744,57349,58218,68891,245195	Itgam,Lbp,Prtn3,S100a8,S100a9,Ccl3,Ccl6,Vav1,Cxcl13,Pf4,Ppbp,Trem3,Cd177,Retnlg	14/145
3_Member	GO Biological Processes	GO:0030595	leukocyte chemotaxis	-4.9905	-2.28987	16409,16803,20201,20202,20302,20305,22324,55985,56744,57349,58218,245195	Itgam,Lbp,S100a8,S100a9,Ccl3,Ccl6,Vav1,Cxcl13,Pf4,Ppbp,Trem3,Retnlg	12/144
3_Member	GO Biological Processes	GO:0050900	leukocyte migration	-4.4849	-1.90601	16409,16803,19152,20201,20202,20302,20305,22324,50701,55985,56744,57349,58218,68891,245195	Itgam,Lbp,Prtn3,S100a8,S100a9,Ccl3,Ccl6,Vav1,Elane,Cxcl13,Pf4,Ppbp,Trem3,Cd177,Retnlg	15/244
3_Member	GO Biological Processes	GO:0032496	response to lipopolysaccharide	-3.2924	-1.08148	11651,16365,16803,17394,18036,18787,20201,20202,50701,55985,56722,56744,57349,60533,66107,73914,214855	Akt1,Acod1,Lbp,Mmp8,Nfkbib,Serpine1,S100a8,S100a9,Elane,Cxcl13,Litaf,Pf4,Ppbp,Cd274,Wfdc21,Irak3,Arid5a	17/382
3_Member	GO Biological Processes	GO:0060326	cell chemotaxis	-3.24789	-1.04517	16409,16803,20201,20202,20302,20305,22324,55985,56744,57349,58218,245195	Itgam,Lbp,S100a8,S100a9,Ccl3,Ccl6,Vav1,Cxcl13,Pf4,Ppbp,Trem3,Retnlg	12/219
3_Member	GO Biological Processes	GO:0002237	response to molecule of bacterial origin	-3.04627	-0.912926	11651,16365,16803,17394,18036,18787,20201,20202,50701,55985,56722,56744,57349,60533,66107,73914,214855	Akt1,Acod1,Lbp,Mmp8,Nfkbib,Serpine1,S100a8,S100a9,Elane,Cxcl13,Litaf,Pf4,Ppbp,Cd274,Wfdc21,Irak3,Arid5a	17/402
3_Member	GO Biological Processes	GO:0071222	cellular response to lipopolysaccharide	-2.66014	-0.648137	11651,16365,16803,17394,18036,18787,55985,56722,56744,57349,60533,73914,214855	Akt1,Acod1,Lbp,Mmp8,Nfkbib,Serpine1,Cxcl13,Litaf,Pf4,Ppbp,Cd274,Irak3,Arid5a	13/291
3_Member	GO Biological Processes	GO:0071216	cellular response to biotic stimulus	-2.6407	-0.636477	11651,16365,16803,17394,18036,18787,55985,56722,56744,57349,60533,67163,73914,214855	Akt1,Acod1,Lbp,Mmp8,Nfkbib,Serpine1,Cxcl13,Litaf,Pf4,Ppbp,Cd274,Ccdc47,Irak3,Arid5a	14/328
3_Member	GO Biological Processes	GO:0071219	cellular response to molecule of bacterial origin	-2.5336	-0.565905	11651,16365,16803,17394,18036,18787,55985,56722,56744,57349,60533,73914,214855	Akt1,Acod1,Lbp,Mmp8,Nfkbib,Serpine1,Cxcl13,Litaf,Pf4,Ppbp,Cd274,Irak3,Arid5a	13/301
3_Member	GO Biological Processes	GO:0070098	chemokine-mediated signaling pathway	-2.31732	-0.417655	20302,20305,55985,56744,57349	Ccl3,Ccl6,Cxcl13,Pf4,Ppbp	5/62
3_Member	GO Biological Processes	GO:0006935	chemotaxis	-2.25528	-0.397926	14289,16409,16803,20201,20202,20302,20305,22324,55985,56744,57349,58218,245195	Fpr2,Itgam,Lbp,S100a8,S100a9,Ccl3,Ccl6,Vav1,Cxcl13,Pf4,Ppbp,Trem3,Retnlg	13/325
3_Member	GO Biological Processes	GO:0042330	taxis	-2.23358	-0.394069	14289,16409,16803,20201,20202,20302,20305,22324,55985,56744,57349,58218,245195	Fpr2,Itgam,Lbp,S100a8,S100a9,Ccl3,Ccl6,Vav1,Cxcl13,Pf4,Ppbp,Trem3,Retnlg	13/327
3_Member	GO Biological Processes	GO:1990868	response to chemokine	-2.04451	-0.287802	20302,20305,55985,56744,57349	Ccl3,Ccl6,Cxcl13,Pf4,Ppbp	5/72
3_Member	GO Biological Processes	GO:1990869	cellular response to chemokine	-2.04451	-0.287802	20302,20305,55985,56744,57349	Ccl3,Ccl6,Cxcl13,Pf4,Ppbp	5/72
4_Summary	GO Biological Processes	GO:0006413	translational initiation	-8.11331	-4.7263	13205,13664,13681,13684,16418,24015,27979,66405,68184,69674,108067,224742,11651,12874,14194,14718,15115,18113,18293,19652,19701,26877,27402,50701,50790,66244,66973,76952,78830,102436,107508,109900,170750,231903,234734,100502825	Ddx3x,Eif1a,Eif4a1,Eif4e,Eif6,Abce1,Eif3b,Mcts2,Denr,Mif4gd,Eif2b3,Abcf1,Akt1,Cpd,Fh1,Got1,Hars1,Nnmt,Ogdh,Rbm3,Ren1,B3galt1,Pdhx,Elane,Acsl4,Nemf,Mrps18b,Nt5c2,Slc25a12,Lars2,Eprs1,Asl,Xpnpep1,Urad,Aars1,Rpl37rt	36/-
4_Member	GO Biological Processes	GO:0006413	translational initiation	-8.11331	-4.7263	13205,13664,13681,13684,16418,24015,27979,66405,68184,69674,108067,224742	Ddx3x,Eif1a,Eif4a1,Eif4e,Eif6,Abce1,Eif3b,Mcts2,Denr,Mif4gd,Eif2b3,Abcf1	12/75
4_Member	GO Biological Processes	GO:0043603	amide metabolic process	-6.49962	-3.56854	11651,12874,13205,13664,13681,13684,14194,14718,15115,16418,18113,18293,19652,19701,24015,26877,27402,27979,50701,50790,66244,66405,66973,68184,69674,76952,78830,102436,107508,108067,109900,170750,224742,231903,234734,100502825	Akt1,Cpd,Ddx3x,Eif1a,Eif4a1,Eif4e,Fh1,Got1,Hars1,Eif6,Nnmt,Ogdh,Rbm3,Ren1,Abce1,B3galt1,Pdhx,Eif3b,Elane,Acsl4,Nemf,Mcts2,Mrps18b,Denr,Mif4gd,Nt5c2,Slc25a12,Lars2,Eprs1,Eif2b3,Asl,Xpnpep1,Abcf1,Urad,Aars1,Rpl37rt	36/799
4_Member	GO Biological Processes	GO:0043604	amide biosynthetic process	-6.20066	-3.31098	11651,13205,13664,13681,13684,14194,15115,16418,19652,24015,26877,27402,27979,50701,50790,66244,66405,66973,68184,69674,78830,102436,107508,108067,109900,224742,234734,100502825	Akt1,Ddx3x,Eif1a,Eif4a1,Eif4e,Fh1,Hars1,Eif6,Rbm3,Abce1,B3galt1,Pdhx,Eif3b,Elane,Acsl4,Nemf,Mcts2,Mrps18b,Denr,Mif4gd,Slc25a12,Lars2,Eprs1,Eif2b3,Asl,Abcf1,Aars1,Rpl37rt	28/549
4_Member	GO Biological Processes	GO:0006518	peptide metabolic process	-5.01835	-2.30476	11651,12874,13205,13664,13681,13684,15115,16418,19652,19701,24015,27979,50701,66244,66405,66973,68184,69674,102436,107508,108067,170750,224742,234734,100502825	Akt1,Cpd,Ddx3x,Eif1a,Eif4a1,Eif4e,Hars1,Eif6,Rbm3,Ren1,Abce1,Eif3b,Elane,Nemf,Mcts2,Mrps18b,Denr,Mif4gd,Lars2,Eprs1,Eif2b3,Xpnpep1,Abcf1,Aars1,Rpl37rt	25/529
4_Member	GO Biological Processes	GO:0043043	peptide biosynthetic process	-4.82519	-2.14925	11651,13205,13664,13681,13684,15115,16418,19652,24015,27979,50701,66244,66405,66973,68184,69674,102436,107508,108067,224742,234734,100502825	Akt1,Ddx3x,Eif1a,Eif4a1,Eif4e,Hars1,Eif6,Rbm3,Abce1,Eif3b,Elane,Nemf,Mcts2,Mrps18b,Denr,Mif4gd,Lars2,Eprs1,Eif2b3,Abcf1,Aars1,Rpl37rt	22/442
4_Member	GO Biological Processes	GO:0006412	translation	-4.69108	-2.07176	11651,13205,13664,13681,13684,15115,16418,19652,24015,27979,66244,66405,66973,68184,69674,102436,107508,108067,224742,234734,100502825	Akt1,Ddx3x,Eif1a,Eif4a1,Eif4e,Hars1,Eif6,Rbm3,Abce1,Eif3b,Nemf,Mcts2,Mrps18b,Denr,Mif4gd,Lars2,Eprs1,Eif2b3,Abcf1,Aars1,Rpl37rt	21/418
4_Member	GO Biological Processes	GO:0002183	cytoplasmic translational initiation	-4.45658	-1.89657	13681,66405,68184,69674,108067	Eif4a1,Mcts2,Denr,Mif4gd,Eif2b3	5/22
5_Summary	Reactome Gene Sets	R-MMU-8953854	Metabolism of RNA	-7.62981	-4.35195	11651,13211,13681,13684,14113,19192,19386,20383,20624,20924,21771,24010,27993,53414,55989,56095,56194,66483,66491,66492,68278,68533,68988,71844,72515,98053,101943,108121,192170,234374,353258,100502825,23881,67952,214597,223527	Akt1,Dhx9,Eif4a1,Eif4e,Fbl,Psme3,Ranbp2,Srsf3,Eftud2,Supt5,Utp4,Ik,Imp4,Bysl,Nop58,Ftsj3,Prpf40a,Rpl36al,Polr2l,Zmat2,Ddx39a,Mphosph6,Prpf31,Nup58,Wdr43,Gtf2f1,Sf3b3,U2af1,Eif4a3,Ddx49,Ltv1,Rpl37rt,G3bp2,Tomm20,Sidt2,Eny2	36/-
5_Member	Reactome Gene Sets	R-MMU-8953854	Metabolism of RNA	-7.62981	-4.35195	11651,13211,13681,13684,14113,19192,19386,20383,20624,20924,21771,24010,27993,53414,55989,56095,56194,66483,66491,66492,68278,68533,68988,71844,72515,98053,101943,108121,192170,234374,353258,100502825	Akt1,Dhx9,Eif4a1,Eif4e,Fbl,Psme3,Ranbp2,Srsf3,Eftud2,Supt5,Utp4,Ik,Imp4,Bysl,Nop58,Ftsj3,Prpf40a,Rpl36al,Polr2l,Zmat2,Ddx39a,Mphosph6,Prpf31,Nup58,Wdr43,Gtf2f1,Sf3b3,U2af1,Eif4a3,Ddx49,Ltv1,Rpl37rt	32/590
5_Member	Reactome Gene Sets	R-MMU-72203	Processing of Capped Intron-Containing Pre-mRNA	-4.64937	-2.04693	13211,13684,19386,20383,20624,24010,56194,66491,66492,68278,68988,71844,98053,101943,108121,192170	Dhx9,Eif4e,Ranbp2,Srsf3,Eftud2,Ik,Prpf40a,Polr2l,Zmat2,Ddx39a,Prpf31,Nup58,Gtf2f1,Sf3b3,U2af1,Eif4a3	16/265
5_Member	GO Biological Processes	GO:0006403	RNA localization	-3.88521	-1.52817	13211,14113,19386,20383,23881,55989,67952,68278,192170,214597,223527	Dhx9,Fbl,Ranbp2,Srsf3,G3bp2,Nop58,Tomm20,Ddx39a,Eif4a3,Sidt2,Eny2	11/159
5_Member	Reactome Gene Sets	R-MMU-72163	mRNA Splicing - Major Pathway	-3.78942	-1.44381	13211,20383,20624,24010,56194,66491,66492,68988,98053,101943,108121,192170	Dhx9,Srsf3,Eftud2,Ik,Prpf40a,Polr2l,Zmat2,Prpf31,Gtf2f1,Sf3b3,U2af1,Eif4a3	12/191
5_Member	Reactome Gene Sets	R-MMU-72172	mRNA Splicing	-3.66452	-1.3355	13211,20383,20624,24010,56194,66491,66492,68988,98053,101943,108121,192170	Dhx9,Srsf3,Eftud2,Ik,Prpf40a,Polr2l,Zmat2,Prpf31,Gtf2f1,Sf3b3,U2af1,Eif4a3	12/197
5_Member	Reactome Gene Sets	R-MMU-72202	Transport of Mature Transcript to Cytoplasm	-3.29832	-1.08325	13684,19386,20383,68278,71844,108121,192170	Eif4e,Ranbp2,Srsf3,Ddx39a,Nup58,U2af1,Eif4a3	7/79
5_Member	GO Biological Processes	GO:0050657	nucleic acid transport	-3.09313	-0.943806	13211,19386,20383,23881,67952,68278,192170,214597,223527	Dhx9,Ranbp2,Srsf3,G3bp2,Tomm20,Ddx39a,Eif4a3,Sidt2,Eny2	9/138
5_Member	GO Biological Processes	GO:0050658	RNA transport	-3.09313	-0.943806	13211,19386,20383,23881,67952,68278,192170,214597,223527	Dhx9,Ranbp2,Srsf3,G3bp2,Tomm20,Ddx39a,Eif4a3,Sidt2,Eny2	9/138
5_Member	GO Biological Processes	GO:0051236	establishment of RNA localization	-3.04857	-0.912926	13211,19386,20383,23881,67952,68278,192170,214597,223527	Dhx9,Ranbp2,Srsf3,G3bp2,Tomm20,Ddx39a,Eif4a3,Sidt2,Eny2	9/140
5_Member	Reactome Gene Sets	R-MMU-159236	Transport of Mature mRNA derived from an Intron-Containing Transcript	-2.8234	-0.773883	19386,20383,68278,71844,108121,192170	Ranbp2,Srsf3,Ddx39a,Nup58,U2af1,Eif4a3	6/70
5_Member	GO Biological Processes	GO:0000375	RNA splicing, via transesterification reactions	-2.52617	-0.565905	13211,20383,20624,24010,56194,66492,68278,68988,101943,108121,192170	Dhx9,Srsf3,Eftud2,Ik,Prpf40a,Zmat2,Ddx39a,Prpf31,Sf3b3,U2af1,Eif4a3	11/232
5_Member	GO Biological Processes	GO:0000377	RNA splicing, via transesterification reactions with bulged adenosine as nucleophile	-2.52617	-0.565905	13211,20383,20624,24010,56194,66492,68278,68988,101943,108121,192170	Dhx9,Srsf3,Eftud2,Ik,Prpf40a,Zmat2,Ddx39a,Prpf31,Sf3b3,U2af1,Eif4a3	11/232
5_Member	GO Biological Processes	GO:0000398	mRNA splicing, via spliceosome	-2.52617	-0.565905	13211,20383,20624,24010,56194,66492,68278,68988,101943,108121,192170	Dhx9,Srsf3,Eftud2,Ik,Prpf40a,Zmat2,Ddx39a,Prpf31,Sf3b3,U2af1,Eif4a3	11/232
5_Member	GO Biological Processes	GO:0051028	mRNA transport	-2.41669	-0.494212	13211,19386,20383,23881,68278,192170,223527	Dhx9,Ranbp2,Srsf3,G3bp2,Ddx39a,Eif4a3,Eny2	7/112
5_Member	GO Biological Processes	GO:0015931	nucleobase-containing compound transport	-2.12848	-0.329877	13211,19386,20383,23881,67952,68278,192170,214597,223527	Dhx9,Ranbp2,Srsf3,G3bp2,Tomm20,Ddx39a,Eif4a3,Sidt2,Eny2	9/192
6_Summary	Reactome Gene Sets	R-MMU-6799990	Metal sequestration by antimicrobial proteins	-7.01295	-3.89479	16819,17002,20201,20202,16409,16803,50701,57349,19152,68891,76905	Lcn2,Ltf,S100a8,S100a9,Itgam,Lbp,Elane,Ppbp,Prtn3,Cd177,Lrg1	11/-
6_Member	Reactome Gene Sets	R-MMU-6799990	Metal sequestration by antimicrobial proteins	-7.01295	-3.89479	16819,17002,20201,20202	Lcn2,Ltf,S100a8,S100a9	4/4
6_Member	GO Biological Processes	GO:0002523	leukocyte migration involved in inflammatory response	-5.19198	-2.46503	16409,16803,20201,20202,50701,57349	Itgam,Lbp,S100a8,S100a9,Elane,Ppbp	6/27
6_Member	Reactome Gene Sets	R-MMU-6803157	Antimicrobial peptides	-2.27464	-0.408043	16819,17002,19152,20201,20202,50701	Lcn2,Ltf,Prtn3,S100a8,S100a9,Elane	6/90
6_Member	GO Biological Processes	GO:0007159	leukocyte cell-cell adhesion	-2.22998	-0.394069	16409,20201,20202,68891,76905	Itgam,S100a8,S100a9,Cd177,Lrg1	5/65
7_Summary	GO Biological Processes	GO:0051346	negative regulation of hydrolase activity	-6.95468	-3.8687	11651,12047,13205,14824,16426,16427,17002,18054,18787,18984,19049,20219,20716,20717,21857,23950,24015,56398,72462,102774,213053,232345,233489,13063,13636,19192,19823,20201,20202,26898,29816,54483,223453,11461,20533,73914,384783,16178,23807,53600,66498	Akt1,Bcl2a1d,Ddx3x,Grn,Itih3,Itih4,Ltf,Ngp,Serpine1,Por,Ppp1r1b,Apcs,Serpina3n,Serpina3m,Timp1,Dnajb6,Abce1,Chp1,Rrp1b,Bbs4,Slc39a14,A2m,Picalm,Cycs,Efna1,Psme3,Rnf7,S100a8,S100a9,Ctsj,Hip1r,Mefv,Dap,Actb,Slc4a1,Irak3,Irs2,Il1r2,Arih2,Timm23,Dda1	41/-
7_Member	GO Biological Processes	GO:0051346	negative regulation of hydrolase activity	-6.95468	-3.8687	11651,12047,13205,14824,16426,16427,17002,18054,18787,18984,19049,20219,20716,20717,21857,23950,24015,56398,72462,102774,213053,232345,233489	Akt1,Bcl2a1d,Ddx3x,Grn,Itih3,Itih4,Ltf,Ngp,Serpine1,Por,Ppp1r1b,Apcs,Serpina3n,Serpina3m,Timp1,Dnajb6,Abce1,Chp1,Rrp1b,Bbs4,Slc39a14,A2m,Picalm	23/356
7_Member	GO Biological Processes	GO:0052547	regulation of peptidase activity	-6.69323	-3.68829	11651,12047,13063,13205,13636,14824,16426,16427,17002,18054,18787,18984,19192,19823,20201,20202,20716,20717,21857,23950,26898,29816,54483,223453,232345,233489	Akt1,Bcl2a1d,Cycs,Ddx3x,Efna1,Grn,Itih3,Itih4,Ltf,Ngp,Serpine1,Por,Psme3,Rnf7,S100a8,S100a9,Serpina3n,Serpina3m,Timp1,Dnajb6,Ctsj,Hip1r,Mefv,Dap,A2m,Picalm	26/457
7_Member	GO Biological Processes	GO:0052548	regulation of endopeptidase activity	-5.68402	-2.84986	11651,12047,13063,13205,13636,17002,18787,18984,19192,19823,20201,20202,20716,20717,21857,23950,29816,54483,223453,232345,233489	Akt1,Bcl2a1d,Cycs,Ddx3x,Efna1,Ltf,Serpine1,Por,Psme3,Rnf7,S100a8,S100a9,Serpina3n,Serpina3m,Timp1,Dnajb6,Hip1r,Mefv,Dap,A2m,Picalm	21/360
7_Member	GO Biological Processes	GO:0043086	negative regulation of catalytic activity	-4.32544	-1.79231	11461,11651,12047,13205,14824,16426,16427,17002,18054,18787,18984,19049,20219,20533,20716,20717,21857,23950,24015,56398,72462,73914,102774,213053,232345,233489,384783	Actb,Akt1,Bcl2a1d,Ddx3x,Grn,Itih3,Itih4,Ltf,Ngp,Serpine1,Por,Ppp1r1b,Apcs,Slc4a1,Serpina3n,Serpina3m,Timp1,Dnajb6,Abce1,Chp1,Rrp1b,Irak3,Bbs4,Slc39a14,A2m,Picalm,Irs2	27/655
7_Member	GO Biological Processes	GO:0030162	regulation of proteolysis	-4.26381	-1.73927	11651,12047,13063,13205,13636,14824,16178,16426,16427,17002,18054,18787,18984,19192,19823,20201,20202,20716,20717,21857,23807,23950,26898,29816,53600,54483,66498,223453,232345,233489	Akt1,Bcl2a1d,Cycs,Ddx3x,Efna1,Grn,Il1r2,Itih3,Itih4,Ltf,Ngp,Serpine1,Por,Psme3,Rnf7,S100a8,S100a9,Serpina3n,Serpina3m,Timp1,Arih2,Dnajb6,Ctsj,Hip1r,Timm23,Mefv,Dda1,Dap,A2m,Picalm	30/773
7_Member	GO Biological Processes	GO:0010466	negative regulation of peptidase activity	-4.22697	-1.72552	11651,12047,13205,16426,16427,17002,18054,18787,18984,20716,20717,21857,23950,232345,233489	Akt1,Bcl2a1d,Ddx3x,Itih3,Itih4,Ltf,Ngp,Serpine1,Por,Serpina3n,Serpina3m,Timp1,Dnajb6,A2m,Picalm	15/257
7_Member	GO Biological Processes	GO:0010951	negative regulation of endopeptidase activity	-3.94204	-1.57326	11651,12047,13205,17002,18787,18984,20716,20717,21857,23950,232345,233489	Akt1,Bcl2a1d,Ddx3x,Ltf,Serpine1,Por,Serpina3n,Serpina3m,Timp1,Dnajb6,A2m,Picalm	12/184
7_Member	GO Biological Processes	GO:0045861	negative regulation of proteolysis	-3.55952	-1.26718	11651,12047,13205,13636,16178,16426,16427,17002,18054,18787,18984,20716,20717,21857,23950,232345,233489	Akt1,Bcl2a1d,Ddx3x,Efna1,Il1r2,Itih3,Itih4,Ltf,Ngp,Serpine1,Por,Serpina3n,Serpina3m,Timp1,Dnajb6,A2m,Picalm	17/362
7_Member	GO Biological Processes	GO:2000117	negative regulation of cysteine-type endopeptidase activity	-2.27464	-0.408043	11651,12047,13205,17002,18984,23950	Akt1,Bcl2a1d,Ddx3x,Ltf,Por,Dnajb6	6/90
8_Summary	GO Biological Processes	GO:0042254	ribosome biogenesis	-6.71693	-3.68829	13205,14113,16418,18114,18813,21771,24015,27993,52530,53414,55989,56095,68533,69902,72462,72515,107094,224092,230737,234374,353258,13211,66405,68184,68988,15115,19652,20383,54351,66491,102436,104721,107508,230734,234734,66483,100502825	Ddx3x,Fbl,Eif6,Rrp1,Pa2g4,Utp4,Abce1,Imp4,Nhp2,Bysl,Nop58,Ftsj3,Mphosph6,Mrto4,Rrp1b,Wdr43,Rrp12,Lsg1,Gnl2,Ddx49,Ltv1,Dhx9,Mcts2,Denr,Prpf31,Hars1,Rbm3,Srsf3,Elp5,Polr2l,Lars2,Ddx1,Eprs1,Yrdc,Aars1,Rpl36al,Rpl37rt	37/-
8_Member	GO Biological Processes	GO:0042254	ribosome biogenesis	-6.71693	-3.68829	13205,14113,16418,18114,18813,21771,24015,27993,52530,53414,55989,56095,68533,69902,72462,72515,107094,224092,230737,234374,353258	Ddx3x,Fbl,Eif6,Rrp1,Pa2g4,Utp4,Abce1,Imp4,Nhp2,Bysl,Nop58,Ftsj3,Mphosph6,Mrto4,Rrp1b,Wdr43,Rrp12,Lsg1,Gnl2,Ddx49,Ltv1	21/311
8_Member	GO Biological Processes	GO:0022613	ribonucleoprotein complex biogenesis	-6.68995	-3.68829	13205,13211,14113,16418,18114,18813,21771,24015,27993,52530,53414,55989,56095,66405,68184,68533,68988,69902,72462,72515,107094,224092,230737,234374,353258	Ddx3x,Dhx9,Fbl,Eif6,Rrp1,Pa2g4,Utp4,Abce1,Imp4,Nhp2,Bysl,Nop58,Ftsj3,Mcts2,Denr,Mphosph6,Prpf31,Mrto4,Rrp1b,Wdr43,Rrp12,Lsg1,Gnl2,Ddx49,Ltv1	25/427
8_Member	GO Biological Processes	GO:0034660	ncRNA metabolic process	-5.90347	-3.05157	13205,14113,15115,16418,18114,18813,19652,20383,21771,27993,52530,53414,54351,56095,66491,68533,69902,72462,72515,102436,104721,107094,107508,230734,234374,234734	Ddx3x,Fbl,Hars1,Eif6,Rrp1,Pa2g4,Rbm3,Srsf3,Utp4,Imp4,Nhp2,Bysl,Elp5,Ftsj3,Polr2l,Mphosph6,Mrto4,Rrp1b,Wdr43,Lars2,Ddx1,Rrp12,Eprs1,Yrdc,Ddx49,Aars1	26/503
8_Member	GO Biological Processes	GO:0034470	ncRNA processing	-5.6161	-2.81222	13205,14113,16418,18114,18813,19652,20383,21771,27993,52530,53414,54351,56095,68533,69902,72462,72515,104721,107094,230734,234374,234734	Ddx3x,Fbl,Eif6,Rrp1,Pa2g4,Rbm3,Srsf3,Utp4,Imp4,Nhp2,Bysl,Elp5,Ftsj3,Mphosph6,Mrto4,Rrp1b,Wdr43,Ddx1,Rrp12,Yrdc,Ddx49,Aars1	22/394
8_Member	GO Biological Processes	GO:0006364	rRNA processing	-5.30889	-2.53918	14113,16418,18114,18813,21771,27993,52530,53414,56095,68533,69902,72462,72515,107094,234374	Fbl,Eif6,Rrp1,Pa2g4,Utp4,Imp4,Nhp2,Bysl,Ftsj3,Mphosph6,Mrto4,Rrp1b,Wdr43,Rrp12,Ddx49	15/208
8_Member	GO Biological Processes	GO:0016072	rRNA metabolic process	-4.5892	-2.00055	14113,16418,18114,18813,21771,27993,52530,53414,56095,68533,69902,72462,72515,107094,234374	Fbl,Eif6,Rrp1,Pa2g4,Utp4,Imp4,Nhp2,Bysl,Ftsj3,Mphosph6,Mrto4,Rrp1b,Wdr43,Rrp12,Ddx49	15/239
8_Member	Reactome Gene Sets	R-MMU-6791226	Major pathway of rRNA processing in the nucleolus and cytosol	-4.12629	-1.65762	14113,21771,27993,53414,55989,56095,66483,68533,72515,234374,353258,100502825	Fbl,Utp4,Imp4,Bysl,Nop58,Ftsj3,Rpl36al,Mphosph6,Wdr43,Ddx49,Ltv1,Rpl37rt	12/176
8_Member	Reactome Gene Sets	R-MMU-72312	rRNA processing	-4.12629	-1.65762	14113,21771,27993,53414,55989,56095,66483,68533,72515,234374,353258,100502825	Fbl,Utp4,Imp4,Bysl,Nop58,Ftsj3,Rpl36al,Mphosph6,Wdr43,Ddx49,Ltv1,Rpl37rt	12/176
8_Member	Reactome Gene Sets	R-MMU-8868773	rRNA processing in the nucleus and cytosol	-4.12629	-1.65762	14113,21771,27993,53414,55989,56095,66483,68533,72515,234374,353258,100502825	Fbl,Utp4,Imp4,Bysl,Nop58,Ftsj3,Rpl36al,Mphosph6,Wdr43,Ddx49,Ltv1,Rpl37rt	12/176
8_Member	GO Biological Processes	GO:0042274	ribosomal small subunit biogenesis	-2.59652	-0.602464	14113,21771,27993,53414,55989,72515,353258	Fbl,Utp4,Imp4,Bysl,Nop58,Wdr43,Ltv1	7/104
9_Summary	Reactome Gene Sets	R-MMU-71291	Metabolism of amino acids and derivatives	-5.61296	-2.81222	11615,11720,14718,18293,18408,19192,20810,26943,27402,30956,78830,78920,102857,109900,234967,257635,269378,15115,26432,51797,102436,107508,229363,234734	Ahcyl,Mat1a,Got1,Ogdh,Slc25a15,Psme3,Srm,Serinc3,Pdhx,Aass,Slc25a12,Dlst,Slc6a8,Asl,Slc36a4,Sdsl,Ahcy,Hars1,Plod2,Ctps1,Lars2,Eprs1,Gmps,Aars1	24/-
9_Member	Reactome Gene Sets	R-MMU-71291	Metabolism of amino acids and derivatives	-5.61296	-2.81222	11615,11720,14718,18293,18408,19192,20810,26943,27402,30956,78830,78920,102857,109900,234967,257635,269378	Ahcyl,Mat1a,Got1,Ogdh,Slc25a15,Psme3,Srm,Serinc3,Pdhx,Aass,Slc25a12,Dlst,Slc6a8,Asl,Slc36a4,Sdsl,Ahcy	17/249
9_Member	GO Biological Processes	GO:0009068	aspartate family amino acid catabolic process	-4.36733	-1.82542	11720,14718,30956,257635	Mat1a,Got1,Aass,Sdsl	4/12
9_Member	GO Biological Processes	GO:0006520	amino acid metabolic process	-4.17001	-1.67827	11615,11720,14718,15115,26432,30956,51797,78830,102436,107508,109900,229363,234734,257635,269378	Ahcyl,Mat1a,Got1,Hars1,Plod2,Aass,Ctps1,Slc25a12,Lars2,Eprs1,Asl,Gmps,Aars1,Sdsl,Ahcy	15/260
9_Member	GO Biological Processes	GO:1901607	alpha-amino acid biosynthetic process	-3.33958	-1.1171	14718,26432,30956,78830,109900,257635	Got1,Plod2,Aass,Slc25a12,Asl,Sdsl	6/56
9_Member	GO Biological Processes	GO:1901605	alpha-amino acid metabolic process	-3.33637	-1.1171	11615,11720,14718,26432,30956,51797,78830,109900,229363,257635,269378	Ahcyl,Mat1a,Got1,Plod2,Aass,Ctps1,Slc25a12,Asl,Gmps,Sdsl,Ahcy	11/184
9_Member	GO Biological Processes	GO:0009066	aspartate family amino acid metabolic process	-3.17245	-1.00105	11720,14718,26432,30956,257635	Mat1a,Got1,Plod2,Aass,Sdsl	5/40
9_Member	GO Biological Processes	GO:0008652	amino acid biosynthetic process	-3.02762	-0.911251	14718,26432,30956,78830,109900,257635	Got1,Plod2,Aass,Slc25a12,Asl,Sdsl	6/64
9_Member	GO Biological Processes	GO:1901606	alpha-amino acid catabolic process	-2.61097	-0.61186	11615,11720,14718,30956,257635,269378	Ahcyl,Mat1a,Got1,Aass,Sdsl,Ahcy	6/77
9_Member	GO Biological Processes	GO:0009067	aspartate family amino acid biosynthetic process	-2.23714	-0.394069	14718,26432,30956	Got1,Plod2,Aass	3/21
9_Member	GO Biological Processes	GO:0009063	amino acid catabolic process	-2.13992	-0.332695	11615,11720,14718,30956,257635,269378	Ahcyl,Mat1a,Got1,Aass,Sdsl,Ahcy	6/96
10_Summary	GO Biological Processes	GO:0051168	nuclear export	-5.24576	-2.49078	13684,16418,19386,20383,24015,56398,66244,68278,192170,223527,224092,353258,11651,19058,19330,71844	Eif4e,Eif6,Ranbp2,Srsf3,Abce1,Chp1,Nemf,Ddx39a,Eif4a3,Eny2,Lsg1,Ltv1,Akt1,Ppp3r1,Rab18,Nup58	16/-
10_Member	GO Biological Processes	GO:0051168	nuclear export	-5.24576	-2.49078	13684,16418,19386,20383,24015,56398,66244,68278,192170,223527,224092,353258	Eif4e,Eif6,Ranbp2,Srsf3,Abce1,Chp1,Nemf,Ddx39a,Eif4a3,Eny2,Lsg1,Ltv1	12/136
10_Member	GO Biological Processes	GO:0006913	nucleocytoplasmic transport	-4.81315	-2.14925	11651,13684,16418,19058,19330,19386,20383,24015,56398,66244,68278,71844,192170,223527,224092,353258	Akt1,Eif4e,Eif6,Ppp3r1,Rab18,Ranbp2,Srsf3,Abce1,Chp1,Nemf,Ddx39a,Nup58,Eif4a3,Eny2,Lsg1,Ltv1	16/257
10_Member	GO Biological Processes	GO:0051169	nuclear transport	-4.81315	-2.14925	11651,13684,16418,19058,19330,19386,20383,24015,56398,66244,68278,71844,192170,223527,224092,353258	Akt1,Eif4e,Eif6,Ppp3r1,Rab18,Ranbp2,Srsf3,Abce1,Chp1,Nemf,Ddx39a,Nup58,Eif4a3,Eny2,Lsg1,Ltv1	16/257
10_Member	GO Biological Processes	GO:0000054	ribosomal subunit export from nucleus	-3.94511	-1.57326	16418,24015,224092,353258	Eif6,Abce1,Lsg1,Ltv1	4/15
10_Member	GO Biological Processes	GO:0033750	ribosome localization	-3.94511	-1.57326	16418,24015,224092,353258	Eif6,Abce1,Lsg1,Ltv1	4/15
11_Summary	GO Biological Processes	GO:0006888	endoplasmic reticulum to Golgi vesicle-mediated transport	-5.19306	-2.46503	12033,20224,20333,27054,50907,56418,66676,67511,73130,103694,320714,56494,71116,231580,11461,11651,12874,15439,19330,22042,29816,75608,108679,233489,328563,101488143,56298,19058,19386,53600,56398,66384,67398,67952,70827,212986,217151,11938,19073,20533,66270,67163	Bcap29,Sar1a,Sec22b,Sec23b,Preb,Ykt6,Tmed7,Tmed9,Tmed5,Tmed4,Trappc11,Gosr2,Stx18,Gak,Actb,Akt1,Cpd,Hp,Rab18,Tfrc,Hip1r,Chmp4b,Cops8,Picalm,Apol11b,Hbb-bt,Atl2,Ppp3r1,Ranbp2,Timm23,Chp1,Srp19,Srpr,Tomm20,Trak2,Scfd2,Arl5c,Atp2a2,Srgn,Slc4a1,Retreg1,Ccdc47	42/-
11_Member	GO Biological Processes	GO:0006888	endoplasmic reticulum to Golgi vesicle-mediated transport	-5.19306	-2.46503	12033,20224,20333,27054,50907,56418,66676,67511,73130,103694,320714	Bcap29,Sar1a,Sec22b,Sec23b,Preb,Ykt6,Tmed7,Tmed9,Tmed5,Tmed4,Trappc11	11/115
11_Member	GO Biological Processes	GO:0048193	Golgi vesicle transport	-3.51775	-1.25725	12033,20224,20333,27054,50907,56418,56494,66676,67511,71116,73130,103694,231580,320714	Bcap29,Sar1a,Sec22b,Sec23b,Preb,Ykt6,Gosr2,Tmed7,Tmed9,Stx18,Tmed5,Tmed4,Gak,Trappc11	14/266
11_Member	Reactome Gene Sets	R-MMU-5653656	Vesicle-mediated transport	-2.88236	-0.811618	11461,11651,12874,15439,19330,20333,22042,29816,50907,56418,56494,66676,67511,71116,75608,108679,231580,233489,320714,328563,101488143	Actb,Akt1,Cpd,Hp,Rab18,Sec22b,Tfrc,Hip1r,Preb,Ykt6,Gosr2,Tmed7,Tmed9,Stx18,Chmp4b,Cops8,Gak,Picalm,Trappc11,Apol11b,Hbb-bt	21/568
11_Member	GO Biological Processes	GO:0007030	Golgi organization	-2.77753	-0.741322	20333,56298,66676,67511,73130,103694,231580,320714	Sec22b,Atl2,Tmed7,Tmed9,Tmed5,Tmed4,Gak,Trappc11	8/124
11_Member	GO Biological Processes	GO:0006886	intracellular protein transport	-2.3038	-0.412485	11651,12033,19058,19330,19386,20224,27054,50907,53600,56398,66384,66676,67398,67511,67952,70827,71116,73130,75608,103694,212986,217151	Akt1,Bcap29,Ppp3r1,Rab18,Ranbp2,Sar1a,Sec23b,Preb,Timm23,Chp1,Srp19,Tmed7,Srpr,Tmed9,Tomm20,Trak2,Stx18,Tmed5,Chmp4b,Tmed4,Scfd2,Arl5c	22/678
11_Member	Reactome Gene Sets	R-MMU-199991	Membrane Trafficking	-2.12182	-0.329877	11461,11651,12874,19330,20333,22042,29816,50907,56418,56494,66676,67511,71116,75608,108679,231580,233489,320714	Actb,Akt1,Cpd,Rab18,Sec22b,Tfrc,Hip1r,Preb,Ykt6,Gosr2,Tmed7,Tmed9,Stx18,Chmp4b,Cops8,Gak,Picalm,Trappc11	18/536
11_Member	GO Biological Processes	GO:0010256	endomembrane system organization	-2.00255	-0.256166	11651,11938,19073,19330,20333,20533,56298,66270,66676,67163,67511,71116,73130,75608,103694,231580,320714	Akt1,Atp2a2,Srgn,Rab18,Sec22b,Slc4a1,Atl2,Retreg1,Tmed7,Ccdc47,Tmed9,Stx18,Tmed5,Chmp4b,Tmed4,Gak,Trappc11	17/510
12_Summary	GO Biological Processes	GO:0060627	regulation of vesicle-mediated transport	-4.76214	-2.10981	11461,11938,12266,13002,14161,14289,16398,16409,16803,18787,19058,19128,19152,20969,21817,29816,68891,71116,73167,99571,107746,109880,110135,171180,233489,246746,100038947	Actb,Atp2a2,C3,Dnajc5,Fga,Fpr2,Itga2,Itgam,Lbp,Serpine1,Ppp3r1,Pros1,Prtn3,Sdc1,Tgm2,Hip1r,Cd177,Stx18,Arhgap8,Fgg,Rapgef1,Braf,Fgb,Syt12,Picalm,Cd300lf,Sirpb1c	27/-
12_Member	GO Biological Processes	GO:0060627	regulation of vesicle-mediated transport	-4.76214	-2.10981	11461,11938,12266,13002,14161,14289,16398,16409,16803,18787,19058,19128,19152,20969,21817,29816,68891,71116,73167,99571,107746,109880,110135,171180,233489,246746,100038947	Actb,Atp2a2,C3,Dnajc5,Fga,Fpr2,Itga2,Itgam,Lbp,Serpine1,Ppp3r1,Pros1,Prtn3,Sdc1,Tgm2,Hip1r,Cd177,Stx18,Arhgap8,Fgg,Rapgef1,Braf,Fgb,Syt12,Picalm,Cd300lf,Sirpb1c	27/618
12_Member	GO Biological Processes	GO:0050764	regulation of phagocytosis	-4.04509	-1.59121	12266,14289,16398,16803,19128,19152,21817,107746,246746,100038947	C3,Fpr2,Itga2,Lbp,Pros1,Prtn3,Tgm2,Rapgef1,Cd300lf,Sirpb1c	10/127
12_Member	GO Biological Processes	GO:0050766	positive regulation of phagocytosis	-3.60596	-1.29293	12266,14289,16398,16803,19128,107746,246746,100038947	C3,Fpr2,Itga2,Lbp,Pros1,Rapgef1,Cd300lf,Sirpb1c	8/93
12_Member	GO Biological Processes	GO:0030100	regulation of endocytosis	-3.33735	-1.1171	11461,12266,14289,16398,16803,18787,19058,19128,19152,21817,29816,68891,107746,233489,246746,100038947	Actb,C3,Fpr2,Itga2,Lbp,Serpine1,Ppp3r1,Pros1,Prtn3,Tgm2,Hip1r,Cd177,Rapgef1,Picalm,Cd300lf,Sirpb1c	16/344
12_Member	GO Biological Processes	GO:0045807	positive regulation of endocytosis	-2.9659	-0.870513	12266,14289,16398,16803,18787,19128,29816,107746,233489,246746,100038947	C3,Fpr2,Itga2,Lbp,Serpine1,Pros1,Hip1r,Rapgef1,Picalm,Cd300lf,Sirpb1c	11/204
12_Member	GO Biological Processes	GO:0060100	positive regulation of phagocytosis, engulfment	-2.50574	-0.559188	12266,16398,16803	C3,Itga2,Lbp	3/17
12_Member	GO Biological Processes	GO:1905155	positive regulation of membrane invagination	-2.50574	-0.559188	12266,16398,16803	C3,Itga2,Lbp	3/17
12_Member	GO Biological Processes	GO:0060099	regulation of phagocytosis, engulfment	-2.29841	-0.412485	12266,16398,16803	C3,Itga2,Lbp	3/20
12_Member	GO Biological Processes	GO:1905153	regulation of membrane invagination	-2.23714	-0.394069	12266,16398,16803	C3,Itga2,Lbp	3/21
13_Summary	GO Biological Processes	GO:0034248	regulation of amide metabolic process	-4.72703	-2.08599	11651,13205,13211,13636,13684,16398,16418,18813,19652,20202,24015,27979,58988,69674,72508,107508,108112,192170,223453,224742,233489,234734,269037,20556,21379,234374	Akt1,Ddx3x,Dhx9,Efna1,Eif4e,Itga2,Eif6,Pa2g4,Rbm3,S100a9,Abce1,Eif3b,Rps6kb2,Mif4gd,Rps6kb1,Eprs1,Eif4ebp3,Eif4a3,Dap,Abcf1,Picalm,Aars1,Ctif,Slfn2,Tbrg4,Ddx49	26/-
13_Member	GO Biological Processes	GO:0034248	regulation of amide metabolic process	-4.72703	-2.08599	11651,13205,13211,13636,13684,16398,16418,18813,19652,20202,24015,27979,58988,69674,72508,107508,108112,192170,223453,224742,233489,234734,269037	Akt1,Ddx3x,Dhx9,Efna1,Eif4e,Itga2,Eif6,Pa2g4,Rbm3,S100a9,Abce1,Eif3b,Rps6kb2,Mif4gd,Rps6kb1,Eprs1,Eif4ebp3,Eif4a3,Dap,Abcf1,Picalm,Aars1,Ctif	23/482
13_Member	GO Biological Processes	GO:0006417	regulation of translation	-4.69108	-2.07176	11651,13205,13211,13684,16398,16418,18813,19652,20202,24015,27979,58988,69674,72508,107508,108112,192170,223453,224742,234734,269037	Akt1,Ddx3x,Dhx9,Eif4e,Itga2,Eif6,Pa2g4,Rbm3,S100a9,Abce1,Eif3b,Rps6kb2,Mif4gd,Rps6kb1,Eprs1,Eif4ebp3,Eif4a3,Dap,Abcf1,Aars1,Ctif	21/418
13_Member	GO Biological Processes	GO:0010608	post-transcriptional regulation of gene expression	-3.96415	-1.57326	11651,13205,13211,13684,16398,16418,18813,19652,20202,20556,21379,24015,27979,58988,69674,72508,107508,108112,192170,223453,224742,234374,234734,269037	Akt1,Ddx3x,Dhx9,Eif4e,Itga2,Eif6,Pa2g4,Rbm3,S100a9,Slfn2,Tbrg4,Abce1,Eif3b,Rps6kb2,Mif4gd,Rps6kb1,Eprs1,Eif4ebp3,Eif4a3,Dap,Abcf1,Ddx49,Aars1,Ctif	24/577
13_Member	GO Biological Processes	GO:0006446	regulation of translational initiation	-3.86883	-1.51754	13205,27979,58988,69674,72508,108112,269037	Ddx3x,Eif3b,Rps6kb2,Mif4gd,Rps6kb1,Eif4ebp3,Ctif	7/64
13_Member	GO Biological Processes	GO:0034250	positive regulation of amide metabolic process	-3.60831	-1.29293	13205,13211,13636,16398,16418,19652,58988,72508,192170,224742,233489	Ddx3x,Dhx9,Efna1,Itga2,Eif6,Rbm3,Rps6kb2,Rps6kb1,Eif4a3,Abcf1,Picalm	11/171
13_Member	GO Biological Processes	GO:0045727	positive regulation of translation	-3.02661	-0.911251	13205,13211,16398,16418,19652,58988,72508,192170,224742	Ddx3x,Dhx9,Itga2,Eif6,Rbm3,Rps6kb2,Rps6kb1,Eif4a3,Abcf1	9/141
13_Member	GO Biological Processes	GO:0045948	positive regulation of translational initiation	-2.23714	-0.394069	13205,58988,72508	Ddx3x,Rps6kb2,Rps6kb1	3/21
14_Summary	Reactome Gene Sets	R-MMU-6798695	Neutrophil degranulation	-4.64557	-2.04693	12266,12489,13002,13205,14289,14824,15439,16819,17002,17394,18405,18406,18813,19152,19330,20201,20202,50701,57349,68891,73690,104009,231507,101488143	C3,Cd33,Dnajc5,Ddx3x,Fpr2,Grn,Hp,Lcn2,Ltf,Mmp8,Orm1,Orm2,Pa2g4,Prtn3,Rab18,S100a8,S100a9,Elane,Ppbp,Cd177,Glipr1,Qsox1,Plac8,Hbb-bt	24/-
14_Member	Reactome Gene Sets	R-MMU-6798695	Neutrophil degranulation	-4.64557	-2.04693	12266,12489,13002,13205,14289,14824,15439,16819,17002,17394,18405,18406,18813,19152,19330,20201,20202,50701,57349,68891,73690,104009,231507,101488143	C3,Cd33,Dnajc5,Ddx3x,Fpr2,Grn,Hp,Lcn2,Ltf,Mmp8,Orm1,Orm2,Pa2g4,Prtn3,Rab18,S100a8,S100a9,Elane,Ppbp,Cd177,Glipr1,Qsox1,Plac8,Hbb-bt	24/522
15_Summary	GO Biological Processes	GO:0070555	response to interleukin-1	-4.46681	-1.89746	14268,16177,16365,18787,20302,20305,26415,73914,240255	Fn1,Il1r1,Acod1,Serpine1,Ccl3,Ccl6,Mapk13,Irak3,Ythdc2	9/-
15_Member	GO Biological Processes	GO:0070555	response to interleukin-1	-4.46681	-1.89746	14268,16177,16365,18787,20302,20305,26415,73914,240255	Fn1,Il1r1,Acod1,Serpine1,Ccl3,Ccl6,Mapk13,Irak3,Ythdc2	9/91
15_Member	GO Biological Processes	GO:0071347	cellular response to interleukin-1	-4.22523	-1.72552	14268,16177,16365,18787,20302,20305,26415,73914	Fn1,Il1r1,Acod1,Serpine1,Ccl3,Ccl6,Mapk13,Irak3	8/76
16_Summary	GO Biological Processes	GO:0010952	positive regulation of peptidase activity	-4.36785	-1.82542	13063,13205,13636,14824,19192,19823,20201,20202,26898,29816,54483,223453,233489,11651,16398,19152,20302,20305,22324,22411,55985,107746,12047,17002,18984,23950,23807,53600,66498	Cycs,Ddx3x,Efna1,Grn,Psme3,Rnf7,S100a8,S100a9,Ctsj,Hip1r,Mefv,Dap,Picalm,Akt1,Itga2,Prtn3,Ccl3,Ccl6,Vav1,Wnt11,Cxcl13,Rapgef1,Bcl2a1d,Ltf,Por,Dnajb6,Arih2,Timm23,Dda1	29/-
16_Member	GO Biological Processes	GO:0010952	positive regulation of peptidase activity	-4.36785	-1.82542	13063,13205,13636,14824,19192,19823,20201,20202,26898,29816,54483,223453,233489	Cycs,Ddx3x,Efna1,Grn,Psme3,Rnf7,S100a8,S100a9,Ctsj,Hip1r,Mefv,Dap,Picalm	13/193
16_Member	GO Biological Processes	GO:0010950	positive regulation of endopeptidase activity	-3.65263	-1.32901	13063,13205,13636,19192,19823,20201,20202,29816,54483,223453,233489	Cycs,Ddx3x,Efna1,Psme3,Rnf7,S100a8,S100a9,Hip1r,Mefv,Dap,Picalm	11/169
16_Member	GO Biological Processes	GO:0051345	positive regulation of hydrolase activity	-3.5548	-1.26718	11651,13063,13205,13636,14824,16398,19152,19192,19823,20201,20202,20302,20305,22324,22411,26898,29816,54483,55985,107746,223453,233489	Akt1,Cycs,Ddx3x,Efna1,Grn,Itga2,Prtn3,Psme3,Rnf7,S100a8,S100a9,Ccl3,Ccl6,Vav1,Wnt11,Ctsj,Hip1r,Mefv,Cxcl13,Rapgef1,Dap,Picalm	22/540
16_Member	GO Biological Processes	GO:2000116	regulation of cysteine-type endopeptidase activity	-3.42462	-1.17335	11651,12047,13063,13205,17002,18984,19823,20201,20202,23950,29816,54483,223453	Akt1,Bcl2a1d,Cycs,Ddx3x,Ltf,Por,Rnf7,S100a8,S100a9,Dnajb6,Hip1r,Mefv,Dap	13/240
16_Member	GO Biological Processes	GO:0045862	positive regulation of proteolysis	-3.42319	-1.17335	11651,13063,13205,13636,14824,19192,19823,20201,20202,23807,26898,29816,53600,54483,66498,223453,233489	Akt1,Cycs,Ddx3x,Efna1,Grn,Psme3,Rnf7,S100a8,S100a9,Arih2,Ctsj,Hip1r,Timm23,Mefv,Dda1,Dap,Picalm	17/372
16_Member	GO Biological Processes	GO:0043281	regulation of cysteine-type endopeptidase activity involved in apoptotic process	-2.83173	-0.778599	11651,12047,13063,13205,18984,19823,20201,20202,23950,29816,223453	Akt1,Bcl2a1d,Cycs,Ddx3x,Por,Rnf7,S100a8,S100a9,Dnajb6,Hip1r,Dap	11/212
16_Member	GO Biological Processes	GO:0006919	activation of cysteine-type endopeptidase activity involved in apoptotic process	-2.5826	-0.596011	13063,19823,20201,20202,29816,223453	Cycs,Rnf7,S100a8,S100a9,Hip1r,Dap	6/78
16_Member	GO Biological Processes	GO:2001056	positive regulation of cysteine-type endopeptidase activity	-2.3043	-0.412485	13063,13205,19823,20201,20202,29816,54483,223453	Cycs,Ddx3x,Rnf7,S100a8,S100a9,Hip1r,Mefv,Dap	8/148
16_Member	GO Biological Processes	GO:0043280	positive regulation of cysteine-type endopeptidase activity involved in apoptotic process	-2.06842	-0.300804	13063,13205,19823,20201,20202,29816,223453	Cycs,Ddx3x,Rnf7,S100a8,S100a9,Hip1r,Dap	7/130
17_Summary	GO Biological Processes	GO:0006109	regulation of carbohydrate metabolic process	-4.0353	-1.59121	11651,12952,14121,14783,16418,18106,18113,19386,20533,78830,227659,234199,384783,14164,14194,18984,50790,71780	Akt1,Cry1,Fbp1,Grb10,Eif6,Cd244a,Nnmt,Ranbp2,Slc4a1,Slc25a12,Slc2a6,Fgl1,Irs2,Fgf1,Fh1,Por,Acsl4,Isyna1	18/-
17_Member	GO Biological Processes	GO:0006109	regulation of carbohydrate metabolic process	-4.0353	-1.59121	11651,12952,14121,14783,16418,18106,18113,19386,20533,78830,227659,234199,384783	Akt1,Cry1,Fbp1,Grb10,Eif6,Cd244a,Nnmt,Ranbp2,Slc4a1,Slc25a12,Slc2a6,Fgl1,Irs2	13/208
17_Member	GO Biological Processes	GO:0062012	regulation of small molecule metabolic process	-3.20398	-1.02116	11651,12952,14121,14164,14194,16418,18106,18113,18984,19386,20533,50790,71780,78830,227659,234199,384783	Akt1,Cry1,Fbp1,Fgf1,Fh1,Eif6,Cd244a,Nnmt,Por,Ranbp2,Slc4a1,Acsl4,Isyna1,Slc25a12,Slc2a6,Fgl1,Irs2	17/389
17_Member	GO Biological Processes	GO:0043255	regulation of carbohydrate biosynthetic process	-3.03753	-0.911251	11651,12952,14121,14783,18106,18113,19386,384783	Akt1,Cry1,Fbp1,Grb10,Cd244a,Nnmt,Ranbp2,Irs2	8/113
17_Member	GO Biological Processes	GO:0010906	regulation of glucose metabolic process	-2.93928	-0.853305	11651,12952,14121,18113,19386,78830,234199,384783	Akt1,Cry1,Fbp1,Nnmt,Ranbp2,Slc25a12,Fgl1,Irs2	8/117
17_Member	GO Biological Processes	GO:0010907	positive regulation of glucose metabolic process	-2.54324	-0.565905	11651,12952,18113,78830,384783	Akt1,Cry1,Nnmt,Slc25a12,Irs2	5/55
17_Member	GO Biological Processes	GO:0045912	negative regulation of carbohydrate metabolic process	-2.28763	-0.408043	12952,14121,14783,20533,78830	Cry1,Fbp1,Grb10,Slc4a1,Slc25a12	5/63
17_Member	GO Biological Processes	GO:0045913	positive regulation of carbohydrate metabolic process	-2.16159	-0.346082	11651,12952,18106,18113,78830,384783	Akt1,Cry1,Cd244a,Nnmt,Slc25a12,Irs2	6/95
17_Member	GO Biological Processes	GO:0043467	regulation of generation of precursor metabolites and energy	-2.09012	-0.308073	11651,14121,14783,16418,20533,78830,227659,384783	Akt1,Fbp1,Grb10,Eif6,Slc4a1,Slc25a12,Slc2a6,Irs2	8/161
17_Member	GO Biological Processes	GO:0043470	regulation of carbohydrate catabolic process	-2.04451	-0.287802	14121,16418,20533,78830,227659	Fbp1,Eif6,Slc4a1,Slc25a12,Slc2a6	5/72
18_Summary	GO Biological Processes	GO:0045087	innate immune response	-4.03093	-1.59121	12266,12909,13205,13211,14161,16365,16803,16819,17002,18106,20201,20202,20219,20302,20305,23881,26943,54483,66107,68891,72508,99571,104721,107508,110135,213002,214855,432940,634650	C3,Crcp,Ddx3x,Dhx9,Fga,Acod1,Lbp,Lcn2,Ltf,Cd244a,S100a8,S100a9,Apcs,Ccl3,Ccl6,G3bp2,Serinc3,Mefv,Wfdc21,Cd177,Rps6kb1,Fgg,Ddx1,Eprs1,Fgb,Ifitm6,Arid5a,Otulin,Gbp11	29/-
18_Member	GO Biological Processes	GO:0045087	innate immune response	-4.03093	-1.59121	12266,12909,13205,13211,14161,16365,16803,16819,17002,18106,20201,20202,20219,20302,20305,23881,26943,54483,66107,68891,72508,99571,104721,107508,110135,213002,214855,432940,634650	C3,Crcp,Ddx3x,Dhx9,Fga,Acod1,Lbp,Lcn2,Ltf,Cd244a,S100a8,S100a9,Apcs,Ccl3,Ccl6,G3bp2,Serinc3,Mefv,Wfdc21,Cd177,Rps6kb1,Fgg,Ddx1,Eprs1,Fgb,Ifitm6,Arid5a,Otulin,Gbp11	29/758
18_Member	GO Biological Processes	GO:0034341	response to type II interferon	-2.46864	-0.531001	16365,20302,20305,54483,72508,107508,213002,634650	Acod1,Ccl3,Ccl6,Mefv,Rps6kb1,Eprs1,Ifitm6,Gbp11	8/139
19_Summary	GO Biological Processes	GO:0050434	positive regulation of viral transcription	-3.97425	-1.57326	13211,18643,26401,13205,104721,57874	Dhx9,Pfn1,Map3k1,Ddx3x,Ddx1,Hacd3	6/-
19_Member	GO Biological Processes	GO:0050434	positive regulation of viral transcription	-3.97425	-1.57326	13211,18643,26401	Dhx9,Pfn1,Map3k1	3/6
19_Member	GO Biological Processes	GO:1903608	protein localization to cytoplasmic stress granule	-3.36823	-1.13612	13205,13211,104721	Ddx3x,Dhx9,Ddx1	3/9
19_Member	GO Biological Processes	GO:0048524	positive regulation of viral process	-2.12107	-0.329877	13205,13211,18643,26401,57874	Ddx3x,Dhx9,Pfn1,Map3k1,Hacd3	5/69
20_Summary	GO Biological Processes	GO:0072672	neutrophil extravasation	-3.97425	-1.57326	19152,58218,68891,11651,14289,16409,14824	Prtn3,Trem3,Cd177,Akt1,Fpr2,Itgam,Grn	7/-
20_Member	GO Biological Processes	GO:0072672	neutrophil extravasation	-3.97425	-1.57326	19152,58218,68891	Prtn3,Trem3,Cd177	3/6
20_Member	GO Biological Processes	GO:0032928	regulation of superoxide anion generation	-2.7896	-0.750615	11651,14289,16409,68891	Akt1,Fpr2,Itgam,Cd177	4/29
20_Member	GO Biological Processes	GO:0090322	regulation of superoxide metabolic process	-2.4825	-0.540429	11651,14289,16409,68891	Akt1,Fpr2,Itgam,Cd177	4/35
20_Member	GO Biological Processes	GO:1902563	regulation of neutrophil activation	-2.43225	-0.505494	14824,16409,68891	Grn,Itgam,Cd177	3/18
20_Member	GO Biological Processes	GO:0045123	cellular extravasation	-2.12283	-0.329877	16409,19152,58218,68891	Itgam,Prtn3,Trem3,Cd177	4/44
20_Member	GO Biological Processes	GO:0032930	positive regulation of superoxide anion generation	-2.02192	-0.274116	14289,16409,68891	Fpr2,Itgam,Cd177	3/25

## Sheet: MUS_CTRL_DMSO_DMSO_high
GroupID	Category	Term	Description	LogP	Log(q-value)	Genes	Symbols	InTerm_InList
1_Summary	GO Biological Processes	GO:0035435	phosphate ion transmembrane transport	-5.0756	-0.843494	11732,20515,20516,67863	Ank,Slc20a1,Slc20a2,Slc25a11	4/-
1_Member	GO Biological Processes	GO:0035435	phosphate ion transmembrane transport	-5.0756	-0.843494	11732,20515,20516,67863	Ank,Slc20a1,Slc20a2,Slc25a11	4/14
1_Member	GO Biological Processes	GO:0006817	phosphate ion transport	-4.41084	-0.567437	11732,20515,20516,67863	Ank,Slc20a1,Slc20a2,Slc25a11	4/20
2_Summary	GO Biological Processes	GO:0042026	protein refolding	-4.32242	-0.567437	12955,15512,15526,243912,14229,18637,83945,60599,74100,329910	Cryab,Hspa2,Hspa9,Hspb6,Fkbp5,Pfdn2,Dnaja3,Trp53inp1,Arpp21,Acot11	10/-
2_Member	GO Biological Processes	GO:0042026	protein refolding	-4.32242	-0.567437	12955,15512,15526,243912	Cryab,Hspa2,Hspa9,Hspb6	4/21
2_Member	GO Biological Processes	GO:0006457	protein folding	-2.85548	-0.0035848	12955,14229,15512,15526,18637,83945,243912	Cryab,Fkbp5,Hspa2,Hspa9,Pfdn2,Dnaja3,Hspb6	7/168
2_Member	GO Biological Processes	GO:0009408	response to heat	-2.75225	0	12955,60599,74100,83945,243912	Cryab,Trp53inp1,Arpp21,Dnaja3,Hspb6	5/88
2_Member	GO Biological Processes	GO:0061077	chaperone-mediated protein folding	-2.43942	0	14229,15512,15526,243912	Fkbp5,Hspa2,Hspa9,Hspb6	4/64
2_Member	GO Biological Processes	GO:0009266	response to temperature stimulus	-2.26756	0	12955,60599,74100,83945,243912,329910	Cryab,Trp53inp1,Arpp21,Dnaja3,Hspb6,Acot11	6/162
3_Summary	GO Biological Processes	GO:0062014	negative regulation of small molecule metabolic process	-3.70702	-0.12416	15937,19013,19052,52023,55990,66968,100705,14245,230027	Ier3,Ppara,Ppp2ca,Pibf1,Fmo2,Plin5,Acacb,Lpin1,Coq3	9/-
3_Member	GO Biological Processes	GO:0062014	negative regulation of small molecule metabolic process	-3.70702	-0.12416	15937,19013,19052,52023,55990,66968,100705	Ier3,Ppara,Ppp2ca,Pibf1,Fmo2,Plin5,Acacb	7/121
3_Member	GO Biological Processes	GO:0045922	negative regulation of fatty acid metabolic process	-3.24442	-0.0787519	52023,55990,66968,100705	Pibf1,Fmo2,Plin5,Acacb	4/39
3_Member	GO Biological Processes	GO:0046322	negative regulation of fatty acid oxidation	-3.16438	-0.0787519	55990,66968,100705	Fmo2,Plin5,Acacb	3/18
3_Member	GO Biological Processes	GO:0046320	regulation of fatty acid oxidation	-3.00635	-0.0307394	19013,55990,66968,100705	Ppara,Fmo2,Plin5,Acacb	4/45
3_Member	GO Biological Processes	GO:0019217	regulation of fatty acid metabolic process	-2.3161	0	19013,52023,55990,66968,100705	Ppara,Pibf1,Fmo2,Plin5,Acacb	5/111
3_Member	GO Biological Processes	GO:0045833	negative regulation of lipid metabolic process	-2.20476	0	14245,52023,55990,66968,100705	Lpin1,Pibf1,Fmo2,Plin5,Acacb	5/118
3_Member	GO Biological Processes	GO:0010565	regulation of cellular ketone metabolic process	-2.14388	0	19013,52023,55990,66968,100705,230027	Ppara,Pibf1,Fmo2,Plin5,Acacb,Coq3	6/172
4_Summary	GO Biological Processes	GO:0097306	cellular response to alcohol	-3.64918	-0.12416	15387,16480,16601,20393,52857,56399,60599,235283,14719	Hnrnpk,Jup,Klf9,Sgk1,Gramd1a,Akap8,Trp53inp1,Gramd1b,Got2	9/-
4_Member	GO Biological Processes	GO:0097306	cellular response to alcohol	-3.64918	-0.12416	15387,16480,16601,20393,52857,56399,60599,235283	Hnrnpk,Jup,Klf9,Sgk1,Gramd1a,Akap8,Trp53inp1,Gramd1b	8/164
4_Member	GO Biological Processes	GO:0097305	response to alcohol	-2.94921	-0.0307394	14719,15387,16480,16601,20393,52857,56399,60599,235283	Got2,Hnrnpk,Jup,Klf9,Sgk1,Gramd1a,Akap8,Trp53inp1,Gramd1b	9/260
5_Summary	GO Biological Processes	GO:2000377	regulation of reactive oxygen species metabolic process	-3.57811	-0.12416	12575,12850,12955,15937,18115,19013,56484,66968,19052	Cdkn1a,Coq7,Cryab,Ier3,Nnt,Ppara,Foxo3,Plin5,Ppp2ca	9/-
5_Member	GO Biological Processes	GO:2000377	regulation of reactive oxygen species metabolic process	-3.57811	-0.12416	12575,12850,12955,15937,18115,19013,56484,66968	Cdkn1a,Coq7,Cryab,Ier3,Nnt,Ppara,Foxo3,Plin5	8/168
5_Member	GO Biological Processes	GO:0045820	negative regulation of glycolytic process	-2.90112	-0.0307394	15937,19013,19052	Ier3,Ppara,Ppp2ca	3/22
6_Summary	GO Biological Processes	GO:0006744	ubiquinone biosynthetic process	-3.40861	-0.0787519	12850,67426,230027,14645,14718,14719,19013,67863,100705,192156,271424	Coq7,Coq8a,Coq3,Glul,Got1,Got2,Ppara,Slc25a11,Acacb,Mvd,Ip6k3	11/-
6_Member	GO Biological Processes	GO:0006744	ubiquinone biosynthetic process	-3.40861	-0.0787519	12850,67426,230027	Coq7,Coq8a,Coq3	3/15
6_Member	GO Biological Processes	GO:1901663	quinone biosynthetic process	-3.32158	-0.0787519	12850,67426,230027	Coq7,Coq8a,Coq3	3/16
6_Member	GO Biological Processes	GO:0006743	ubiquinone metabolic process	-3.16438	-0.0787519	12850,67426,230027	Coq7,Coq8a,Coq3	3/18
6_Member	GO Biological Processes	GO:0042181	ketone biosynthetic process	-2.46411	0	12850,67426,230027	Coq7,Coq8a,Coq3	3/31
6_Member	GO Biological Processes	GO:0044283	small molecule biosynthetic process	-2.29839	0	12850,14645,14718,14719,19013,67426,67863,100705,192156,230027,271424	Coq7,Glul,Got1,Got2,Ppara,Coq8a,Slc25a11,Acacb,Mvd,Coq3,Ip6k3	11/449
6_Member	GO Biological Processes	GO:1901661	quinone metabolic process	-2.21256	0	12850,67426,230027	Coq7,Coq8a,Coq3	3/38
7_Summary	GO Biological Processes	GO:0031331	positive regulation of cellular catabolic process	-3.25441	-0.0787519	18115,19052,51897,56484,60599,66968,140742,237256,237782,338359,666794,15937,22393,193670,67811,100705,230753,545622,19013	Nnt,Ppp2ca,Atg13,Foxo3,Trp53inp1,Plin5,Sesn1,Zc3h12d,Smcr8,Supv3l1,Rbm24,Ier3,Wfs1,Rnf185,Poldip2,Acacb,Thrap3,Ptpn3,Ppara	19/-
7_Member	GO Biological Processes	GO:0031331	positive regulation of cellular catabolic process	-3.25441	-0.0787519	18115,19052,51897,56484,60599,66968,140742,237256,237782,338359,666794	Nnt,Ppp2ca,Atg13,Foxo3,Trp53inp1,Plin5,Sesn1,Zc3h12d,Smcr8,Supv3l1,Rbm24	11/339
7_Member	GO Biological Processes	GO:0009896	positive regulation of catabolic process	-3.02056	-0.0307394	15937,18115,19052,22393,51897,56484,60599,66968,140742,193670,237256,237782,338359,666794	Ier3,Nnt,Ppp2ca,Wfs1,Atg13,Foxo3,Trp53inp1,Plin5,Sesn1,Rnf185,Zc3h12d,Smcr8,Supv3l1,Rbm24	14/540
7_Member	GO Biological Processes	GO:0031329	regulation of cellular catabolic process	-2.94024	-0.0307394	18115,19052,51897,56484,60599,66968,67811,100705,140742,230753,237256,237782,338359,545622,666794	Nnt,Ppp2ca,Atg13,Foxo3,Trp53inp1,Plin5,Poldip2,Acacb,Sesn1,Thrap3,Zc3h12d,Smcr8,Supv3l1,Ptpn3,Rbm24	15/614
7_Member	GO Biological Processes	GO:0009895	negative regulation of catabolic process	-2.62492	0	15937,19013,19052,66968,67811,100705,230753,237782,545622,666794	Ier3,Ppara,Ppp2ca,Plin5,Poldip2,Acacb,Thrap3,Smcr8,Ptpn3,Rbm24	10/347
7_Member	GO Biological Processes	GO:0031330	negative regulation of cellular catabolic process	-2.51542	0	66968,67811,100705,230753,237782,545622,666794	Plin5,Poldip2,Acacb,Thrap3,Smcr8,Ptpn3,Rbm24	7/193
8_Summary	GO Biological Processes	GO:0006103	2-oxoglutarate metabolic process	-3.24041	-0.0787519	14718,14719,78920,11992,14645,18948,68263,72947,243382,229363,67863	Got1,Got2,Dlst,Auh,Glul,Pnmt,Pdhb,Phykpl,Ppm1k,Gmps,Slc25a11	11/-
8_Member	GO Biological Processes	GO:0006103	2-oxoglutarate metabolic process	-3.24041	-0.0787519	14718,14719,78920	Got1,Got2,Dlst	3/17
8_Member	Reactome Gene Sets	R-MMU-71291	Metabolism of amino acids and derivatives	-3.08088	-0.052896	11992,14645,14718,14719,18948,68263,72947,78920,243382	Auh,Glul,Got1,Got2,Pnmt,Pdhb,Phykpl,Dlst,Ppm1k	9/249
8_Member	GO Biological Processes	GO:0006536	glutamate metabolic process	-2.6382	0	14645,14718,14719	Glul,Got1,Got2	3/27
8_Member	Reactome Gene Sets	R-MMU-389661	Glyoxylate metabolism and glycine degradation	-2.54782	0	14719,68263,78920	Got2,Pdhb,Dlst	3/29
8_Member	GO Biological Processes	GO:0009064	glutamine family amino acid metabolic process	-2.51499	0	14645,14718,14719,229363	Glul,Got1,Got2,Gmps	4/61
8_Member	Reactome Gene Sets	R-MMU-70263	Gluconeogenesis	-2.34922	0	14718,14719,67863	Got1,Got2,Slc25a11	3/34
9_Summary	GO Biological Processes	GO:0006163	purine nucleotide metabolic process	-3.21892	-0.0787519	11717,18115,55990,68263,68375,75735,78920,98660,100705,192156,229363,329910,12700,18700,18708,28169,56738,271424	Ampd3,Nnt,Fmo2,Pdhb,Ndufa8,Pank1,Dlst,Atp1a2,Acacb,Mvd,Gmps,Acot11,Cish,Piga,Pik3r1,Agpat3,Mocs1,Ip6k3	18/-
9_Member	GO Biological Processes	GO:0006163	purine nucleotide metabolic process	-3.21892	-0.0787519	11717,18115,55990,68263,68375,75735,78920,98660,100705,192156,229363,329910	Ampd3,Nnt,Fmo2,Pdhb,Ndufa8,Pank1,Dlst,Atp1a2,Acacb,Mvd,Gmps,Acot11	12/398
9_Member	GO Biological Processes	GO:0090407	organophosphate biosynthetic process	-2.95448	-0.0307394	11717,12700,18700,18708,28169,56738,68263,68375,75735,100705,192156,229363,271424	Ampd3,Cish,Piga,Pik3r1,Agpat3,Mocs1,Pdhb,Ndufa8,Pank1,Acacb,Mvd,Gmps,Ip6k3	13/487
9_Member	GO Biological Processes	GO:0072521	purine-containing compound metabolic process	-2.90309	-0.0307394	11717,18115,55990,68263,68375,75735,78920,98660,100705,192156,229363,329910	Ampd3,Nnt,Fmo2,Pdhb,Ndufa8,Pank1,Dlst,Atp1a2,Acacb,Mvd,Gmps,Acot11	12/433
9_Member	GO Biological Processes	GO:0009117	nucleotide metabolic process	-2.75459	0	11717,18115,55990,68263,68375,75735,78920,98660,100705,192156,229363,329910	Ampd3,Nnt,Fmo2,Pdhb,Ndufa8,Pank1,Dlst,Atp1a2,Acacb,Mvd,Gmps,Acot11	12/451
9_Member	GO Biological Processes	GO:0006753	nucleoside phosphate metabolic process	-2.69134	0	11717,18115,55990,68263,68375,75735,78920,98660,100705,192156,229363,329910	Ampd3,Nnt,Fmo2,Pdhb,Ndufa8,Pank1,Dlst,Atp1a2,Acacb,Mvd,Gmps,Acot11	12/459
9_Member	GO Biological Processes	GO:0006084	acetyl-CoA metabolic process	-2.42449	0	68263,100705,192156	Pdhb,Acacb,Mvd	3/32
9_Member	GO Biological Processes	GO:0009150	purine ribonucleotide metabolic process	-2.37012	0	11717,68263,68375,75735,98660,100705,192156,229363,329910	Ampd3,Pdhb,Ndufa8,Pank1,Atp1a2,Acacb,Mvd,Gmps,Acot11	9/317
9_Member	GO Biological Processes	GO:0033865	nucleoside bisphosphate metabolic process	-2.3161	0	68263,75735,100705,192156,329910	Pdhb,Pank1,Acacb,Mvd,Acot11	5/111
9_Member	GO Biological Processes	GO:0033875	ribonucleoside bisphosphate metabolic process	-2.3161	0	68263,75735,100705,192156,329910	Pdhb,Pank1,Acacb,Mvd,Acot11	5/111
9_Member	GO Biological Processes	GO:0034032	purine nucleoside bisphosphate metabolic process	-2.3161	0	68263,75735,100705,192156,329910	Pdhb,Pank1,Acacb,Mvd,Acot11	5/111
9_Member	GO Biological Processes	GO:0033866	nucleoside bisphosphate biosynthetic process	-2.31343	0	68263,75735,100705	Pdhb,Pank1,Acacb	3/35
9_Member	GO Biological Processes	GO:0034030	ribonucleoside bisphosphate biosynthetic process	-2.31343	0	68263,75735,100705	Pdhb,Pank1,Acacb	3/35
9_Member	GO Biological Processes	GO:0034033	purine nucleoside bisphosphate biosynthetic process	-2.31343	0	68263,75735,100705	Pdhb,Pank1,Acacb	3/35
9_Member	GO Biological Processes	GO:0055086	nucleobase-containing small molecule metabolic process	-2.29076	0	11717,18115,55990,68263,68375,75735,78920,98660,100705,192156,229363,329910	Ampd3,Nnt,Fmo2,Pdhb,Ndufa8,Pank1,Dlst,Atp1a2,Acacb,Mvd,Gmps,Acot11	12/515
9_Member	GO Biological Processes	GO:0009259	ribonucleotide metabolic process	-2.20843	0	11717,68263,68375,75735,98660,100705,192156,229363,329910	Ampd3,Pdhb,Ndufa8,Pank1,Atp1a2,Acacb,Mvd,Gmps,Acot11	9/336
9_Member	GO Biological Processes	GO:0009152	purine ribonucleotide biosynthetic process	-2.14388	0	11717,68263,68375,75735,100705,229363	Ampd3,Pdhb,Ndufa8,Pank1,Acacb,Gmps	6/172
9_Member	GO Biological Processes	GO:0019693	ribose phosphate metabolic process	-2.13635	0	11717,68263,68375,75735,98660,100705,192156,229363,329910	Ampd3,Pdhb,Ndufa8,Pank1,Atp1a2,Acacb,Mvd,Gmps,Acot11	9/345
9_Member	GO Biological Processes	GO:0006637	acyl-CoA metabolic process	-2.04074	0	68263,100705,192156,329910	Pdhb,Acacb,Mvd,Acot11	4/83
9_Member	GO Biological Processes	GO:0035383	thioester metabolic process	-2.04074	0	68263,100705,192156,329910	Pdhb,Acacb,Mvd,Acot11	4/83
9_Member	GO Biological Processes	GO:0009260	ribonucleotide biosynthetic process	-2.00728	0	11717,68263,68375,75735,100705,229363	Ampd3,Pdhb,Ndufa8,Pank1,Acacb,Gmps	6/184
10_Summary	GO Biological Processes	GO:0060070	canonical Wnt signaling pathway	-3.13477	-0.0787519	14296,14371,16480,20437,20438,56484	Frat1,Fzd9,Jup,Siah1a,Siah1b,Foxo3	6/-
10_Member	GO Biological Processes	GO:0060070	canonical Wnt signaling pathway	-3.13477	-0.0787519	14296,14371,16480,20437,20438,56484	Frat1,Fzd9,Jup,Siah1a,Siah1b,Foxo3	6/109
11_Summary	GO Biological Processes	GO:0007528	neuromuscular junction development	-2.83382	0	14062,19024,20648,83945	F2r,Ppfibp2,Snta1,Dnaja3	4/-
11_Member	GO Biological Processes	GO:0007528	neuromuscular junction development	-2.83382	0	14062,19024,20648,83945	F2r,Ppfibp2,Snta1,Dnaja3	4/50
12_Summary	GO Biological Processes	GO:0006644	phospholipid metabolic process	-2.77425	0	12700,14245,18700,18708,20975,28169,66350,71772,192156,271424	Cish,Lpin1,Piga,Pik3r1,Synj2,Agpat3,Pla2g12a,Plbd2,Mvd,Ip6k3	10/-
12_Member	GO Biological Processes	GO:0006644	phospholipid metabolic process	-2.77425	0	12700,14245,18700,18708,20975,28169,66350,71772,192156,271424	Cish,Lpin1,Piga,Pik3r1,Synj2,Agpat3,Pla2g12a,Plbd2,Mvd,Ip6k3	10/331
13_Summary	GO Biological Processes	GO:0003254	regulation of membrane depolarization	-2.73945	0	11735,14718,17131,545622,20393,20648,98660,11472,14062,14467,15512,20856,22393	Ank3,Got1,Smad7,Ptpn3,Sgk1,Snta1,Atp1a2,Actn2,F2r,Nipsnap2,Hspa2,Stc2,Wfs1	13/-
13_Member	GO Biological Processes	GO:0003254	regulation of membrane depolarization	-2.73945	0	11735,14718,17131,545622	Ank3,Got1,Smad7,Ptpn3	4/53
13_Member	GO Biological Processes	GO:0002028	regulation of sodium ion transport	-2.47256	0	11735,20393,20648,98660,545622	Ank3,Sgk1,Snta1,Atp1a2,Ptpn3	5/102
13_Member	GO Biological Processes	GO:1902305	regulation of sodium ion transmembrane transport	-2.27804	0	11735,20648,98660,545622	Ank3,Snta1,Atp1a2,Ptpn3	4/71
13_Member	GO Biological Processes	GO:0010959	regulation of metal ion transport	-2.2149	0	11472,11735,14062,14467,15512,20393,20648,20856,22393,98660,545622	Actn2,Ank3,F2r,Nipsnap2,Hspa2,Sgk1,Snta1,Stc2,Wfs1,Atp1a2,Ptpn3	11/461
14_Summary	GO Biological Processes	GO:0033120	positive regulation of RNA splicing	-2.70934	0	15387,18708,19655,230753,15388,666794,20355	Hnrnpk,Pik3r1,Rbmx,Thrap3,Hnrnpl,Rbm24,Sema4f	7/-
14_Member	GO Biological Processes	GO:0033120	positive regulation of RNA splicing	-2.70934	0	15387,18708,19655,230753	Hnrnpk,Pik3r1,Rbmx,Thrap3	4/54
14_Member	GO Biological Processes	GO:0000381	regulation of alternative mRNA splicing, via spliceosome	-2.6227	0	15388,19655,230753,666794	Hnrnpl,Rbmx,Thrap3,Rbm24	4/57
14_Member	GO Biological Processes	GO:0048024	regulation of mRNA splicing, via spliceosome	-2.26735	0	15387,15388,19655,230753,666794	Hnrnpk,Hnrnpl,Rbmx,Thrap3,Rbm24	5/114
14_Member	Reactome Gene Sets	R-MMU-9696264	RND3 GTPase cycle	-2.15017	0	18708,19655,20355	Pik3r1,Rbmx,Sema4f	3/40
15_Summary	GO Biological Processes	GO:0070584	mitochondrion morphogenesis	-2.59211	0	12850,67811,338359,14245,14467,15937,16476,51897,66270,68375,68653,83945	Coq7,Poldip2,Supv3l1,Lpin1,Nipsnap2,Ier3,Jun,Atg13,Retreg1,Ndufa8,Samm50,Dnaja3	12/-
15_Member	GO Biological Processes	GO:0070584	mitochondrion morphogenesis	-2.59211	0	12850,67811,338359	Coq7,Poldip2,Supv3l1	3/28
15_Member	GO Biological Processes	GO:0007005	mitochondrion organization	-2.46098	0	12850,14245,14467,15937,16476,51897,66270,67811,68375,68653,83945,338359	Coq7,Lpin1,Nipsnap2,Ier3,Jun,Atg13,Retreg1,Poldip2,Ndufa8,Samm50,Dnaja3,Supv3l1	12/490
16_Summary	GO Biological Processes	GO:0031400	negative regulation of protein modification process	-2.5845	0	12575,14154,16476,17131,17872,18115,20648,52023,66277,83945,237782,320365	Cdkn1a,Fem1a,Jun,Smad7,Ppp1r15a,Nnt,Snta1,Pibf1,Klf15,Dnaja3,Smcr8,Fry	12/-
16_Member	GO Biological Processes	GO:0031400	negative regulation of protein modification process	-2.5845	0	12575,14154,16476,17131,17872,18115,20648,52023,66277,83945,237782,320365	Cdkn1a,Fem1a,Jun,Smad7,Ppp1r15a,Nnt,Snta1,Pibf1,Klf15,Dnaja3,Smcr8,Fry	12/473
16_Member	GO Biological Processes	GO:0001933	negative regulation of protein phosphorylation	-2.16007	0	12575,14154,16476,17131,17872,18115,52023,83945,237782	Cdkn1a,Fem1a,Jun,Smad7,Ppp1r15a,Nnt,Pibf1,Dnaja3,Smcr8	9/342
17_Summary	GO Biological Processes	GO:0140053	mitochondrial gene expression	-2.54695	0	28030,56280,56484,66493,67308,338359	Gfm1,Mrpl37,Foxo3,Mrpl51,Mrpl46,Supv3l1	6/-
17_Member	GO Biological Processes	GO:0140053	mitochondrial gene expression	-2.54695	0	28030,56280,56484,66493,67308,338359	Gfm1,Mrpl37,Foxo3,Mrpl51,Mrpl46,Supv3l1	6/142
17_Member	Reactome Gene Sets	R-MMU-5389840	Mitochondrial translation elongation	-2.04074	0	28030,56280,66493,67308	Gfm1,Mrpl37,Mrpl51,Mrpl46	4/83
18_Summary	GO Biological Processes	GO:0060395	SMAD protein signal transduction	-2.54114	0	16476,17131,71093,320024,19013,56484	Jun,Smad7,Atoh8,Nceh1,Ppara,Foxo3	6/-
18_Member	GO Biological Processes	GO:0060395	SMAD protein signal transduction	-2.54114	0	16476,17131,71093,320024	Jun,Smad7,Atoh8,Nceh1	4/60
18_Member	GO Biological Processes	GO:1902893	regulation of miRNA transcription	-2.23532	0	16476,19013,56484,71093	Jun,Ppara,Foxo3,Atoh8	4/73
19_Summary	GO Biological Processes	GO:0006974	DNA damage response	-2.53918	0	12575,15937,18708,18973,20393,22256,56484,67811,69596,72567,112407,208768,235587,244666,245007,666794	Cdkn1a,Ier3,Pik3r1,Pole,Sgk1,Ung,Foxo3,Poldip2,Ap5s1,Bclaf1,Egln3,Sde2,Parp3,Sprtn,Zbtb38,Rbm24	16/-
19_Member	GO Biological Processes	GO:0006974	DNA damage response	-2.53918	0	12575,15937,18708,18973,20393,22256,56484,67811,69596,72567,112407,208768,235587,244666,245007,666794	Cdkn1a,Ier3,Pik3r1,Pole,Sgk1,Ung,Foxo3,Poldip2,Ap5s1,Bclaf1,Egln3,Sde2,Parp3,Sprtn,Zbtb38,Rbm24	16/744
20_Summary	GO Biological Processes	GO:0040008	regulation of growth	-2.44863	0	12575,12955,15387,17131,19013,20355,20393,20437,20856,22393,58172,100705,140742,237256,338359	Cdkn1a,Cryab,Hnrnpk,Smad7,Ppara,Sema4f,Sgk1,Siah1a,Stc2,Wfs1,Sertad2,Acacb,Sesn1,Zc3h12d,Supv3l1	15/-
20_Member	GO Biological Processes	GO:0040008	regulation of growth	-2.44863	0	12575,12955,15387,17131,19013,20355,20393,20437,20856,22393,58172,100705,140742,237256,338359	Cdkn1a,Cryab,Hnrnpk,Smad7,Ppara,Sema4f,Sgk1,Siah1a,Stc2,Wfs1,Sertad2,Acacb,Sesn1,Zc3h12d,Supv3l1	15/691
20_Member	GO Biological Processes	GO:0030308	negative regulation of cell growth	-2.37177	0	12575,12955,19013,20355,58172,140742,237256	Cdkn1a,Cryab,Ppara,Sema4f,Sertad2,Sesn1,Zc3h12d	7/205
20_Member	GO Biological Processes	GO:0045926	negative regulation of growth	-2.33634	0	12575,12955,19013,20355,20856,58172,140742,237256	Cdkn1a,Cryab,Ppara,Sema4f,Stc2,Sertad2,Sesn1,Zc3h12d	8/263
20_Member	GO Biological Processes	GO:0001558	regulation of cell growth	-2.22858	0	12575,12955,15387,17131,19013,20355,20393,58172,140742,237256,338359	Cdkn1a,Cryab,Hnrnpk,Smad7,Ppara,Sema4f,Sgk1,Sertad2,Sesn1,Zc3h12d,Supv3l1	11/459

## Sheet: WAT_CTRL_DMSO_DMSO_high
GroupID	Category	Term	Description	LogP	Log(q-value)	Genes	Symbols	InTerm_InList
1_Summary	GO Biological Processes	GO:0045087	innate immune response	-52.285	-48.0529	12363,12475,13163,14129,14191,14469,14939,15162,15944,15951,15957,15958,15959,16145,16172,16365,16423,16819,17167,17857,17858,17874,18854,19106,19288,20128,20201,20202,20293,20299,20302,20303,20304,20306,20307,20568,20684,20821,20847,21333,21822,21939,23960,23961,23962,24088,27218,27361,54123,54396,54483,55932,56045,56417,56489,56619,56620,56791,57444,58185,58203,60440,64685,66141,67138,68279,687…	Casp4,Cd14,Daxx,Fcgr1,Fgr,Gbp2,Gzmb,Hck,Irgm1,Ifi204,Ifit1,Ifit2,Ifit3,Igtp,Il17ra,Acod1,Cd47,Lcn2,Marco,Mx1,Mx2,Myd88,Pml,Eif2ak2,Ptx3,Trim30a,S100a8,S100a9,Ccl12,Ccl22,Ccl3,Ccl4,Ccl5,Ccl7,Ccl8,Slpi,Sp100,Trim21,Stat2,Tac1,Tgtp1,Cd40,Oas1g,Oas1b,Oasl2,Tlr2,Slamf1,Msrb1,Irf7,Irgm2,Mefv,Gbp3,Samhd1,Adar,Ikbke,Clec4e,Clec4n,Ube2l6,Isg20,Rsad2,Zbp1,Iigp1,Nmi,Ifitm3,Herc6,Mcoln2,Ifitm1,Cd177,Gsdmd,If…	168/-
1_Member	GO Biological Processes	GO:0045087	innate immune response	-52.285	-48.0529	12363,12475,13163,14129,14191,14469,14939,15162,15944,15951,15957,15958,15959,16145,16172,16365,16423,16819,17167,17857,17858,17874,18854,19106,19288,20128,20201,20202,20293,20299,20302,20303,20304,20306,20307,20568,20684,20821,20847,21333,21822,21939,23960,23961,23962,24088,27218,27361,54123,54396,54483,55932,56045,56417,56489,56619,56620,56791,57444,58185,58203,60440,64685,66141,67138,68279,687…	Casp4,Cd14,Daxx,Fcgr1,Fgr,Gbp2,Gzmb,Hck,Irgm1,Ifi204,Ifit1,Ifit2,Ifit3,Igtp,Il17ra,Acod1,Cd47,Lcn2,Marco,Mx1,Mx2,Myd88,Pml,Eif2ak2,Ptx3,Trim30a,S100a8,S100a9,Ccl12,Ccl22,Ccl3,Ccl4,Ccl5,Ccl7,Ccl8,Slpi,Sp100,Trim21,Stat2,Tac1,Tgtp1,Cd40,Oas1g,Oas1b,Oasl2,Tlr2,Slamf1,Msrb1,Irf7,Irgm2,Mefv,Gbp3,Samhd1,Adar,Ikbke,Clec4e,Clec4n,Ube2l6,Isg20,Rsad2,Zbp1,Iigp1,Nmi,Ifitm3,Herc6,Mcoln2,Ifitm1,Cd177,Gsdmd,If…	113/758
1_Member	GO Biological Processes	GO:0002831	regulation of response to biotic stimulus	-40.4224	-36.9685	12363,12475,14190,14191,14251,14289,14469,15015,15039,15944,15950,15951,16145,16168,16365,16859,17874,18828,18854,19106,20128,20304,20311,20821,20847,21354,21355,21939,22038,23960,23961,24088,54123,54396,54483,55932,56045,56417,56489,56619,56620,58185,58203,58218,60533,64685,70110,71586,72512,76681,78781,80285,80861,98999,100340,107607,114643,142980,209200,209387,214763,217069,226695,229898,22990…	Casp4,Cd14,Fgl2,Fgr,Flot1,Fpr2,Gbp2,H2-Q4,H2-T22,Irgm1,Ifi203,Ifi204,Igtp,Il15,Acod1,Lgals9,Myd88,Plscr2,Pml,Eif2ak2,Trim30a,Ccl5,Cxcl5,Trim21,Stat2,Tap1,Tap2,Cd40,Plscr1,Oas1g,Oas1b,Tlr2,Irf7,Irgm2,Mefv,Gbp3,Samhd1,Adar,Ikbke,Clec4e,Clec4n,Rsad2,Zbp1,Trem3,Cd274,Nmi,Ifi35,Ifih1,Sting1,Trim12a,Zc3hav1,Parp9,Dhx58,Znfx1,Smpdl3b,Nod1,Oas1c,Tlr3,Dtx3l,Trim30d,Cgas,Trim25,Ifi205,Gbp5,Gbp7,Rigi,Oasl1,…	87/573
1_Member	GO Biological Processes	GO:0045088	regulation of innate immune response	-39.6172	-36.2302	12363,12475,14191,14251,14289,14469,15015,15039,15944,15950,15951,16145,16365,16859,17874,18828,19106,20128,20821,20847,21354,21355,21939,22038,23960,23961,24088,54123,54396,54483,55932,56045,56417,56489,56619,56620,58185,58203,58218,64685,70110,71586,72512,76681,78781,80285,80861,98999,100340,107607,114643,142980,209387,214763,217069,226695,229898,229900,230073,231655,231712,234311,236312,244183…	Casp4,Cd14,Fgr,Flot1,Fpr2,Gbp2,H2-Q4,H2-T22,Irgm1,Ifi203,Ifi204,Igtp,Acod1,Lgals9,Myd88,Plscr2,Eif2ak2,Trim30a,Trim21,Stat2,Tap1,Tap2,Cd40,Plscr1,Oas1g,Oas1b,Tlr2,Irf7,Irgm2,Mefv,Gbp3,Samhd1,Adar,Ikbke,Clec4e,Clec4n,Rsad2,Zbp1,Trem3,Nmi,Ifi35,Ifih1,Sting1,Trim12a,Zc3hav1,Parp9,Dhx58,Znfx1,Smpdl3b,Nod1,Oas1c,Tlr3,Trim30d,Cgas,Trim25,Ifi205,Gbp5,Gbp7,Rigi,Oasl1,Trafd1,Ddx60,Ifi209,Trim30b,Oas3,Oas1…	79/474
1_Member	GO Biological Processes	GO:0031349	positive regulation of defense response	-39.3117	-35.9827	12363,12475,12772,14129,14251,14289,14469,15015,15039,15944,15950,15951,16145,16172,16365,16423,16859,17874,18828,20128,20201,20202,20302,20304,21333,21937,21939,22038,23960,23961,24088,54123,54396,54483,55932,56489,56619,56620,58185,58203,58218,64685,69146,70110,71586,72512,76681,78781,80285,80861,98999,107607,114643,142980,209387,214763,217069,226695,229898,229900,230073,231655,234311,236312,24…	Casp4,Cd14,Ccr2,Fcgr1,Flot1,Fpr2,Gbp2,H2-Q4,H2-T22,Irgm1,Ifi203,Ifi204,Igtp,Il17ra,Acod1,Cd47,Lgals9,Myd88,Plscr2,Trim30a,S100a8,S100a9,Ccl3,Ccl5,Tac1,Tnfrsf1a,Cd40,Plscr1,Oas1g,Oas1b,Tlr2,Irf7,Irgm2,Mefv,Gbp3,Ikbke,Clec4e,Clec4n,Rsad2,Zbp1,Trem3,Nmi,Gsdmd,Ifi35,Ifih1,Sting1,Trim12a,Zc3hav1,Parp9,Dhx58,Znfx1,Nod1,Oas1c,Tlr3,Trim30d,Cgas,Trim25,Ifi205,Gbp5,Gbp7,Rigi,Oasl1,Ddx60,Ifi209,Trim30b,Oas3…	78/465
1_Member	GO Biological Processes	GO:0045089	positive regulation of innate immune response	-38.3399	-35.062	12363,12475,14251,14289,14469,15015,15039,15944,15950,15951,16145,16859,17874,18828,20128,21939,22038,23960,23961,24088,54123,54396,54483,55932,56489,56619,56620,58185,58203,58218,64685,70110,71586,72512,76681,78781,80285,80861,98999,107607,114643,142980,209387,214763,217069,226695,229898,229900,230073,231655,234311,236312,244183,246727,246730,246746,319236,327957,381308,434219,434341,545384,6231…	Casp4,Cd14,Flot1,Fpr2,Gbp2,H2-Q4,H2-T22,Irgm1,Ifi203,Ifi204,Igtp,Lgals9,Myd88,Plscr2,Trim30a,Cd40,Plscr1,Oas1g,Oas1b,Tlr2,Irf7,Irgm2,Mefv,Gbp3,Ikbke,Clec4e,Clec4n,Rsad2,Zbp1,Trem3,Nmi,Ifi35,Ifih1,Sting1,Trim12a,Zc3hav1,Parp9,Dhx58,Znfx1,Nod1,Oas1c,Tlr3,Trim30d,Cgas,Trim25,Ifi205,Gbp5,Gbp7,Rigi,Oasl1,Ddx60,Ifi209,Trim30b,Oas3,Oas1a,Cd300lf,Trim12c,Scimp,Ifi211,Trim30c,Nlrc5,Ifi214,Ifi213,Ifi208,Mn…	66/327
1_Member	GO Biological Processes	GO:0002833	positive regulation of response to biotic stimulus	-37.9022	-34.6701	12363,12475,14251,14289,14469,15015,15039,15944,15950,15951,16145,16365,16859,17874,18828,20128,21939,22038,23960,23961,24088,54123,54396,54483,55932,56489,56619,56620,58185,58203,58218,60533,64685,70110,71586,72512,76681,78781,80285,80861,98999,107607,114643,142980,209387,214763,217069,226695,229898,229900,230073,231655,234311,236312,244183,246727,246730,246746,319236,327957,381308,434219,434341…	Casp4,Cd14,Flot1,Fpr2,Gbp2,H2-Q4,H2-T22,Irgm1,Ifi203,Ifi204,Igtp,Acod1,Lgals9,Myd88,Plscr2,Trim30a,Cd40,Plscr1,Oas1g,Oas1b,Tlr2,Irf7,Irgm2,Mefv,Gbp3,Ikbke,Clec4e,Clec4n,Rsad2,Zbp1,Trem3,Cd274,Nmi,Ifi35,Ifih1,Sting1,Trim12a,Zc3hav1,Parp9,Dhx58,Znfx1,Nod1,Oas1c,Tlr3,Trim30d,Cgas,Trim25,Ifi205,Gbp5,Gbp7,Rigi,Oasl1,Ddx60,Ifi209,Trim30b,Oas3,Oas1a,Cd300lf,Trim12c,Scimp,Ifi211,Trim30c,Nlrc5,Ifi214,Ifi2…	68/356
1_Member	GO Biological Processes	GO:0032103	positive regulation of response to external stimulus	-36.3241	-33.1334	12363,12475,12765,12772,14129,14251,14289,14469,15015,15039,15944,15945,15950,15951,16145,16172,16365,16423,16859,17874,18828,20128,20201,20202,20302,20304,20306,20343,21333,21828,21937,21939,22038,23960,23961,24088,27218,54123,54396,54483,55932,55985,56489,56619,56620,58185,58203,58218,64685,69146,70110,71586,72512,76681,78781,80285,80861,98999,107607,114643,142980,209387,214763,217069,226695,22…	Casp4,Cd14,Cxcr2,Ccr2,Fcgr1,Flot1,Fpr2,Gbp2,H2-Q4,H2-T22,Irgm1,Cxcl10,Ifi203,Ifi204,Igtp,Il17ra,Acod1,Cd47,Lgals9,Myd88,Plscr2,Trim30a,S100a8,S100a9,Ccl3,Ccl5,Ccl7,Sell,Tac1,Thbs4,Tnfrsf1a,Cd40,Plscr1,Oas1g,Oas1b,Tlr2,Slamf1,Irf7,Irgm2,Mefv,Gbp3,Cxcl13,Ikbke,Clec4e,Clec4n,Rsad2,Zbp1,Trem3,Nmi,Gsdmd,Ifi35,Ifih1,Sting1,Trim12a,Zc3hav1,Parp9,Dhx58,Znfx1,Nod1,Oas1c,Tlr3,Trim30d,Cgas,Trim25,Ifi205,Gbp…	85/614
1_Member	GO Biological Processes	GO:0002218	activation of innate immune response	-36.0681	-32.9152	12475,14469,15944,15950,15951,16145,17874,20128,21939,23960,23961,24088,54123,54396,54483,55932,56619,56620,58203,64685,71586,72512,76681,80861,98999,107607,114643,142980,209387,214763,217069,226695,229898,229900,230073,236312,244183,246727,246730,246746,319236,327957,381308,434219,545384,623121,100033459,100040462,102639543	Cd14,Gbp2,Irgm1,Ifi203,Ifi204,Igtp,Myd88,Trim30a,Cd40,Oas1g,Oas1b,Tlr2,Irf7,Irgm2,Mefv,Gbp3,Clec4e,Clec4n,Zbp1,Nmi,Ifih1,Sting1,Trim12a,Dhx58,Znfx1,Nod1,Oas1c,Tlr3,Trim30d,Cgas,Trim25,Ifi205,Gbp5,Gbp7,Rigi,Ifi209,Trim30b,Oas3,Oas1a,Cd300lf,Trim12c,Scimp,Ifi211,Trim30c,Ifi214,Ifi213,Ifi208,Mndal,Ifi206	49/172
1_Member	GO Biological Processes	GO:0050778	positive regulation of immune response	-28.9426	-25.8566	12363,12475,12494,12772,14129,14191,14251,14289,14293,14469,15015,15039,15944,15950,15951,16145,16168,16365,16859,17874,18159,18828,18950,20128,21355,21939,22038,23960,23961,24088,27218,54123,54396,54483,55932,56489,56619,56620,56708,58185,58203,58218,60533,64685,68891,70110,71586,71890,72512,76681,78781,80285,80861,98999,107607,114643,142980,209387,214763,217069,226695,229898,229900,230073,23165…	Casp4,Cd14,Cd38,Ccr2,Fcgr1,Fgr,Flot1,Fpr2,Fpr1,Gbp2,H2-Q4,H2-T22,Irgm1,Ifi203,Ifi204,Igtp,Il15,Acod1,Lgals9,Myd88,Nppc,Plscr2,Pnp,Trim30a,Tap2,Cd40,Plscr1,Oas1g,Oas1b,Tlr2,Slamf1,Irf7,Irgm2,Mefv,Gbp3,Ikbke,Clec4e,Clec4n,Clcf1,Rsad2,Zbp1,Trem3,Cd274,Nmi,Cd177,Ifi35,Ifih1,Mad2l2,Sting1,Trim12a,Zc3hav1,Parp9,Dhx58,Znfx1,Nod1,Oas1c,Tlr3,Trim30d,Cgas,Trim25,Ifi205,Gbp5,Gbp7,Rigi,Oasl1,Ddx60,Ifi209,Tri…	81/701
1_Member	GO Biological Processes	GO:0002253	activation of immune response	-22.3517	-19.3984	12475,12494,14289,14293,14469,15944,15950,15951,16145,17874,20128,21939,23960,23961,24088,54123,54396,54483,55932,56619,56620,58203,64685,71586,72512,76681,80861,98999,107607,114643,142980,209387,214763,217069,226695,229898,229900,230073,236312,244183,246727,246730,246746,319236,327957,381308,434219,545384,623121,100033459,100040462,102639543	Cd14,Cd38,Fpr2,Fpr1,Gbp2,Irgm1,Ifi203,Ifi204,Igtp,Myd88,Trim30a,Cd40,Oas1g,Oas1b,Tlr2,Irf7,Irgm2,Mefv,Gbp3,Clec4e,Clec4n,Zbp1,Nmi,Ifih1,Sting1,Trim12a,Dhx58,Znfx1,Nod1,Oas1c,Tlr3,Trim30d,Cgas,Trim25,Ifi205,Gbp5,Gbp7,Rigi,Ifi209,Trim30b,Oas3,Oas1a,Cd300lf,Trim12c,Scimp,Ifi211,Trim30c,Ifi214,Ifi213,Ifi208,Mndal,Ifi206	52/371
1_Member	GO Biological Processes	GO:0001819	positive regulation of cytokine production	-18.8595	-16.0076	12051,12363,12475,12654,12655,12772,14191,14251,15015,15039,16168,16172,16859,17874,18950,19106,20302,20303,20304,20539,20698,20848,21937,21939,21950,23960,23961,24088,26415,27218,53314,54123,54483,56489,56619,56620,58185,60533,68279,69146,71586,72512,78781,80861,107607,114643,142980,214763,215257,229898,230073,245126,246727,246728,246730,327957,667034,100038882	Bcl3,Casp4,Cd14,Chi3l1,Chil3,Ccr2,Fgr,Flot1,H2-Q4,H2-T22,Il15,Il17ra,Lgals9,Myd88,Pnp,Eif2ak2,Ccl3,Ccl4,Ccl5,Slc7a5,Sphk1,Stat3,Tnfrsf1a,Cd40,Tnfsf9,Oas1g,Oas1b,Tlr2,Mapk13,Slamf1,Batf,Irf7,Mefv,Ikbke,Clec4e,Clec4n,Rsad2,Cd274,Mcoln2,Gsdmd,Ifih1,Sting1,Zc3hav1,Dhx58,Nod1,Oas1c,Tlr3,Cgas,Il36g,Gbp5,Rigi,Tarm1,Oas3,Oas2,Oas1a,Scimp,Pnp2,Isg15	58/546
1_Member	GO Biological Processes	GO:0032479	regulation of type I interferon production	-16.6745	-13.8574	12475,14251,15944,16145,16365,17874,23960,23961,24088,54123,54396,55932,56489,64685,71586,72512,78781,80861,114643,142980,214763,229900,230073,246727,246728,246730,327959,100038882	Cd14,Flot1,Irgm1,Igtp,Acod1,Myd88,Oas1g,Oas1b,Tlr2,Irf7,Irgm2,Gbp3,Ikbke,Nmi,Ifih1,Sting1,Zc3hav1,Dhx58,Oas1c,Tlr3,Cgas,Gbp7,Rigi,Oas3,Oas2,Oas1a,Xaf1,Isg15	28/136
1_Member	GO Biological Processes	GO:0002758	innate immune response-activating signaling pathway	-16.2017	-13.4126	12475,15944,16145,17874,21939,23960,23961,24088,54123,54396,54483,56619,56620,64685,71586,72512,80861,107607,114643,142980,214763,217069,230073,246727,246730,246746,327957	Cd14,Irgm1,Igtp,Myd88,Cd40,Oas1g,Oas1b,Tlr2,Irf7,Irgm2,Mefv,Clec4e,Clec4n,Nmi,Ifih1,Sting1,Dhx58,Nod1,Oas1c,Tlr3,Cgas,Trim25,Rigi,Oas3,Oas1a,Cd300lf,Scimp	27/130
1_Member	GO Biological Processes	GO:0002221	pattern recognition receptor signaling pathway	-16.1975	-13.4126	12475,15944,16145,17874,21939,23960,23961,24088,54123,54396,54483,56619,64685,71586,72512,80861,107607,114643,142980,214763,217069,230073,246727,246730,246746,327957	Cd14,Irgm1,Igtp,Myd88,Cd40,Oas1g,Oas1b,Tlr2,Irf7,Irgm2,Mefv,Clec4e,Nmi,Ifih1,Sting1,Dhx58,Nod1,Oas1c,Tlr3,Cgas,Trim25,Rigi,Oas3,Oas1a,Cd300lf,Scimp	26/119
1_Member	GO Biological Processes	GO:0002753	cytosolic pattern recognition receptor signaling pathway	-13.9836	-11.2829	15944,16145,17874,23960,23961,54123,54396,71586,72512,80861,107607,114643,142980,214763,217069,230073,246727,246730,327957	Irgm1,Igtp,Myd88,Oas1g,Oas1b,Irf7,Irgm2,Ifih1,Sting1,Dhx58,Nod1,Oas1c,Tlr3,Cgas,Trim25,Rigi,Oas3,Oas1a,Scimp	19/69
1_Member	GO Biological Processes	GO:0032481	positive regulation of type I interferon production	-13.2546	-10.6135	12475,14251,17874,23960,23961,24088,54123,56489,71586,72512,78781,80861,114643,142980,214763,230073,246727,246728,246730,100038882	Cd14,Flot1,Myd88,Oas1g,Oas1b,Tlr2,Irf7,Ikbke,Ifih1,Sting1,Zc3hav1,Dhx58,Oas1c,Tlr3,Cgas,Rigi,Oas3,Oas2,Oas1a,Isg15	20/85
1_Member	GO Biological Processes	GO:0030522	intracellular receptor signaling pathway	-11.78	-9.24682	13123,13163,15944,16145,17874,18854,20848,23801,23960,23961,54123,54396,71586,72512,80861,107607,114643,142980,214763,217069,230073,246727,246730,327957	Cyp7b1,Daxx,Irgm1,Igtp,Myd88,Pml,Stat3,Aloxe3,Oas1g,Oas1b,Irf7,Irgm2,Ifih1,Sting1,Dhx58,Nod1,Oas1c,Tlr3,Cgas,Trim25,Rigi,Oas3,Oas1a,Scimp	24/151
1_Member	GO Biological Processes	GO:0032728	positive regulation of interferon-beta production	-11.4928	-8.97668	14251,23960,23961,24088,54123,71586,72512,78781,114643,142980,230073,246727,246728,246730,100038882	Flot1,Oas1g,Oas1b,Tlr2,Irf7,Ifih1,Sting1,Zc3hav1,Oas1c,Tlr3,Rigi,Oas3,Oas2,Oas1a,Isg15	15/52
1_Member	GO Biological Processes	GO:1903555	regulation of tumor necrosis factor superfamily cytokine production	-10.5017	-8.07574	12051,12475,12772,15015,15039,16423,16859,17874,20128,20302,20303,20848,21937,23960,23961,24088,27218,60533,71586,107607,109815,114643,142980,230073,246727,246728,246730	Bcl3,Cd14,Ccr2,H2-Q4,H2-T22,Cd47,Lgals9,Myd88,Trim30a,Ccl3,Ccl4,Stat3,Tnfrsf1a,Oas1g,Oas1b,Tlr2,Slamf1,Cd274,Ifih1,Nod1,Selenos,Oas1c,Tlr3,Rigi,Oas3,Oas2,Oas1a	27/219
1_Member	GO Biological Processes	GO:0032648	regulation of interferon-beta production	-10.3217	-7.91566	14251,23960,23961,24088,54123,64685,71586,72512,78781,114643,142980,230073,246727,246728,246730,100038882	Flot1,Oas1g,Oas1b,Tlr2,Irf7,Nmi,Ifih1,Sting1,Zc3hav1,Oas1c,Tlr3,Rigi,Oas3,Oas2,Oas1a,Isg15	16/72
1_Member	GO Biological Processes	GO:0002757	immune response-activating signaling pathway	-10.2114	-7.8244	12475,12494,14289,14293,15944,16145,17874,21939,23960,23961,24088,54123,54396,54483,56619,56620,64685,71586,72512,80861,107607,114643,142980,214763,217069,230073,246727,246730,246746,327957	Cd14,Cd38,Fpr2,Fpr1,Irgm1,Igtp,Myd88,Cd40,Oas1g,Oas1b,Tlr2,Irf7,Irgm2,Mefv,Clec4e,Clec4n,Nmi,Ifih1,Sting1,Dhx58,Nod1,Oas1c,Tlr3,Cgas,Trim25,Rigi,Oas3,Oas1a,Cd300lf,Scimp	30/276
1_Member	GO Biological Processes	GO:0032680	regulation of tumor necrosis factor production	-9.90203	-7.55073	12051,12475,12772,15015,15039,16423,16859,17874,20128,20302,20303,20848,21937,23960,23961,24088,27218,71586,107607,109815,114643,142980,230073,246727,246728,246730	Bcl3,Cd14,Ccr2,H2-Q4,H2-T22,Cd47,Lgals9,Myd88,Trim30a,Ccl3,Ccl4,Stat3,Tnfrsf1a,Oas1g,Oas1b,Tlr2,Slamf1,Ifih1,Nod1,Selenos,Oas1c,Tlr3,Rigi,Oas3,Oas2,Oas1a	26/216
1_Member	GO Biological Processes	GO:0002764	immune response-regulating signaling pathway	-9.75448	-7.40886	12475,12494,14289,14293,15944,16145,17874,21939,23960,23961,24088,54123,54396,54483,56619,56620,64685,71586,72512,80861,107607,114643,142980,214763,217069,230073,246727,246730,246746,327957	Cd14,Cd38,Fpr2,Fpr1,Irgm1,Igtp,Myd88,Cd40,Oas1g,Oas1b,Tlr2,Irf7,Irgm2,Mefv,Clec4e,Clec4n,Nmi,Ifih1,Sting1,Dhx58,Nod1,Oas1c,Tlr3,Cgas,Trim25,Rigi,Oas3,Oas1a,Cd300lf,Scimp	30/288
1_Member	GO Biological Processes	GO:0032760	positive regulation of tumor necrosis factor production	-9.7209	-7.38088	12475,12772,15015,15039,16859,17874,20302,20303,20848,21937,23960,23961,24088,71586,107607,114643,142980,230073,246727,246728,246730	Cd14,Ccr2,H2-Q4,H2-T22,Lgals9,Myd88,Ccl3,Ccl4,Stat3,Tnfrsf1a,Oas1g,Oas1b,Tlr2,Ifih1,Nod1,Oas1c,Tlr3,Rigi,Oas3,Oas2,Oas1a	21/143
1_Member	GO Biological Processes	GO:1903557	positive regulation of tumor necrosis factor superfamily cytokine production	-9.60581	-7.2768	12475,12772,15015,15039,16859,17874,20302,20303,20848,21937,23960,23961,24088,71586,107607,114643,142980,230073,246727,246728,246730	Cd14,Ccr2,H2-Q4,H2-T22,Lgals9,Myd88,Ccl3,Ccl4,Stat3,Tnfrsf1a,Oas1g,Oas1b,Tlr2,Ifih1,Nod1,Oas1c,Tlr3,Rigi,Oas3,Oas2,Oas1a	21/145
2_Summary	GO Biological Processes	GO:0009615	response to virus	-49.0983	-45.1672	12051,15944,15945,15957,15958,15959,16145,16172,16365,16819,16859,17329,17857,17858,17874,18828,18854,19106,20128,20821,20847,21822,21939,22038,23960,23961,23962,54123,54396,55932,56045,56417,56489,57444,58185,58203,64685,66141,67775,68713,71586,72512,74568,76681,78781,80285,80861,80876,94094,98999,107569,112419,114643,142980,209200,209387,213002,214763,217069,229898,229900,230073,231655,234311,2…	Bcl3,Irgm1,Cxcl10,Ifit1,Ifit2,Ifit3,Igtp,Il17ra,Acod1,Lcn2,Lgals9,Cxcl9,Mx1,Mx2,Myd88,Plscr2,Pml,Eif2ak2,Trim30a,Trim21,Stat2,Tgtp1,Cd40,Plscr1,Oas1g,Oas1b,Oasl2,Irf7,Irgm2,Gbp3,Samhd1,Adar,Ikbke,Isg20,Rsad2,Zbp1,Nmi,Ifitm3,Rtp4,Ifitm1,Ifih1,Sting1,Mlkl,Trim12a,Zc3hav1,Parp9,Dhx58,Ifitm2,Trim34a,Znfx1,Nt5c3,Ifit1bl2,Oas1c,Tlr3,Dtx3l,Trim30d,Ifitm6,Cgas,Trim25,Gbp5,Gbp7,Rigi,Oasl1,Ddx60,Slfn9,Ifnl…	83/-
2_Member	GO Biological Processes	GO:0009615	response to virus	-49.0983	-45.1672	12051,15944,15945,15957,15958,15959,16145,16172,16365,16819,16859,17329,17857,17858,17874,18828,18854,19106,20128,20821,20847,21822,21939,22038,23960,23961,23962,54123,54396,55932,56045,56417,56489,57444,58185,58203,64685,66141,67775,68713,71586,72512,74568,76681,78781,80285,80861,80876,94094,98999,107569,112419,114643,142980,209200,209387,213002,214763,217069,229898,229900,230073,231655,234311,2…	Bcl3,Irgm1,Cxcl10,Ifit1,Ifit2,Ifit3,Igtp,Il17ra,Acod1,Lcn2,Lgals9,Cxcl9,Mx1,Mx2,Myd88,Plscr2,Pml,Eif2ak2,Trim30a,Trim21,Stat2,Tgtp1,Cd40,Plscr1,Oas1g,Oas1b,Oasl2,Irf7,Irgm2,Gbp3,Samhd1,Adar,Ikbke,Isg20,Rsad2,Zbp1,Nmi,Ifitm3,Rtp4,Ifitm1,Ifih1,Sting1,Mlkl,Trim12a,Zc3hav1,Parp9,Dhx58,Ifitm2,Trim34a,Znfx1,Nt5c3,Ifit1bl2,Oas1c,Tlr3,Dtx3l,Trim30d,Ifitm6,Cgas,Trim25,Gbp5,Gbp7,Rigi,Oasl1,Ddx60,Slfn9,Ifnl…	76/326
2_Member	GO Biological Processes	GO:0051607	defense response to virus	-43.0381	-39.392	15945,15957,15958,15959,16365,17329,17858,17874,18828,18854,19106,20128,20821,20847,21939,22038,23960,23961,23962,54123,55932,56045,57444,58185,58203,66141,67775,68713,71586,72512,74568,76681,78781,80285,80861,80876,94094,98999,107569,112419,114643,142980,209200,209387,213002,214763,217069,229898,229900,230073,231655,234311,237886,242700,244183,246727,246728,246730,276950,319236,434219,667370,667…	Cxcl10,Ifit1,Ifit2,Ifit3,Acod1,Cxcl9,Mx2,Myd88,Plscr2,Pml,Eif2ak2,Trim30a,Trim21,Stat2,Cd40,Plscr1,Oas1g,Oas1b,Oasl2,Irf7,Gbp3,Samhd1,Isg20,Rsad2,Zbp1,Ifitm3,Rtp4,Ifitm1,Ifih1,Sting1,Mlkl,Trim12a,Zc3hav1,Parp9,Dhx58,Ifitm2,Trim34a,Znfx1,Nt5c3,Ifit1bl2,Oas1c,Tlr3,Dtx3l,Trim30d,Ifitm6,Cgas,Trim25,Gbp5,Gbp7,Rigi,Oasl1,Ddx60,Slfn9,Ifnlr1,Trim30b,Oas3,Oas2,Oas1a,Slfn8,Trim12c,Trim30c,Ifit3b,Ifit1bl1,I…	64/258
2_Member	GO Biological Processes	GO:0140546	defense response to symbiont	-42.9251	-39.392	15945,15957,15958,15959,16365,17329,17858,17874,18828,18854,19106,20128,20821,20847,21939,22038,23960,23961,23962,54123,55932,56045,57444,58185,58203,66141,67775,68713,71586,72512,74568,76681,78781,80285,80861,80876,94094,98999,107569,112419,114643,142980,209200,209387,213002,214763,217069,229898,229900,230073,231655,234311,237886,242700,244183,246727,246728,246730,276950,319236,434219,667370,667…	Cxcl10,Ifit1,Ifit2,Ifit3,Acod1,Cxcl9,Mx2,Myd88,Plscr2,Pml,Eif2ak2,Trim30a,Trim21,Stat2,Cd40,Plscr1,Oas1g,Oas1b,Oasl2,Irf7,Gbp3,Samhd1,Isg20,Rsad2,Zbp1,Ifitm3,Rtp4,Ifitm1,Ifih1,Sting1,Mlkl,Trim12a,Zc3hav1,Parp9,Dhx58,Ifitm2,Trim34a,Znfx1,Nt5c3,Ifit1bl2,Oas1c,Tlr3,Dtx3l,Trim30d,Ifitm6,Cgas,Trim25,Gbp5,Gbp7,Rigi,Oasl1,Ddx60,Slfn9,Ifnlr1,Trim30b,Oas3,Oas2,Oas1a,Slfn8,Trim12c,Trim30c,Ifit3b,Ifit1bl1,I…	64/259
2_Member	GO Biological Processes	GO:0048525	negative regulation of viral process	-28.4963	-25.4403	17069,17858,18828,19106,19288,20128,20304,20568,20684,20821,22038,23960,23961,23962,57444,58185,66141,68713,71586,76681,78781,80876,98999,114643,209387,213002,217069,231655,244183,246727,246728,246730,319236,434219,100038882	Ly6e,Mx2,Plscr2,Eif2ak2,Ptx3,Trim30a,Ccl5,Slpi,Sp100,Trim21,Plscr1,Oas1g,Oas1b,Oasl2,Isg20,Rsad2,Ifitm3,Ifitm1,Ifih1,Trim12a,Zc3hav1,Ifitm2,Znfx1,Oas1c,Trim30d,Ifitm6,Trim25,Oasl1,Trim30b,Oas3,Oas2,Oas1a,Trim12c,Trim30c,Isg15	35/105
2_Member	GO Biological Processes	GO:1903900	regulation of viral life cycle	-27.524	-24.496	17069,17858,18828,19106,19288,20128,20304,20568,20821,22038,23960,23961,23962,55932,56417,57444,58185,66141,68713,71586,76681,78781,80876,94094,98999,114643,170780,170786,209387,213002,217069,229900,231655,244183,246727,246728,246730,319236,434219,100038882	Ly6e,Mx2,Plscr2,Eif2ak2,Ptx3,Trim30a,Ccl5,Slpi,Trim21,Plscr1,Oas1g,Oas1b,Oasl2,Gbp3,Adar,Isg20,Rsad2,Ifitm3,Ifitm1,Ifih1,Trim12a,Zc3hav1,Ifitm2,Trim34a,Znfx1,Oas1c,Cd209e,Cd209a,Trim30d,Ifitm6,Trim25,Gbp7,Oasl1,Trim30b,Oas3,Oas2,Oas1a,Trim12c,Trim30c,Isg15	40/156
2_Member	GO Biological Processes	GO:0050792	regulation of viral process	-25.3182	-22.3165	17069,17858,18828,19106,19288,20128,20304,20568,20684,20821,22038,23960,23961,23962,55932,56417,57444,58185,66141,68713,71586,76681,78781,80876,94094,98999,114643,170780,170786,209387,213002,217069,229900,231655,244183,246727,246728,246730,319236,434219,100038882	Ly6e,Mx2,Plscr2,Eif2ak2,Ptx3,Trim30a,Ccl5,Slpi,Sp100,Trim21,Plscr1,Oas1g,Oas1b,Oasl2,Gbp3,Adar,Isg20,Rsad2,Ifitm3,Ifitm1,Ifih1,Trim12a,Zc3hav1,Ifitm2,Trim34a,Znfx1,Oas1c,Cd209e,Cd209a,Trim30d,Ifitm6,Trim25,Gbp7,Oasl1,Trim30b,Oas3,Oas2,Oas1a,Trim12c,Trim30c,Isg15	41/187
2_Member	GO Biological Processes	GO:0045071	negative regulation of viral genome replication	-22.7902	-19.8134	17858,18828,19106,20304,20568,22038,23960,23961,23962,57444,58185,66141,68713,71586,78781,80876,98999,114643,213002,231655,246727,246728,246730,100038882	Mx2,Plscr2,Eif2ak2,Ccl5,Slpi,Plscr1,Oas1g,Oas1b,Oasl2,Isg20,Rsad2,Ifitm3,Ifitm1,Ifih1,Zc3hav1,Ifitm2,Znfx1,Oas1c,Ifitm6,Oasl1,Oas3,Oas2,Oas1a,Isg15	24/56
2_Member	GO Biological Processes	GO:0045069	regulation of viral genome replication	-20.4323	-17.5224	17858,18828,19106,20304,20568,22038,23960,23961,23962,55932,56417,57444,58185,66141,68713,71586,78781,80876,98999,114643,213002,229900,231655,246727,246728,246730,100038882	Mx2,Plscr2,Eif2ak2,Ccl5,Slpi,Plscr1,Oas1g,Oas1b,Oasl2,Gbp3,Adar,Isg20,Rsad2,Ifitm3,Ifitm1,Ifih1,Zc3hav1,Ifitm2,Znfx1,Oas1c,Ifitm6,Gbp7,Oasl1,Oas3,Oas2,Oas1a,Isg15	27/92
3_Summary	GO Biological Processes	GO:0035456	response to interferon-beta	-42.9513	-39.392	14469,15944,15950,15951,15953,15957,15959,16145,16365,18828,21822,22038,23960,23961,54396,55932,56489,60440,66141,68713,71701,72512,80876,100702,114643,213002,225594,226695,229900,236312,240327,240328,246730,327959,381308,545384,623121,100033459,100040462,102639543	Gbp2,Irgm1,Ifi203,Ifi204,Ifi47,Ifit1,Ifit3,Igtp,Acod1,Plscr2,Tgtp1,Plscr1,Oas1g,Oas1b,Irgm2,Gbp3,Ikbke,Iigp1,Ifitm3,Ifitm1,Pnpt1,Sting1,Ifitm2,Gbp6,Oas1c,Ifitm6,Gm4841,Ifi205,Gbp7,Ifi209,Iigp1c,F830016B08Rik,Oas1a,Xaf1,Ifi211,Ifi214,Ifi213,Ifi208,Mndal,Ifi206	40/-
3_Member	GO Biological Processes	GO:0035456	response to interferon-beta	-42.9513	-39.392	14469,15944,15950,15951,15953,15957,15959,16145,16365,18828,21822,22038,23960,23961,54396,55932,56489,60440,66141,68713,71701,72512,80876,100702,114643,213002,225594,226695,229900,236312,240327,240328,246730,327959,381308,545384,623121,100033459,100040462,102639543	Gbp2,Irgm1,Ifi203,Ifi204,Ifi47,Ifit1,Ifit3,Igtp,Acod1,Plscr2,Tgtp1,Plscr1,Oas1g,Oas1b,Irgm2,Gbp3,Ikbke,Iigp1,Ifitm3,Ifitm1,Pnpt1,Sting1,Ifitm2,Gbp6,Oas1c,Ifitm6,Gm4841,Ifi205,Gbp7,Ifi209,Iigp1c,F830016B08Rik,Oas1a,Xaf1,Ifi211,Ifi214,Ifi213,Ifi208,Mndal,Ifi206	40/74
3_Member	GO Biological Processes	GO:0035458	cellular response to interferon-beta	-33.2509	-30.1328	14469,15944,15950,15951,15953,15957,15959,16145,16365,21822,23960,23961,54396,55932,60440,71701,72512,100702,114643,225594,226695,229900,236312,240327,240328,246730,381308,545384,623121,100033459,100040462,102639543	Gbp2,Irgm1,Ifi203,Ifi204,Ifi47,Ifit1,Ifit3,Igtp,Acod1,Tgtp1,Oas1g,Oas1b,Irgm2,Gbp3,Iigp1,Pnpt1,Sting1,Gbp6,Oas1c,Gm4841,Ifi205,Gbp7,Ifi209,Iigp1c,F830016B08Rik,Oas1a,Ifi211,Ifi214,Ifi213,Ifi208,Mndal,Ifi206	32/63
4_Summary	GO Biological Processes	GO:0019221	cytokine-mediated signaling pathway	-20.896	-17.9649	12703,12765,12772,12986,13349,15945,16164,16168,16169,16172,16195,17329,17874,18414,20293,20299,20302,20303,20304,20306,20307,20311,20847,20848,21937,23960,23961,23962,30940,54123,55985,56489,57349,60440,66141,68713,71586,80876,114643,170720,213002,215257,231655,242700,246728,246730,246746,330122,13163,14469,15944,16145,16365,16423,20684,20821,21822,21939,24088,54483,55932,74732,100702,229898,229…	Socs1,Cxcr2,Ccr2,Csf3r,Ackr1,Cxcl10,Il13ra1,Il15,Il15ra,Il17ra,Il6st,Cxcl9,Myd88,Osmr,Ccl12,Ccl22,Ccl3,Ccl4,Ccl5,Ccl7,Ccl8,Cxcl5,Stat2,Stat3,Tnfrsf1a,Oas1g,Oas1b,Oasl2,Usp25,Irf7,Cxcl13,Ikbke,Ppbp,Iigp1,Ifitm3,Ifitm1,Ifih1,Ifitm2,Oas1c,Card14,Ifitm6,Il36g,Oasl1,Ifnlr1,Oas2,Oas1a,Cd300lf,Cxcl3,Daxx,Gbp2,Irgm1,Igtp,Acod1,Cd47,Sp100,Trim21,Tgtp1,Cd40,Tlr2,Mefv,Gbp3,Stx11,Gbp6,Gbp5,Gbp7,Gbp9,Gbp10,Gb…	103/-
4_Member	GO Biological Processes	GO:0019221	cytokine-mediated signaling pathway	-20.896	-17.9649	12703,12765,12772,12986,13349,15945,16164,16168,16169,16172,16195,17329,17874,18414,20293,20299,20302,20303,20304,20306,20307,20311,20847,20848,21937,23960,23961,23962,30940,54123,55985,56489,57349,60440,66141,68713,71586,80876,114643,170720,213002,215257,231655,242700,246728,246730,246746,330122	Socs1,Cxcr2,Ccr2,Csf3r,Ackr1,Cxcl10,Il13ra1,Il15,Il15ra,Il17ra,Il6st,Cxcl9,Myd88,Osmr,Ccl12,Ccl22,Ccl3,Ccl4,Ccl5,Ccl7,Ccl8,Cxcl5,Stat2,Stat3,Tnfrsf1a,Oas1g,Oas1b,Oasl2,Usp25,Irf7,Cxcl13,Ikbke,Ppbp,Iigp1,Ifitm3,Ifitm1,Ifih1,Ifitm2,Oas1c,Card14,Ifitm6,Il36g,Oasl1,Ifnlr1,Oas2,Oas1a,Cd300lf,Cxcl3	48/338
4_Member	GO Biological Processes	GO:0034341	response to type II interferon	-19.4857	-16.596	13163,14469,15944,16145,16365,16423,20293,20299,20302,20303,20304,20306,20307,20684,20821,21822,21939,24088,54483,55932,66141,68713,74732,80876,100702,213002,229898,229900,236573,626578,634650	Daxx,Gbp2,Irgm1,Igtp,Acod1,Cd47,Ccl12,Ccl22,Ccl3,Ccl4,Ccl5,Ccl7,Ccl8,Sp100,Trim21,Tgtp1,Cd40,Tlr2,Mefv,Gbp3,Ifitm3,Ifitm1,Stx11,Ifitm2,Gbp6,Ifitm6,Gbp5,Gbp7,Gbp9,Gbp10,Gbp11	31/139
4_Member	GO Biological Processes	GO:1990266	neutrophil migration	-13.705	-11.0292	12765,12986,15945,17329,20201,20202,20293,20299,20302,20303,20304,20306,20307,20311,24088,55985,57349,58218,68279,68891,330122	Cxcr2,Csf3r,Cxcl10,Cxcl9,S100a8,S100a9,Ccl12,Ccl22,Ccl3,Ccl4,Ccl5,Ccl7,Ccl8,Cxcl5,Tlr2,Cxcl13,Ppbp,Trem3,Mcoln2,Cd177,Cxcl3	21/91
4_Member	GO Biological Processes	GO:0097530	granulocyte migration	-13.6733	-11.0094	12765,12986,15945,16172,17329,20201,20202,20293,20299,20302,20303,20304,20306,20307,20311,24088,55985,57349,58218,68279,68891,330122	Cxcr2,Csf3r,Cxcl10,Il17ra,Cxcl9,S100a8,S100a9,Ccl12,Ccl22,Ccl3,Ccl4,Ccl5,Ccl7,Ccl8,Cxcl5,Tlr2,Cxcl13,Ppbp,Trem3,Mcoln2,Cd177,Cxcl3	22/102
4_Member	GO Biological Processes	GO:0071346	cellular response to type II interferon	-12.9543	-10.335	13163,14469,15944,16145,16365,16423,20293,20299,20302,20303,20304,20306,20307,24088,55932,74732,100702,229898,229900,236573,626578,634650	Daxx,Gbp2,Irgm1,Igtp,Acod1,Cd47,Ccl12,Ccl22,Ccl3,Ccl4,Ccl5,Ccl7,Ccl8,Tlr2,Gbp3,Stx11,Gbp6,Gbp5,Gbp7,Gbp9,Gbp10,Gbp11	22/110
4_Member	GO Biological Processes	GO:0071621	granulocyte chemotaxis	-12.3903	-9.8016	12765,12986,15945,16172,17329,20201,20202,20293,20299,20302,20303,20304,20306,20307,20311,55985,57349,58218,330122	Cxcr2,Csf3r,Cxcl10,Il17ra,Cxcl9,S100a8,S100a9,Ccl12,Ccl22,Ccl3,Ccl4,Ccl5,Ccl7,Ccl8,Cxcl5,Cxcl13,Ppbp,Trem3,Cxcl3	19/83
4_Member	GO Biological Processes	GO:0050900	leukocyte migration	-12.3226	-9.75329	12765,12772,12986,13123,15894,15945,16172,17123,17329,20201,20202,20293,20299,20302,20303,20304,20306,20307,20311,20343,20344,20496,24088,27218,55985,57349,58218,68279,68891,71223,330122	Cxcr2,Ccr2,Csf3r,Cyp7b1,Icam1,Cxcl10,Il17ra,Madcam1,Cxcl9,S100a8,S100a9,Ccl12,Ccl22,Ccl3,Ccl4,Ccl5,Ccl7,Ccl8,Cxcl5,Sell,Selp,Slc12a2,Tlr2,Slamf1,Cxcl13,Ppbp,Trem3,Mcoln2,Cd177,Gpr15,Cxcl3	31/244
4_Member	GO Biological Processes	GO:0030593	neutrophil chemotaxis	-12.0433	-9.48329	12765,12986,15945,17329,20201,20202,20293,20299,20302,20303,20304,20306,20307,20311,55985,57349,58218,330122	Cxcr2,Csf3r,Cxcl10,Cxcl9,S100a8,S100a9,Ccl12,Ccl22,Ccl3,Ccl4,Ccl5,Ccl7,Ccl8,Cxcl5,Cxcl13,Ppbp,Trem3,Cxcl3	18/76
4_Member	GO Biological Processes	GO:0030595	leukocyte chemotaxis	-11.3603	-8.86712	12765,12772,12986,13123,15945,16172,17329,20201,20202,20293,20299,20302,20303,20304,20306,20307,20311,20496,27218,55985,57349,58218,330122	Cxcr2,Ccr2,Csf3r,Cyp7b1,Cxcl10,Il17ra,Cxcl9,S100a8,S100a9,Ccl12,Ccl22,Ccl3,Ccl4,Ccl5,Ccl7,Ccl8,Cxcl5,Slc12a2,Slamf1,Cxcl13,Ppbp,Trem3,Cxcl3	23/144
4_Member	GO Biological Processes	GO:0097529	myeloid leukocyte migration	-11.296	-8.81207	12765,12772,12986,15945,16172,17329,20201,20202,20293,20299,20302,20303,20304,20306,20307,20311,24088,55985,57349,58218,68279,68891,330122	Cxcr2,Ccr2,Csf3r,Cxcl10,Il17ra,Cxcl9,S100a8,S100a9,Ccl12,Ccl22,Ccl3,Ccl4,Ccl5,Ccl7,Ccl8,Cxcl5,Tlr2,Cxcl13,Ppbp,Trem3,Mcoln2,Cd177,Cxcl3	23/145
4_Member	GO Biological Processes	GO:1990868	response to chemokine	-10.3217	-7.91566	12772,13349,15945,17329,20293,20299,20302,20303,20304,20306,20307,20311,20496,55985,57349,330122	Ccr2,Ackr1,Cxcl10,Cxcl9,Ccl12,Ccl22,Ccl3,Ccl4,Ccl5,Ccl7,Ccl8,Cxcl5,Slc12a2,Cxcl13,Ppbp,Cxcl3	16/72
4_Member	GO Biological Processes	GO:1990869	cellular response to chemokine	-10.3217	-7.91566	12772,13349,15945,17329,20293,20299,20302,20303,20304,20306,20307,20311,20496,55985,57349,330122	Ccr2,Ackr1,Cxcl10,Cxcl9,Ccl12,Ccl22,Ccl3,Ccl4,Ccl5,Ccl7,Ccl8,Cxcl5,Slc12a2,Cxcl13,Ppbp,Cxcl3	16/72
4_Member	GO Biological Processes	GO:0070098	chemokine-mediated signaling pathway	-10.2812	-7.88163	12772,13349,15945,17329,20293,20299,20302,20303,20304,20306,20307,20311,55985,57349,330122	Ccr2,Ackr1,Cxcl10,Cxcl9,Ccl12,Ccl22,Ccl3,Ccl4,Ccl5,Ccl7,Ccl8,Cxcl5,Cxcl13,Ppbp,Cxcl3	15/62
4_Member	Reactome Gene Sets	R-MMU-380108	Chemokine receptors bind chemokines	-10.0745	-7.69368	12765,15945,17329,20293,20299,20302,20303,20304,20306,20311,55985,57349,330122,100504239	Cxcr2,Cxcl10,Cxcl9,Ccl12,Ccl22,Ccl3,Ccl4,Ccl5,Ccl7,Cxcl5,Cxcl13,Ppbp,Cxcl3,Gm10591	14/54
4_Member	GO Biological Processes	GO:0048247	lymphocyte chemotaxis	-9.25866	-6.93504	12772,13123,15945,20293,20299,20302,20303,20304,20306,20307,20496,55985	Ccr2,Cyp7b1,Cxcl10,Ccl12,Ccl22,Ccl3,Ccl4,Ccl5,Ccl7,Ccl8,Slc12a2,Cxcl13	12/42
4_Member	GO Biological Processes	GO:0072676	lymphocyte migration	-8.46825	-6.20927	12772,13123,15894,15945,20293,20299,20302,20303,20304,20306,20307,20496,55985,71223	Ccr2,Cyp7b1,Icam1,Cxcl10,Ccl12,Ccl22,Ccl3,Ccl4,Ccl5,Ccl7,Ccl8,Slc12a2,Cxcl13,Gpr15	14/70
4_Member	GO Biological Processes	GO:0060326	cell chemotaxis	-8.36046	-6.11958	12765,12772,12986,13123,15945,16172,17329,20201,20202,20210,20293,20299,20302,20303,20304,20306,20307,20311,20496,27218,55985,57349,58218,330122	Cxcr2,Ccr2,Csf3r,Cyp7b1,Cxcl10,Il17ra,Cxcl9,S100a8,S100a9,Saa3,Ccl12,Ccl22,Ccl3,Ccl4,Ccl5,Ccl7,Ccl8,Cxcl5,Slc12a2,Slamf1,Cxcl13,Ppbp,Trem3,Cxcl3	24/219
4_Member	GO Biological Processes	GO:0006935	chemotaxis	-7.90077	-5.67727	12765,12772,12986,13123,14289,14293,15945,16172,16859,17329,20201,20202,20210,20293,20299,20302,20303,20304,20306,20307,20311,20352,20496,27218,50501,55985,57349,58218,330122	Cxcr2,Ccr2,Csf3r,Cyp7b1,Fpr2,Fpr1,Cxcl10,Il17ra,Lgals9,Cxcl9,S100a8,S100a9,Saa3,Ccl12,Ccl22,Ccl3,Ccl4,Ccl5,Ccl7,Ccl8,Cxcl5,Sema4b,Slc12a2,Slamf1,Prok2,Cxcl13,Ppbp,Trem3,Cxcl3	29/325
4_Member	GO Biological Processes	GO:0042330	taxis	-7.84136	-5.62209	12765,12772,12986,13123,14289,14293,15945,16172,16859,17329,20201,20202,20210,20293,20299,20302,20303,20304,20306,20307,20311,20352,20496,27218,50501,55985,57349,58218,330122	Cxcr2,Ccr2,Csf3r,Cyp7b1,Fpr2,Fpr1,Cxcl10,Il17ra,Lgals9,Cxcl9,S100a8,S100a9,Saa3,Ccl12,Ccl22,Ccl3,Ccl4,Ccl5,Ccl7,Ccl8,Cxcl5,Sema4b,Slc12a2,Slamf1,Prok2,Cxcl13,Ppbp,Trem3,Cxcl3	29/327
4_Member	GO Biological Processes	GO:0040011	locomotion	-7.69686	-5.49413	12765,12772,12986,13123,14289,14293,15945,16172,16859,17329,18159,20201,20202,20210,20293,20299,20302,20303,20304,20306,20307,20311,20352,20496,27218,50501,55985,57349,58218,330122	Cxcr2,Ccr2,Csf3r,Cyp7b1,Fpr2,Fpr1,Cxcl10,Il17ra,Lgals9,Cxcl9,Nppc,S100a8,S100a9,Saa3,Ccl12,Ccl22,Ccl3,Ccl4,Ccl5,Ccl7,Ccl8,Cxcl5,Sema4b,Slc12a2,Slamf1,Prok2,Cxcl13,Ppbp,Trem3,Cxcl3	30/352
4_Member	GO Biological Processes	GO:0071347	cellular response to interleukin-1	-7.05345	-4.89764	16365,16423,17874,20210,20293,20299,20302,20303,20304,20306,20307,21939,26415	Acod1,Cd47,Myd88,Saa3,Ccl12,Ccl22,Ccl3,Ccl4,Ccl5,Ccl7,Ccl8,Cd40,Mapk13	13/76
4_Member	GO Biological Processes	GO:0071674	mononuclear cell migration	-6.3166	-4.22751	12772,13123,15894,15945,20293,20299,20302,20303,20304,20306,20307,20496,55985,71223	Ccr2,Cyp7b1,Icam1,Cxcl10,Ccl12,Ccl22,Ccl3,Ccl4,Ccl5,Ccl7,Ccl8,Slc12a2,Cxcl13,Gpr15	14/102
4_Member	GO Biological Processes	GO:0048245	eosinophil chemotaxis	-6.30368	-4.22079	20293,20299,20302,20303,20304,20306,20307	Ccl12,Ccl22,Ccl3,Ccl4,Ccl5,Ccl7,Ccl8	7/20
4_Member	Reactome Gene Sets	R-MMU-375276	Peptide ligand-binding receptors	-6.27063	-4.19081	12765,14289,14293,15945,17329,20293,20299,20302,20303,20304,20306,20311,21333,21337,50501,55985,57349,330122,100504239	Cxcr2,Fpr2,Fpr1,Cxcl10,Cxcl9,Ccl12,Ccl22,Ccl3,Ccl4,Ccl5,Ccl7,Cxcl5,Tac1,Tacr2,Prok2,Cxcl13,Ppbp,Cxcl3,Gm10591	19/186
4_Member	GO Biological Processes	GO:0072677	eosinophil migration	-6.13757	-4.08731	20293,20299,20302,20303,20304,20306,20307	Ccl12,Ccl22,Ccl3,Ccl4,Ccl5,Ccl7,Ccl8	7/21
4_Member	GO Biological Processes	GO:0070555	response to interleukin-1	-6.11166	-4.06983	16365,16423,17874,20210,20293,20299,20302,20303,20304,20306,20307,21939,26415	Acod1,Cd47,Myd88,Saa3,Ccl12,Ccl22,Ccl3,Ccl4,Ccl5,Ccl7,Ccl8,Cd40,Mapk13	13/91
4_Member	GO Biological Processes	GO:0002548	monocyte chemotaxis	-5.75744	-3.75322	12772,20293,20299,20302,20303,20304,20306,20307	Ccr2,Ccl12,Ccl22,Ccl3,Ccl4,Ccl5,Ccl7,Ccl8	8/33
4_Member	GO Biological Processes	GO:0034612	response to tumor necrosis factor	-4.29348	-2.45758	11797,12475,16365,20293,20299,20302,20303,20304,20306,20307,20698,21937,21939,55932,170720	Birc2,Cd14,Acod1,Ccl12,Ccl22,Ccl3,Ccl4,Ccl5,Ccl7,Ccl8,Sphk1,Tnfrsf1a,Cd40,Gbp3,Card14	15/171
4_Member	GO Biological Processes	GO:0019730	antimicrobial humoral response	-3.83493	-2.09137	11535,12051,15015,15039,15945,17329,20202,20299,20307,20311,20568,21333,55985,57349,330122,100034251	Adm,Bcl3,H2-Q4,H2-T22,Cxcl10,Cxcl9,S100a9,Ccl22,Ccl8,Cxcl5,Slpi,Tac1,Cxcl13,Ppbp,Cxcl3,Wfdc17	16/209
4_Member	GO Biological Processes	GO:0071356	cellular response to tumor necrosis factor	-3.8047	-2.06814	11797,16365,20293,20299,20302,20303,20304,20306,20307,21937,21939,55932,170720	Birc2,Acod1,Ccl12,Ccl22,Ccl3,Ccl4,Ccl5,Ccl7,Ccl8,Tnfrsf1a,Cd40,Gbp3,Card14	13/148
4_Member	Reactome Gene Sets	R-MMU-373076	Class A/1 (Rhodopsin-like receptors)	-3.24853	-1.61192	12765,14289,14293,15945,17329,20293,20299,20302,20303,20304,20306,20311,21333,21337,50501,55985,57349,330122,100504239	Cxcr2,Fpr2,Fpr1,Cxcl10,Cxcl9,Ccl12,Ccl22,Ccl3,Ccl4,Ccl5,Ccl7,Cxcl5,Tac1,Tacr2,Prok2,Cxcl13,Ppbp,Cxcl3,Gm10591	19/307
4_Member	Reactome Gene Sets	R-MMU-500792	GPCR ligand binding	-3.0659	-1.47028	11535,12311,12765,14289,14293,14701,15945,17329,20293,20299,20302,20303,20304,20306,20311,21333,21337,50501,55985,57349,330122,100504239	Adm,Calcr,Cxcr2,Fpr2,Fpr1,Gng12,Cxcl10,Cxcl9,Ccl12,Ccl22,Ccl3,Ccl4,Ccl5,Ccl7,Cxcl5,Tac1,Tacr2,Prok2,Cxcl13,Ppbp,Cxcl3,Gm10591	22/394
4_Member	GO Biological Processes	GO:0061844	antimicrobial humoral immune response mediated by antimicrobial peptide	-2.85354	-1.30086	11535,15945,17329,20202,20299,20307,20311,21333,55985,57349,330122	Adm,Cxcl10,Cxcl9,S100a9,Ccl22,Ccl8,Cxcl5,Tac1,Cxcl13,Ppbp,Cxcl3	11/142
4_Member	GO Biological Processes	GO:0006959	humoral immune response	-2.53147	-1.03618	11535,12051,12772,15015,15039,15945,17329,20202,20299,20307,20311,20568,21333,55985,57349,330122,100034251	Adm,Bcl3,Ccr2,H2-Q4,H2-T22,Cxcl10,Cxcl9,S100a9,Ccl22,Ccl8,Cxcl5,Slpi,Tac1,Cxcl13,Ppbp,Cxcl3,Wfdc17	17/302
5_Summary	GO Biological Processes	GO:0006954	inflammatory response	-18.9362	-16.0658	12363,12475,12654,12655,12765,12772,13349,14129,14289,14293,15162,15439,15894,15945,16172,16181,16365,16423,17329,17874,17940,18036,20201,20202,20208,20209,20210,20293,20299,20302,20303,20304,20306,20307,20311,20344,20698,20716,20848,21333,21857,21937,22038,24088,27218,54483,55985,57349,59027,69146,78801,100340,108078,142980,215257,218699,229898,330122,11687,12182,15015,15039,15944,16145,16859,19…	Casp4,Cd14,Chi3l1,Chil3,Cxcr2,Ccr2,Ackr1,Fcgr1,Fpr2,Fpr1,Hck,Hp,Icam1,Cxcl10,Il17ra,Il1rn,Acod1,Cd47,Cxcl9,Myd88,Naip1,Nfkbib,S100a8,S100a9,Saa1,Saa2,Saa3,Ccl12,Ccl22,Ccl3,Ccl4,Ccl5,Ccl7,Ccl8,Cxcl5,Selp,Sphk1,Serpina3n,Stat3,Tac1,Timp1,Tnfrsf1a,Plscr1,Tlr2,Slamf1,Mefv,Cxcl13,Ppbp,Nampt,Gsdmd,Ak7,Smpdl3b,Olr1,Tlr3,Il36g,Pxk,Gbp5,Cxcl3,Alox15,Bst1,H2-Q4,H2-T22,Irgm1,Igtp,Lgals9,Psmb4,Irgm2,Clcf1,Zb…	75/-
5_Member	GO Biological Processes	GO:0006954	inflammatory response	-18.9362	-16.0658	12363,12475,12654,12655,12765,12772,13349,14129,14289,14293,15162,15439,15894,15945,16172,16181,16365,16423,17329,17874,17940,18036,20201,20202,20208,20209,20210,20293,20299,20302,20303,20304,20306,20307,20311,20344,20698,20716,20848,21333,21857,21937,22038,24088,27218,54483,55985,57349,59027,69146,78801,100340,108078,142980,215257,218699,229898,330122	Casp4,Cd14,Chi3l1,Chil3,Cxcr2,Ccr2,Ackr1,Fcgr1,Fpr2,Fpr1,Hck,Hp,Icam1,Cxcl10,Il17ra,Il1rn,Acod1,Cd47,Cxcl9,Myd88,Naip1,Nfkbib,S100a8,S100a9,Saa1,Saa2,Saa3,Ccl12,Ccl22,Ccl3,Ccl4,Ccl5,Ccl7,Ccl8,Cxcl5,Selp,Sphk1,Serpina3n,Stat3,Tac1,Timp1,Tnfrsf1a,Plscr1,Tlr2,Slamf1,Mefv,Cxcl13,Ppbp,Nampt,Gsdmd,Ak7,Smpdl3b,Olr1,Tlr3,Il36g,Pxk,Gbp5,Cxcl3	58/544
5_Member	GO Biological Processes	GO:0050727	regulation of inflammatory response	-10.0339	-7.65909	11687,12182,12363,12772,14129,14289,15015,15039,15944,16145,16172,16365,16423,16859,17874,19172,20201,20202,20302,20304,20698,20848,21333,21937,24088,54396,54483,56708,58203,64685,67547,69146,70110,72512,100340,109815,216161	Alox15,Bst1,Casp4,Ccr2,Fcgr1,Fpr2,H2-Q4,H2-T22,Irgm1,Igtp,Il17ra,Acod1,Cd47,Lgals9,Myd88,Psmb4,S100a8,S100a9,Ccl3,Ccl5,Sphk1,Stat3,Tac1,Tnfrsf1a,Tlr2,Irgm2,Mefv,Clcf1,Zbp1,Nmi,Slc39a8,Gsdmd,Ifi35,Sting1,Smpdl3b,Selenos,Sbno2	37/411
5_Member	GO Biological Processes	GO:0050729	positive regulation of inflammatory response	-7.00696	-4.85764	12363,12772,14129,15015,15039,16172,16423,20201,20202,20302,20304,21333,21937,24088,54483,58203,64685,69146,70110	Casp4,Ccr2,Fcgr1,H2-Q4,H2-T22,Il17ra,Cd47,S100a8,S100a9,Ccl3,Ccl5,Tac1,Tnfrsf1a,Tlr2,Mefv,Zbp1,Nmi,Gsdmd,Ifi35	19/167
6_Summary	GO Biological Processes	GO:0060759	regulation of response to cytokine stimulus	-16.9484	-14.1143	12363,15944,16145,16178,16181,16195,17940,20698,20847,21937,23960,23961,24088,54123,54396,56045,56417,56489,58203,71586,72512,80285,114643,230073,246727,246730,246746,434341,547253,100038882,14190,15015,15039,16365,16859,20128,20821,21354,21355,54483,64685,80861,100340,214763,231712,11687,12772,19172,27218,109815,380924,14289,20848,67547,12703,14191,16423,18102,20555,20971,60533,65963,213233,2451…	Casp4,Irgm1,Igtp,Il1r2,Il1rn,Il6st,Naip1,Sphk1,Stat2,Tnfrsf1a,Oas1g,Oas1b,Tlr2,Irf7,Irgm2,Samhd1,Adar,Ikbke,Zbp1,Ifih1,Sting1,Parp9,Oas1c,Rigi,Oas3,Oas1a,Cd300lf,Nlrc5,Parp14,Isg15,Fgl2,H2-Q4,H2-T22,Acod1,Lgals9,Trim30a,Trim21,Tap1,Tap2,Mefv,Nmi,Dhx58,Smpdl3b,Cgas,Trafd1,Alox15,Ccr2,Psmb4,Slamf1,Selenos,Olfm4,Fpr2,Stat3,Slc39a8,Socs1,Fgr,Cd47,Nme1,Slfn1,Sdc4,Cd274,Tmem176b,Tapbpl,Tarm1,Milr1,Sema…	68/-
6_Member	GO Biological Processes	GO:0060759	regulation of response to cytokine stimulus	-16.9484	-14.1143	12363,15944,16145,16178,16181,16195,17940,20698,20847,21937,23960,23961,24088,54123,54396,56045,56417,56489,58203,71586,72512,80285,114643,230073,246727,246730,246746,434341,547253,100038882	Casp4,Irgm1,Igtp,Il1r2,Il1rn,Il6st,Naip1,Sphk1,Stat2,Tnfrsf1a,Oas1g,Oas1b,Tlr2,Irf7,Irgm2,Samhd1,Adar,Ikbke,Zbp1,Ifih1,Sting1,Parp9,Oas1c,Rigi,Oas3,Oas1a,Cd300lf,Nlrc5,Parp14,Isg15	30/156
6_Member	GO Biological Processes	GO:0001959	regulation of cytokine-mediated signaling pathway	-14.8638	-12.1368	12363,15944,16145,16178,16181,16195,17940,20698,20847,21937,23960,23961,54123,54396,56045,56417,56489,58203,72512,80285,114643,246727,246730,246746,434341,547253,100038882	Casp4,Irgm1,Igtp,Il1r2,Il1rn,Il6st,Naip1,Sphk1,Stat2,Tnfrsf1a,Oas1g,Oas1b,Irf7,Irgm2,Samhd1,Adar,Ikbke,Zbp1,Sting1,Parp9,Oas1c,Oas3,Oas1a,Cd300lf,Nlrc5,Parp14,Isg15	27/146
6_Member	GO Biological Processes	GO:0002832	negative regulation of response to biotic stimulus	-13.8229	-11.1348	14190,15015,15039,15944,16145,16365,16859,20128,20821,20847,21354,21355,23960,23961,54396,54483,56045,56417,64685,80861,100340,114643,214763,231712,246727,246730,434341,547253,100038882	Fgl2,H2-Q4,H2-T22,Irgm1,Igtp,Acod1,Lgals9,Trim30a,Trim21,Stat2,Tap1,Tap2,Oas1g,Oas1b,Irgm2,Mefv,Samhd1,Adar,Nmi,Dhx58,Smpdl3b,Oas1c,Cgas,Trafd1,Oas3,Oas1a,Nlrc5,Parp14,Isg15	29/187
6_Member	GO Biological Processes	GO:0045824	negative regulation of innate immune response	-12.3249	-9.75329	15015,15039,16365,16859,20821,20847,21354,21355,23960,23961,56045,56417,64685,80861,100340,114643,214763,231712,246727,246730,434341,547253,100038882	H2-Q4,H2-T22,Acod1,Lgals9,Trim21,Stat2,Tap1,Tap2,Oas1g,Oas1b,Samhd1,Adar,Nmi,Dhx58,Smpdl3b,Oas1c,Cgas,Trafd1,Oas3,Oas1a,Nlrc5,Parp14,Isg15	23/130
6_Member	GO Biological Processes	GO:0050777	negative regulation of immune response	-11.8062	-9.26434	11687,12772,14190,15015,15039,16365,16859,19172,20821,20847,21354,21355,23960,23961,27218,56045,56417,64685,80861,100340,109815,114643,214763,231712,246727,246730,380924,434341,547253,100038882	Alox15,Ccr2,Fgl2,H2-Q4,H2-T22,Acod1,Lgals9,Psmb4,Trim21,Stat2,Tap1,Tap2,Oas1g,Oas1b,Slamf1,Samhd1,Adar,Nmi,Dhx58,Smpdl3b,Selenos,Oas1c,Cgas,Trafd1,Oas3,Oas1a,Olfm4,Nlrc5,Parp14,Isg15	30/239
6_Member	GO Biological Processes	GO:0031348	negative regulation of defense response	-11.5114	-8.98687	14190,14289,15015,15039,15944,16145,16365,16859,19172,20128,20821,20847,20848,21354,21355,21937,23960,23961,54396,54483,56045,56417,64685,67547,80861,100340,109815,114643,214763,231712,246727,246730,434341,547253,100038882	Fgl2,Fpr2,H2-Q4,H2-T22,Irgm1,Igtp,Acod1,Lgals9,Psmb4,Trim30a,Trim21,Stat2,Stat3,Tap1,Tap2,Tnfrsf1a,Oas1g,Oas1b,Irgm2,Mefv,Samhd1,Adar,Nmi,Slc39a8,Dhx58,Smpdl3b,Selenos,Oas1c,Cgas,Trafd1,Oas3,Oas1a,Nlrc5,Parp14,Isg15	35/330
6_Member	GO Biological Processes	GO:0002683	negative regulation of immune system process	-11.3894	-8.88157	11687,12703,12772,14190,14191,15015,15039,15944,16145,16365,16423,16859,18102,19172,20128,20555,20821,20847,20971,21354,21355,23960,23961,27218,54396,54483,56045,56417,60533,64685,65963,80861,100340,109815,114643,213233,214763,231712,245126,246727,246730,246746,380732,380924,434341,547253,100038882	Alox15,Socs1,Ccr2,Fgl2,Fgr,H2-Q4,H2-T22,Irgm1,Igtp,Acod1,Cd47,Lgals9,Nme1,Psmb4,Trim30a,Slfn1,Trim21,Stat2,Sdc4,Tap1,Tap2,Oas1g,Oas1b,Slamf1,Irgm2,Mefv,Samhd1,Adar,Cd274,Nmi,Tmem176b,Dhx58,Smpdl3b,Selenos,Oas1c,Tapbpl,Cgas,Trafd1,Tarm1,Oas3,Oas1a,Cd300lf,Milr1,Olfm4,Nlrc5,Parp14,Isg15	47/565
6_Member	GO Biological Processes	GO:0060338	regulation of type I interferon-mediated signaling pathway	-10.9784	-8.51715	20847,23960,23961,54123,56045,56417,56489,58203,72512,114643,246727,246730,434341,100038882	Stat2,Oas1g,Oas1b,Irf7,Samhd1,Adar,Ikbke,Zbp1,Sting1,Oas1c,Oas3,Oas1a,Nlrc5,Isg15	14/47
6_Member	GO Biological Processes	GO:0060339	negative regulation of type I interferon-mediated signaling pathway	-9.0656	-6.76186	20847,23960,23961,56045,56417,114643,246727,246730,434341,100038882	Stat2,Oas1g,Oas1b,Samhd1,Adar,Oas1c,Oas3,Oas1a,Nlrc5,Isg15	10/27
6_Member	GO Biological Processes	GO:0001960	negative regulation of cytokine-mediated signaling pathway	-8.94448	-6.65686	16178,16181,16195,17940,20847,23960,23961,56045,56417,114643,246727,246730,434341,547253,100038882	Il1r2,Il1rn,Il6st,Naip1,Stat2,Oas1g,Oas1b,Samhd1,Adar,Oas1c,Oas3,Oas1a,Nlrc5,Parp14,Isg15	15/76
6_Member	GO Biological Processes	GO:0032102	negative regulation of response to external stimulus	-8.67023	-6.39237	14190,14289,15015,15039,15944,16145,16365,16859,19172,20128,20352,20496,20821,20847,20848,21354,21355,21937,23960,23961,54396,54483,55985,56045,56417,64685,67547,80861,100340,109815,114643,214763,231712,246727,246730,434341,547253,100038882	Fgl2,Fpr2,H2-Q4,H2-T22,Irgm1,Igtp,Acod1,Lgals9,Psmb4,Trim30a,Sema4b,Slc12a2,Trim21,Stat2,Stat3,Tap1,Tap2,Tnfrsf1a,Oas1g,Oas1b,Irgm2,Mefv,Cxcl13,Samhd1,Adar,Nmi,Slc39a8,Dhx58,Smpdl3b,Selenos,Oas1c,Cgas,Trafd1,Oas3,Oas1a,Nlrc5,Parp14,Isg15	38/481
6_Member	GO Biological Processes	GO:0060761	negative regulation of response to cytokine stimulus	-8.61825	-6.34993	16178,16181,16195,17940,20847,23960,23961,56045,56417,114643,246727,246730,434341,547253,100038882	Il1r2,Il1rn,Il6st,Naip1,Stat2,Oas1g,Oas1b,Samhd1,Adar,Oas1c,Oas3,Oas1a,Nlrc5,Parp14,Isg15	15/80
7_Summary	GO Biological Processes	GO:0042742	defense response to bacterium	-16.0437	-13.274	11535,12051,12363,14129,14191,14289,14469,14939,15015,15039,15162,15439,15944,16145,16819,17874,17940,20568,21333,21937,23960,23961,24088,54396,55932,55985,56619,58218,60440,69146,98999,100702,107607,114643,229898,229900,231507,236573,246727,246728,246730,626578,634650,672511,100034251,100038882,21822,21939,53314,74481	Adm,Bcl3,Casp4,Fcgr1,Fgr,Fpr2,Gbp2,Gzmb,H2-Q4,H2-T22,Hck,Hp,Irgm1,Igtp,Lcn2,Myd88,Naip1,Slpi,Tac1,Tnfrsf1a,Oas1g,Oas1b,Tlr2,Irgm2,Gbp3,Cxcl13,Clec4e,Trem3,Iigp1,Gsdmd,Znfx1,Gbp6,Nod1,Oas1c,Gbp5,Gbp7,Plac8,Gbp9,Oas3,Oas2,Oas1a,Gbp10,Gbp11,Rnf213,Wfdc17,Isg15,Tgtp1,Cd40,Batf,Batf2	50/-
7_Member	GO Biological Processes	GO:0042742	defense response to bacterium	-16.0437	-13.274	11535,12051,12363,14129,14191,14289,14469,14939,15015,15039,15162,15439,15944,16145,16819,17874,17940,20568,21333,21937,23960,23961,24088,54396,55932,55985,56619,58218,60440,69146,98999,100702,107607,114643,229898,229900,231507,236573,246727,246728,246730,626578,634650,672511,100034251,100038882	Adm,Bcl3,Casp4,Fcgr1,Fgr,Fpr2,Gbp2,Gzmb,H2-Q4,H2-T22,Hck,Hp,Irgm1,Igtp,Lcn2,Myd88,Naip1,Slpi,Tac1,Tnfrsf1a,Oas1g,Oas1b,Tlr2,Irgm2,Gbp3,Cxcl13,Clec4e,Trem3,Iigp1,Gsdmd,Znfx1,Gbp6,Nod1,Oas1c,Gbp5,Gbp7,Plac8,Gbp9,Oas3,Oas2,Oas1a,Gbp10,Gbp11,Rnf213,Wfdc17,Isg15	46/407
7_Member	GO Biological Processes	GO:0042832	defense response to protozoan	-14.2051	-11.4915	12051,14469,16145,17874,21822,21939,53314,54396,55932,60440,74481,100702,229900,236573,626578,634650	Bcl3,Gbp2,Igtp,Myd88,Tgtp1,Cd40,Batf,Irgm2,Gbp3,Iigp1,Batf2,Gbp6,Gbp7,Gbp9,Gbp10,Gbp11	16/43
7_Member	GO Biological Processes	GO:0001562	response to protozoan	-13.3286	-10.6763	12051,14469,16145,17874,21822,21939,53314,54396,55932,60440,74481,100702,229900,236573,626578,634650	Bcl3,Gbp2,Igtp,Myd88,Tgtp1,Cd40,Batf,Irgm2,Gbp3,Iigp1,Batf2,Gbp6,Gbp7,Gbp9,Gbp10,Gbp11	16/48
7_Member	GO Biological Processes	GO:0050830	defense response to Gram-positive bacterium	-5.09706	-3.16599	11535,12363,14191,14469,15015,15039,15162,17874,21333,24088,55932,69146,100702,107607,229900,236573,626578,634650	Adm,Casp4,Fgr,Gbp2,H2-Q4,H2-T22,Hck,Myd88,Tac1,Tlr2,Gbp3,Gsdmd,Gbp6,Nod1,Gbp7,Gbp9,Gbp10,Gbp11	18/203
8_Summary	GO Biological Processes	GO:0034340	response to type I interferon	-16.0071	-13.2521	17858,17874,20684,20847,23960,23961,54123,56489,66141,68713,71586,80876,114643,213002,246728,246730,100038882,15951,15957,15958,19106,21822,22038,56417,18148,23962,231655,246727,15959,58203,72512,80861,217069,230073,667370,12655,13349,16172,16859,20304,20311,24088,54483,68279,142980,12475,64685,327957,56620,242700,12494,14289,14293,21939,56619,16541,13660,20656,56045,66590,69146,71701,74568,11716…	Mx2,Myd88,Sp100,Stat2,Oas1g,Oas1b,Irf7,Ikbke,Ifitm3,Ifitm1,Ifih1,Ifitm2,Oas1c,Ifitm6,Oas2,Oas1a,Isg15,Ifi204,Ifit1,Ifit2,Eif2ak2,Tgtp1,Plscr1,Adar,Npm1,Oasl2,Oasl1,Oas3,Ifit3,Zbp1,Sting1,Dhx58,Trim25,Rigi,Ifit3b,Chil3,Ackr1,Il17ra,Lgals9,Ccl5,Cxcl5,Tlr2,Mefv,Mcoln2,Tlr3,Cd14,Nmi,Scimp,Clec4n,Ifnlr1,Cd38,Fpr2,Fpr1,Cd40,Clec4e,Napsa,Ehd1,Sod2,Samhd1,Farsa,Gsdmd,Pnpt1,Mlkl,Steap4,Gbp5,Trim72,Aqp3	67/-
8_Member	GO Biological Processes	GO:0034340	response to type I interferon	-16.0071	-13.2521	17858,17874,20684,20847,23960,23961,54123,56489,66141,68713,71586,80876,114643,213002,246728,246730,100038882	Mx2,Myd88,Sp100,Stat2,Oas1g,Oas1b,Irf7,Ikbke,Ifitm3,Ifitm1,Ifih1,Ifitm2,Oas1c,Ifitm6,Oas2,Oas1a,Isg15	17/41
8_Member	GO Biological Processes	GO:0035455	response to interferon-alpha	-15.1799	-12.4391	15951,15957,15958,19106,21822,22038,23960,23961,56417,66141,68713,80876,114643,213002,246730	Ifi204,Ifit1,Ifit2,Eif2ak2,Tgtp1,Plscr1,Oas1g,Oas1b,Adar,Ifitm3,Ifitm1,Ifitm2,Oas1c,Ifitm6,Oas1a	15/32
8_Member	GO Biological Processes	GO:0060337	type I interferon-mediated signaling pathway	-12.4505	-9.85185	17874,20847,23960,23961,54123,66141,68713,71586,80876,114643,213002,246728,246730	Myd88,Stat2,Oas1g,Oas1b,Irf7,Ifitm3,Ifitm1,Ifih1,Ifitm2,Oas1c,Ifitm6,Oas2,Oas1a	13/31
8_Member	GO Biological Processes	GO:0071357	cellular response to type I interferon	-12.4505	-9.85185	17874,20847,23960,23961,54123,66141,68713,71586,80876,114643,213002,246728,246730	Myd88,Stat2,Oas1g,Oas1b,Irf7,Ifitm3,Ifitm1,Ifih1,Ifitm2,Oas1c,Ifitm6,Oas2,Oas1a	13/31
8_Member	GO Biological Processes	GO:0140888	interferon-mediated signaling pathway	-11.1049	-8.63625	17874,20847,23960,23961,54123,66141,68713,71586,80876,114643,213002,246728,246730	Myd88,Stat2,Oas1g,Oas1b,Irf7,Ifitm3,Ifitm1,Ifih1,Ifitm2,Oas1c,Ifitm6,Oas2,Oas1a	13/38
8_Member	GO Biological Processes	GO:0060700	regulation of ribonuclease activity	-10.2442	-7.85094	18148,23960,23961,23962,114643,231655,246727,246728,246730	Npm1,Oas1g,Oas1b,Oasl2,Oas1c,Oasl1,Oas3,Oas2,Oas1a	9/16
8_Member	GO Biological Processes	GO:0140374	antiviral innate immune response	-9.9575	-7.60045	15958,15959,19106,23960,23961,58203,71586,72512,80861,114643,217069,230073,246730,667370	Ifit2,Ifit3,Eif2ak2,Oas1g,Oas1b,Zbp1,Ifih1,Sting1,Dhx58,Oas1c,Trim25,Rigi,Oas1a,Ifit3b	14/55
8_Member	GO Biological Processes	GO:0032642	regulation of chemokine production	-7.97448	-5.74238	12655,13349,16172,16859,17874,19106,20304,20311,23960,23961,24088,54483,68279,114643,142980,246727,246730	Chil3,Ackr1,Il17ra,Lgals9,Myd88,Eif2ak2,Ccl5,Cxcl5,Oas1g,Oas1b,Tlr2,Mefv,Mcoln2,Oas1c,Tlr3,Oas3,Oas1a	17/116
8_Member	GO Biological Processes	GO:0032069	regulation of nuclease activity	-7.58642	-5.39571	18148,23960,23961,23962,114643,231655,246727,246728,246730	Npm1,Oas1g,Oas1b,Oasl2,Oas1c,Oasl1,Oas3,Oas2,Oas1a	9/28
8_Member	GO Biological Processes	GO:0032722	positive regulation of chemokine production	-7.26582	-5.09062	12655,16172,16859,17874,19106,20304,23960,23961,24088,68279,114643,142980,246727,246730	Chil3,Il17ra,Lgals9,Myd88,Eif2ak2,Ccl5,Oas1g,Oas1b,Tlr2,Mcoln2,Oas1c,Tlr3,Oas3,Oas1a	14/86
8_Member	GO Biological Processes	GO:0035457	cellular response to interferon-alpha	-6.30368	-4.22079	15951,15957,15958,23960,23961,114643,246730	Ifi204,Ifit1,Ifit2,Oas1g,Oas1b,Oas1c,Oas1a	7/20
8_Member	GO Biological Processes	GO:2000341	regulation of chemokine (C-X-C motif) ligand 2 production	-6.22684	-4.1561	17874,20304,23960,23961,68279,114643,246727,246730	Myd88,Ccl5,Oas1g,Oas1b,Mcoln2,Oas1c,Oas3,Oas1a	8/29
8_Member	GO Biological Processes	GO:0140895	cell surface toll-like receptor signaling pathway	-6.1116	-4.06983	12475,17874,23960,23961,24088,64685,114643,246730,327957	Cd14,Myd88,Oas1g,Oas1b,Tlr2,Nmi,Oas1c,Oas1a,Scimp	9/40
8_Member	GO Biological Processes	GO:0002220	innate immune response activating cell surface receptor signaling pathway	-5.73934	-3.7396	12475,17874,23960,23961,24088,56620,64685,114643,246730,327957	Cd14,Myd88,Oas1g,Oas1b,Tlr2,Clec4n,Nmi,Oas1c,Oas1a,Scimp	10/56
8_Member	GO Biological Processes	GO:0002752	cell surface pattern recognition receptor signaling pathway	-5.73871	-3.7396	12475,17874,23960,23961,24088,64685,114643,246730,327957	Cd14,Myd88,Oas1g,Oas1b,Tlr2,Nmi,Oas1c,Oas1a,Scimp	9/44
8_Member	GO Biological Processes	GO:0034142	toll-like receptor 4 signaling pathway	-5.44939	-3.4868	12475,17874,23960,23961,64685,114643,246730,327957	Cd14,Myd88,Oas1g,Oas1b,Nmi,Oas1c,Oas1a,Scimp	8/36
8_Member	GO Biological Processes	GO:0071659	negative regulation of IP-10 production	-5.29107	-3.349	23960,23961,114643,246727,246730	Oas1g,Oas1b,Oas1c,Oas3,Oas1a	5/11
8_Member	GO Biological Processes	GO:2000342	negative regulation of chemokine (C-X-C motif) ligand 2 production	-5.29107	-3.349	23960,23961,114643,246727,246730	Oas1g,Oas1b,Oas1c,Oas3,Oas1a	5/11
8_Member	GO Biological Processes	GO:0140894	endolysosomal toll-like receptor signaling pathway	-5.0895	-3.16059	17874,23960,23961,114643,142980,246730,327957	Myd88,Oas1g,Oas1b,Oas1c,Tlr3,Oas1a,Scimp	7/29
8_Member	GO Biological Processes	GO:0071658	regulation of IP-10 production	-5.06653	-3.14618	23960,23961,114643,246727,246730	Oas1g,Oas1b,Oas1c,Oas3,Oas1a	5/12
8_Member	GO Biological Processes	GO:0034138	toll-like receptor 3 signaling pathway	-5.02924	-3.11728	23960,23961,114643,142980,246730,327957	Oas1g,Oas1b,Oas1c,Tlr3,Oas1a,Scimp	6/20
8_Member	GO Biological Processes	GO:0071639	positive regulation of monocyte chemotactic protein-1 production	-4.89289	-2.9912	23960,23961,68279,114643,246727,246730	Oas1g,Oas1b,Mcoln2,Oas1c,Oas3,Oas1a	6/21
8_Member	GO Biological Processes	GO:0071637	regulation of monocyte chemotactic protein-1 production	-3.85788	-2.11008	23960,23961,68279,114643,246727,246730	Oas1g,Oas1b,Mcoln2,Oas1c,Oas3,Oas1a	6/31
8_Member	GO Biological Processes	GO:0032682	negative regulation of chemokine production	-3.55344	-1.85915	23960,23961,54483,114643,246727,246730	Oas1g,Oas1b,Mefv,Oas1c,Oas3,Oas1a	6/35
8_Member	GO Biological Processes	GO:1901857	positive regulation of cellular respiration	-3.20069	-1.58137	23960,23961,114643,242700,246730	Oas1g,Oas1b,Oas1c,Ifnlr1,Oas1a	5/27
8_Member	GO Biological Processes	GO:0002768	immune response-regulating cell surface receptor signaling pathway	-3.1624	-1.55354	12475,12494,14289,14293,17874,21939,23960,23961,24088,56619,56620,64685,114643,246730,327957	Cd14,Cd38,Fpr2,Fpr1,Myd88,Cd40,Oas1g,Oas1b,Tlr2,Clec4e,Clec4n,Nmi,Oas1c,Oas1a,Scimp	15/217
8_Member	GO Biological Processes	GO:0043129	surfactant homeostasis	-2.91526	-1.3506	16541,23960,23961,114643,246730	Napsa,Oas1g,Oas1b,Oas1c,Oas1a	5/31
8_Member	GO Biological Processes	GO:0051259	protein complex oligomerization	-2.83396	-1.2849	13660,20656,23960,23961,56045,66590,69146,71586,71701,72512,74568,114643,117167,229898,246730,434246	Ehd1,Sod2,Oas1g,Oas1b,Samhd1,Farsa,Gsdmd,Ifih1,Pnpt1,Sting1,Mlkl,Oas1c,Steap4,Gbp5,Oas1a,Trim72	16/258
8_Member	GO Biological Processes	GO:0002429	immune response-activating cell surface receptor signaling pathway	-2.48707	-0.999252	12475,12494,14289,14293,17874,23960,23961,24088,56620,64685,114643,246730,327957	Cd14,Cd38,Fpr2,Fpr1,Myd88,Oas1g,Oas1b,Tlr2,Clec4n,Nmi,Oas1c,Oas1a,Scimp	13/205
8_Member	GO Biological Processes	GO:0043457	regulation of cellular respiration	-2.20145	-0.779575	23960,23961,71701,114643,242700,246730	Oas1g,Oas1b,Pnpt1,Oas1c,Ifnlr1,Oas1a	6/63
8_Member	GO Biological Processes	GO:0140962	multicellular organismal-level chemical homeostasis	-2.08678	-0.690365	11828,16541,20656,23960,23961,114643,246730	Aqp3,Napsa,Sod2,Oas1g,Oas1b,Oas1c,Oas1a	7/87
9_Summary	Reactome Gene Sets	R-MMU-1280215	Cytokine Signaling in Immune system	-13.047	-10.4169	11797,12703,15162,16164,16168,16169,16178,16181,16195,16391,16912,16913,17858,17874,18036,18414,19106,19171,19172,19186,19188,20848,21937,21939,21950,22123,24110,56708,56791,69146,74153,107607,112419,216233,217069,230073,231655,242700,434341,621823,100038882,14129,15015,15039,15894,18037,20343,21354,21355,21356,22436,53598,53857,60533,66141,66743,67138,67845,68713,74646,80876,81018,140499,170780,…	Birc2,Socs1,Hck,Il13ra1,Il15,Il15ra,Il1r2,Il1rn,Il6st,Irf9,Psmb9,Psmb8,Mx2,Myd88,Nfkbib,Osmr,Eif2ak2,Psmb10,Psmb4,Psme1,Psme2,Stat3,Tnfrsf1a,Cd40,Tnfsf9,Psmd3,Usp18,Clcf1,Ube2l6,Gsdmd,Uba7,Nod1,Ifit1bl2,Socs2,Trim25,Rigi,Oasl1,Ifnlr1,Nlrc5,Psme2b,Isg15,Fcgr1,H2-Q4,H2-T22,Icam1,Nfkbie,Sell,Tap1,Tap2,Tapbp,Xdh,Dctn3,Tuba8,Cd274,Ifitm3,Rnf220,Herc6,Rnf115,Ifitm1,Spsb1,Ifitm2,Rnf114,Ube2j2,Cd209e,Dtx…	82/-
9_Member	Reactome Gene Sets	R-MMU-1280215	Cytokine Signaling in Immune system	-13.047	-10.4169	11797,12703,15162,16164,16168,16169,16178,16181,16195,16391,16912,16913,17858,17874,18036,18414,19106,19171,19172,19186,19188,20848,21937,21939,21950,22123,24110,56708,56791,69146,74153,107607,112419,216233,217069,230073,231655,242700,434341,621823,100038882	Birc2,Socs1,Hck,Il13ra1,Il15,Il15ra,Il1r2,Il1rn,Il6st,Irf9,Psmb9,Psmb8,Mx2,Myd88,Nfkbib,Osmr,Eif2ak2,Psmb10,Psmb4,Psme1,Psme2,Stat3,Tnfrsf1a,Cd40,Tnfsf9,Psmd3,Usp18,Clcf1,Ube2l6,Gsdmd,Uba7,Nod1,Ifit1bl2,Socs2,Trim25,Rigi,Oasl1,Ifnlr1,Nlrc5,Psme2b,Isg15	41/396
9_Member	Reactome Gene Sets	R-MMU-449147	Signaling by Interleukins	-7.95275	-5.72497	12703,15162,16164,16168,16169,16178,16181,16195,16912,16913,17874,18036,18414,19171,19172,19186,19188,20848,22123,24110,56708,69146,107607,242700,434341,621823	Socs1,Hck,Il13ra1,Il15,Il15ra,Il1r2,Il1rn,Il6st,Psmb9,Psmb8,Myd88,Nfkbib,Osmr,Psmb10,Psmb4,Psme1,Psme2,Stat3,Psmd3,Usp18,Clcf1,Gsdmd,Nod1,Ifnlr1,Nlrc5,Psme2b	26/266
9_Member	Reactome Gene Sets	R-MMU-446652	Interleukin-1 family signaling	-7.21574	-5.04433	16178,16181,16912,16913,17874,18036,19171,19172,19186,19188,20848,22123,24110,69146,434341,621823	Il1r2,Il1rn,Psmb9,Psmb8,Myd88,Nfkbib,Psmb10,Psmb4,Psme1,Psme2,Stat3,Psmd3,Usp18,Gsdmd,Nlrc5,Psme2b	16/115
9_Member	Reactome Gene Sets	R-MMU-9020702	Interleukin-1 signaling	-6.3166	-4.22751	16178,16181,16912,16913,17874,18036,19171,19172,19186,19188,22123,24110,434341,621823	Il1r2,Il1rn,Psmb9,Psmb8,Myd88,Nfkbib,Psmb10,Psmb4,Psme1,Psme2,Psmd3,Usp18,Nlrc5,Psme2b	14/102
9_Member	Reactome Gene Sets	R-MMU-1280218	Adaptive Immune System	-5.86131	-3.84931	12703,14129,15015,15039,15894,16912,16913,18036,18037,19171,19172,19186,19188,20343,21354,21355,21356,21939,22123,22436,53598,53857,56791,60533,66141,66743,67138,67845,68713,74153,74646,80876,81018,140499,170780,209200,246256,328833,621823	Socs1,Fcgr1,H2-Q4,H2-T22,Icam1,Psmb9,Psmb8,Nfkbib,Nfkbie,Psmb10,Psmb4,Psme1,Psme2,Sell,Tap1,Tap2,Tapbp,Cd40,Psmd3,Xdh,Dctn3,Tuba8,Ube2l6,Cd274,Ifitm3,Rnf220,Herc6,Rnf115,Ifitm1,Uba7,Spsb1,Ifitm2,Rnf114,Ube2j2,Cd209e,Dtx3l,Fcgr4,Treml2,Psme2b	39/642
9_Member	Reactome Gene Sets	R-MMU-1236978	Cross-presentation of soluble exogenous antigens (endosomes)	-5.32761	-3.37426	14129,16912,16913,19171,19172,19186,19188,22123,621823	Fcgr1,Psmb9,Psmb8,Psmb10,Psmb4,Psme1,Psme2,Psmd3,Psme2b	9/49
9_Member	Reactome Gene Sets	R-MMU-1169091	Activation of NF-kappaB in B cells	-5.25628	-3.32084	16912,16913,18036,18037,19171,19172,19186,19188,22123,621823	Psmb9,Psmb8,Nfkbib,Nfkbie,Psmb10,Psmb4,Psme1,Psme2,Psmd3,Psme2b	10/63
9_Member	Reactome Gene Sets	R-MMU-5668541	TNFR2 non-canonical NF-kB pathway	-5.06957	-3.14618	11797,16912,16913,19171,19172,19186,19188,21937,21939,21950,22123,621823	Birc2,Psmb9,Psmb8,Psmb10,Psmb4,Psme1,Psme2,Tnfrsf1a,Cd40,Tnfsf9,Psmd3,Psme2b	12/96
9_Member	Reactome Gene Sets	R-MMU-983169	Class I MHC mediated antigen processing & presentation	-4.7958	-2.90215	12703,14129,15015,15039,16912,16913,19171,19172,19186,19188,21354,21355,21356,22123,56791,66743,67138,67845,74153,74646,81018,140499,209200,621823	Socs1,Fcgr1,H2-Q4,H2-T22,Psmb9,Psmb8,Psmb10,Psmb4,Psme1,Psme2,Tap1,Tap2,Tapbp,Psmd3,Ube2l6,Rnf220,Herc6,Rnf115,Uba7,Spsb1,Rnf114,Ube2j2,Dtx3l,Psme2b	24/343
9_Member	Reactome Gene Sets	R-MMU-1168372	Downstream signaling events of B Cell Receptor (BCR)	-4.56743	-2.69705	16912,16913,18036,18037,19171,19172,19186,19188,22123,621823	Psmb9,Psmb8,Nfkbib,Nfkbie,Psmb10,Psmb4,Psme1,Psme2,Psmd3,Psme2b	10/75
9_Member	Reactome Gene Sets	R-MMU-350562	Regulation of ornithine decarboxylase (ODC)	-4.2774	-2.44669	16912,16913,19171,19172,19186,19188,22123,621823	Psmb9,Psmb8,Psmb10,Psmb4,Psme1,Psme2,Psmd3,Psme2b	8/51
9_Member	Reactome Gene Sets	R-MMU-75815	Ubiquitin-dependent degradation of Cyclin D	-4.2774	-2.44669	16912,16913,19171,19172,19186,19188,22123,621823	Psmb9,Psmb8,Psmb10,Psmb4,Psme1,Psme2,Psmd3,Psme2b	8/51
9_Member	Reactome Gene Sets	R-MMU-9762114	GSK3B and BTRC:CUL1-mediated-degradation of NFE2L2	-4.2774	-2.44669	16912,16913,19171,19172,19186,19188,22123,621823	Psmb9,Psmb8,Psmb10,Psmb4,Psme1,Psme2,Psmd3,Psme2b	8/51
9_Member	Reactome Gene Sets	R-MMU-349425	Autodegradation of the E3 ubiquitin ligase COP1	-4.2149	-2.3992	16912,16913,19171,19172,19186,19188,22123,621823	Psmb9,Psmb8,Psmb10,Psmb4,Psme1,Psme2,Psmd3,Psme2b	8/52
9_Member	Reactome Gene Sets	R-MMU-69601	Ubiquitin Mediated Degradation of Phosphorylated Cdc25A	-4.2149	-2.3992	16912,16913,19171,19172,19186,19188,22123,621823	Psmb9,Psmb8,Psmb10,Psmb4,Psme1,Psme2,Psmd3,Psme2b	8/52
9_Member	Reactome Gene Sets	R-MMU-69610	p53-Independent DNA Damage Response	-4.2149	-2.3992	16912,16913,19171,19172,19186,19188,22123,621823	Psmb9,Psmb8,Psmb10,Psmb4,Psme1,Psme2,Psmd3,Psme2b	8/52
9_Member	Reactome Gene Sets	R-MMU-69613	p53-Independent G1/S DNA damage checkpoint	-4.2149	-2.3992	16912,16913,19171,19172,19186,19188,22123,621823	Psmb9,Psmb8,Psmb10,Psmb4,Psme1,Psme2,Psmd3,Psme2b	8/52
9_Member	Reactome Gene Sets	R-MMU-8939902	Regulation of RUNX2 expression and activity	-4.2149	-2.3992	16912,16913,19171,19172,19186,19188,22123,621823	Psmb9,Psmb8,Psmb10,Psmb4,Psme1,Psme2,Psmd3,Psme2b	8/52
9_Member	Reactome Gene Sets	R-MMU-8941858	Regulation of RUNX3 expression and activity	-4.15388	-2.34173	16912,16913,19171,19172,19186,19188,22123,621823	Psmb9,Psmb8,Psmb10,Psmb4,Psme1,Psme2,Psmd3,Psme2b	8/53
9_Member	Reactome Gene Sets	R-MMU-8854050	FBXL7 down-regulates AURKA during mitotic entry and in early mitosis	-4.09429	-2.29193	16912,16913,19171,19172,19186,19188,22123,621823	Psmb9,Psmb8,Psmb10,Psmb4,Psme1,Psme2,Psmd3,Psme2b	8/54
9_Member	Reactome Gene Sets	R-MMU-9759194	Nuclear events mediated by NFE2L2	-4.09429	-2.29193	16912,16913,19171,19172,19186,19188,22123,621823	Psmb9,Psmb8,Psmb10,Psmb4,Psme1,Psme2,Psmd3,Psme2b	8/54
9_Member	Reactome Gene Sets	R-MMU-4641257	Degradation of AXIN	-4.03606	-2.24487	16912,16913,19171,19172,19186,19188,22123,621823	Psmb9,Psmb8,Psmb10,Psmb4,Psme1,Psme2,Psmd3,Psme2b	8/55
9_Member	Reactome Gene Sets	R-MMU-450408	AUF1 (hnRNP D0) binds and destabilizes mRNA	-3.97915	-2.19883	16912,16913,19171,19172,19186,19188,22123,621823	Psmb9,Psmb8,Psmb10,Psmb4,Psme1,Psme2,Psmd3,Psme2b	8/56
9_Member	Reactome Gene Sets	R-MMU-5610780	Degradation of GLI1 by the proteasome	-3.97915	-2.19883	16912,16913,19171,19172,19186,19188,22123,621823	Psmb9,Psmb8,Psmb10,Psmb4,Psme1,Psme2,Psmd3,Psme2b	8/56
9_Member	Reactome Gene Sets	R-MMU-69541	Stabilization of p53	-3.97915	-2.19883	16912,16913,19171,19172,19186,19188,22123,621823	Psmb9,Psmb8,Psmb10,Psmb4,Psme1,Psme2,Psmd3,Psme2b	8/56
9_Member	Reactome Gene Sets	R-MMU-4641258	Degradation of DVL	-3.92351	-2.16416	16912,16913,19171,19172,19186,19188,22123,621823	Psmb9,Psmb8,Psmb10,Psmb4,Psme1,Psme2,Psmd3,Psme2b	8/57
9_Member	Reactome Gene Sets	R-MMU-5607761	Dectin-1 mediated noncanonical NF-kB signaling	-3.92351	-2.16416	16912,16913,19171,19172,19186,19188,22123,621823	Psmb9,Psmb8,Psmb10,Psmb4,Psme1,Psme2,Psmd3,Psme2b	8/57
9_Member	Reactome Gene Sets	R-MMU-5610785	GLI3 is processed to GLI3R by the proteasome	-3.92351	-2.16416	16912,16913,19171,19172,19186,19188,22123,621823	Psmb9,Psmb8,Psmb10,Psmb4,Psme1,Psme2,Psmd3,Psme2b	8/57
9_Member	Reactome Gene Sets	R-MMU-5676590	NIK-->noncanonical NF-kB signaling	-3.92351	-2.16416	16912,16913,19171,19172,19186,19188,22123,621823	Psmb9,Psmb8,Psmb10,Psmb4,Psme1,Psme2,Psmd3,Psme2b	8/57
9_Member	Reactome Gene Sets	R-MMU-5621481	C-type lectin receptors (CLRs)	-3.86903	-2.11404	16912,16913,19171,19172,19186,19188,22123,56619,56620,170780,621823	Psmb9,Psmb8,Psmb10,Psmb4,Psme1,Psme2,Psmd3,Clec4e,Clec4n,Cd209e,Psme2b	11/108
9_Member	Reactome Gene Sets	R-MMU-351202	Metabolism of polyamines	-3.81583	-2.07368	16912,16913,19171,19172,19186,19188,22123,621823	Psmb9,Psmb8,Psmb10,Psmb4,Psme1,Psme2,Psmd3,Psme2b	8/59
9_Member	Reactome Gene Sets	R-MMU-8852276	The role of GTSE1 in G2/M progression after G2 checkpoint	-3.80552	-2.06814	16912,16913,19171,19172,19186,19188,22123,53857,621823	Psmb9,Psmb8,Psmb10,Psmb4,Psme1,Psme2,Psmd3,Tuba8,Psme2b	9/75
9_Member	Reactome Gene Sets	R-MMU-187577	SCF(Skp2)-mediated degradation of p27/p21	-3.7637	-2.03128	16912,16913,19171,19172,19186,19188,22123,621823	Psmb9,Psmb8,Psmb10,Psmb4,Psme1,Psme2,Psmd3,Psme2b	8/60
9_Member	Reactome Gene Sets	R-MMU-4608870	Asymmetric localization of PCP proteins	-3.66269	-1.94645	16912,16913,19171,19172,19186,19188,22123,621823	Psmb9,Psmb8,Psmb10,Psmb4,Psme1,Psme2,Psmd3,Psme2b	8/62
9_Member	Reactome Gene Sets	R-MMU-5358346	Hedgehog ligand biogenesis	-3.61372	-1.91053	16912,16913,19171,19172,19186,19188,22123,621823	Psmb9,Psmb8,Psmb10,Psmb4,Psme1,Psme2,Psmd3,Psme2b	8/63
9_Member	Reactome Gene Sets	R-MMU-8878166	Transcriptional regulation by RUNX2	-3.61372	-1.91053	16912,16913,19171,19172,19186,19188,22123,621823	Psmb9,Psmb8,Psmb10,Psmb4,Psme1,Psme2,Psmd3,Psme2b	8/63
9_Member	Reactome Gene Sets	R-MMU-174084	Autodegradation of Cdh1 by Cdh1:APC/C	-3.56574	-1.86766	16912,16913,19171,19172,19186,19188,22123,621823	Psmb9,Psmb8,Psmb10,Psmb4,Psme1,Psme2,Psmd3,Psme2b	8/64
9_Member	Reactome Gene Sets	R-MMU-69563	p53-Dependent G1 DNA Damage Response	-3.56574	-1.86766	16912,16913,19171,19172,19186,19188,22123,621823	Psmb9,Psmb8,Psmb10,Psmb4,Psme1,Psme2,Psmd3,Psme2b	8/64
9_Member	Reactome Gene Sets	R-MMU-69580	p53-Dependent G1/S DNA damage checkpoint	-3.56574	-1.86766	16912,16913,19171,19172,19186,19188,22123,621823	Psmb9,Psmb8,Psmb10,Psmb4,Psme1,Psme2,Psmd3,Psme2b	8/64
9_Member	Reactome Gene Sets	R-MMU-983705	Signaling by the B Cell Receptor (BCR)	-3.50308	-1.81504	16912,16913,18036,18037,19171,19172,19186,19188,22123,621823	Psmb9,Psmb8,Nfkbib,Nfkbie,Psmb10,Psmb4,Psme1,Psme2,Psmd3,Psme2b	10/100
9_Member	Reactome Gene Sets	R-MMU-1234176	Oxygen-dependent proline hydroxylation of Hypoxia-inducible Factor Alpha	-3.4726	-1.79194	16912,16913,19171,19172,19186,19188,22123,621823	Psmb9,Psmb8,Psmb10,Psmb4,Psme1,Psme2,Psmd3,Psme2b	8/66
9_Member	Reactome Gene Sets	R-MMU-69615	G1/S DNA Damage Checkpoints	-3.4726	-1.79194	16912,16913,19171,19172,19186,19188,22123,621823	Psmb9,Psmb8,Psmb10,Psmb4,Psme1,Psme2,Psmd3,Psme2b	8/66
9_Member	Reactome Gene Sets	R-MMU-8939236	RUNX1 regulates transcription of genes involved in differentiation of HSCs	-3.4726	-1.79194	16912,16913,19171,19172,19186,19188,22123,621823	Psmb9,Psmb8,Psmb10,Psmb4,Psme1,Psme2,Psmd3,Psme2b	8/66
9_Member	Reactome Gene Sets	R-MMU-5658442	Regulation of RAS by GAPs	-3.42737	-1.75993	16912,16913,19171,19172,19186,19188,22123,621823	Psmb9,Psmb8,Psmb10,Psmb4,Psme1,Psme2,Psmd3,Psme2b	8/67
9_Member	Reactome Gene Sets	R-MMU-450531	Regulation of mRNA stability by proteins that bind AU-rich elements	-3.391	-1.73292	16912,16913,19171,19172,19186,19188,22123,227715,621823	Psmb9,Psmb8,Psmb10,Psmb4,Psme1,Psme2,Psmd3,Exosc2,Psme2b	9/85
9_Member	Reactome Gene Sets	R-MMU-174154	APC/C:Cdc20 mediated degradation of Securin	-3.38301	-1.7284	16912,16913,19171,19172,19186,19188,22123,621823	Psmb9,Psmb8,Psmb10,Psmb4,Psme1,Psme2,Psmd3,Psme2b	8/68
9_Member	Reactome Gene Sets	R-MMU-8948751	Regulation of PTEN stability and activity	-3.38301	-1.7284	16912,16913,19171,19172,19186,19188,22123,621823	Psmb9,Psmb8,Psmb10,Psmb4,Psme1,Psme2,Psmd3,Psme2b	8/68
9_Member	Reactome Gene Sets	R-MMU-1234174	Cellular response to hypoxia	-3.29677	-1.6535	16912,16913,19171,19172,19186,19188,22123,621823	Psmb9,Psmb8,Psmb10,Psmb4,Psme1,Psme2,Psmd3,Psme2b	8/70
9_Member	Reactome Gene Sets	R-MMU-68949	Orc1 removal from chromatin	-3.29677	-1.6535	16912,16913,19171,19172,19186,19188,22123,621823	Psmb9,Psmb8,Psmb10,Psmb4,Psme1,Psme2,Psmd3,Psme2b	8/70
9_Member	Reactome Gene Sets	R-MMU-69202	Cyclin E associated events during G1/S transition	-3.29677	-1.6535	16912,16913,19171,19172,19186,19188,22123,621823	Psmb9,Psmb8,Psmb10,Psmb4,Psme1,Psme2,Psmd3,Psme2b	8/70
9_Member	Reactome Gene Sets	R-MMU-69656	Cyclin A:Cdk2-associated events at S phase entry	-3.21367	-1.59009	16912,16913,19171,19172,19186,19188,22123,621823	Psmb9,Psmb8,Psmb10,Psmb4,Psme1,Psme2,Psmd3,Psme2b	8/72
9_Member	Reactome Gene Sets	R-MMU-983168	Antigen processing: Ubiquitination & Proteasome degradation	-3.20978	-1.58727	12703,16912,16913,19171,19172,19186,19188,22123,56791,66743,67138,67845,74153,74646,81018,140499,209200,621823	Socs1,Psmb9,Psmb8,Psmb10,Psmb4,Psme1,Psme2,Psmd3,Ube2l6,Rnf220,Herc6,Rnf115,Uba7,Spsb1,Rnf114,Ube2j2,Dtx3l,Psme2b	18/285
9_Member	Reactome Gene Sets	R-MMU-174184	Cdc20:Phospho-APC/C mediated degradation of Cyclin A	-3.17324	-1.55918	16912,16913,19171,19172,19186,19188,22123,621823	Psmb9,Psmb8,Psmb10,Psmb4,Psme1,Psme2,Psmd3,Psme2b	8/73
9_Member	Reactome Gene Sets	R-MMU-5687128	MAPK6/MAPK4 signaling	-3.17324	-1.55918	16912,16913,19171,19172,19186,19188,22123,621823	Psmb9,Psmb8,Psmb10,Psmb4,Psme1,Psme2,Psmd3,Psme2b	8/73
9_Member	Reactome Gene Sets	R-MMU-69017	CDK-mediated phosphorylation and removal of Cdc6	-3.17324	-1.55918	16912,16913,19171,19172,19186,19188,22123,621823	Psmb9,Psmb8,Psmb10,Psmb4,Psme1,Psme2,Psmd3,Psme2b	8/73
9_Member	Reactome Gene Sets	R-MMU-6807070	PTEN Regulation	-3.14115	-1.53436	16912,16913,18854,19171,19172,19186,19188,22123,54383,621823	Psmb9,Psmb8,Pml,Psmb10,Psmb4,Psme1,Psme2,Psmd3,Phc2,Psme2b	10/111
9_Member	Reactome Gene Sets	R-MMU-174178	APC/C:Cdh1 mediated degradation of Cdc20 and other APC/C:Cdh1 targeted proteins in late mitosis/early G1	-3.13353	-1.52981	16912,16913,19171,19172,19186,19188,22123,621823	Psmb9,Psmb8,Psmb10,Psmb4,Psme1,Psme2,Psmd3,Psme2b	8/74
9_Member	Reactome Gene Sets	R-MMU-179419	APC:Cdc20 mediated degradation of cell cycle proteins prior to satisfation of the cell cycle checkpoint	-3.13353	-1.52981	16912,16913,19171,19172,19186,19188,22123,621823	Psmb9,Psmb8,Psmb10,Psmb4,Psme1,Psme2,Psmd3,Psme2b	8/74
9_Member	Reactome Gene Sets	R-MMU-9755511	KEAP1-NFE2L2 pathway	-3.09451	-1.49588	16912,16913,19171,19172,19186,19188,22123,621823	Psmb9,Psmb8,Psmb10,Psmb4,Psme1,Psme2,Psmd3,Psme2b	8/75
9_Member	Reactome Gene Sets	R-MMU-176409	APC/C:Cdc20 mediated degradation of mitotic proteins	-3.05618	-1.46654	16912,16913,19171,19172,19186,19188,22123,621823	Psmb9,Psmb8,Psmb10,Psmb4,Psme1,Psme2,Psmd3,Psme2b	8/76
9_Member	Reactome Gene Sets	R-MMU-8878159	Transcriptional regulation by RUNX3	-3.05618	-1.46654	16912,16913,19171,19172,19186,19188,22123,621823	Psmb9,Psmb8,Psmb10,Psmb4,Psme1,Psme2,Psmd3,Psme2b	8/76
9_Member	Reactome Gene Sets	R-MMU-176814	Activation of APC/C and APC/C:Cdc20 mediated degradation of mitotic proteins	-3.0185	-1.4367	16912,16913,19171,19172,19186,19188,22123,621823	Psmb9,Psmb8,Psmb10,Psmb4,Psme1,Psme2,Psmd3,Psme2b	8/77
9_Member	Reactome Gene Sets	R-MMU-195253	Degradation of beta-catenin by the destruction complex	-3.0185	-1.4367	16912,16913,19171,19172,19186,19188,22123,621823	Psmb9,Psmb8,Psmb10,Psmb4,Psme1,Psme2,Psmd3,Psme2b	8/77
9_Member	Reactome Gene Sets	R-MMU-2871837	FCERI mediated NF-kB activation	-3.0185	-1.4367	16912,16913,19171,19172,19186,19188,22123,621823	Psmb9,Psmb8,Psmb10,Psmb4,Psme1,Psme2,Psmd3,Psme2b	8/77
9_Member	Reactome Gene Sets	R-MMU-5689603	UCH proteinases	-3.00372	-1.42526	16912,16913,19171,19172,19186,19188,22123,51812,621823	Psmb9,Psmb8,Psmb10,Psmb4,Psme1,Psme2,Psmd3,Mcrs1,Psme2b	9/96
9_Member	Reactome Gene Sets	R-MMU-5689880	Ub-specific processing proteases	-2.96581	-1.39362	11797,16912,16913,19171,19172,19186,19188,22123,24110,30940,71586,230073,621823	Birc2,Psmb9,Psmb8,Psmb10,Psmb4,Psme1,Psme2,Psmd3,Usp18,Usp25,Ifih1,Rigi,Psme2b	13/181
9_Member	Reactome Gene Sets	R-MMU-5632684	Hedgehog 'on' state	-2.87404	-1.31218	16912,16913,19171,19172,19186,19188,22123,621823	Psmb9,Psmb8,Psmb10,Psmb4,Psme1,Psme2,Psmd3,Psme2b	8/81
9_Member	Reactome Gene Sets	R-MMU-68867	Assembly of the pre-replicative complex	-2.83941	-1.28854	16912,16913,19171,19172,19186,19188,22123,621823	Psmb9,Psmb8,Psmb10,Psmb4,Psme1,Psme2,Psmd3,Psme2b	8/82
9_Member	Reactome Gene Sets	R-MMU-202424	Downstream TCR signaling	-2.73882	-1.19956	16912,16913,19171,19172,19186,19188,22123,621823	Psmb9,Psmb8,Psmb10,Psmb4,Psme1,Psme2,Psmd3,Psme2b	8/85
9_Member	Reactome Gene Sets	R-MMU-174143	APC/C-mediated degradation of cell cycle proteins	-2.67438	-1.14814	16912,16913,19171,19172,19186,19188,22123,621823	Psmb9,Psmb8,Psmb10,Psmb4,Psme1,Psme2,Psmd3,Psme2b	8/87
9_Member	Reactome Gene Sets	R-MMU-4086400	PCP/CE pathway	-2.67438	-1.14814	16912,16913,19171,19172,19186,19188,22123,621823	Psmb9,Psmb8,Psmb10,Psmb4,Psme1,Psme2,Psmd3,Psme2b	8/87
9_Member	Reactome Gene Sets	R-MMU-453276	Regulation of mitotic cell cycle	-2.67438	-1.14814	16912,16913,19171,19172,19186,19188,22123,621823	Psmb9,Psmb8,Psmb10,Psmb4,Psme1,Psme2,Psmd3,Psme2b	8/87
9_Member	Reactome Gene Sets	R-MMU-5688426	Deubiquitination	-2.62078	-1.10087	11797,16912,16913,19171,19172,19186,19188,22123,24110,30940,51812,71586,107607,230073,621823	Birc2,Psmb9,Psmb8,Psmb10,Psmb4,Psme1,Psme2,Psmd3,Usp18,Usp25,Mcrs1,Ifih1,Nod1,Rigi,Psme2b	15/246
9_Member	Reactome Gene Sets	R-MMU-5607764	CLEC7A (Dectin-1) signaling	-2.58142	-1.07277	16912,16913,19171,19172,19186,19188,22123,621823	Psmb9,Psmb8,Psmb10,Psmb4,Psme1,Psme2,Psmd3,Psme2b	8/90
9_Member	Reactome Gene Sets	R-MMU-69052	Switching of origins to a post-replicative state	-2.55137	-1.05005	16912,16913,19171,19172,19186,19188,22123,621823	Psmb9,Psmb8,Psmb10,Psmb4,Psme1,Psme2,Psmd3,Psme2b	8/91
9_Member	Reactome Gene Sets	R-MMU-9711123	Cellular response to chemical stress	-2.5311	-1.03618	16912,16913,19171,19172,19186,19188,20656,22123,22166,229003,621823	Psmb9,Psmb8,Psmb10,Psmb4,Psme1,Psme2,Sod2,Psmd3,Txn1,Helz2,Psme2b	11/156
9_Member	Reactome Gene Sets	R-MMU-69002	DNA Replication Pre-Initiation	-2.3802	-0.914504	16912,16913,19171,19172,19186,19188,22123,621823	Psmb9,Psmb8,Psmb10,Psmb4,Psme1,Psme2,Psmd3,Psme2b	8/97
9_Member	Reactome Gene Sets	R-MMU-382556	ABC-family proteins mediated transport	-2.32639	-0.877473	16912,16913,19171,19172,19186,19188,22123,621823	Psmb9,Psmb8,Psmb10,Psmb4,Psme1,Psme2,Psmd3,Psme2b	8/99
9_Member	Reactome Gene Sets	R-MMU-202403	TCR signaling	-2.24849	-0.817104	16912,16913,19171,19172,19186,19188,22123,621823	Psmb9,Psmb8,Psmb10,Psmb4,Psme1,Psme2,Psmd3,Psme2b	8/102
9_Member	Reactome Gene Sets	R-MMU-3858494	Beta-catenin independent WNT signaling	-2.24511	-0.814408	14701,16912,16913,19171,19172,19186,19188,22123,621823	Gng12,Psmb9,Psmb8,Psmb10,Psmb4,Psme1,Psme2,Psmd3,Psme2b	9/124
9_Member	Reactome Gene Sets	R-MMU-8951664	Neddylation	-2.23052	-0.802557	12700,16912,16913,19171,19172,19186,19188,22123,74251,74646,216233,223499,621823	Cish,Psmb9,Psmb8,Psmb10,Psmb4,Psme1,Psme2,Psmd3,Ankrd9,Spsb1,Socs2,Dcaf13,Psme2b	13/220
9_Member	Reactome Gene Sets	R-MMU-69206	G1/S Transition	-2.22325	-0.800026	16912,16913,19171,19172,19186,19188,22123,621823	Psmb9,Psmb8,Psmb10,Psmb4,Psme1,Psme2,Psmd3,Psme2b	8/103
9_Member	Reactome Gene Sets	R-MMU-5610787	Hedgehog 'off' state	-2.14956	-0.739626	16912,16913,19171,19172,19186,19188,22123,621823	Psmb9,Psmb8,Psmb10,Psmb4,Psme1,Psme2,Psmd3,Psme2b	8/106
10_Summary	GO Biological Processes	GO:0046597	negative regulation of viral entry into host cell	-12.0276	-9.47678	17069,19288,20128,66141,68713,76681,80876,209387,213002,217069,244183,319236,434219,20821,94094,20311,14251,15894,17874,18148,19106,20698,20848,21939,24088,107607,142980,170720,20684,56489,64010,66743,72512,230073,18854,15944,16145,18036,54396,55932,56620,67547,78781,229900,380924,12051,15162,16365,71890,434341,671535,12475,327957,12122,26395,54483,20539,59027,60440,75608,381038,67845,672511,1179…	Ly6e,Ptx3,Trim30a,Ifitm3,Ifitm1,Trim12a,Ifitm2,Trim30d,Ifitm6,Trim25,Trim30b,Trim12c,Trim30c,Trim21,Trim34a,Cxcl5,Flot1,Icam1,Myd88,Npm1,Eif2ak2,Sphk1,Stat3,Cd40,Tlr2,Nod1,Tlr3,Card14,Sp100,Ikbke,Sav1,Rnf220,Sting1,Rigi,Pml,Irgm1,Igtp,Nfkbib,Irgm2,Gbp3,Clec4n,Slc39a8,Zc3hav1,Gbp7,Olfm4,Bcl3,Hck,Acod1,Mad2l2,Nlrc5,Parp10,Cd14,Scimp,Bid,Map2k1,Mefv,Slc7a5,Nampt,Iigp1,Chmp4b,Parl,Rnf115,Rnf213,Apex1…	76/-
10_Member	GO Biological Processes	GO:0046597	negative regulation of viral entry into host cell	-12.0276	-9.47678	17069,19288,20128,66141,68713,76681,80876,209387,213002,217069,244183,319236,434219	Ly6e,Ptx3,Trim30a,Ifitm3,Ifitm1,Trim12a,Ifitm2,Trim30d,Ifitm6,Trim25,Trim30b,Trim12c,Trim30c	13/33
10_Member	GO Biological Processes	GO:0046596	regulation of viral entry into host cell	-11.3589	-8.86712	17069,19288,20128,20821,66141,68713,76681,80876,94094,209387,213002,217069,244183,319236,434219	Ly6e,Ptx3,Trim30a,Trim21,Ifitm3,Ifitm1,Trim12a,Ifitm2,Trim34a,Trim30d,Ifitm6,Trim25,Trim30b,Trim12c,Trim30c	15/53
10_Member	GO Biological Processes	GO:1903901	negative regulation of viral life cycle	-11.1049	-8.63625	17069,19288,20128,66141,68713,76681,80876,209387,213002,217069,244183,319236,434219	Ly6e,Ptx3,Trim30a,Ifitm3,Ifitm1,Trim12a,Ifitm2,Trim30d,Ifitm6,Trim25,Trim30b,Trim12c,Trim30c	13/38
10_Member	GO Biological Processes	GO:0052372	modulation by symbiont of entry into host	-10.7341	-8.28736	17069,19288,20128,20821,66141,68713,76681,80876,94094,209387,213002,217069,244183,319236,434219	Ly6e,Ptx3,Trim30a,Trim21,Ifitm3,Ifitm1,Trim12a,Ifitm2,Trim34a,Trim30d,Ifitm6,Trim25,Trim30b,Trim12c,Trim30c	15/58
10_Member	GO Biological Processes	GO:0043903	regulation of biological process involved in symbiotic interaction	-10.7266	-8.28691	17069,19288,20128,20311,20821,66141,68713,76681,80876,94094,209387,213002,217069,244183,319236,434219	Ly6e,Ptx3,Trim30a,Cxcl5,Trim21,Ifitm3,Ifitm1,Trim12a,Ifitm2,Trim34a,Trim30d,Ifitm6,Trim25,Trim30b,Trim12c,Trim30c	16/68
10_Member	GO Biological Processes	GO:0051092	positive regulation of NF-kappaB transcription factor activity	-9.00734	-6.71475	14251,15894,17874,18148,19106,20128,20698,20821,20848,21939,24088,76681,94094,107607,142980,170720,209387,217069,244183,319236,434219	Flot1,Icam1,Myd88,Npm1,Eif2ak2,Trim30a,Sphk1,Trim21,Stat3,Cd40,Tlr2,Trim12a,Trim34a,Nod1,Tlr3,Card14,Trim30d,Trim25,Trim30b,Trim12c,Trim30c	21/156
10_Member	GO Biological Processes	GO:0051091	positive regulation of DNA-binding transcription factor activity	-8.48499	-6.22136	14251,15894,17874,18148,19106,20128,20684,20698,20821,20848,21939,24088,56489,64010,66743,72512,76681,94094,107607,142980,170720,209387,217069,230073,244183,319236,434219	Flot1,Icam1,Myd88,Npm1,Eif2ak2,Trim30a,Sp100,Sphk1,Trim21,Stat3,Cd40,Tlr2,Ikbke,Sav1,Rnf220,Sting1,Trim12a,Trim34a,Nod1,Tlr3,Card14,Trim30d,Trim25,Rigi,Trim30b,Trim12c,Trim30c	27/269
10_Member	GO Biological Processes	GO:0044790	suppression of viral release by host	-8.46213	-6.20775	18854,20128,20821,76681,209387,217069,244183,319236,434219	Pml,Trim30a,Trim21,Trim12a,Trim30d,Trim25,Trim30b,Trim12c,Trim30c	9/23
10_Member	GO Biological Processes	GO:0043122	regulation of canonical NF-kappaB signal transduction	-7.76183	-5.54676	15944,16145,17874,18036,20128,20821,21939,54396,55932,56620,67547,76681,78781,94094,107607,142980,209387,217069,229900,244183,319236,380924,434219	Irgm1,Igtp,Myd88,Nfkbib,Trim30a,Trim21,Cd40,Irgm2,Gbp3,Clec4n,Slc39a8,Trim12a,Zc3hav1,Trim34a,Nod1,Tlr3,Trim30d,Trim25,Gbp7,Trim30b,Trim12c,Olfm4,Trim30c	23/217
10_Member	GO Biological Processes	GO:0051090	regulation of DNA-binding transcription factor activity	-7.67576	-5.47708	12051,14251,15162,15894,16365,17874,18036,18148,19106,20128,20684,20698,20821,20848,21939,24088,56489,64010,66743,71890,72512,76681,94094,107607,142980,170720,209387,217069,230073,244183,319236,434219,434341,671535	Bcl3,Flot1,Hck,Icam1,Acod1,Myd88,Nfkbib,Npm1,Eif2ak2,Trim30a,Sp100,Sphk1,Trim21,Stat3,Cd40,Tlr2,Ikbke,Sav1,Rnf220,Mad2l2,Sting1,Trim12a,Trim34a,Nod1,Tlr3,Card14,Trim30d,Trim25,Rigi,Trim30b,Trim12c,Trim30c,Nlrc5,Parp10	34/436
10_Member	GO Biological Processes	GO:0031664	regulation of lipopolysaccharide-mediated signaling pathway	-7.29063	-5.11161	12475,16365,20128,76681,209387,244183,319236,327957,434219	Cd14,Acod1,Trim30a,Trim12a,Trim30d,Trim30b,Trim12c,Scimp,Trim30c	9/30
10_Member	GO Biological Processes	GO:0010508	positive regulation of autophagy	-5.91326	-3.89334	12122,15944,16145,20128,20821,24088,26395,54396,54483,72512,76681,94094,107607,209387,244183,319236,434219	Bid,Irgm1,Igtp,Trim30a,Trim21,Tlr2,Map2k1,Irgm2,Mefv,Sting1,Trim12a,Trim34a,Nod1,Trim30d,Trim30b,Trim12c,Trim30c	17/160
10_Member	GO Biological Processes	GO:0010506	regulation of autophagy	-5.26199	-3.32214	12122,15944,16145,20128,20539,20821,20848,24088,26395,54396,54483,59027,60440,72512,75608,76681,94094,107607,209387,244183,319236,381038,434219	Bid,Irgm1,Igtp,Trim30a,Slc7a5,Trim21,Stat3,Tlr2,Map2k1,Irgm2,Mefv,Nampt,Iigp1,Sting1,Chmp4b,Trim12a,Trim34a,Nod1,Trim30d,Trim30b,Trim12c,Parl,Trim30c	23/300
10_Member	GO Biological Processes	GO:0043123	positive regulation of canonical NF-kappaB signal transduction	-5.03748	-3.12135	17874,20128,20821,21939,56620,76681,78781,94094,107607,142980,209387,217069,244183,319236,434219	Myd88,Trim30a,Trim21,Cd40,Clec4n,Trim12a,Zc3hav1,Trim34a,Nod1,Tlr3,Trim30d,Trim25,Trim30b,Trim12c,Trim30c	15/148
10_Member	GO Biological Processes	GO:0070534	protein K63-linked ubiquitination	-4.83217	-2.93652	20128,20821,67845,76681,209387,244183,319236,434219,672511	Trim30a,Trim21,Rnf115,Trim12a,Trim30d,Trim30b,Trim12c,Trim30c,Rnf213	9/56
10_Member	GO Biological Processes	GO:0031329	regulation of cellular catabolic process	-4.72584	-2.84203	11792,12122,12311,15944,16009,16145,17874,18148,20128,20539,20556,20821,20848,21857,24088,26395,54396,54483,56489,59027,60440,71701,72512,75608,76681,78781,94094,107607,209200,209387,227715,244183,319236,381038,434219	Apex1,Bid,Calcr,Irgm1,Igfbp3,Igtp,Myd88,Npm1,Trim30a,Slc7a5,Slfn2,Trim21,Stat3,Timp1,Tlr2,Map2k1,Irgm2,Mefv,Ikbke,Nampt,Iigp1,Pnpt1,Sting1,Chmp4b,Trim12a,Zc3hav1,Trim34a,Nod1,Dtx3l,Trim30d,Exosc2,Trim30b,Trim12c,Parl,Trim30c	35/614
10_Member	GO Biological Processes	GO:0031331	positive regulation of cellular catabolic process	-3.96327	-2.19206	12122,15944,16009,16145,20128,20821,24088,26395,54396,54483,71701,72512,76681,78781,94094,107607,209200,209387,227715,244183,319236,434219	Bid,Irgm1,Igfbp3,Igtp,Trim30a,Trim21,Tlr2,Map2k1,Irgm2,Mefv,Pnpt1,Sting1,Trim12a,Zc3hav1,Trim34a,Nod1,Dtx3l,Trim30d,Exosc2,Trim30b,Trim12c,Trim30c	22/339
10_Member	GO Biological Processes	GO:0006914	autophagy	-3.40692	-1.74652	11750,15114,15944,16145,20128,20201,20202,24088,54396,66270,72512,75608,76681,107607,209387,244183,319236,434219,672511	Anxa7,Hap1,Irgm1,Igtp,Trim30a,S100a8,S100a9,Tlr2,Irgm2,Retreg1,Sting1,Chmp4b,Trim12a,Nod1,Trim30d,Trim30b,Trim12c,Trim30c,Rnf213	19/298
10_Member	GO Biological Processes	GO:0061919	process utilizing autophagic mechanism	-3.40692	-1.74652	11750,15114,15944,16145,20128,20201,20202,24088,54396,66270,72512,75608,76681,107607,209387,244183,319236,434219,672511	Anxa7,Hap1,Irgm1,Igtp,Trim30a,S100a8,S100a9,Tlr2,Irgm2,Retreg1,Sting1,Chmp4b,Trim12a,Nod1,Trim30d,Trim30b,Trim12c,Trim30c,Rnf213	19/298
11_Summary	Reactome Gene Sets	R-MMU-6798695	Neutrophil degranulation	-10.8792	-8.42529	11717,12182,12475,12654,12765,14190,14191,14289,14293,15015,15039,15439,15951,16423,16819,18813,18950,19288,20201,20202,20343,20568,22123,24088,56620,57349,68891,69146,69189,72512,80910,108078,224794,226695,231507,240047,245126,246256,330122,381308,628900,667034,751864,100040462	Ampd3,Bst1,Cd14,Chi3l1,Cxcr2,Fgl2,Fgr,Fpr2,Fpr1,H2-Q4,H2-T22,Hp,Ifi204,Cd47,Lcn2,Pa2g4,Pnp,Ptx3,S100a8,S100a9,Sell,Slpi,Psmd3,Tlr2,Clec4n,Ppbp,Cd177,Gsdmd,Mcemp1,Sting1,Gpr84,Olr1,Enpp4,Ifi205,Plac8,Mmp25,Tarm1,Fcgr4,Cxcl3,Ifi211,Serpina3i,Pnp2,Sirpd,Mndal	44/-
11_Member	Reactome Gene Sets	R-MMU-6798695	Neutrophil degranulation	-10.8792	-8.42529	11717,12182,12475,12654,12765,14190,14191,14289,14293,15015,15039,15439,15951,16423,16819,18813,18950,19288,20201,20202,20343,20568,22123,24088,56620,57349,68891,69146,69189,72512,80910,108078,224794,226695,231507,240047,245126,246256,330122,381308,628900,667034,751864,100040462	Ampd3,Bst1,Cd14,Chi3l1,Cxcr2,Fgl2,Fgr,Fpr2,Fpr1,H2-Q4,H2-T22,Hp,Ifi204,Cd47,Lcn2,Pa2g4,Pnp,Ptx3,S100a8,S100a9,Sell,Slpi,Psmd3,Tlr2,Clec4n,Ppbp,Cd177,Gsdmd,Mcemp1,Sting1,Gpr84,Olr1,Enpp4,Ifi205,Plac8,Mmp25,Tarm1,Fcgr4,Cxcl3,Ifi211,Serpina3i,Pnp2,Sirpd,Mndal	44/522
12_Summary	GO Biological Processes	GO:0062207	regulation of pattern recognition receptor signaling pathway	-10.6857	-8.25292	12363,12475,14251,14469,15944,16145,16365,17874,19106,20128,54123,54396,54483,58185,70110,78781,80861,100340,229898,231655,234311,246746	Casp4,Cd14,Flot1,Gbp2,Irgm1,Igtp,Acod1,Myd88,Eif2ak2,Trim30a,Irf7,Irgm2,Mefv,Rsad2,Ifi35,Zc3hav1,Dhx58,Smpdl3b,Gbp5,Oasl1,Ddx60,Cd300lf	22/-
12_Member	GO Biological Processes	GO:0062207	regulation of pattern recognition receptor signaling pathway	-10.6857	-8.25292	12363,12475,14251,14469,15944,16145,16365,17874,19106,20128,54123,54396,54483,58185,70110,78781,80861,100340,229898,231655,234311,246746	Casp4,Cd14,Flot1,Gbp2,Irgm1,Igtp,Acod1,Myd88,Eif2ak2,Trim30a,Irf7,Irgm2,Mefv,Rsad2,Ifi35,Zc3hav1,Dhx58,Smpdl3b,Gbp5,Oasl1,Ddx60,Cd300lf	22/141
12_Member	GO Biological Processes	GO:0039531	regulation of viral-induced cytoplasmic pattern recognition receptor signaling pathway	-8.64929	-6.37622	12363,14251,14469,15944,16145,17874,19106,20128,54396,54483,58185,78781,80861,229898,231655,234311	Casp4,Flot1,Gbp2,Irgm1,Igtp,Myd88,Eif2ak2,Trim30a,Irgm2,Mefv,Rsad2,Zc3hav1,Dhx58,Gbp5,Oasl1,Ddx60	16/92
12_Member	GO Biological Processes	GO:0062208	positive regulation of pattern recognition receptor signaling pathway	-6.63906	-4.51076	12363,12475,14251,14469,17874,58185,70110,78781,80861,229898,231655,234311	Casp4,Cd14,Flot1,Gbp2,Myd88,Rsad2,Ifi35,Zc3hav1,Dhx58,Gbp5,Oasl1,Ddx60	12/69
12_Member	GO Biological Processes	GO:1900246	positive regulation of RIG-I signaling pathway	-4.05005	-2.2557	78781,80861,231655,234311	Zc3hav1,Dhx58,Oasl1,Ddx60	4/10
12_Member	GO Biological Processes	GO:0039535	regulation of RIG-I signaling pathway	-2.95962	-1.39215	78781,80861,231655,234311	Zc3hav1,Dhx58,Oasl1,Ddx60	4/18
13_Summary	GO Biological Processes	GO:0060760	positive regulation of response to cytokine stimulus	-9.96491	-7.60204	12363,15944,16145,24088,54123,54396,56489,58203,71586,72512,80285,230073,246746,434341,547253,11797,12475,18036,20201,20202,24110,69146,107607,17874	Casp4,Irgm1,Igtp,Tlr2,Irf7,Irgm2,Ikbke,Zbp1,Ifih1,Sting1,Parp9,Rigi,Cd300lf,Nlrc5,Parp14,Birc2,Cd14,Nfkbib,S100a8,S100a9,Usp18,Gsdmd,Nod1,Myd88	24/-
13_Member	GO Biological Processes	GO:0060760	positive regulation of response to cytokine stimulus	-9.96491	-7.60204	12363,15944,16145,24088,54123,54396,56489,58203,71586,72512,80285,230073,246746,434341,547253	Casp4,Irgm1,Igtp,Tlr2,Irf7,Irgm2,Ikbke,Zbp1,Ifih1,Sting1,Parp9,Rigi,Cd300lf,Nlrc5,Parp14	15/65
13_Member	GO Biological Processes	GO:0001961	positive regulation of cytokine-mediated signaling pathway	-7.43096	-5.24807	12363,15944,16145,54123,54396,56489,58203,72512,80285,246746,434341,547253	Casp4,Irgm1,Igtp,Irf7,Irgm2,Ikbke,Zbp1,Sting1,Parp9,Cd300lf,Nlrc5,Parp14	12/59
13_Member	GO Biological Processes	GO:0060340	positive regulation of type I interferon-mediated signaling pathway	-3.74236	-2.01676	54123,56489,58203,72512,434341	Irf7,Ikbke,Zbp1,Sting1,Nlrc5	5/21
13_Member	Reactome Gene Sets	R-MMU-168898	Toll-like Receptor Cascades	-3.48652	-1.80096	11797,12475,18036,20201,20202,24088,24110,54123,56489,69146,107607,434341	Birc2,Cd14,Nfkbib,S100a8,S100a9,Tlr2,Usp18,Irf7,Ikbke,Gsdmd,Nod1,Nlrc5	12/139
13_Member	Reactome Gene Sets	R-MMU-166166	MyD88-independent TLR4 cascade	-2.43558	-0.961631	11797,12475,18036,24110,54123,56489,107607,434341	Birc2,Cd14,Nfkbib,Usp18,Irf7,Ikbke,Nod1,Nlrc5	8/95
13_Member	Reactome Gene Sets	R-MMU-937061	TRIF(TICAM1)-mediated TLR4 signaling	-2.43558	-0.961631	11797,12475,18036,24110,54123,56489,107607,434341	Birc2,Cd14,Nfkbib,Usp18,Irf7,Ikbke,Nod1,Nlrc5	8/95
13_Member	Reactome Gene Sets	R-MMU-1834949	Cytosolic sensors of pathogen-associated DNA	-2.11609	-0.711996	17874,18036,54123,72512	Myd88,Nfkbib,Irf7,Sting1	4/30
13_Member	Reactome Gene Sets	R-MMU-166016	Toll Like Receptor 4 (TLR4) Cascade	-2.03322	-0.64435	11797,12475,18036,24110,54123,56489,107607,434341	Birc2,Cd14,Nfkbib,Usp18,Irf7,Ikbke,Nod1,Nlrc5	8/111
13_Member	Reactome Gene Sets	R-MMU-936964	Activation of IRF3, IRF7 mediated by TBK1, IKBKE	-2.02417	-0.637779	12475,54123,56489	Cd14,Irf7,Ikbke	3/17
13_Member	Reactome Gene Sets	R-MMU-168928	DDX58/IFIH1-mediated induction of interferon-alpha/beta	-2.01607	-0.633997	18036,54123,56489,230073	Nfkbib,Irf7,Ikbke,Rigi	4/32
14_Summary	GO Biological Processes	GO:0007159	leukocyte cell-cell adhesion	-9.96491	-7.60204	12772,15894,16423,17123,20201,20202,20304,20343,20344,67547,68891,76905,108078,170780,170786,58218,12550,12560,14726,16859,17075,18526,20863,21828,71740,94332,268885,433016,20971,64435,751864	Ccr2,Icam1,Cd47,Madcam1,S100a8,S100a9,Ccl5,Sell,Selp,Slc39a8,Cd177,Lrg1,Olr1,Cd209e,Cd209a,Trem3,Cdh1,Cdh3,Pdpn,Lgals9,Epcam,Pcdh10,Stfa3,Thbs4,Nectin4,Cadm3,Stfa2l1,Cstdc4,Sdc4,Fcamr,Sirpd	31/-
14_Member	GO Biological Processes	GO:0007159	leukocyte cell-cell adhesion	-9.96491	-7.60204	12772,15894,16423,17123,20201,20202,20304,20343,20344,67547,68891,76905,108078,170780,170786	Ccr2,Icam1,Cd47,Madcam1,S100a8,S100a9,Ccl5,Sell,Selp,Slc39a8,Cd177,Lrg1,Olr1,Cd209e,Cd209a	15/65
14_Member	GO Biological Processes	GO:0045123	cellular extravasation	-4.7624	-2.87272	12772,15894,17123,20304,20343,20344,58218,68891	Ccr2,Icam1,Madcam1,Ccl5,Sell,Selp,Trem3,Cd177	8/44
14_Member	GO Biological Processes	GO:0061756	leukocyte adhesion to vascular endothelial cell	-4.41825	-2.56852	12772,17123,20343,20344,67547,76905	Ccr2,Madcam1,Sell,Selp,Slc39a8,Lrg1	6/25
14_Member	GO Biological Processes	GO:0098609	cell-cell adhesion	-3.99975	-2.21013	12550,12560,12772,14726,15894,16423,16859,17075,17123,18526,20201,20202,20304,20343,20344,20863,21828,67547,68891,71740,76905,94332,108078,170780,170786,268885,433016	Cdh1,Cdh3,Ccr2,Pdpn,Icam1,Cd47,Lgals9,Epcam,Madcam1,Pcdh10,S100a8,S100a9,Ccl5,Sell,Selp,Stfa3,Thbs4,Slc39a8,Cd177,Nectin4,Lrg1,Cadm3,Olr1,Cd209e,Cd209a,Stfa2l1,Cstdc4	27/459
14_Member	Reactome Gene Sets	R-MMU-202733	Cell surface interactions at the vascular wall	-3.24277	-1.61055	16423,17075,20343,20344,20971,64435,68891,108078,751864	Cd47,Epcam,Sell,Selp,Sdc4,Fcamr,Cd177,Olr1,Sirpd	9/89
15_Summary	GO Biological Processes	GO:0002237	response to molecule of bacterial origin	-9.71356	-7.37908	11535,12363,12475,14469,15944,15945,16145,16365,16859,17329,17874,18036,18828,19106,20201,20202,20311,20496,20568,21355,22038,22169,24088,54396,55932,55985,57349,60533,100702,109815,215257,216161,229898,246256,330122,626578,14190,14939,20299,20307,21333,58218,229900,14129,74732,12122,327957,13123,13163,21676,22227	Adm,Casp4,Cd14,Gbp2,Irgm1,Cxcl10,Igtp,Acod1,Lgals9,Cxcl9,Myd88,Nfkbib,Plscr2,Eif2ak2,S100a8,S100a9,Cxcl5,Slc12a2,Slpi,Tap2,Plscr1,Cmpk2,Tlr2,Irgm2,Gbp3,Cxcl13,Ppbp,Cd274,Gbp6,Selenos,Il36g,Sbno2,Gbp5,Fcgr4,Cxcl3,Gbp10,Fgl2,Gzmb,Ccl22,Ccl8,Tac1,Trem3,Gbp7,Fcgr1,Stx11,Bid,Scimp,Cyp7b1,Daxx,Tead1,Ucp1	51/-
15_Member	GO Biological Processes	GO:0002237	response to molecule of bacterial origin	-9.71356	-7.37908	11535,12363,12475,14469,15944,15945,16145,16365,16859,17329,17874,18036,18828,19106,20201,20202,20311,20496,20568,21355,22038,22169,24088,54396,55932,55985,57349,60533,100702,109815,215257,216161,229898,246256,330122,626578	Adm,Casp4,Cd14,Gbp2,Irgm1,Cxcl10,Igtp,Acod1,Lgals9,Cxcl9,Myd88,Nfkbib,Plscr2,Eif2ak2,S100a8,S100a9,Cxcl5,Slc12a2,Slpi,Tap2,Plscr1,Cmpk2,Tlr2,Irgm2,Gbp3,Cxcl13,Ppbp,Cd274,Gbp6,Selenos,Il36g,Sbno2,Gbp5,Fcgr4,Cxcl3,Gbp10	36/402
15_Member	GO Biological Processes	GO:0032496	response to lipopolysaccharide	-9.13465	-6.81636	11535,12363,12475,14469,15944,15945,16145,16365,16859,17329,17874,18036,18828,19106,20201,20202,20311,20496,20568,22038,22169,54396,55932,55985,57349,60533,100702,109815,215257,216161,229898,246256,330122,626578	Adm,Casp4,Cd14,Gbp2,Irgm1,Cxcl10,Igtp,Acod1,Lgals9,Cxcl9,Myd88,Nfkbib,Plscr2,Eif2ak2,S100a8,S100a9,Cxcl5,Slc12a2,Slpi,Plscr1,Cmpk2,Irgm2,Gbp3,Cxcl13,Ppbp,Cd274,Gbp6,Selenos,Il36g,Sbno2,Gbp5,Fcgr4,Cxcl3,Gbp10	34/382
15_Member	GO Biological Processes	GO:0031640	killing of cells of another organism	-9.06186	-6.76186	14190,14469,14939,15945,16145,17329,17874,20299,20307,21333,54396,55932,55985,57349,58218,229898,229900	Fgl2,Gbp2,Gzmb,Cxcl10,Igtp,Cxcl9,Myd88,Ccl22,Ccl8,Tac1,Irgm2,Gbp3,Cxcl13,Ppbp,Trem3,Gbp5,Gbp7	17/99
15_Member	GO Biological Processes	GO:0141061	disruption of cell in another organism	-9.06186	-6.76186	14190,14469,14939,15945,16145,17329,17874,20299,20307,21333,54396,55932,55985,57349,58218,229898,229900	Fgl2,Gbp2,Gzmb,Cxcl10,Igtp,Cxcl9,Myd88,Ccl22,Ccl8,Tac1,Irgm2,Gbp3,Cxcl13,Ppbp,Trem3,Gbp5,Gbp7	17/99
15_Member	GO Biological Processes	GO:0001906	cell killing	-9.05947	-6.76186	14129,14190,14469,14939,15945,16145,17329,17874,20299,20307,21333,21355,54396,55932,55985,57349,58218,74732,229898,229900,246256	Fcgr1,Fgl2,Gbp2,Gzmb,Cxcl10,Igtp,Cxcl9,Myd88,Ccl22,Ccl8,Tac1,Tap2,Irgm2,Gbp3,Cxcl13,Ppbp,Trem3,Stx11,Gbp5,Gbp7,Fcgr4	21/155
15_Member	GO Biological Processes	GO:0071216	cellular response to biotic stimulus	-8.40207	-6.15223	12122,12475,14469,15944,15945,16145,16365,17329,17874,18036,18828,20311,20496,22038,22169,24088,54396,55932,55985,57349,60533,100702,109815,215257,216161,229898,246256,327957,330122,626578	Bid,Cd14,Gbp2,Irgm1,Cxcl10,Igtp,Acod1,Cxcl9,Myd88,Nfkbib,Plscr2,Cxcl5,Slc12a2,Plscr1,Cmpk2,Tlr2,Irgm2,Gbp3,Cxcl13,Ppbp,Cd274,Gbp6,Selenos,Il36g,Sbno2,Gbp5,Fcgr4,Scimp,Cxcl3,Gbp10	30/328
15_Member	GO Biological Processes	GO:0071219	cellular response to molecule of bacterial origin	-8.04196	-5.80549	12475,14469,15944,15945,16145,16365,17329,17874,18036,18828,20311,20496,22038,22169,24088,54396,55932,55985,57349,60533,100702,109815,215257,216161,229898,246256,330122,626578	Cd14,Gbp2,Irgm1,Cxcl10,Igtp,Acod1,Cxcl9,Myd88,Nfkbib,Plscr2,Cxcl5,Slc12a2,Plscr1,Cmpk2,Tlr2,Irgm2,Gbp3,Cxcl13,Ppbp,Cd274,Gbp6,Selenos,Il36g,Sbno2,Gbp5,Fcgr4,Cxcl3,Gbp10	28/301
15_Member	GO Biological Processes	GO:0071222	cellular response to lipopolysaccharide	-7.75251	-5.54159	12475,14469,15944,15945,16145,16365,17329,17874,18036,18828,20311,20496,22038,22169,54396,55932,55985,57349,60533,100702,109815,215257,216161,229898,246256,330122,626578	Cd14,Gbp2,Irgm1,Cxcl10,Igtp,Acod1,Cxcl9,Myd88,Nfkbib,Plscr2,Cxcl5,Slc12a2,Plscr1,Cmpk2,Irgm2,Gbp3,Cxcl13,Ppbp,Cd274,Gbp6,Selenos,Il36g,Sbno2,Gbp5,Fcgr4,Cxcl3,Gbp10	27/291
15_Member	GO Biological Processes	GO:0141060	disruption of anatomical structure in another organism	-6.52262	-4.41762	14190,14469,14939,15945,16145,17329,17874,20299,20307,21333,54396,55932,55985,57349,58218,229898,229900	Fgl2,Gbp2,Gzmb,Cxcl10,Igtp,Cxcl9,Myd88,Ccl22,Ccl8,Tac1,Irgm2,Gbp3,Cxcl13,Ppbp,Trem3,Gbp5,Gbp7	17/145
15_Member	GO Biological Processes	GO:0071396	cellular response to lipid	-3.45392	-1.78052	12475,13123,13163,14469,15944,15945,16145,16365,17329,17874,18036,18828,20311,20496,21676,22038,22169,22227,54396,55932,55985,57349,60533,100702,109815,215257,216161,229898,246256,330122,626578	Cd14,Cyp7b1,Daxx,Gbp2,Irgm1,Cxcl10,Igtp,Acod1,Cxcl9,Myd88,Nfkbib,Plscr2,Cxcl5,Slc12a2,Tead1,Plscr1,Cmpk2,Ucp1,Irgm2,Gbp3,Cxcl13,Ppbp,Cd274,Gbp6,Selenos,Il36g,Sbno2,Gbp5,Fcgr4,Cxcl3,Gbp10	31/603
16_Summary	GO Biological Processes	GO:0050688	regulation of defense response to virus	-8.85353	-6.57081	14190,15944,16145,16168,18854,20128,20304,54396,54483,72512,78781,80285,80861,209200,214763,230073,242700	Fgl2,Irgm1,Igtp,Il15,Pml,Trim30a,Ccl5,Irgm2,Mefv,Sting1,Zc3hav1,Parp9,Dhx58,Dtx3l,Cgas,Rigi,Ifnlr1	17/-
16_Member	GO Biological Processes	GO:0050688	regulation of defense response to virus	-8.85353	-6.57081	14190,15944,16145,16168,18854,20128,20304,54396,54483,72512,78781,80285,80861,209200,214763,230073,242700	Fgl2,Irgm1,Igtp,Il15,Pml,Trim30a,Ccl5,Irgm2,Mefv,Sting1,Zc3hav1,Parp9,Dhx58,Dtx3l,Cgas,Rigi,Ifnlr1	17/102
16_Member	GO Biological Processes	GO:0050691	regulation of defense response to virus by host	-6.67379	-4.54205	16168,18854,20304,72512,78781,80285,209200,214763,230073,242700	Il15,Pml,Ccl5,Sting1,Zc3hav1,Parp9,Dtx3l,Cgas,Rigi,Ifnlr1	10/45
16_Member	GO Biological Processes	GO:0002230	positive regulation of defense response to virus by host	-4.69199	-2.81399	18854,20304,72512,80285,209200,214763,230073	Pml,Ccl5,Sting1,Parp9,Dtx3l,Cgas,Rigi	7/33
17_Summary	Reactome Gene Sets	R-MMU-1169410	Antiviral mechanism by IFN-stimulated genes	-8.38619	-6.14085	17858,19106,24110,56791,74153,112419,217069,230073,231655,100038882,12703,16391,71890,230484	Mx2,Eif2ak2,Usp18,Ube2l6,Uba7,Ifit1bl2,Trim25,Rigi,Oasl1,Isg15,Socs1,Irf9,Mad2l2,Usp1	14/-
17_Member	Reactome Gene Sets	R-MMU-1169410	Antiviral mechanism by IFN-stimulated genes	-8.38619	-6.14085	17858,19106,24110,56791,74153,112419,217069,230073,231655,100038882	Mx2,Eif2ak2,Usp18,Ube2l6,Uba7,Ifit1bl2,Trim25,Rigi,Oasl1,Isg15	10/31
17_Member	Reactome Gene Sets	R-MMU-1169408	ISG15 antiviral mechanism	-7.74458	-5.53778	17858,19106,24110,56791,74153,112419,217069,230073,100038882	Mx2,Eif2ak2,Usp18,Ube2l6,Uba7,Ifit1bl2,Trim25,Rigi,Isg15	9/27
17_Member	Reactome Gene Sets	R-MMU-913531	Interferon Signaling	-6.42907	-4.3273	12703,16391,17858,19106,24110,56791,74153,112419,217069,230073,231655,100038882	Socs1,Irf9,Mx2,Eif2ak2,Usp18,Ube2l6,Uba7,Ifit1bl2,Trim25,Rigi,Oasl1,Isg15	12/72
17_Member	GO Biological Processes	GO:0032020	ISG15-protein conjugation	-3.75399	-2.02431	56791,74153,100038882	Ube2l6,Uba7,Isg15	3/5
17_Member	Reactome Gene Sets	R-MMU-73893	DNA Damage Bypass	-2.8987	-1.33591	56791,71890,74153,217069,230484,100038882	Ube2l6,Mad2l2,Uba7,Trim25,Usp1,Isg15	6/46
17_Member	Reactome Gene Sets	R-MMU-110313	Translesion synthesis by Y family DNA polymerases bypasses lesions on DNA template	-2.56252	-1.06039	56791,71890,74153,217069,100038882	Ube2l6,Mad2l2,Uba7,Trim25,Isg15	5/37
17_Member	Reactome Gene Sets	R-MMU-5656169	Termination of translesion DNA synthesis	-2.11609	-0.711996	56791,74153,217069,100038882	Ube2l6,Uba7,Trim25,Isg15	4/30
18_Summary	GO Biological Processes	GO:0001818	negative regulation of cytokine production	-7.6427	-5.44802	12051,12560,15944,16145,16178,16365,16598,16859,18854,20128,21937,23960,23961,24088,27218,54396,54483,55932,60533,64685,80861,96875,109815,114643,229900,246727,246730,327959,12363,14469,17874,19106,229898,80285,434341,547253,107607,207565,56417,56489,78781,142980,21356,14190,14289,19172,20848,67547,100340,12654,20698,12765,12772,17748,17750,18159,20344,52076,214763,69104,20847,18148,20821,75841,1…	Bcl3,Cdh3,Irgm1,Igtp,Il1r2,Acod1,Klf2,Lgals9,Pml,Trim30a,Tnfrsf1a,Oas1g,Oas1b,Tlr2,Slamf1,Irgm2,Mefv,Gbp3,Cd274,Nmi,Dhx58,Prg4,Selenos,Oas1c,Gbp7,Oas3,Oas1a,Xaf1,Casp4,Gbp2,Myd88,Eif2ak2,Gbp5,Parp9,Nlrc5,Parp14,Nod1,Camkk2,Adar,Ikbke,Zc3hav1,Tlr3,Tapbp,Fgl2,Fpr2,Psmb4,Stat3,Slc39a8,Smpdl3b,Chi3l1,Sphk1,Cxcr2,Ccr2,Mt1,Mt2,Nppc,Selp,Tmem38b,Cgas,Marchf5,Stat2,Npm1,Trim21,Rnf139,Birc2,Lmo4,Aida,Adm,…	73/-
18_Member	GO Biological Processes	GO:0001818	negative regulation of cytokine production	-7.6427	-5.44802	12051,12560,15944,16145,16178,16365,16598,16859,18854,20128,21937,23960,23961,24088,27218,54396,54483,55932,60533,64685,80861,96875,109815,114643,229900,246727,246730,327959	Bcl3,Cdh3,Irgm1,Igtp,Il1r2,Acod1,Klf2,Lgals9,Pml,Trim30a,Tnfrsf1a,Oas1g,Oas1b,Tlr2,Slamf1,Irgm2,Mefv,Gbp3,Cd274,Nmi,Dhx58,Prg4,Selenos,Oas1c,Gbp7,Oas3,Oas1a,Xaf1	28/314
18_Member	GO Biological Processes	GO:0141085	regulation of inflammasome-mediated signaling pathway	-7.08671	-4.92649	12363,14469,15944,16145,17874,19106,20128,54396,54483,229898	Casp4,Gbp2,Irgm1,Igtp,Myd88,Eif2ak2,Trim30a,Irgm2,Mefv,Gbp5	10/41
18_Member	GO Biological Processes	GO:1900225	regulation of NLRP3 inflammasome complex assembly	-6.21208	-4.14477	12363,15944,16145,17874,19106,20128,54396,54483,229898	Casp4,Irgm1,Igtp,Myd88,Eif2ak2,Trim30a,Irgm2,Mefv,Gbp5	9/39
18_Member	GO Biological Processes	GO:0060332	positive regulation of response to type II interferon	-6.17885	-4.12572	15944,16145,54396,80285,434341	Irgm1,Igtp,Irgm2,Parp9,Nlrc5	5/8
18_Member	GO Biological Processes	GO:0060335	positive regulation of type II interferon-mediated signaling pathway	-6.17885	-4.12572	15944,16145,54396,80285,434341	Irgm1,Igtp,Irgm2,Parp9,Nlrc5	5/8
18_Member	GO Biological Processes	GO:0060330	regulation of response to type II interferon	-5.86926	-3.85464	15944,16145,54396,80285,434341,547253	Irgm1,Igtp,Irgm2,Parp9,Nlrc5,Parp14	6/15
18_Member	GO Biological Processes	GO:0060334	regulation of type II interferon-mediated signaling pathway	-5.86926	-3.85464	15944,16145,54396,80285,434341,547253	Irgm1,Igtp,Irgm2,Parp9,Nlrc5,Parp14	6/15
18_Member	GO Biological Processes	GO:0032480	negative regulation of type I interferon production	-5.652	-3.66293	15944,16145,16365,54396,55932,64685,80861,229900,327959	Irgm1,Igtp,Acod1,Irgm2,Gbp3,Nmi,Dhx58,Gbp7,Xaf1	9/45
18_Member	GO Biological Processes	GO:1904415	regulation of xenophagy	-5.06653	-3.14618	15944,16145,24088,54396,107607	Irgm1,Igtp,Tlr2,Irgm2,Nod1	5/12
18_Member	GO Biological Processes	GO:1904417	positive regulation of xenophagy	-5.06653	-3.14618	15944,16145,24088,54396,107607	Irgm1,Igtp,Tlr2,Irgm2,Nod1	5/12
18_Member	GO Biological Processes	GO:0160049	negative regulation of cGAS/STING signaling pathway	-4.73671	-2.85095	15944,16145,54396	Irgm1,Igtp,Irgm2	3/3
18_Member	GO Biological Processes	GO:1900226	negative regulation of NLRP3 inflammasome complex assembly	-4.51631	-2.65527	15944,16145,20128,54396,54483	Irgm1,Igtp,Trim30a,Irgm2,Mefv	5/15
18_Member	GO Biological Processes	GO:0061762	CAMKK-AMPK signaling cascade	-4.50882	-2.64963	15944,16145,54396,207565	Irgm1,Igtp,Irgm2,Camkk2	4/8
18_Member	GO Biological Processes	GO:0141086	negative regulation of inflammasome-mediated signaling pathway	-4.3631	-2.52016	15944,16145,20128,54396,54483	Irgm1,Igtp,Trim30a,Irgm2,Mefv	5/16
18_Member	GO Biological Processes	GO:0098586	cellular response to virus	-4.09429	-2.29193	15944,16145,16859,54396,56417,56489,78781,142980	Irgm1,Igtp,Lgals9,Irgm2,Adar,Ikbke,Zc3hav1,Tlr3	8/54
18_Member	GO Biological Processes	GO:0099004	calmodulin dependent kinase signaling pathway	-3.86292	-2.11082	15944,16145,54396,207565	Irgm1,Igtp,Irgm2,Camkk2	4/11
18_Member	GO Biological Processes	GO:0070423	nucleotide-binding oligomerization domain containing signaling pathway	-3.69598	-1.97842	15944,16145,54396,107607	Irgm1,Igtp,Irgm2,Nod1	4/12
18_Member	GO Biological Processes	GO:0035872	nucleotide-binding domain, leucine rich repeat containing receptor signaling pathway	-3.54543	-1.8549	15944,16145,54396,107607	Irgm1,Igtp,Irgm2,Nod1	4/13
18_Member	GO Biological Processes	GO:0061739	protein lipidation involved in autophagosome assembly	-3.46158	-1.78698	15944,16145,54396	Irgm1,Igtp,Irgm2	3/6
18_Member	GO Biological Processes	GO:1905673	positive regulation of lysosome organization	-3.46158	-1.78698	15944,16145,54396	Irgm1,Igtp,Irgm2	3/6
18_Member	GO Biological Processes	GO:0039532	negative regulation of viral-induced cytoplasmic pattern recognition receptor signaling pathway	-3.41683	-1.75175	15944,16145,20128,54396,54483,80861	Irgm1,Igtp,Trim30a,Irgm2,Mefv,Dhx58	6/37
18_Member	GO Biological Processes	GO:0061635	regulation of protein complex stability	-3.40844	-1.74652	15944,16145,21356,54396	Irgm1,Igtp,Tapbp,Irgm2	4/14
18_Member	GO Biological Processes	GO:0050687	negative regulation of defense response to virus	-3.38439	-1.7284	14190,15944,16145,20128,54396,54483,80861	Fgl2,Irgm1,Igtp,Trim30a,Irgm2,Mefv,Dhx58	7/52
18_Member	GO Biological Processes	GO:0050728	negative regulation of inflammatory response	-3.17108	-1.55807	14289,15944,16145,16365,16859,19172,20848,21937,54396,54483,67547,100340,109815	Fpr2,Irgm1,Igtp,Acod1,Lgals9,Psmb4,Stat3,Tnfrsf1a,Irgm2,Mefv,Slc39a8,Smpdl3b,Selenos	13/172
18_Member	GO Biological Processes	GO:0006501	C-terminal protein lipidation	-3.03163	-1.4469	15944,16145,54396	Irgm1,Igtp,Irgm2	3/8
18_Member	GO Biological Processes	GO:0071211	protein targeting to vacuole involved in autophagy	-3.03163	-1.4469	15944,16145,54396	Irgm1,Igtp,Irgm2	3/8
18_Member	GO Biological Processes	GO:0010800	positive regulation of peptidyl-threonine phosphorylation	-2.91526	-1.3506	12654,15944,16145,20698,54396	Chi3l1,Irgm1,Igtp,Sphk1,Irgm2	5/31
18_Member	GO Biological Processes	GO:1901098	positive regulation of autophagosome maturation	-2.86412	-1.31054	15944,16145,54396	Irgm1,Igtp,Irgm2	3/9
18_Member	GO Biological Processes	GO:0019932	second-messenger-mediated signaling	-2.68725	-1.15671	12765,12772,14289,15944,16145,17748,17750,18159,20344,20698,52076,54396,207565,214763	Cxcr2,Ccr2,Fpr2,Irgm1,Igtp,Mt1,Mt2,Nppc,Selp,Sphk1,Tmem38b,Irgm2,Camkk2,Cgas	14/218
18_Member	GO Biological Processes	GO:0070431	nucleotide-binding oligomerization domain containing 2 signaling pathway	-2.58806	-1.07859	15944,16145,54396	Irgm1,Igtp,Irgm2	3/11
18_Member	GO Biological Processes	GO:1901526	positive regulation of mitophagy	-2.58806	-1.07859	15944,16145,54396	Irgm1,Igtp,Irgm2	3/11
18_Member	GO Biological Processes	GO:0090141	positive regulation of mitochondrial fission	-2.54354	-1.04463	15944,16145,54396,69104	Irgm1,Igtp,Irgm2,Marchf5	4/23
18_Member	GO Biological Processes	GO:0090140	regulation of mitochondrial fission	-2.51064	-1.02047	15944,16145,20847,54396,69104	Irgm1,Igtp,Stat2,Irgm2,Marchf5	5/38
18_Member	GO Biological Processes	GO:0031648	protein destabilization	-2.41638	-0.944699	15944,16145,18148,20821,54396,75841	Irgm1,Igtp,Npm1,Trim21,Irgm2,Rnf139	6/57
18_Member	GO Biological Processes	GO:1905671	regulation of lysosome organization	-2.36627	-0.907822	15944,16145,54396	Irgm1,Igtp,Irgm2	3/13
18_Member	GO Biological Processes	GO:0018410	C-terminal protein amino acid modification	-2.18167	-0.765803	15944,16145,54396	Irgm1,Igtp,Irgm2	3/15
18_Member	GO Biological Processes	GO:1903599	positive regulation of autophagy of mitochondrion	-2.18167	-0.765803	15944,16145,54396	Irgm1,Igtp,Irgm2	3/15
18_Member	GO Biological Processes	GO:0031333	negative regulation of protein-containing complex assembly	-2.15973	-0.74783	11797,15944,16145,16911,20128,24088,54396,54483,108909,327959	Birc2,Irgm1,Igtp,Lmo4,Trim30a,Tlr2,Irgm2,Mefv,Aida,Xaf1	10/151
18_Member	GO Biological Processes	GO:0019722	calcium-mediated signaling	-2.12091	-0.713582	12765,12772,14289,15944,16145,20344,20698,52076,54396,207565	Cxcr2,Ccr2,Fpr2,Irgm1,Igtp,Selp,Sphk1,Tmem38b,Irgm2,Camkk2	10/153
18_Member	GO Biological Processes	GO:0050829	defense response to Gram-negative bacterium	-2.07242	-0.67915	11535,15944,16145,21333,54396,58218,60440,69146,107607	Adm,Irgm1,Igtp,Tac1,Irgm2,Trem3,Iigp1,Gsdmd,Nod1	9/132
18_Member	GO Biological Processes	GO:0010799	regulation of peptidyl-threonine phosphorylation	-2.03371	-0.64435	12654,15944,16145,20698,54396	Chi3l1,Irgm1,Igtp,Sphk1,Irgm2	5/49
18_Member	GO Biological Processes	GO:1903146	regulation of autophagy of mitochondrion	-2.01607	-0.633997	15944,16145,54396,381038	Irgm1,Igtp,Irgm2,Parl	4/32
19_Summary	GO Biological Processes	GO:0032675	regulation of interleukin-6 production	-7.46045	-5.27367	16172,16423,16598,16859,17874,20128,20848,21937,21950,24088,26415,27218,71586,96875,107607,109815,142980,215257,230073,327957,27215,30940,58218,16391,54123,12475,12654,12051,20210,21939,54483,12363,246746,17940,56620,672511,19106,20698,64685,70110,11797,59027,216161,15944,66270,72512	Il17ra,Cd47,Klf2,Lgals9,Myd88,Trim30a,Stat3,Tnfrsf1a,Tnfsf9,Tlr2,Mapk13,Slamf1,Ifih1,Prg4,Nod1,Selenos,Tlr3,Il36g,Rigi,Scimp,Azi2,Usp25,Trem3,Irf9,Irf7,Cd14,Chi3l1,Bcl3,Saa3,Cd40,Mefv,Casp4,Cd300lf,Naip1,Clec4n,Rnf213,Eif2ak2,Sphk1,Nmi,Ifi35,Birc2,Nampt,Sbno2,Irgm1,Retreg1,Sting1	46/-
19_Member	GO Biological Processes	GO:0032675	regulation of interleukin-6 production	-7.46045	-5.27367	16172,16423,16598,16859,17874,20128,20848,21937,21950,24088,26415,27218,71586,96875,107607,109815,142980,215257,230073,327957	Il17ra,Cd47,Klf2,Lgals9,Myd88,Trim30a,Stat3,Tnfrsf1a,Tnfsf9,Tlr2,Mapk13,Slamf1,Ifih1,Prg4,Nod1,Selenos,Tlr3,Il36g,Rigi,Scimp	20/173
19_Member	GO Biological Processes	GO:0032755	positive regulation of interleukin-6 production	-5.03984	-3.1216	16172,16859,17874,20848,21950,24088,26415,71586,107607,142980,215257,230073,327957	Il17ra,Lgals9,Myd88,Stat3,Tnfsf9,Tlr2,Mapk13,Ifih1,Nod1,Tlr3,Il36g,Rigi,Scimp	13/113
19_Member	GO Biological Processes	GO:0032635	interleukin-6 production	-4.43087	-2.57716	17874,24088,27215,96875,107607,142980,215257	Myd88,Tlr2,Azi2,Prg4,Nod1,Tlr3,Il36g	7/36
19_Member	GO Biological Processes	GO:0032602	chemokine production	-3.96641	-2.1937	17874,24088,30940,58218,142980	Myd88,Tlr2,Usp25,Trem3,Tlr3	5/19
19_Member	GO Biological Processes	GO:0032606	type I interferon production	-3.96641	-2.1937	16391,17874,54123,71586,142980	Irf9,Myd88,Irf7,Ifih1,Tlr3	5/19
19_Member	GO Biological Processes	GO:0032757	positive regulation of interleukin-8 production	-3.86908	-2.11404	12475,12654,17874,20848,24088,107607,142980,230073	Cd14,Chi3l1,Myd88,Stat3,Tlr2,Nod1,Tlr3,Rigi	8/58
19_Member	GO Biological Processes	GO:0032677	regulation of interleukin-8 production	-3.80552	-2.06814	12051,12475,12654,17874,20848,24088,107607,142980,230073	Bcl3,Cd14,Chi3l1,Myd88,Stat3,Tlr2,Nod1,Tlr3,Rigi	9/75
19_Member	GO Biological Processes	GO:0007252	I-kappaB phosphorylation	-3.69598	-1.97842	20210,24088,30940,142980	Saa3,Tlr2,Usp25,Tlr3	4/12
19_Member	GO Biological Processes	GO:0032655	regulation of interleukin-12 production	-3.61372	-1.91053	16423,21939,21950,24088,27218,54483,142980,327957	Cd47,Cd40,Tnfsf9,Tlr2,Slamf1,Mefv,Tlr3,Scimp	8/63
19_Member	GO Biological Processes	GO:0001816	cytokine production	-3.24607	-1.61056	12051,12363,16391,17874,21939,24088,27215,30940,54123,58218,71586,96875,107607,142980,215257	Bcl3,Casp4,Irf9,Myd88,Cd40,Tlr2,Azi2,Usp25,Irf7,Trem3,Ifih1,Prg4,Nod1,Tlr3,Il36g	15/213
19_Member	GO Biological Processes	GO:0002238	response to molecule of fungal origin	-3.22715	-1.60142	17874,24088,327957	Myd88,Tlr2,Scimp	3/7
19_Member	GO Biological Processes	GO:0002224	toll-like receptor signaling pathway	-3.1691	-1.55737	17874,21939,24088,142980,246746,327957	Myd88,Cd40,Tlr2,Tlr3,Cd300lf,Scimp	6/41
19_Member	GO Biological Processes	GO:0007249	canonical NF-kappaB signal transduction	-3.13353	-1.52981	12051,17874,20210,24088,27215,30940,107607,142980	Bcl3,Myd88,Saa3,Tlr2,Azi2,Usp25,Nod1,Tlr3	8/74
19_Member	GO Biological Processes	GO:0061081	positive regulation of myeloid leukocyte cytokine production involved in immune response	-3.05623	-1.46654	12363,17874,24088,107607,142980,230073	Casp4,Myd88,Tlr2,Nod1,Tlr3,Rigi	6/43
19_Member	GO Biological Processes	GO:0060907	positive regulation of macrophage cytokine production	-2.98222	-1.40812	12363,17874,24088,107607,142980	Casp4,Myd88,Tlr2,Nod1,Tlr3	5/30
19_Member	GO Biological Processes	GO:0098581	detection of external biotic stimulus	-2.98222	-1.40812	12363,17940,24088,56620,107607	Casp4,Naip1,Tlr2,Clec4n,Nod1	5/30
19_Member	GO Biological Processes	GO:0002730	regulation of dendritic cell cytokine production	-2.95962	-1.39215	24088,142980,230073,327957	Tlr2,Tlr3,Rigi,Scimp	4/18
19_Member	GO Biological Processes	GO:0098792	xenophagy	-2.7178	-1.18292	24088,107607,672511	Tlr2,Nod1,Rnf213	3/10
19_Member	GO Biological Processes	GO:0098543	detection of other organism	-2.69554	-1.16413	17940,24088,56620,107607	Naip1,Tlr2,Clec4n,Nod1	4/21
19_Member	GO Biological Processes	GO:0010934	macrophage cytokine production	-2.56252	-1.06039	12363,17874,24088,107607,142980	Casp4,Myd88,Tlr2,Nod1,Tlr3	5/37
19_Member	GO Biological Processes	GO:1901224	positive regulation of non-canonical NF-kappaB signal transduction	-2.40666	-0.937981	19106,20698,24088,64685,70110,107607,142980	Eif2ak2,Sphk1,Tlr2,Nmi,Ifi35,Nod1,Tlr3	7/76
19_Member	GO Biological Processes	GO:0009595	detection of biotic stimulus	-2.36468	-0.907822	12363,17940,24088,56620,107607	Casp4,Naip1,Tlr2,Clec4n,Nod1	5/41
19_Member	GO Biological Processes	GO:0032735	positive regulation of interleukin-12 production	-2.2316	-0.802956	21939,21950,24088,142980,327957	Cd40,Tnfsf9,Tlr2,Tlr3,Scimp	5/44
19_Member	GO Biological Processes	GO:0061082	myeloid leukocyte cytokine production	-2.2316	-0.802956	12363,17874,24088,107607,142980	Casp4,Myd88,Tlr2,Nod1,Tlr3	5/44
19_Member	GO Biological Processes	GO:0010935	regulation of macrophage cytokine production	-2.18979	-0.770593	12363,17874,24088,107607,142980	Casp4,Myd88,Tlr2,Nod1,Tlr3	5/45
19_Member	GO Biological Processes	GO:1901222	regulation of non-canonical NF-kappaB signal transduction	-2.14956	-0.739626	11797,19106,20698,24088,64685,70110,107607,142980	Birc2,Eif2ak2,Sphk1,Tlr2,Nmi,Ifi35,Nod1,Tlr3	8/106
19_Member	GO Biological Processes	GO:0002367	cytokine production involved in immune response	-2.07269	-0.67915	12363,17874,24088,58218,107607,142980	Casp4,Myd88,Tlr2,Trem3,Nod1,Tlr3	6/67
19_Member	GO Biological Processes	GO:0032640	tumor necrosis factor production	-2.01607	-0.633997	17874,24088,27215,107607	Myd88,Tlr2,Azi2,Nod1	4/32
19_Member	GO Biological Processes	GO:0071706	tumor necrosis factor superfamily cytokine production	-2.01607	-0.633997	17874,24088,27215,107607	Myd88,Tlr2,Azi2,Nod1	4/32
19_Member	GO Biological Processes	GO:0042116	macrophage activation	-2.01213	-0.631282	24088,59027,64685,70110,142980,216161	Tlr2,Nampt,Nmi,Ifi35,Tlr3,Sbno2	6/69
19_Member	GO Biological Processes	GO:0061912	selective autophagy	-2.01213	-0.631282	15944,24088,66270,72512,107607,672511	Irgm1,Tlr2,Retreg1,Sting1,Nod1,Rnf213	6/69
20_Summary	GO Biological Processes	GO:0052547	regulation of peptidase activity	-7.17861	-5.01096	11752,12122,12364,12550,16625,16912,16913,17940,18054,18788,18854,19186,19188,20201,20202,20568,20715,20716,20717,20732,20848,20863,21857,22436,54483,65973,107607,217011,226548,238393,241197,268885,433016,628900,16178,20115,20821,30940,75841,381038,13163,18148,19288,20533,51812,56417,71890,80285,108909,209200,213053,232431	Anxa8,Bid,Casp12,Cdh1,Serpina3c,Psmb9,Psmb8,Naip1,Ngp,Serpinb2,Pml,Psme1,Psme2,S100a8,S100a9,Slpi,Serpina3g,Serpina3n,Serpina3m,Spint1,Stat3,Stfa3,Timp1,Xdh,Mefv,Asph,Nod1,Nle1,Aph1a,Serpina3f,Serpinb10,Stfa2l1,Cstdc4,Serpina3i,Il1r2,Rps7,Trim21,Usp25,Rnf139,Parl,Daxx,Npm1,Ptx3,Slc4a1,Mcrs1,Adar,Mad2l2,Parp9,Aida,Dtx3l,Slc39a14,Gprc5a	52/-
20_Member	GO Biological Processes	GO:0052547	regulation of peptidase activity	-7.17861	-5.01096	11752,12122,12364,12550,16625,16912,16913,17940,18054,18788,18854,19186,19188,20201,20202,20568,20715,20716,20717,20732,20848,20863,21857,22436,54483,65973,107607,217011,226548,238393,241197,268885,433016,628900	Anxa8,Bid,Casp12,Cdh1,Serpina3c,Psmb9,Psmb8,Naip1,Ngp,Serpinb2,Pml,Psme1,Psme2,S100a8,S100a9,Slpi,Serpina3g,Serpina3n,Serpina3m,Spint1,Stat3,Stfa3,Timp1,Xdh,Mefv,Asph,Nod1,Nle1,Aph1a,Serpina3f,Serpinb10,Stfa2l1,Cstdc4,Serpina3i	34/457
20_Member	GO Biological Processes	GO:0052548	regulation of endopeptidase activity	-6.40109	-4.30253	11752,12122,12364,12550,16625,16912,16913,17940,18788,18854,19186,19188,20201,20202,20715,20716,20717,20848,21857,22436,54483,65973,107607,217011,226548,238393,241197,628900	Anxa8,Bid,Casp12,Cdh1,Serpina3c,Psmb9,Psmb8,Naip1,Serpinb2,Pml,Psme1,Psme2,S100a8,S100a9,Serpina3g,Serpina3n,Serpina3m,Stat3,Timp1,Xdh,Mefv,Asph,Nod1,Nle1,Aph1a,Serpina3f,Serpinb10,Serpina3i	28/360
20_Member	GO Biological Processes	GO:0045861	negative regulation of proteolysis	-4.41682	-2.56852	11752,12550,16178,16625,17940,18054,18788,18854,20115,20568,20715,20716,20717,20732,20821,20863,21857,30940,217011,238393,241197,268885,433016,628900	Anxa8,Cdh1,Il1r2,Serpina3c,Naip1,Ngp,Serpinb2,Pml,Rps7,Slpi,Serpina3g,Serpina3n,Serpina3m,Spint1,Trim21,Stfa3,Timp1,Usp25,Nle1,Serpina3f,Serpinb10,Stfa2l1,Cstdc4,Serpina3i	24/362
20_Member	GO Biological Processes	GO:0030162	regulation of proteolysis	-4.35775	-2.51658	11752,12122,12364,12550,16178,16625,16912,16913,17940,18054,18788,18854,19186,19188,20115,20201,20202,20568,20715,20716,20717,20732,20821,20848,20863,21857,22436,30940,54483,65973,75841,107607,217011,226548,238393,241197,268885,381038,433016,628900	Anxa8,Bid,Casp12,Cdh1,Il1r2,Serpina3c,Psmb9,Psmb8,Naip1,Ngp,Serpinb2,Pml,Psme1,Psme2,Rps7,S100a8,S100a9,Slpi,Serpina3g,Serpina3n,Serpina3m,Spint1,Trim21,Stat3,Stfa3,Timp1,Xdh,Usp25,Mefv,Asph,Rnf139,Nod1,Nle1,Aph1a,Serpina3f,Serpinb10,Stfa2l1,Parl,Cstdc4,Serpina3i	40/773
20_Member	GO Biological Processes	GO:0010466	negative regulation of peptidase activity	-3.75036	-2.02205	11752,16625,17940,18054,18788,20568,20715,20716,20717,20732,20863,21857,217011,238393,241197,268885,433016,628900	Anxa8,Serpina3c,Naip1,Ngp,Serpinb2,Slpi,Serpina3g,Serpina3n,Serpina3m,Spint1,Stfa3,Timp1,Nle1,Serpina3f,Serpinb10,Stfa2l1,Cstdc4,Serpina3i	18/257
20_Member	GO Biological Processes	GO:0043086	negative regulation of catalytic activity	-3.1683	-1.55737	11752,13163,16625,17940,18054,18148,18788,18854,19288,20115,20533,20568,20715,20716,20717,20732,20863,21857,51812,56417,71890,80285,108909,209200,213053,217011,232431,238393,241197,268885,433016,628900	Anxa8,Daxx,Serpina3c,Naip1,Ngp,Npm1,Serpinb2,Pml,Ptx3,Rps7,Slc4a1,Slpi,Serpina3g,Serpina3n,Serpina3m,Spint1,Stfa3,Timp1,Mcrs1,Adar,Mad2l2,Parp9,Aida,Dtx3l,Slc39a14,Nle1,Gprc5a,Serpina3f,Serpinb10,Stfa2l1,Cstdc4,Serpina3i	32/655
20_Member	GO Biological Processes	GO:0051346	negative regulation of hydrolase activity	-2.87004	-1.31054	11752,16625,17940,18054,18788,19288,20568,20715,20716,20717,20732,20863,21857,213053,217011,238393,241197,268885,433016,628900	Anxa8,Serpina3c,Naip1,Ngp,Serpinb2,Ptx3,Slpi,Serpina3g,Serpina3n,Serpina3m,Spint1,Stfa3,Timp1,Slc39a14,Nle1,Serpina3f,Serpinb10,Stfa2l1,Cstdc4,Serpina3i	20/356
20_Member	GO Biological Processes	GO:0010951	negative regulation of endopeptidase activity	-2.4338	-0.960611	11752,16625,17940,18788,20715,20716,20717,21857,217011,238393,241197,628900	Anxa8,Serpina3c,Naip1,Serpinb2,Serpina3g,Serpina3n,Serpina3m,Timp1,Nle1,Serpina3f,Serpinb10,Serpina3i	12/184

## Sheet: BAT_KPT330_DMSO_KPT330_high
GroupID	Category	Term	Description	LogP	Log(q-value)	Genes	Symbols	InTerm_InList
1_Summary	GO Biological Processes	GO:0035999	tetrahydrofolate interconversion	-5.21659	-0.984485	17768,22171,108156,15360,74156,107869,11964	Mthfd2,Tyms,Mthfd1,Hmgcs2,Acot12,Cth,Atp6v1a	7/-
1_Member	GO Biological Processes	GO:0035999	tetrahydrofolate interconversion	-5.21659	-0.984485	17768,22171,108156	Mthfd2,Tyms,Mthfd1	3/13
1_Member	GO Biological Processes	GO:0046653	tetrahydrofolate metabolic process	-4.84396	-0.912881	17768,22171,108156	Mthfd2,Tyms,Mthfd1	3/17
1_Member	GO Biological Processes	GO:0006760	folic acid-containing compound metabolic process	-4.37639	-0.621409	17768,22171,108156	Mthfd2,Tyms,Mthfd1	3/24
1_Member	GO Biological Processes	GO:0042558	pteridine-containing compound metabolic process	-4.12422	-0.494171	17768,22171,108156	Mthfd2,Tyms,Mthfd1	3/29
1_Member	GO Biological Processes	GO:0006730	one-carbon metabolic process	-3.70186	-0.228386	17768,22171,108156	Mthfd2,Tyms,Mthfd1	3/40
1_Member	GO Biological Processes	GO:0006575	cellular modified amino acid metabolic process	-2.31789	0	17768,22171,108156	Mthfd2,Tyms,Mthfd1	3/120
1_Member	GO Biological Processes	GO:0006790	sulfur compound metabolic process	-2.06052	0	15360,74156,107869,108156	Hmgcs2,Acot12,Cth,Mthfd1	4/285
1_Member	GO Biological Processes	GO:0009117	nucleotide metabolic process	-2.04655	0	11964,15360,22171,74156,108156	Atp6v1a,Hmgcs2,Tyms,Acot12,Mthfd1	5/451
1_Member	GO Biological Processes	GO:0006753	nucleoside phosphate metabolic process	-2.01563	0	11964,15360,22171,74156,108156	Atp6v1a,Hmgcs2,Tyms,Acot12,Mthfd1	5/459
2_Summary	Reactome Gene Sets	R-MMU-2262752	Cellular responses to stress	-3.63343	-0.228386	11964,50497,52187,69736,77128,103573,108664,53945,228775	Atp6v1a,Hspa14,Rragd,Nup37,Crebrf,Xpo1,Atp6v1h,Slc40a1,Trib3	9/-
2_Member	Reactome Gene Sets	R-MMU-2262752	Cellular responses to stress	-3.63343	-0.228386	11964,50497,52187,69736,77128,103573,108664	Atp6v1a,Hspa14,Rragd,Nup37,Crebrf,Xpo1,Atp6v1h	7/438
2_Member	Reactome Gene Sets	R-MMU-8953897	Cellular responses to stimuli	-3.61539	-0.228386	11964,50497,52187,69736,77128,103573,108664	Atp6v1a,Hspa14,Rragd,Nup37,Crebrf,Xpo1,Atp6v1h	7/441
2_Member	Reactome Gene Sets	R-MMU-9639288	Amino acids regulate mTORC1	-3.33829	-0.114892	11964,52187,108664	Atp6v1a,Rragd,Atp6v1h	3/53
2_Member	Reactome Gene Sets	R-MMU-9711097	Cellular response to starvation	-3.33829	-0.114892	11964,52187,108664	Atp6v1a,Rragd,Atp6v1h	3/53
2_Member	Reactome Gene Sets	R-MMU-917937	Iron uptake and transport	-3.26782	-0.114892	11964,53945,108664	Atp6v1a,Slc40a1,Atp6v1h	3/56
2_Member	Reactome Gene Sets	R-MMU-74752	Signaling by Insulin receptor	-2.89773	0	11964,108664,228775	Atp6v1a,Atp6v1h,Trib3	3/75
3_Summary	GO Biological Processes	GO:0009615	response to virus	-3.49834	-0.16932	15945,15958,19777,21822,193670,231655	Cxcl10,Ifit2,Uri1,Tgtp1,Rnf185,Oasl1	6/-
3_Member	GO Biological Processes	GO:0009615	response to virus	-3.49834	-0.16932	15945,15958,19777,21822,193670,231655	Cxcl10,Ifit2,Uri1,Tgtp1,Rnf185,Oasl1	6/326
3_Member	GO Biological Processes	GO:0051607	defense response to virus	-2.2099	0	15945,15958,193670,231655	Cxcl10,Ifit2,Rnf185,Oasl1	4/258
3_Member	GO Biological Processes	GO:0140546	defense response to symbiont	-2.20405	0	15945,15958,193670,231655	Cxcl10,Ifit2,Rnf185,Oasl1	4/259
4_Summary	GO Biological Processes	GO:1903050	regulation of proteolysis involved in protein catabolic process	-3.29488	-0.114892	64209,99890,103573,193670,228775,18263,77128	Herpud1,Prmt6,Xpo1,Rnf185,Trib3,Odc1,Crebrf	7/-
4_Member	GO Biological Processes	GO:1903050	regulation of proteolysis involved in protein catabolic process	-3.29488	-0.114892	64209,99890,103573,193670,228775	Herpud1,Prmt6,Xpo1,Rnf185,Trib3	5/232
4_Member	GO Biological Processes	GO:0042176	regulation of protein catabolic process	-3.21391	-0.0957442	18263,64209,77128,103573,193670,228775	Odc1,Herpud1,Crebrf,Xpo1,Rnf185,Trib3	6/369
4_Member	GO Biological Processes	GO:1905897	regulation of response to endoplasmic reticulum stress	-2.83262	0	64209,77128,193670	Herpud1,Crebrf,Rnf185	3/79
4_Member	GO Biological Processes	GO:2000058	regulation of ubiquitin-dependent protein catabolic process	-2.81356	0	64209,99890,103573,228775	Herpud1,Prmt6,Xpo1,Trib3	4/175
4_Member	GO Biological Processes	GO:0061136	regulation of proteasomal protein catabolic process	-2.64226	0	64209,103573,193670,228775	Herpud1,Xpo1,Rnf185,Trib3	4/195
4_Member	GO Biological Processes	GO:0045732	positive regulation of protein catabolic process	-2.54114	0	64209,77128,193670,228775	Herpud1,Crebrf,Rnf185,Trib3	4/208
4_Member	GO Biological Processes	GO:0034976	response to endoplasmic reticulum stress	-2.38528	0	64209,77128,193670,228775	Herpud1,Crebrf,Rnf185,Trib3	4/230
4_Member	GO Biological Processes	GO:1901800	positive regulation of proteasomal protein catabolic process	-2.38009	0	64209,193670,228775	Herpud1,Rnf185,Trib3	3/114
4_Member	GO Biological Processes	GO:0035966	response to topologically incorrect protein	-2.32801	0	64209,77128,193670	Herpud1,Crebrf,Rnf185	3/119
4_Member	GO Biological Processes	GO:1903052	positive regulation of proteolysis involved in protein catabolic process	-2.19407	0	64209,193670,228775	Herpud1,Rnf185,Trib3	3/133
4_Member	GO Biological Processes	GO:0032434	regulation of proteasomal ubiquitin-dependent protein catabolic process	-2.11593	0	64209,103573,228775	Herpud1,Xpo1,Trib3	3/142
5_Summary	Reactome Gene Sets	R-MMU-382551	Transport of small molecules	-2.65135	0	11964,20516,53945,108664,193670,215113,231549	Atp6v1a,Slc20a2,Slc40a1,Atp6v1h,Rnf185,Slc43a2,Lrrc8d	7/-
5_Member	Reactome Gene Sets	R-MMU-382551	Transport of small molecules	-2.65135	0	11964,20516,53945,108664,193670,215113,231549	Atp6v1a,Slc20a2,Slc40a1,Atp6v1h,Rnf185,Slc43a2,Lrrc8d	7/644

## Sheet: liver_KPT330_DMSO_KPT330_high
GroupID	Category	Term	Description	LogP	Log(q-value)	Genes	Symbols	InTerm_InList
1_Summary	GO Biological Processes	GO:0009615	response to virus	-16.1939	-12.1072	15957,15958,15959,17857,19106,23961,23962,56045,56417,58185,76681,80861,94088,94094,98999,142980,231655,237886,276950,319236,384309,667370,17319,17472,20684,547109,547253	Ifit1,Ifit2,Ifit3,Mx1,Eif2ak2,Oas1b,Oasl2,Samhd1,Adar,Rsad2,Trim12a,Dhx58,Trim6,Trim34a,Znfx1,Tlr3,Oasl1,Slfn9,Slfn8,Trim12c,Trim56,Ifit3b,Mif,Gbp4,Sp100,Trim43a,Parp14	27/-
1_Member	GO Biological Processes	GO:0009615	response to virus	-16.1939	-12.1072	15957,15958,15959,17857,19106,23961,23962,56045,56417,58185,76681,80861,94088,94094,98999,142980,231655,237886,276950,319236,384309,667370	Ifit1,Ifit2,Ifit3,Mx1,Eif2ak2,Oas1b,Oasl2,Samhd1,Adar,Rsad2,Trim12a,Dhx58,Trim6,Trim34a,Znfx1,Tlr3,Oasl1,Slfn9,Slfn8,Trim12c,Trim56,Ifit3b	22/326
1_Member	GO Biological Processes	GO:0051607	defense response to virus	-15.8949	-12.1072	15957,15958,15959,19106,23961,23962,56045,58185,76681,80861,94088,94094,98999,142980,231655,237886,276950,319236,384309,667370	Ifit1,Ifit2,Ifit3,Eif2ak2,Oas1b,Oasl2,Samhd1,Rsad2,Trim12a,Dhx58,Trim6,Trim34a,Znfx1,Tlr3,Oasl1,Slfn9,Slfn8,Trim12c,Trim56,Ifit3b	20/258
1_Member	GO Biological Processes	GO:0140546	defense response to symbiont	-15.8622	-12.1072	15957,15958,15959,19106,23961,23962,56045,58185,76681,80861,94088,94094,98999,142980,231655,237886,276950,319236,384309,667370	Ifit1,Ifit2,Ifit3,Eif2ak2,Oas1b,Oasl2,Samhd1,Rsad2,Trim12a,Dhx58,Trim6,Trim34a,Znfx1,Tlr3,Oasl1,Slfn9,Slfn8,Trim12c,Trim56,Ifit3b	20/259
1_Member	GO Biological Processes	GO:0045087	innate immune response	-11.2744	-7.94534	15957,15958,15959,17319,17472,17857,19106,20684,23961,23962,56045,56417,58185,76681,80861,94088,94094,98999,142980,231655,319236,384309,547109,547253,667370	Ifit1,Ifit2,Ifit3,Mif,Gbp4,Mx1,Eif2ak2,Sp100,Oas1b,Oasl2,Samhd1,Adar,Rsad2,Trim12a,Dhx58,Trim6,Trim34a,Znfx1,Tlr3,Oasl1,Trim12c,Trim56,Trim43a,Parp14,Ifit3b	25/758
1_Member	GO Biological Processes	GO:0048525	negative regulation of viral process	-10.3302	-7.15622	19106,20684,23961,23962,58185,76681,94088,98999,231655,319236,384309	Eif2ak2,Sp100,Oas1b,Oasl2,Rsad2,Trim12a,Trim6,Znfx1,Oasl1,Trim12c,Trim56	11/105
1_Member	GO Biological Processes	GO:0050792	regulation of viral process	-9.85414	-6.73598	19106,20684,23961,23962,56417,58185,76681,94088,94094,98999,231655,319236,384309	Eif2ak2,Sp100,Oas1b,Oasl2,Adar,Rsad2,Trim12a,Trim6,Trim34a,Znfx1,Oasl1,Trim12c,Trim56	13/187
1_Member	GO Biological Processes	GO:1903900	regulation of viral life cycle	-9.63975	-6.55377	19106,23961,23962,56417,58185,76681,94088,94094,98999,231655,319236,384309	Eif2ak2,Oas1b,Oasl2,Adar,Rsad2,Trim12a,Trim6,Trim34a,Znfx1,Oasl1,Trim12c,Trim56	12/156
1_Member	GO Biological Processes	GO:0045071	negative regulation of viral genome replication	-7.29532	-4.34196	19106,23961,23962,58185,94088,98999,231655	Eif2ak2,Oas1b,Oasl2,Rsad2,Trim6,Znfx1,Oasl1	7/56
1_Member	GO Biological Processes	GO:0045069	regulation of viral genome replication	-7.00618	-4.0751	19106,23961,23962,56417,58185,94088,98999,231655	Eif2ak2,Oas1b,Oasl2,Adar,Rsad2,Trim6,Znfx1,Oasl1	8/92
1_Member	GO Biological Processes	GO:0060700	regulation of ribonuclease activity	-3.92211	-1.1524	23961,23962,231655	Oas1b,Oasl2,Oasl1	3/16
1_Member	GO Biological Processes	GO:0032069	regulation of nuclease activity	-3.17835	-0.579713	23961,23962,231655	Oas1b,Oasl2,Oasl1	3/28
2_Summary	GO Biological Processes	GO:0035458	cellular response to interferon-beta	-14.4534	-10.8234	15950,15957,15959,23961,94088,236312,381308,620913,623121,100033459,100039796,102639543,12368,17319,17472,18024,19106,56045,56417,58185,76681,80861,98999,142980,231655,319236,384309,547253,15042,73747	Ifi203,Ifit1,Ifit3,Oas1b,Trim6,Ifi209,Ifi211,Gm12185,Ifi213,Ifi208,Tgtp2,Ifi206,Casp6,Mif,Gbp4,Nfe2l2,Eif2ak2,Samhd1,Adar,Rsad2,Trim12a,Dhx58,Znfx1,Tlr3,Oasl1,Trim12c,Trim56,Parp14,H2-T24,Shld1	30/-
2_Member	GO Biological Processes	GO:0035458	cellular response to interferon-beta	-14.4534	-10.8234	15950,15957,15959,23961,94088,236312,381308,620913,623121,100033459,100039796,102639543	Ifi203,Ifit1,Ifit3,Oas1b,Trim6,Ifi209,Ifi211,Gm12185,Ifi213,Ifi208,Tgtp2,Ifi206	12/63
2_Member	GO Biological Processes	GO:0035456	response to interferon-beta	-13.5631	-10.0299	15950,15957,15959,23961,94088,236312,381308,620913,623121,100033459,100039796,102639543	Ifi203,Ifit1,Ifit3,Oas1b,Trim6,Ifi209,Ifi211,Gm12185,Ifi213,Ifi208,Tgtp2,Ifi206	12/74
2_Member	GO Biological Processes	GO:0002831	regulation of response to biotic stimulus	-13.0278	-9.57389	12368,15950,17319,17472,18024,19106,23961,56045,56417,58185,76681,80861,94088,98999,142980,231655,236312,319236,381308,384309,547253,623121,100033459,102639543	Casp6,Ifi203,Mif,Gbp4,Nfe2l2,Eif2ak2,Oas1b,Samhd1,Adar,Rsad2,Trim12a,Dhx58,Trim6,Znfx1,Tlr3,Oasl1,Ifi209,Trim12c,Ifi211,Trim56,Parp14,Ifi213,Ifi208,Ifi206	24/573
2_Member	GO Biological Processes	GO:0045088	regulation of innate immune response	-12.8368	-9.44984	12368,15950,18024,19106,23961,56045,56417,58185,76681,80861,94088,98999,142980,231655,236312,319236,381308,384309,547253,623121,100033459,102639543	Casp6,Ifi203,Nfe2l2,Eif2ak2,Oas1b,Samhd1,Adar,Rsad2,Trim12a,Dhx58,Trim6,Znfx1,Tlr3,Oasl1,Ifi209,Trim12c,Ifi211,Trim56,Parp14,Ifi213,Ifi208,Ifi206	22/474
2_Member	GO Biological Processes	GO:0002833	positive regulation of response to biotic stimulus	-11.1539	-7.87606	12368,15950,17319,23961,58185,76681,80861,94088,98999,142980,231655,236312,319236,381308,384309,623121,100033459,102639543	Casp6,Ifi203,Mif,Oas1b,Rsad2,Trim12a,Dhx58,Trim6,Znfx1,Tlr3,Oasl1,Ifi209,Trim12c,Ifi211,Trim56,Ifi213,Ifi208,Ifi206	18/356
2_Member	GO Biological Processes	GO:0045089	positive regulation of innate immune response	-10.7412	-7.50911	12368,15950,23961,58185,76681,80861,94088,98999,142980,231655,236312,319236,381308,384309,623121,100033459,102639543	Casp6,Ifi203,Oas1b,Rsad2,Trim12a,Dhx58,Trim6,Znfx1,Tlr3,Oasl1,Ifi209,Trim12c,Ifi211,Trim56,Ifi213,Ifi208,Ifi206	17/327
2_Member	GO Biological Processes	GO:0002218	activation of innate immune response	-10.3091	-7.15622	12368,15950,23961,76681,80861,98999,142980,236312,319236,381308,623121,100033459,102639543	Casp6,Ifi203,Oas1b,Trim12a,Dhx58,Znfx1,Tlr3,Ifi209,Trim12c,Ifi211,Ifi213,Ifi208,Ifi206	13/172
2_Member	GO Biological Processes	GO:0031349	positive regulation of defense response	-8.39305	-5.33704	12368,15950,23961,58185,76681,80861,94088,98999,142980,231655,236312,319236,381308,384309,623121,100033459,102639543	Casp6,Ifi203,Oas1b,Rsad2,Trim12a,Dhx58,Trim6,Znfx1,Tlr3,Oasl1,Ifi209,Trim12c,Ifi211,Trim56,Ifi213,Ifi208,Ifi206	17/465
2_Member	GO Biological Processes	GO:0050778	positive regulation of immune response	-7.97362	-4.94563	12368,15042,15950,17319,23961,58185,73747,76681,80861,94088,98999,142980,231655,236312,319236,381308,384309,623121,100033459,102639543	Casp6,H2-T24,Ifi203,Mif,Oas1b,Rsad2,Shld1,Trim12a,Dhx58,Trim6,Znfx1,Tlr3,Oasl1,Ifi209,Trim12c,Ifi211,Trim56,Ifi213,Ifi208,Ifi206	20/701
2_Member	GO Biological Processes	GO:0032103	positive regulation of response to external stimulus	-7.38386	-4.3822	12368,15950,17319,23961,58185,76681,80861,94088,98999,142980,231655,236312,319236,381308,384309,623121,100033459,102639543	Casp6,Ifi203,Mif,Oas1b,Rsad2,Trim12a,Dhx58,Trim6,Znfx1,Tlr3,Oasl1,Ifi209,Trim12c,Ifi211,Trim56,Ifi213,Ifi208,Ifi206	18/614
2_Member	GO Biological Processes	GO:0002253	activation of immune response	-6.30643	-3.39654	12368,15950,23961,76681,80861,98999,142980,236312,319236,381308,623121,100033459,102639543	Casp6,Ifi203,Oas1b,Trim12a,Dhx58,Znfx1,Tlr3,Ifi209,Trim12c,Ifi211,Ifi213,Ifi208,Ifi206	13/371
3_Summary	GO Biological Processes	GO:0140374	antiviral innate immune response	-7.3511	-4.37426	15958,15959,19106,23961,80861,94088,667370,15957,56417	Ifit2,Ifit3,Eif2ak2,Oas1b,Dhx58,Trim6,Ifit3b,Ifit1,Adar	9/-
3_Member	GO Biological Processes	GO:0140374	antiviral innate immune response	-7.3511	-4.37426	15958,15959,19106,23961,80861,94088,667370	Ifit2,Ifit3,Eif2ak2,Oas1b,Dhx58,Trim6,Ifit3b	7/55
3_Member	GO Biological Processes	GO:0035455	response to interferon-alpha	-5.84545	-2.95577	15957,15958,19106,23961,56417	Ifit1,Ifit2,Eif2ak2,Oas1b,Adar	5/32
3_Member	GO Biological Processes	GO:0035457	cellular response to interferon-alpha	-3.6212	-0.880456	15957,15958,23961	Ifit1,Ifit2,Oas1b	3/20
4_Summary	GO Biological Processes	GO:0060338	regulation of type I interferon-mediated signaling pathway	-4.99569	-2.12531	23961,56045,56417,94088,384309,77128,547253,80861,73747	Oas1b,Samhd1,Adar,Trim6,Trim56,Crebrf,Parp14,Dhx58,Shld1	9/-
4_Member	GO Biological Processes	GO:0060338	regulation of type I interferon-mediated signaling pathway	-4.99569	-2.12531	23961,56045,56417,94088,384309	Oas1b,Samhd1,Adar,Trim6,Trim56	5/47
4_Member	GO Biological Processes	GO:0001959	regulation of cytokine-mediated signaling pathway	-4.47457	-1.65744	23961,56045,56417,77128,94088,384309,547253	Oas1b,Samhd1,Adar,Crebrf,Trim6,Trim56,Parp14	7/146
4_Member	GO Biological Processes	GO:0060759	regulation of response to cytokine stimulus	-4.29105	-1.49031	23961,56045,56417,77128,94088,384309,547253	Oas1b,Samhd1,Adar,Crebrf,Trim6,Trim56,Parp14	7/156
4_Member	GO Biological Processes	GO:0060339	negative regulation of type I interferon-mediated signaling pathway	-3.22562	-0.6063	23961,56045,56417	Oas1b,Samhd1,Adar	3/27
4_Member	GO Biological Processes	GO:0001960	negative regulation of cytokine-mediated signaling pathway	-2.90678	-0.393239	23961,56045,56417,547253	Oas1b,Samhd1,Adar,Parp14	4/76
4_Member	GO Biological Processes	GO:0045824	negative regulation of innate immune response	-2.90107	-0.393239	23961,56045,56417,80861,547253	Oas1b,Samhd1,Adar,Dhx58,Parp14	5/130
4_Member	GO Biological Processes	GO:0060761	negative regulation of response to cytokine stimulus	-2.8241	-0.340186	23961,56045,56417,547253	Oas1b,Samhd1,Adar,Parp14	4/80
4_Member	GO Biological Processes	GO:0002200	somatic diversification of immune receptors	-2.24177	0	56045,56417,73747	Samhd1,Adar,Shld1	3/59
4_Member	GO Biological Processes	GO:0002832	negative regulation of response to biotic stimulus	-2.22123	0	23961,56045,56417,80861,547253	Oas1b,Samhd1,Adar,Dhx58,Parp14	5/187
5_Summary	GO Biological Processes	GO:0046596	regulation of viral entry into host cell	-4.73647	-1.88457	76681,94088,94094,319236,384309,18024,52323,74198,75785,547109,672511,19106,20684,57748,142980,24110,17319,12257,52187,56717,66853,70640,75619,77128,329795	Trim12a,Trim6,Trim34a,Trim12c,Trim56,Nfe2l2,Klhl7,Dtx2,Klhl24,Trim43a,Rnf213,Eif2ak2,Sp100,Jmy,Tlr3,Usp18,Mif,Tspo,Rragd,Mtor,Pnpla2,Dcp2,Fastkd2,Crebrf,Tmem67	25/-
5_Member	GO Biological Processes	GO:0046596	regulation of viral entry into host cell	-4.73647	-1.88457	76681,94088,94094,319236,384309	Trim12a,Trim6,Trim34a,Trim12c,Trim56	5/53
5_Member	GO Biological Processes	GO:0052372	modulation by symbiont of entry into host	-4.54389	-1.70973	76681,94088,94094,319236,384309	Trim12a,Trim6,Trim34a,Trim12c,Trim56	5/58
5_Member	GO Biological Processes	GO:0043903	regulation of biological process involved in symbiotic interaction	-4.20823	-1.42328	76681,94088,94094,319236,384309	Trim12a,Trim6,Trim34a,Trim12c,Trim56	5/68
5_Member	GO Biological Processes	GO:0016567	protein ubiquitination	-3.58213	-0.867731	18024,52323,74198,75785,76681,94088,94094,319236,384309,547109,672511	Nfe2l2,Klhl7,Dtx2,Klhl24,Trim12a,Trim6,Trim34a,Trim12c,Trim56,Trim43a,Rnf213	11/499
5_Member	GO Biological Processes	GO:0051091	positive regulation of DNA-binding transcription factor activity	-3.58132	-0.867731	19106,20684,57748,76681,94088,94094,142980,319236	Eif2ak2,Sp100,Jmy,Trim12a,Trim6,Trim34a,Tlr3,Trim12c	8/269
5_Member	GO Biological Processes	GO:0044790	suppression of viral release by host	-3.43574	-0.759933	76681,319236,384309	Trim12a,Trim12c,Trim56	3/23
5_Member	GO Biological Processes	GO:0070534	protein K63-linked ubiquitination	-3.40894	-0.745038	76681,319236,384309,672511	Trim12a,Trim12c,Trim56,Rnf213	4/56
5_Member	GO Biological Processes	GO:0051092	positive regulation of NF-kappaB transcription factor activity	-3.38744	-0.735115	19106,76681,94088,94094,142980,319236	Eif2ak2,Trim12a,Trim6,Trim34a,Tlr3,Trim12c	6/156
5_Member	GO Biological Processes	GO:0032446	protein modification by small protein conjugation	-3.25339	-0.623345	18024,52323,74198,75785,76681,94088,94094,319236,384309,547109,672511	Nfe2l2,Klhl7,Dtx2,Klhl24,Trim12a,Trim6,Trim34a,Trim12c,Trim56,Trim43a,Rnf213	11/546
5_Member	GO Biological Processes	GO:0070647	protein modification by small protein conjugation or removal	-3.09978	-0.529052	18024,24110,52323,74198,75785,76681,94088,94094,319236,384309,547109,672511	Nfe2l2,Usp18,Klhl7,Dtx2,Klhl24,Trim12a,Trim6,Trim34a,Trim12c,Trim56,Trim43a,Rnf213	12/662
5_Member	GO Biological Processes	GO:0031664	regulation of lipopolysaccharide-mediated signaling pathway	-3.08906	-0.529052	17319,76681,319236	Mif,Trim12a,Trim12c	3/30
5_Member	GO Biological Processes	GO:0046597	negative regulation of viral entry into host cell	-2.96655	-0.43341	76681,319236,384309	Trim12a,Trim12c,Trim56	3/33
5_Member	GO Biological Processes	GO:1903901	negative regulation of viral life cycle	-2.787	-0.318319	76681,319236,384309	Trim12a,Trim12c,Trim56	3/38
5_Member	GO Biological Processes	GO:0043123	positive regulation of canonical NF-kappaB signal transduction	-2.65333	-0.227401	76681,94088,94094,142980,319236	Trim12a,Trim6,Trim34a,Tlr3,Trim12c	5/148
5_Member	GO Biological Processes	GO:0010506	regulation of autophagy	-2.58986	-0.196602	12257,52187,56717,76681,94088,94094,319236	Tspo,Rragd,Mtor,Trim12a,Trim6,Trim34a,Trim12c	7/300
5_Member	GO Biological Processes	GO:0000209	protein polyubiquitination	-2.49399	-0.131115	76681,94088,94094,319236,384309,672511	Trim12a,Trim6,Trim34a,Trim12c,Trim56,Rnf213	6/233
5_Member	GO Biological Processes	GO:0031329	regulation of cellular catabolic process	-2.33215	-0.0243227	12257,52187,56717,66853,70640,75619,76681,94088,94094,319236	Tspo,Rragd,Mtor,Pnpla2,Dcp2,Fastkd2,Trim12a,Trim6,Trim34a,Trim12c	10/614
5_Member	GO Biological Processes	GO:0031331	positive regulation of cellular catabolic process	-2.29969	0	56717,66853,70640,76681,94088,94094,319236	Mtor,Pnpla2,Dcp2,Trim12a,Trim6,Trim34a,Trim12c	7/339
5_Member	GO Biological Processes	GO:0051090	regulation of DNA-binding transcription factor activity	-2.25416	0	19106,20684,57748,76681,94088,94094,142980,319236	Eif2ak2,Sp100,Jmy,Trim12a,Trim6,Trim34a,Tlr3,Trim12c	8/436
5_Member	GO Biological Processes	GO:0009896	positive regulation of catabolic process	-2.20826	0	56717,66853,70640,76681,77128,94088,94094,319236,329795	Mtor,Pnpla2,Dcp2,Trim12a,Crebrf,Trim6,Trim34a,Trim12c,Tmem67	9/540
6_Summary	GO Biological Processes	GO:0097401	synaptic vesicle lumen acidification	-3.76251	-1.00753	11964,12725,108664,52187,56717	Atp6v1a,Clcn3,Atp6v1h,Rragd,Mtor	5/-
6_Member	GO Biological Processes	GO:0097401	synaptic vesicle lumen acidification	-3.76251	-1.00753	11964,12725,108664	Atp6v1a,Clcn3,Atp6v1h	3/18
6_Member	Reactome Gene Sets	R-MMU-9639288	Amino acids regulate mTORC1	-3.50117	-0.813135	11964,52187,56717,108664	Atp6v1a,Rragd,Mtor,Atp6v1h	4/53
6_Member	Reactome Gene Sets	R-MMU-9711097	Cellular response to starvation	-3.50117	-0.813135	11964,52187,56717,108664	Atp6v1a,Rragd,Mtor,Atp6v1h	4/53
6_Member	GO Biological Processes	GO:0016188	synaptic vesicle maturation	-3.17835	-0.579713	11964,12725,108664	Atp6v1a,Clcn3,Atp6v1h	3/28
7_Summary	GO Biological Processes	GO:0001961	positive regulation of cytokine-mediated signaling pathway	-3.32199	-0.680945	77128,94088,384309,547253	Crebrf,Trim6,Trim56,Parp14	4/-
7_Member	GO Biological Processes	GO:0001961	positive regulation of cytokine-mediated signaling pathway	-3.32199	-0.680945	77128,94088,384309,547253	Crebrf,Trim6,Trim56,Parp14	4/59
7_Member	GO Biological Processes	GO:0060760	positive regulation of response to cytokine stimulus	-3.16183	-0.573175	77128,94088,384309,547253	Crebrf,Trim6,Trim56,Parp14	4/65
8_Summary	GO Biological Processes	GO:0061484	hematopoietic stem cell homeostasis	-3.08906	-0.529052	56417,217011,320405	Adar,Nle1,Cadps2	3/-
8_Member	GO Biological Processes	GO:0061484	hematopoietic stem cell homeostasis	-3.08906	-0.529052	56417,217011,320405	Adar,Nle1,Cadps2	3/30
9_Summary	Reactome Gene Sets	R-MMU-1169410	Antiviral mechanism by IFN-stimulated genes	-3.0468	-0.495937	19106,24110,231655,58185,80861	Eif2ak2,Usp18,Oasl1,Rsad2,Dhx58	5/-
9_Member	Reactome Gene Sets	R-MMU-1169410	Antiviral mechanism by IFN-stimulated genes	-3.0468	-0.495937	19106,24110,231655	Eif2ak2,Usp18,Oasl1	3/31
9_Member	GO Biological Processes	GO:0039531	regulation of viral-induced cytoplasmic pattern recognition receptor signaling pathway	-2.60149	-0.20189	19106,58185,80861,231655	Eif2ak2,Rsad2,Dhx58,Oasl1	4/92
9_Member	GO Biological Processes	GO:0062208	positive regulation of pattern recognition receptor signaling pathway	-2.05376	0	58185,80861,231655	Rsad2,Dhx58,Oasl1	3/69
9_Member	Reactome Gene Sets	R-MMU-913531	Interferon Signaling	-2.00328	0	19106,24110,231655	Eif2ak2,Usp18,Oasl1	3/72
10_Summary	GO Biological Processes	GO:0009267	cellular response to starvation	-3.01128	-0.469374	18024,19106,52187,56717,57748,320405	Nfe2l2,Eif2ak2,Rragd,Mtor,Jmy,Cadps2	6/-
10_Member	GO Biological Processes	GO:0009267	cellular response to starvation	-3.01128	-0.469374	18024,19106,52187,56717,57748,320405	Nfe2l2,Eif2ak2,Rragd,Mtor,Jmy,Cadps2	6/184
10_Member	GO Biological Processes	GO:0042594	response to starvation	-2.72889	-0.280273	18024,19106,52187,56717,57748,320405	Nfe2l2,Eif2ak2,Rragd,Mtor,Jmy,Cadps2	6/209
10_Member	GO Biological Processes	GO:0031669	cellular response to nutrient levels	-2.5124	-0.143619	18024,19106,52187,56717,57748,320405	Nfe2l2,Eif2ak2,Rragd,Mtor,Jmy,Cadps2	6/231
10_Member	GO Biological Processes	GO:0034198	cellular response to amino acid starvation	-2.46907	-0.112024	19106,52187,56717	Eif2ak2,Rragd,Mtor	3/49
10_Member	GO Biological Processes	GO:1990928	response to amino acid starvation	-2.3496	-0.0313082	19106,52187,56717	Eif2ak2,Rragd,Mtor	3/54
10_Member	GO Biological Processes	GO:0031668	cellular response to extracellular stimulus	-2.23951	0	18024,19106,52187,56717,57748,320405	Nfe2l2,Eif2ak2,Rragd,Mtor,Jmy,Cadps2	6/263
11_Summary	GO Biological Processes	GO:0072528	pyrimidine-containing compound biosynthetic process	-2.92837	-0.403837	22169,22171,56717,56045,11964,23962,26568,75735,110959	Cmpk2,Tyms,Mtor,Samhd1,Atp6v1a,Oasl2,Slc27a3,Pank1,Nudt19	9/-
11_Member	GO Biological Processes	GO:0072528	pyrimidine-containing compound biosynthetic process	-2.92837	-0.403837	22169,22171,56717	Cmpk2,Tyms,Mtor	3/34
11_Member	GO Biological Processes	GO:0009394	2'-deoxyribonucleotide metabolic process	-2.57473	-0.193878	22169,22171,56045	Cmpk2,Tyms,Samhd1	3/45
11_Member	GO Biological Processes	GO:0019692	deoxyribose phosphate metabolic process	-2.57473	-0.193878	22169,22171,56045	Cmpk2,Tyms,Samhd1	3/45
11_Member	GO Biological Processes	GO:0009262	deoxyribonucleotide metabolic process	-2.52067	-0.145891	22169,22171,56045	Cmpk2,Tyms,Samhd1	3/47
11_Member	GO Biological Processes	GO:0055086	nucleobase-containing small molecule metabolic process	-2.33964	-0.0266097	11964,22169,22171,23962,26568,56045,56717,75735,110959	Atp6v1a,Cmpk2,Tyms,Oasl2,Slc27a3,Samhd1,Mtor,Pank1,Nudt19	9/515
11_Member	GO Biological Processes	GO:0072527	pyrimidine-containing compound metabolic process	-2.20145	0	22169,22171,56717	Cmpk2,Tyms,Mtor	3/61
11_Member	GO Biological Processes	GO:0009117	nucleotide metabolic process	-2.16862	0	11964,22169,22171,23962,26568,56045,75735,110959	Atp6v1a,Cmpk2,Tyms,Oasl2,Slc27a3,Samhd1,Pank1,Nudt19	8/451
11_Member	GO Biological Processes	GO:0006753	nucleoside phosphate metabolic process	-2.12461	0	11964,22169,22171,23962,26568,56045,75735,110959	Atp6v1a,Cmpk2,Tyms,Oasl2,Slc27a3,Samhd1,Pank1,Nudt19	8/459
12_Summary	GO Biological Processes	GO:0010563	negative regulation of phosphorus metabolic process	-2.86225	-0.370502	12257,13405,17472,20555,56417,56717,72114,230163,547253,223697	Tspo,Dmd,Gbp4,Slfn1,Adar,Mtor,Zbed3,Aldob,Parp14,Sun2	10/-
12_Member	GO Biological Processes	GO:0010563	negative regulation of phosphorus metabolic process	-2.86225	-0.370502	12257,13405,17472,20555,56417,56717,72114,230163,547253	Tspo,Dmd,Gbp4,Slfn1,Adar,Mtor,Zbed3,Aldob,Parp14	9/430
12_Member	GO Biological Processes	GO:0045936	negative regulation of phosphate metabolic process	-2.86225	-0.370502	12257,13405,17472,20555,56417,56717,72114,230163,547253	Tspo,Dmd,Gbp4,Slfn1,Adar,Mtor,Zbed3,Aldob,Parp14	9/430
12_Member	GO Biological Processes	GO:0051647	nucleus localization	-2.63148	-0.21892	13405,56717,223697	Dmd,Mtor,Sun2	3/43
12_Member	GO Biological Processes	GO:1900542	regulation of purine nucleotide metabolic process	-2.37249	-0.0380124	12257,56717,230163	Tspo,Mtor,Aldob	3/53
12_Member	GO Biological Processes	GO:0006140	regulation of nucleotide metabolic process	-2.3496	-0.0313082	12257,56717,230163	Tspo,Mtor,Aldob	3/54
12_Member	GO Biological Processes	GO:0001933	negative regulation of protein phosphorylation	-2.27919	0	13405,17472,20555,56417,56717,72114,547253	Dmd,Gbp4,Slfn1,Adar,Mtor,Zbed3,Parp14	7/342
12_Member	GO Biological Processes	GO:0042326	negative regulation of phosphorylation	-2.08653	0	13405,17472,20555,56417,56717,72114,547253	Dmd,Gbp4,Slfn1,Adar,Mtor,Zbed3,Parp14	7/372
12_Member	GO Biological Processes	GO:0031400	negative regulation of protein modification process	-2.05011	0	12257,13405,17472,20555,56417,56717,72114,547253	Tspo,Dmd,Gbp4,Slfn1,Adar,Mtor,Zbed3,Parp14	8/473
13_Summary	GO Biological Processes	GO:0032479	regulation of type I interferon production	-2.81426	-0.338029	17472,23961,80861,142980,384309,17319,19106,20684	Gbp4,Oas1b,Dhx58,Tlr3,Trim56,Mif,Eif2ak2,Sp100	8/-
13_Member	GO Biological Processes	GO:0032479	regulation of type I interferon production	-2.81426	-0.338029	17472,23961,80861,142980,384309	Gbp4,Oas1b,Dhx58,Tlr3,Trim56	5/136
13_Member	GO Biological Processes	GO:0032481	positive regulation of type I interferon production	-2.72705	-0.280273	23961,80861,142980,384309	Oas1b,Dhx58,Tlr3,Trim56	4/85
13_Member	GO Biological Processes	GO:0032722	positive regulation of chemokine production	-2.70841	-0.268695	17319,19106,23961,142980	Mif,Eif2ak2,Oas1b,Tlr3	4/86
13_Member	GO Biological Processes	GO:0034340	response to type I interferon	-2.6912	-0.258432	20684,23961,384309	Sp100,Oas1b,Trim56	3/41
13_Member	GO Biological Processes	GO:0032728	positive regulation of interferon-beta production	-2.39586	-0.0457524	23961,142980,384309	Oas1b,Tlr3,Trim56	3/52
13_Member	GO Biological Processes	GO:0032642	regulation of chemokine production	-2.24173	0	17319,19106,23961,142980	Mif,Eif2ak2,Oas1b,Tlr3	4/116
13_Member	GO Biological Processes	GO:0002753	cytosolic pattern recognition receptor signaling pathway	-2.05376	0	23961,80861,142980	Oas1b,Dhx58,Tlr3	3/69
13_Member	GO Biological Processes	GO:0032648	regulation of interferon-beta production	-2.00328	0	23961,142980,384309	Oas1b,Tlr3,Trim56	3/72
14_Summary	GO Biological Processes	GO:0072331	signal transduction by p53 class mediator	-2.74594	-0.284683	12368,17319,20684,57748	Casp6,Mif,Sp100,Jmy	4/-
14_Member	GO Biological Processes	GO:0072331	signal transduction by p53 class mediator	-2.74594	-0.284683	12368,17319,20684,57748	Casp6,Mif,Sp100,Jmy	4/84
15_Summary	GO Biological Processes	GO:0072348	sulfur compound transport	-2.63148	-0.21892	13521,215113,231549	Slc26a2,Slc43a2,Lrrc8d	3/-
15_Member	GO Biological Processes	GO:0072348	sulfur compound transport	-2.63148	-0.21892	13521,215113,231549	Slc26a2,Slc43a2,Lrrc8d	3/43
16_Summary	GO Biological Processes	GO:0072595	maintenance of protein localization in organelle	-2.60275	-0.20189	12257,20684,223697,66853,672511,21376,56417,103573	Tspo,Sp100,Sun2,Pnpla2,Rnf213,Tbrg1,Adar,Xpo1	8/-
16_Member	GO Biological Processes	GO:0072595	maintenance of protein localization in organelle	-2.60275	-0.20189	12257,20684,223697	Tspo,Sp100,Sun2	3/44
16_Member	GO Biological Processes	GO:0051235	maintenance of location	-2.1645	0	12257,20684,66853,223697,672511	Tspo,Sp100,Pnpla2,Sun2,Rnf213	5/193
16_Member	GO Biological Processes	GO:0034504	protein localization to nucleus	-2.1099	0	20684,21376,56417,103573,223697	Sp100,Tbrg1,Adar,Xpo1,Sun2	5/199
16_Member	GO Biological Processes	GO:0032507	maintenance of protein location in cell	-2.00328	0	12257,20684,223697	Tspo,Sp100,Sun2	3/72
17_Summary	GO Biological Processes	GO:0002699	positive regulation of immune effector process	-2.39137	-0.0457524	15042,17319,58185,73747,80861,94088,142980,56417	H2-T24,Mif,Rsad2,Shld1,Dhx58,Trim6,Tlr3,Adar	8/-
17_Member	GO Biological Processes	GO:0002699	positive regulation of immune effector process	-2.39137	-0.0457524	15042,17319,58185,73747,80861,94088,142980	H2-T24,Mif,Rsad2,Shld1,Dhx58,Trim6,Tlr3	7/326
17_Member	GO Biological Processes	GO:0002702	positive regulation of production of molecular mediator of immune response	-2.38406	-0.0440514	17319,58185,73747,94088,142980	Mif,Rsad2,Shld1,Trim6,Tlr3	5/171
17_Member	GO Biological Processes	GO:0098586	cellular response to virus	-2.3496	-0.0313082	56417,94088,142980	Adar,Trim6,Tlr3	3/54
17_Member	GO Biological Processes	GO:0002720	positive regulation of cytokine production involved in immune response	-2.26828	0	17319,58185,94088,142980	Mif,Rsad2,Trim6,Tlr3	4/114
18_Summary	GO Biological Processes	GO:0006820	monoatomic anion transport	-2.02461	0	12257,12725,14628,231549	Tspo,Clcn3,Ostm1,Lrrc8d	4/-
18_Member	GO Biological Processes	GO:0006820	monoatomic anion transport	-2.02461	0	12257,12725,14628,231549	Tspo,Clcn3,Ostm1,Lrrc8d	4/134

## Sheet: MUS_KPT330_DMSO_KPT330_high
GroupID	Category	Term	Description	LogP	Log(q-value)	Genes	Symbols	InTerm_InList
1_Summary	GO Biological Processes	GO:0045088	regulation of innate immune response	-20.2256	-15.9935	11816,13205,14469,14997,15015,15018,15024,15039,15040,15951,16364,18024,18828,19106,20128,20847,21354,23960,54123,54396,56417,56644,58185,59079,71481,71586,76681,78781,80285,80861,93694,94088,97165,110557,209387,217303,226691,226695,230073,231655,236312,246730,319236,381308,384309,434219,547253,623121,667823,100033459,102639543,12177,15957,15958,15959,17454,17857,17858,21822,23962,26943,67775,940…	Apoe,Ddx3x,Gbp2,H2-M9,H2-Q4,H2-Q7,H2-T10,H2-T22,H2-T23,Ifi204,Irf4,Nfe2l2,Plscr2,Eif2ak2,Trim30a,Stat2,Tap1,Oas1g,Irf7,Irgm2,Adar,Clec7a,Rsad2,Erbin,Alpk1,Ifih1,Trim12a,Zc3hav1,Parp9,Dhx58,Clec2d,Trim6,Hmgb2,H2-Q6,Trim30d,Cd300a,Ifi207,Ifi205,Rigi,Oasl1,Ifi209,Oas1a,Trim12c,Ifi211,Trim56,Trim30c,Parp14,Ifi213,Trim5,Ifi208,Ifi206,Bnip3l,Ifit1,Ifit2,Ifit3,Mov10,Mx1,Mx2,Tgtp1,Oasl2,Serinc3,Rtp4,Trim…	98/-
1_Member	GO Biological Processes	GO:0045088	regulation of innate immune response	-20.2256	-15.9935	11816,13205,14469,14997,15015,15018,15024,15039,15040,15951,16364,18024,18828,19106,20128,20847,21354,23960,54123,54396,56417,56644,58185,59079,71481,71586,76681,78781,80285,80861,93694,94088,97165,110557,209387,217303,226691,226695,230073,231655,236312,246730,319236,381308,384309,434219,547253,623121,667823,100033459,102639543	Apoe,Ddx3x,Gbp2,H2-M9,H2-Q4,H2-Q7,H2-T10,H2-T22,H2-T23,Ifi204,Irf4,Nfe2l2,Plscr2,Eif2ak2,Trim30a,Stat2,Tap1,Oas1g,Irf7,Irgm2,Adar,Clec7a,Rsad2,Erbin,Alpk1,Ifih1,Trim12a,Zc3hav1,Parp9,Dhx58,Clec2d,Trim6,Hmgb2,H2-Q6,Trim30d,Cd300a,Ifi207,Ifi205,Rigi,Oasl1,Ifi209,Oas1a,Trim12c,Ifi211,Trim56,Trim30c,Parp14,Ifi213,Trim5,Ifi208,Ifi206	51/474
1_Member	GO Biological Processes	GO:0009615	response to virus	-17.9331	-14.1302	12177,13205,15957,15958,15959,17454,17857,17858,18828,19106,20128,20847,21822,23960,23962,26943,54123,54396,56417,58185,67775,71586,76681,78781,80285,80861,94088,94094,209387,230073,231655,246730,276950,319236,320910,338364,384309,434219,667373,667823	Bnip3l,Ddx3x,Ifit1,Ifit2,Ifit3,Mov10,Mx1,Mx2,Plscr2,Eif2ak2,Trim30a,Stat2,Tgtp1,Oas1g,Oasl2,Serinc3,Irf7,Irgm2,Adar,Rsad2,Rtp4,Ifih1,Trim12a,Zc3hav1,Parp9,Dhx58,Trim6,Trim34a,Trim30d,Rigi,Oasl1,Oas1a,Slfn8,Trim12c,Itgb8,Trim65,Trim56,Trim30c,Ifit1bl1,Trim5	40/326
1_Member	GO Biological Processes	GO:0045089	positive regulation of innate immune response	-17.8852	-14.1302	13205,14469,14997,15015,15018,15024,15039,15040,15951,18828,20128,23960,54123,54396,56644,58185,71481,71586,76681,78781,80285,80861,94088,97165,110557,209387,226691,226695,230073,231655,236312,246730,319236,381308,384309,434219,623121,667823,100033459,102639543	Ddx3x,Gbp2,H2-M9,H2-Q4,H2-Q7,H2-T10,H2-T22,H2-T23,Ifi204,Plscr2,Trim30a,Oas1g,Irf7,Irgm2,Clec7a,Rsad2,Alpk1,Ifih1,Trim12a,Zc3hav1,Parp9,Dhx58,Trim6,Hmgb2,H2-Q6,Trim30d,Ifi207,Ifi205,Rigi,Oasl1,Ifi209,Oas1a,Trim12c,Ifi211,Trim56,Trim30c,Ifi213,Trim5,Ifi208,Ifi206	40/327
1_Member	GO Biological Processes	GO:0002833	positive regulation of response to biotic stimulus	-17.3652	-13.8162	13205,14469,14997,15015,15018,15024,15039,15040,15951,18828,20128,23960,54123,54396,56644,58185,71481,71586,76681,78781,80285,80861,94088,97165,107035,110557,209387,226691,226695,230073,231655,236312,246730,319236,381308,384309,434219,623121,667823,100033459,102639543	Ddx3x,Gbp2,H2-M9,H2-Q4,H2-Q7,H2-T10,H2-T22,H2-T23,Ifi204,Plscr2,Trim30a,Oas1g,Irf7,Irgm2,Clec7a,Rsad2,Alpk1,Ifih1,Trim12a,Zc3hav1,Parp9,Dhx58,Trim6,Hmgb2,Fbxo38,H2-Q6,Trim30d,Ifi207,Ifi205,Rigi,Oasl1,Ifi209,Oas1a,Trim12c,Ifi211,Trim56,Trim30c,Ifi213,Trim5,Ifi208,Ifi206	41/356
1_Member	GO Biological Processes	GO:0002831	regulation of response to biotic stimulus	-17.3494	-13.8162	11816,13205,14469,14997,15015,15018,15024,15039,15040,15951,16364,18024,18828,19106,20128,20847,21354,23960,54123,54396,56417,56644,58185,59079,71481,71586,76681,78781,80285,80861,93694,94088,97165,107035,110557,209387,217303,226691,226695,230073,231655,236312,246730,319236,381308,384309,434219,547253,623121,667823,100033459,102639543	Apoe,Ddx3x,Gbp2,H2-M9,H2-Q4,H2-Q7,H2-T10,H2-T22,H2-T23,Ifi204,Irf4,Nfe2l2,Plscr2,Eif2ak2,Trim30a,Stat2,Tap1,Oas1g,Irf7,Irgm2,Adar,Clec7a,Rsad2,Erbin,Alpk1,Ifih1,Trim12a,Zc3hav1,Parp9,Dhx58,Clec2d,Trim6,Hmgb2,Fbxo38,H2-Q6,Trim30d,Cd300a,Ifi207,Ifi205,Rigi,Oasl1,Ifi209,Oas1a,Trim12c,Ifi211,Trim56,Trim30c,Parp14,Ifi213,Trim5,Ifi208,Ifi206	52/573
1_Member	GO Biological Processes	GO:0051607	defense response to virus	-16.2609	-12.9307	12177,15957,15958,15959,17454,17858,18828,19106,20128,20847,23960,23962,26943,54123,58185,67775,71586,76681,78781,80285,80861,94088,94094,209387,230073,231655,246730,276950,319236,338364,384309,434219,667373,667823	Bnip3l,Ifit1,Ifit2,Ifit3,Mov10,Mx2,Plscr2,Eif2ak2,Trim30a,Stat2,Oas1g,Oasl2,Serinc3,Irf7,Rsad2,Rtp4,Ifih1,Trim12a,Zc3hav1,Parp9,Dhx58,Trim6,Trim34a,Trim30d,Rigi,Oasl1,Oas1a,Slfn8,Trim12c,Trim65,Trim56,Trim30c,Ifit1bl1,Trim5	34/258
1_Member	GO Biological Processes	GO:0140546	defense response to symbiont	-16.2086	-12.9307	12177,15957,15958,15959,17454,17858,18828,19106,20128,20847,23960,23962,26943,54123,58185,67775,71586,76681,78781,80285,80861,94088,94094,209387,230073,231655,246730,276950,319236,338364,384309,434219,667373,667823	Bnip3l,Ifit1,Ifit2,Ifit3,Mov10,Mx2,Plscr2,Eif2ak2,Trim30a,Stat2,Oas1g,Oasl2,Serinc3,Irf7,Rsad2,Rtp4,Ifih1,Trim12a,Zc3hav1,Parp9,Dhx58,Trim6,Trim34a,Trim30d,Rigi,Oasl1,Oas1a,Slfn8,Trim12c,Trim65,Trim56,Trim30c,Ifit1bl1,Trim5	34/259
1_Member	GO Biological Processes	GO:0031349	positive regulation of defense response	-15.3762	-12.144	12801,13205,14469,14609,14997,15015,15018,15024,15039,15040,15951,16170,17242,18828,20128,23960,54123,54396,56644,58185,71481,71586,76681,78781,80285,80861,94088,97165,110557,209387,226691,226695,230073,231655,236312,246730,319236,381308,384309,434219,623121,667823,100033459,102639543	Cnr1,Ddx3x,Gbp2,Gja1,H2-M9,H2-Q4,H2-Q7,H2-T10,H2-T22,H2-T23,Ifi204,Il16,Mdk,Plscr2,Trim30a,Oas1g,Irf7,Irgm2,Clec7a,Rsad2,Alpk1,Ifih1,Trim12a,Zc3hav1,Parp9,Dhx58,Trim6,Hmgb2,H2-Q6,Trim30d,Ifi207,Ifi205,Rigi,Oasl1,Ifi209,Oas1a,Trim12c,Ifi211,Trim56,Trim30c,Ifi213,Trim5,Ifi208,Ifi206	44/465
1_Member	GO Biological Processes	GO:0032103	positive regulation of response to external stimulus	-14.7753	-11.5846	12767,12801,13205,14182,14205,14469,14997,15015,15018,15024,15039,15040,15951,16170,17242,18438,18828,20128,20306,20356,23960,54123,54396,56644,58185,71481,71586,71660,76681,78781,80285,80861,94088,97165,110557,209387,226691,226695,230073,231655,236312,246730,319236,381308,384309,434219,623121,667823,100033459,102639543	Cxcr4,Cnr1,Ddx3x,Fgfr1,Vegfd,Gbp2,H2-M9,H2-Q4,H2-Q7,H2-T10,H2-T22,H2-T23,Ifi204,Il16,Mdk,P2rx4,Plscr2,Trim30a,Ccl7,Sema5a,Oas1g,Irf7,Irgm2,Clec7a,Rsad2,Alpk1,Ifih1,Rarres2,Trim12a,Zc3hav1,Parp9,Dhx58,Trim6,Hmgb2,H2-Q6,Trim30d,Ifi207,Ifi205,Rigi,Oasl1,Ifi209,Oas1a,Trim12c,Ifi211,Trim56,Trim30c,Ifi213,Trim5,Ifi208,Ifi206	50/614
1_Member	GO Biological Processes	GO:0045087	innate immune response	-14.0876	-10.9347	12010,13163,13205,14469,15018,15951,15957,15958,15959,16180,17476,17857,17858,19106,20128,20292,20306,20684,20847,21822,22361,23960,23962,26943,54123,54396,54473,56417,56644,58185,60440,67138,71481,71586,71660,75345,76681,78781,80285,80861,94088,94094,97165,209387,227753,230073,231655,246730,319236,338364,384309,434219,547253,634650,667823	B2m,Daxx,Ddx3x,Gbp2,H2-Q7,Ifi204,Ifit1,Ifit2,Ifit3,Il1rap,Mpeg1,Mx1,Mx2,Eif2ak2,Trim30a,Ccl11,Ccl7,Sp100,Stat2,Tgtp1,Vnn1,Oas1g,Oasl2,Serinc3,Irf7,Irgm2,Tollip,Adar,Clec7a,Rsad2,Iigp1,Herc6,Alpk1,Ifih1,Rarres2,Slamf7,Trim12a,Zc3hav1,Parp9,Dhx58,Trim6,Trim34a,Hmgb2,Trim30d,Gsn,Rigi,Oasl1,Oas1a,Trim12c,Trim65,Trim56,Trim30c,Parp14,Gbp11,Trim5	55/758
1_Member	GO Biological Processes	GO:0048525	negative regulation of viral process	-13.9118	-10.7937	17858,18828,19106,20128,20684,23960,23962,58185,71586,76681,78781,94088,107373,209387,227753,231655,246730,319236,384309,434219,667823	Mx2,Plscr2,Eif2ak2,Trim30a,Sp100,Oas1g,Oasl2,Rsad2,Ifih1,Trim12a,Zc3hav1,Trim6,Fam111a,Trim30d,Gsn,Oasl1,Oas1a,Trim12c,Trim56,Trim30c,Trim5	21/105
1_Member	GO Biological Processes	GO:0050792	regulation of viral process	-13.1137	-10.0278	12767,13205,17858,18828,19106,20128,20684,23960,23962,56417,58185,67231,71586,76681,78781,94088,94094,107373,209387,227753,231655,246730,319236,384309,434219,667823	Cxcr4,Ddx3x,Mx2,Plscr2,Eif2ak2,Trim30a,Sp100,Oas1g,Oasl2,Adar,Rsad2,Tbc1d20,Ifih1,Trim12a,Zc3hav1,Trim6,Trim34a,Fam111a,Trim30d,Gsn,Oasl1,Oas1a,Trim12c,Trim56,Trim30c,Trim5	26/187
1_Member	GO Biological Processes	GO:1903900	regulation of viral life cycle	-12.214	-9.15802	13205,17858,18828,19106,20128,23960,23962,56417,58185,71586,76681,78781,94088,94094,107373,209387,227753,231655,246730,319236,384309,434219,667823	Ddx3x,Mx2,Plscr2,Eif2ak2,Trim30a,Oas1g,Oasl2,Adar,Rsad2,Ifih1,Trim12a,Zc3hav1,Trim6,Trim34a,Fam111a,Trim30d,Gsn,Oasl1,Oas1a,Trim12c,Trim56,Trim30c,Trim5	23/156
1_Member	GO Biological Processes	GO:0002218	activation of innate immune response	-12.1835	-9.15551	14469,15951,20128,23960,54123,54396,56644,71481,71586,76681,80861,209387,226691,226695,230073,236312,246730,319236,381308,434219,623121,667823,100033459,102639543	Gbp2,Ifi204,Trim30a,Oas1g,Irf7,Irgm2,Clec7a,Alpk1,Ifih1,Trim12a,Dhx58,Trim30d,Ifi207,Ifi205,Rigi,Ifi209,Oas1a,Trim12c,Ifi211,Trim30c,Ifi213,Trim5,Ifi208,Ifi206	24/172
1_Member	GO Biological Processes	GO:0050778	positive regulation of immune response	-9.79896	-6.79731	12010,12801,13205,14469,14997,15015,15018,15024,15039,15040,15951,18439,18828,20128,23960,54123,54396,56644,58185,71481,71586,73747,76681,78781,80285,80861,94088,97165,107035,110557,209387,226691,226695,230073,231655,236312,246730,319236,381308,384309,434219,623121,667823,100033459,102639543	B2m,Cnr1,Ddx3x,Gbp2,H2-M9,H2-Q4,H2-Q7,H2-T10,H2-T22,H2-T23,Ifi204,P2rx7,Plscr2,Trim30a,Oas1g,Irf7,Irgm2,Clec7a,Rsad2,Alpk1,Ifih1,Shld1,Trim12a,Zc3hav1,Parp9,Dhx58,Trim6,Hmgb2,Fbxo38,H2-Q6,Trim30d,Ifi207,Ifi205,Rigi,Oasl1,Ifi209,Oas1a,Trim12c,Ifi211,Trim56,Trim30c,Ifi213,Trim5,Ifi208,Ifi206	45/701
1_Member	GO Biological Processes	GO:0045071	negative regulation of viral genome replication	-8.57109	-5.59425	17858,18828,19106,23960,23962,58185,71586,78781,94088,107373,231655,246730	Mx2,Plscr2,Eif2ak2,Oas1g,Oasl2,Rsad2,Ifih1,Zc3hav1,Trim6,Fam111a,Oasl1,Oas1a	12/56
1_Member	GO Biological Processes	GO:0045069	regulation of viral genome replication	-7.8533	-4.89995	13205,17858,18828,19106,23960,23962,56417,58185,71586,78781,94088,107373,231655,246730	Ddx3x,Mx2,Plscr2,Eif2ak2,Oas1g,Oasl2,Adar,Rsad2,Ifih1,Zc3hav1,Trim6,Fam111a,Oasl1,Oas1a	14/92
1_Member	GO Biological Processes	GO:0001819	positive regulation of cytokine production	-5.75482	-3.27859	12010,13205,14205,14997,15015,15018,15024,15039,15040,16170,16180,16364,17196,17242,18439,19106,20848,23960,54123,56644,58185,71586,78781,80861,94088,97165,110557,230073,246730,338364,384309	B2m,Ddx3x,Vegfd,H2-M9,H2-Q4,H2-Q7,H2-T10,H2-T22,H2-T23,Il16,Il1rap,Irf4,Mbp,Mdk,P2rx7,Eif2ak2,Stat3,Oas1g,Irf7,Clec7a,Rsad2,Ifih1,Zc3hav1,Dhx58,Trim6,Hmgb2,H2-Q6,Rigi,Oas1a,Trim65,Trim56	31/546
1_Member	GO Biological Processes	GO:0002253	activation of immune response	-5.52862	-3.10943	14469,15951,20128,23960,54123,54396,56644,71481,71586,76681,80861,209387,226691,226695,230073,236312,246730,319236,381308,434219,623121,667823,100033459,102639543	Gbp2,Ifi204,Trim30a,Oas1g,Irf7,Irgm2,Clec7a,Alpk1,Ifih1,Trim12a,Dhx58,Trim30d,Ifi207,Ifi205,Rigi,Ifi209,Oas1a,Trim12c,Ifi211,Trim30c,Ifi213,Trim5,Ifi208,Ifi206	24/371
2_Summary	GO Biological Processes	GO:0035456	response to interferon-beta	-17.2629	-13.809	14469,15951,15953,15957,15959,18828,21822,23960,54396,60440,94088,226691,226695,236312,240327,246730,327959,381308,623121,100033459,102639543	Gbp2,Ifi204,Ifi47,Ifit1,Ifit3,Plscr2,Tgtp1,Oas1g,Irgm2,Iigp1,Trim6,Ifi207,Ifi205,Ifi209,Iigp1c,Oas1a,Xaf1,Ifi211,Ifi213,Ifi208,Ifi206	21/-
2_Member	GO Biological Processes	GO:0035456	response to interferon-beta	-17.2629	-13.809	14469,15951,15953,15957,15959,18828,21822,23960,54396,60440,94088,226691,226695,236312,240327,246730,327959,381308,623121,100033459,102639543	Gbp2,Ifi204,Ifi47,Ifit1,Ifit3,Plscr2,Tgtp1,Oas1g,Irgm2,Iigp1,Trim6,Ifi207,Ifi205,Ifi209,Iigp1c,Oas1a,Xaf1,Ifi211,Ifi213,Ifi208,Ifi206	21/74
2_Member	GO Biological Processes	GO:0035458	cellular response to interferon-beta	-16.2272	-12.9307	14469,15951,15953,15957,15959,21822,23960,54396,60440,94088,226691,226695,236312,240327,246730,381308,623121,100033459,102639543	Gbp2,Ifi204,Ifi47,Ifit1,Ifit3,Tgtp1,Oas1g,Irgm2,Iigp1,Trim6,Ifi207,Ifi205,Ifi209,Iigp1c,Oas1a,Ifi211,Ifi213,Ifi208,Ifi206	19/63
3_Summary	GO Biological Processes	GO:0042552	myelination	-7.55014	-4.61907	12527,12767,17153,17196,17988,18823,18858,19153,20665,22239,53897,76960,77116,230822,269116,277010,338521,12257,12799,13488,17242,20677,20848,66277,223697,328365	Cd9,Cxcr4,Mal,Mbp,Ndrg1,Plp1,Pmp22,Prx,Sox10,Ugt8a,Gal3st1,Bcas1,Mtmr2,Ncmap,Nfasc,Marveld1,Fa2h,Tspo,Cnp,Drd1,Mdk,Sox4,Stat3,Klf15,Sun2,Zmiz1	26/-
3_Member	GO Biological Processes	GO:0042552	myelination	-7.55014	-4.61907	12527,12767,17153,17196,17988,18823,18858,19153,20665,22239,53897,76960,77116,230822,269116,277010,338521	Cd9,Cxcr4,Mal,Mbp,Ndrg1,Plp1,Pmp22,Prx,Sox10,Ugt8a,Gal3st1,Bcas1,Mtmr2,Ncmap,Nfasc,Marveld1,Fa2h	17/147
3_Member	GO Biological Processes	GO:0007272	ensheathment of neurons	-7.41866	-4.52897	12527,12767,17153,17196,17988,18823,18858,19153,20665,22239,53897,76960,77116,230822,269116,277010,338521	Cd9,Cxcr4,Mal,Mbp,Ndrg1,Plp1,Pmp22,Prx,Sox10,Ugt8a,Gal3st1,Bcas1,Mtmr2,Ncmap,Nfasc,Marveld1,Fa2h	17/150
3_Member	GO Biological Processes	GO:0008366	axon ensheathment	-7.41866	-4.52897	12527,12767,17153,17196,17988,18823,18858,19153,20665,22239,53897,76960,77116,230822,269116,277010,338521	Cd9,Cxcr4,Mal,Mbp,Ndrg1,Plp1,Pmp22,Prx,Sox10,Ugt8a,Gal3st1,Bcas1,Mtmr2,Ncmap,Nfasc,Marveld1,Fa2h	17/150
3_Member	GO Biological Processes	GO:0042063	gliogenesis	-3.78804	-1.76005	12257,12527,12799,13488,17153,17242,17988,18823,18858,19153,20665,20677,20848,66277,223697,230822,328365,338521	Tspo,Cd9,Cnp,Drd1,Mal,Mdk,Ndrg1,Plp1,Pmp22,Prx,Sox10,Sox4,Stat3,Klf15,Sun2,Ncmap,Zmiz1,Fa2h	18/305
3_Member	GO Biological Processes	GO:0021782	glial cell development	-3.62954	-1.64047	13488,17153,17242,17988,18823,18858,19153,20665,20677,230822,338521	Drd1,Mal,Mdk,Ndrg1,Plp1,Pmp22,Prx,Sox10,Sox4,Ncmap,Fa2h	11/137
3_Member	GO Biological Processes	GO:0043217	myelin maintenance	-3.25159	-1.34424	12767,17988,19153,338521	Cxcr4,Ndrg1,Prx,Fa2h	4/18
3_Member	GO Biological Processes	GO:0022011	myelination in peripheral nervous system	-3.20023	-1.30258	17988,18858,19153,230822,338521	Ndrg1,Pmp22,Prx,Ncmap,Fa2h	5/32
3_Member	GO Biological Processes	GO:0032292	peripheral nervous system axon ensheathment	-3.20023	-1.30258	17988,18858,19153,230822,338521	Ndrg1,Pmp22,Prx,Ncmap,Fa2h	5/32
3_Member	GO Biological Processes	GO:0032287	peripheral nervous system myelin maintenance	-3.09027	-1.21227	17988,19153,338521	Ndrg1,Prx,Fa2h	3/9
3_Member	GO Biological Processes	GO:0010001	glial cell differentiation	-2.95451	-1.10764	12799,13488,17153,17242,17988,18823,18858,19153,20665,20677,20848,66277,230822,338521	Cnp,Drd1,Mal,Mdk,Ndrg1,Plp1,Pmp22,Prx,Sox10,Sox4,Stat3,Klf15,Ncmap,Fa2h	14/244
3_Member	GO Biological Processes	GO:0014044	Schwann cell development	-2.47696	-0.708746	17988,18858,19153,230822,338521	Ndrg1,Pmp22,Prx,Ncmap,Fa2h	5/46
3_Member	GO Biological Processes	GO:0022010	central nervous system myelination	-2.3902	-0.650852	17153,18823,20665,338521	Mal,Plp1,Sox10,Fa2h	4/30
3_Member	GO Biological Processes	GO:0032291	axon ensheathment in central nervous system	-2.3902	-0.650852	17153,18823,20665,338521	Mal,Plp1,Sox10,Fa2h	4/30
3_Member	GO Biological Processes	GO:0014037	Schwann cell differentiation	-2.31901	-0.59476	17988,18858,19153,230822,338521	Ndrg1,Pmp22,Prx,Ncmap,Fa2h	5/50
3_Member	GO Biological Processes	GO:0007422	peripheral nervous system development	-2.04496	-0.392625	17988,18858,19153,20665,230822,338521	Ndrg1,Pmp22,Prx,Sox10,Ncmap,Fa2h	6/81
4_Summary	GO Biological Processes	GO:0052372	modulation by symbiont of entry into host	-7.31815	-4.44777	20128,66482,76681,94088,94094,209387,227753,319236,384309,434219,667823,218793,338364,12177,54396,117150,140742,435626,11816,12257,12801,12894,17454,18439,20556,20848,21859,54170,60440,66853,76574,77116,78781,213393,320204,16180,19106,21814,56644,20203,71481,18858,54473,57436,66643,67443,67474,68942,269514,319934,20684,230073,432530,18024,22644,24110,52717,53312,66213,67138,70527,71586,80751,9383…	Trim30a,Exoc2,Trim12a,Trim6,Trim34a,Trim30d,Gsn,Trim12c,Trim56,Trim30c,Trim5,Ube2e2,Trim65,Bnip3l,Irgm2,Pip4k2c,Sesn1,Rufy4,Apoe,Tspo,Cnr1,Cpt1a,Mov10,P2rx7,Slfn2,Stat3,Timp3,Rragc,Iigp1,Pnpla2,Mfsd2a,Mtmr2,Zc3hav1,Depp1,Etfbkmt,Il1rap,Eif2ak2,Tgfbr3,Clec7a,S100b,Alpk1,Pmp22,Tollip,Gabarapl1,Lix1,Map1lc3b,Snap29,Chmp2b,Fbxl4,Sbf2,Sp100,Rigi,Adcy1,Nfe2l2,Rnf103,Usp18,Anapc16,Nub1,Med7,Herc6,Stambp…	74/-
4_Member	GO Biological Processes	GO:0052372	modulation by symbiont of entry into host	-7.31815	-4.44777	20128,66482,76681,94088,94094,209387,227753,319236,384309,434219,667823	Trim30a,Exoc2,Trim12a,Trim6,Trim34a,Trim30d,Gsn,Trim12c,Trim56,Trim30c,Trim5	11/58
4_Member	GO Biological Processes	GO:0046596	regulation of viral entry into host cell	-6.68301	-3.94044	20128,76681,94088,94094,209387,227753,319236,384309,434219,667823	Trim30a,Trim12a,Trim6,Trim34a,Trim30d,Gsn,Trim12c,Trim56,Trim30c,Trim5	10/53
4_Member	GO Biological Processes	GO:0043903	regulation of biological process involved in symbiotic interaction	-6.57614	-3.86254	20128,66482,76681,94088,94094,209387,227753,319236,384309,434219,667823	Trim30a,Exoc2,Trim12a,Trim6,Trim34a,Trim30d,Gsn,Trim12c,Trim56,Trim30c,Trim5	11/68
4_Member	GO Biological Processes	GO:0044790	suppression of viral release by host	-6.35663	-3.68083	20128,76681,209387,319236,384309,434219,667823	Trim30a,Trim12a,Trim30d,Trim12c,Trim56,Trim30c,Trim5	7/23
4_Member	GO Biological Processes	GO:0046597	negative regulation of viral entry into host cell	-6.34392	-3.68002	20128,76681,209387,227753,319236,384309,434219,667823	Trim30a,Trim12a,Trim30d,Gsn,Trim12c,Trim56,Trim30c,Trim5	8/33
4_Member	GO Biological Processes	GO:1903901	negative regulation of viral life cycle	-5.83914	-3.32312	20128,76681,209387,227753,319236,384309,434219,667823	Trim30a,Trim12a,Trim30d,Gsn,Trim12c,Trim56,Trim30c,Trim5	8/38
4_Member	GO Biological Processes	GO:0070534	protein K63-linked ubiquitination	-5.45978	-3.04722	20128,76681,209387,218793,319236,338364,384309,434219,667823	Trim30a,Trim12a,Trim30d,Ube2e2,Trim12c,Trim65,Trim56,Trim30c,Trim5	9/56
4_Member	GO Biological Processes	GO:0010508	positive regulation of autophagy	-4.88293	-2.60506	12177,20128,54396,76681,94088,94094,117150,140742,209387,319236,338364,434219,435626,667823	Bnip3l,Trim30a,Irgm2,Trim12a,Trim6,Trim34a,Pip4k2c,Sesn1,Trim30d,Trim12c,Trim65,Trim30c,Rufy4,Trim5	14/160
4_Member	GO Biological Processes	GO:0031329	regulation of cellular catabolic process	-4.73355	-2.48372	11816,12177,12257,12801,12894,17454,18439,20128,20556,20848,21859,54170,54396,60440,66853,76574,76681,77116,78781,94088,94094,117150,140742,209387,213393,319236,320204,338364,434219,435626,667823	Apoe,Bnip3l,Tspo,Cnr1,Cpt1a,Mov10,P2rx7,Trim30a,Slfn2,Stat3,Timp3,Rragc,Irgm2,Iigp1,Pnpla2,Mfsd2a,Trim12a,Mtmr2,Zc3hav1,Trim6,Trim34a,Pip4k2c,Sesn1,Trim30d,Depp1,Trim12c,Etfbkmt,Trim65,Trim30c,Rufy4,Trim5	31/614
4_Member	GO Biological Processes	GO:0010506	regulation of autophagy	-4.37414	-2.22388	12177,12257,20128,20848,54170,54396,60440,76681,94088,94094,117150,140742,209387,213393,319236,338364,434219,435626,667823	Bnip3l,Tspo,Trim30a,Stat3,Rragc,Irgm2,Iigp1,Trim12a,Trim6,Trim34a,Pip4k2c,Sesn1,Trim30d,Depp1,Trim12c,Trim65,Trim30c,Rufy4,Trim5	19/300
4_Member	GO Biological Processes	GO:0031664	regulation of lipopolysaccharide-mediated signaling pathway	-4.3732	-2.22388	20128,76681,209387,319236,434219,667823	Trim30a,Trim12a,Trim30d,Trim12c,Trim30c,Trim5	6/30
4_Member	GO Biological Processes	GO:0051092	positive regulation of NF-kappaB transcription factor activity	-4.35335	-2.21466	16180,19106,20128,20848,21814,56644,76681,94088,94094,209387,319236,434219,667823	Il1rap,Eif2ak2,Trim30a,Stat3,Tgfbr3,Clec7a,Trim12a,Trim6,Trim34a,Trim30d,Trim12c,Trim30c,Trim5	13/156
4_Member	GO Biological Processes	GO:0031331	positive regulation of cellular catabolic process	-4.14262	-2.04723	11816,12177,12894,17454,18439,20128,54396,66853,76681,78781,94088,94094,117150,140742,209387,319236,338364,434219,435626,667823	Apoe,Bnip3l,Cpt1a,Mov10,P2rx7,Trim30a,Irgm2,Pnpla2,Trim12a,Zc3hav1,Trim6,Trim34a,Pip4k2c,Sesn1,Trim30d,Trim12c,Trim65,Trim30c,Rufy4,Trim5	20/339
4_Member	GO Biological Processes	GO:0043123	positive regulation of canonical NF-kappaB signal transduction	-3.94869	-1.89268	20128,20203,56644,71481,76681,78781,94088,94094,209387,319236,434219,667823	Trim30a,S100b,Clec7a,Alpk1,Trim12a,Zc3hav1,Trim6,Trim34a,Trim30d,Trim12c,Trim30c,Trim5	12/148
4_Member	GO Biological Processes	GO:0006914	autophagy	-3.91368	-1.86342	18858,20128,54396,54473,57436,66643,67443,67474,68942,76681,209387,213393,269514,319236,319934,434219,435626,667823	Pmp22,Trim30a,Irgm2,Tollip,Gabarapl1,Lix1,Map1lc3b,Snap29,Chmp2b,Trim12a,Trim30d,Depp1,Fbxl4,Trim12c,Sbf2,Trim30c,Rufy4,Trim5	18/298
4_Member	GO Biological Processes	GO:0061919	process utilizing autophagic mechanism	-3.91368	-1.86342	18858,20128,54396,54473,57436,66643,67443,67474,68942,76681,209387,213393,269514,319236,319934,434219,435626,667823	Pmp22,Trim30a,Irgm2,Tollip,Gabarapl1,Lix1,Map1lc3b,Snap29,Chmp2b,Trim12a,Trim30d,Depp1,Fbxl4,Trim12c,Sbf2,Trim30c,Rufy4,Trim5	18/298
4_Member	GO Biological Processes	GO:0051091	positive regulation of DNA-binding transcription factor activity	-3.46834	-1.49774	16180,19106,20128,20684,20848,21814,56644,76681,94088,94094,209387,230073,319236,432530,434219,667823	Il1rap,Eif2ak2,Trim30a,Sp100,Stat3,Tgfbr3,Clec7a,Trim12a,Trim6,Trim34a,Trim30d,Rigi,Trim12c,Adcy1,Trim30c,Trim5	16/269
4_Member	GO Biological Processes	GO:0070647	protein modification by small protein conjugation or removal	-3.40813	-1.46158	18024,20128,22644,24110,52717,53312,66213,67138,70527,71586,76681,80751,93834,94088,94094,107035,208768,209387,215705,216825,218793,319236,328365,338364,360216,384309,386454,434219,667823	Nfe2l2,Trim30a,Rnf103,Usp18,Anapc16,Nub1,Med7,Herc6,Stambp,Ifih1,Trim12a,Rnf34,Peli2,Trim6,Trim34a,Fbxo38,Sde2,Trim30d,Arrdc1,Usp22,Ube2e2,Trim12c,Zmiz1,Trim65,Zranb1,Trim56,Rnf39,Trim30c,Trim5	29/662
4_Member	GO Biological Processes	GO:0032446	protein modification by small protein conjugation	-3.28745	-1.3671	18024,20128,22644,52717,53312,66213,67138,71586,76681,80751,93834,94088,94094,107035,208768,209387,215705,218793,319236,328365,338364,384309,386454,434219,667823	Nfe2l2,Trim30a,Rnf103,Anapc16,Nub1,Med7,Herc6,Ifih1,Trim12a,Rnf34,Peli2,Trim6,Trim34a,Fbxo38,Sde2,Trim30d,Arrdc1,Ube2e2,Trim12c,Zmiz1,Trim65,Trim56,Rnf39,Trim30c,Trim5	25/546
4_Member	GO Biological Processes	GO:0000209	protein polyubiquitination	-3.14817	-1.26046	20128,76681,80751,93834,94088,94094,107035,209387,218793,319236,338364,384309,434219,667823	Trim30a,Trim12a,Rnf34,Peli2,Trim6,Trim34a,Fbxo38,Trim30d,Ube2e2,Trim12c,Trim65,Trim56,Trim30c,Trim5	14/233
4_Member	GO Biological Processes	GO:0016567	protein ubiquitination	-3.10751	-1.22371	18024,20128,22644,52717,53312,66213,67138,76681,80751,93834,94088,94094,107035,208768,209387,215705,218793,319236,338364,384309,386454,434219,667823	Nfe2l2,Trim30a,Rnf103,Anapc16,Nub1,Med7,Herc6,Trim12a,Rnf34,Peli2,Trim6,Trim34a,Fbxo38,Sde2,Trim30d,Arrdc1,Ube2e2,Trim12c,Trim65,Trim56,Rnf39,Trim30c,Trim5	23/499
4_Member	GO Biological Processes	GO:0009896	positive regulation of catabolic process	-3.00018	-1.14099	11816,12177,12894,14609,14734,17454,18439,20128,53312,54396,66853,76681,77128,78781,94088,94094,117150,140742,209387,319236,338364,434219,435626,667823	Apoe,Bnip3l,Cpt1a,Gja1,Gpc3,Mov10,P2rx7,Trim30a,Nub1,Irgm2,Pnpla2,Trim12a,Crebrf,Zc3hav1,Trim6,Trim34a,Pip4k2c,Sesn1,Trim30d,Trim12c,Trim65,Trim30c,Rufy4,Trim5	24/540
4_Member	GO Biological Processes	GO:0043122	regulation of canonical NF-kappaB signal transduction	-2.95116	-1.10645	20128,20203,54396,56644,71481,76681,78781,94088,94094,209387,319236,434219,667823	Trim30a,S100b,Irgm2,Clec7a,Alpk1,Trim12a,Zc3hav1,Trim6,Trim34a,Trim30d,Trim12c,Trim30c,Trim5	13/217
5_Summary	GO Biological Processes	GO:0042270	protection from natural killer cell mediated cytotoxicity	-7.08304	-4.23114	14997,15015,15018,15024,15039,15040,21354,93694,110557,12010,20128,20847,23960,54396,56417,59079,80861,246730,547253,16180,16364,77371,65972,11816,12527,14775,17242,20356,20848,21788,68318,102774,242653,338364,18439,56644,58185,94088,230073,13039,12801,107035,71586,217303,11815,14605,20555,93695,107321,114774,12257,73747,13014,13205,15951,17380,22361,26949,53328,54473,67474,68724,69660,226695,227…	H2-M9,H2-Q4,H2-Q7,H2-T10,H2-T22,H2-T23,Tap1,Clec2d,H2-Q6,B2m,Trim30a,Stat2,Oas1g,Irgm2,Adar,Erbin,Dhx58,Oas1a,Parp14,Il1rap,Irf4,Sec24a,Ifi30,Apoe,Cd9,Gpx1,Mdk,Sema5a,Stat3,Tfpi,Aph1c,Bbs4,Cldn19,Trim65,P2rx7,Clec7a,Rsad2,Trim6,Rigi,Ctsl,Cnr1,Fbxo38,Ifih1,Cd300a,Apod,Tsc22d3,Slfn1,Gpnmb,Lpxn,Pawr,Tspo,Shld1,Cstb,Ddx3x,Ifi204,Mme,Vnn1,Vat1,Pgrmc1,Tollip,Snap29,Arl8a,Tmbim1,Ifi205,Gsn,Plac8,Nfasc,I…	98/-
5_Member	GO Biological Processes	GO:0042270	protection from natural killer cell mediated cytotoxicity	-7.08304	-4.23114	14997,15015,15018,15024,15039,15040,21354,93694,110557	H2-M9,H2-Q4,H2-Q7,H2-T10,H2-T22,H2-T23,Tap1,Clec2d,H2-Q6	9/37
5_Member	GO Biological Processes	GO:0002477	antigen processing and presentation of exogenous peptide antigen via MHC class Ib	-6.8201	-3.98593	12010,14997,15015,15018,15024,15039,15040,110557	B2m,H2-M9,H2-Q4,H2-Q7,H2-T10,H2-T22,H2-T23,H2-Q6	8/29
5_Member	GO Biological Processes	GO:0002832	negative regulation of response to biotic stimulus	-6.72258	-3.94044	14997,15015,15018,15024,15039,15040,20128,20847,21354,23960,54396,56417,59079,80861,93694,110557,246730,547253	H2-M9,H2-Q4,H2-Q7,H2-T10,H2-T22,H2-T23,Trim30a,Stat2,Tap1,Oas1g,Irgm2,Adar,Erbin,Dhx58,Clec2d,H2-Q6,Oas1a,Parp14	18/187
5_Member	GO Biological Processes	GO:0045824	negative regulation of innate immune response	-6.72049	-3.94044	14997,15015,15018,15024,15039,15040,20847,21354,23960,56417,80861,93694,110557,246730,547253	H2-M9,H2-Q4,H2-Q7,H2-T10,H2-T22,H2-T23,Stat2,Tap1,Oas1g,Adar,Dhx58,Clec2d,H2-Q6,Oas1a,Parp14	15/130
5_Member	GO Biological Processes	GO:0032736	positive regulation of interleukin-13 production	-6.66739	-3.94044	14997,15015,15018,15024,15039,15040,16180,16364,110557	H2-M9,H2-Q4,H2-Q7,H2-T10,H2-T22,H2-T23,Il1rap,Irf4,H2-Q6	9/41
5_Member	Reactome Gene Sets	R-MMU-983170	Antigen Presentation: Folding, assembly and peptide loading of class I MHC	-6.66739	-3.94044	12010,14997,15015,15018,15039,15040,21354,77371,110557	B2m,H2-M9,H2-Q4,H2-Q7,H2-T22,H2-T23,Tap1,Sec24a,H2-Q6	9/41
5_Member	GO Biological Processes	GO:0002474	antigen processing and presentation of peptide antigen via MHC class I	-6.29834	-3.64602	12010,14997,15015,15018,15024,15039,15040,21354,65972,110557	B2m,H2-M9,H2-Q4,H2-Q7,H2-T10,H2-T22,H2-T23,Tap1,Ifi30,H2-Q6	10/58
5_Member	Reactome Gene Sets	R-MMU-1236974	ER-Phagosome pathway	-6.23583	-3.59478	12010,14997,15015,15018,15039,15040,21354,110557	B2m,H2-M9,H2-Q4,H2-Q7,H2-T22,H2-T23,Tap1,H2-Q6	8/34
5_Member	GO Biological Processes	GO:0032656	regulation of interleukin-13 production	-6.2123	-3.58226	14997,15015,15018,15024,15039,15040,16180,16364,110557	H2-M9,H2-Q4,H2-Q7,H2-T10,H2-T22,H2-T23,Il1rap,Irf4,H2-Q6	9/46
5_Member	Reactome Gene Sets	R-MMU-1236977	Endosomal/Vacuolar pathway	-6.08081	-3.46149	12010,14997,15015,15018,15039,15040,110557	B2m,H2-M9,H2-Q4,H2-Q7,H2-T22,H2-T23,H2-Q6	7/25
5_Member	GO Biological Processes	GO:0019885	antigen processing and presentation of endogenous peptide antigen via MHC class I	-6.04679	-3.43794	12010,14997,15015,15018,15024,15039,15040,21354,110557	B2m,H2-M9,H2-Q4,H2-Q7,H2-T10,H2-T22,H2-T23,Tap1,H2-Q6	9/48
5_Member	GO Biological Processes	GO:0001813	regulation of antibody-dependent cellular cytotoxicity	-5.95289	-3.374	14997,15015,15018,15024,15039,15040,110557	H2-M9,H2-Q4,H2-Q7,H2-T10,H2-T22,H2-T23,H2-Q6	7/26
5_Member	GO Biological Processes	GO:0001815	positive regulation of antibody-dependent cellular cytotoxicity	-5.95289	-3.374	14997,15015,15018,15024,15039,15040,110557	H2-M9,H2-Q4,H2-Q7,H2-T10,H2-T22,H2-T23,H2-Q6	7/26
5_Member	GO Biological Processes	GO:0032102	negative regulation of response to external stimulus	-5.93484	-3.36549	11816,12527,14775,14997,15015,15018,15024,15039,15040,17242,20128,20356,20847,20848,21354,21788,23960,54396,56417,59079,68318,80861,93694,102774,110557,242653,246730,338364,547253	Apoe,Cd9,Gpx1,H2-M9,H2-Q4,H2-Q7,H2-T10,H2-T22,H2-T23,Mdk,Trim30a,Sema5a,Stat2,Stat3,Tap1,Tfpi,Oas1g,Irgm2,Adar,Erbin,Aph1c,Dhx58,Clec2d,Bbs4,H2-Q6,Cldn19,Oas1a,Trim65,Parp14	29/481
5_Member	GO Biological Processes	GO:0002483	antigen processing and presentation of endogenous peptide antigen	-5.88945	-3.32944	12010,14997,15015,15018,15024,15039,15040,21354,110557	B2m,H2-M9,H2-Q4,H2-Q7,H2-T10,H2-T22,H2-T23,Tap1,H2-Q6	9/50
5_Member	GO Biological Processes	GO:0031348	negative regulation of defense response	-5.86702	-3.32312	11816,14775,14997,15015,15018,15024,15039,15040,17242,20128,20847,20848,21354,23960,54396,56417,59079,80861,93694,110557,246730,338364,547253	Apoe,Gpx1,H2-M9,H2-Q4,H2-Q7,H2-T10,H2-T22,H2-T23,Mdk,Trim30a,Stat2,Stat3,Tap1,Oas1g,Irgm2,Adar,Erbin,Dhx58,Clec2d,H2-Q6,Oas1a,Trim65,Parp14	23/330
5_Member	GO Biological Processes	GO:0002720	positive regulation of cytokine production involved in immune response	-5.84595	-3.32312	12010,14997,15015,15018,15024,15039,15040,18439,56644,58185,94088,110557,230073	B2m,H2-M9,H2-Q4,H2-Q7,H2-T10,H2-T22,H2-T23,P2rx7,Clec7a,Rsad2,Trim6,H2-Q6,Rigi	13/114
5_Member	GO Biological Processes	GO:0002519	natural killer cell tolerance induction	-5.83086	-3.32312	14997,15015,15018,15024,15039,15040,110557	H2-M9,H2-Q4,H2-Q7,H2-T10,H2-T22,H2-T23,H2-Q6	7/27
5_Member	GO Biological Processes	GO:0032679	regulation of TRAIL production	-5.83086	-3.32312	14997,15015,15018,15024,15039,15040,110557	H2-M9,H2-Q4,H2-Q7,H2-T10,H2-T22,H2-T23,H2-Q6	7/27
5_Member	GO Biological Processes	GO:0032759	positive regulation of TRAIL production	-5.83086	-3.32312	14997,15015,15018,15024,15039,15040,110557	H2-M9,H2-Q4,H2-Q7,H2-T10,H2-T22,H2-T23,H2-Q6	7/27
5_Member	GO Biological Processes	GO:0045953	negative regulation of natural killer cell mediated cytotoxicity	-5.81361	-3.32187	14997,15015,15018,15024,15039,15040,21354,93694,110557	H2-M9,H2-Q4,H2-Q7,H2-T10,H2-T22,H2-T23,Tap1,Clec2d,H2-Q6	9/51
5_Member	GO Biological Processes	GO:0048002	antigen processing and presentation of peptide antigen	-5.78994	-3.30603	12010,13039,14997,15015,15018,15024,15039,15040,21354,65972,110557	B2m,Ctsl,H2-M9,H2-Q4,H2-Q7,H2-T10,H2-T22,H2-T23,Tap1,Ifi30,H2-Q6	11/81
5_Member	GO Biological Processes	GO:0002716	negative regulation of natural killer cell mediated immunity	-5.73956	-3.27831	14997,15015,15018,15024,15039,15040,21354,93694,110557	H2-M9,H2-Q4,H2-Q7,H2-T10,H2-T22,H2-T23,Tap1,Clec2d,H2-Q6	9/52
5_Member	GO Biological Processes	GO:0032753	positive regulation of interleukin-4 production	-5.73956	-3.27831	14997,15015,15018,15024,15039,15040,16180,16364,110557	H2-M9,H2-Q4,H2-Q7,H2-T10,H2-T22,H2-T23,Il1rap,Irf4,H2-Q6	9/52
5_Member	GO Biological Processes	GO:2000566	positive regulation of CD8-positive, alpha-beta T cell proliferation	-5.71421	-3.26026	14997,15015,15018,15024,15039,15040,110557	H2-M9,H2-Q4,H2-Q7,H2-T10,H2-T22,H2-T23,H2-Q6	7/28
5_Member	GO Biological Processes	GO:0002478	antigen processing and presentation of exogenous peptide antigen	-5.66722	-3.22751	12010,14997,15015,15018,15024,15039,15040,65972,110557	B2m,H2-M9,H2-Q4,H2-Q7,H2-T10,H2-T22,H2-T23,Ifi30,H2-Q6	9/53
5_Member	GO Biological Processes	GO:0019883	antigen processing and presentation of endogenous antigen	-5.66722	-3.22751	12010,14997,15015,15018,15024,15039,15040,21354,110557	B2m,H2-M9,H2-Q4,H2-Q7,H2-T10,H2-T22,H2-T23,Tap1,H2-Q6	9/53
5_Member	GO Biological Processes	GO:0002866	positive regulation of acute inflammatory response to antigenic stimulus	-5.57346	-3.14754	12801,14997,15015,15018,15024,15039,15040,110557	Cnr1,H2-M9,H2-Q4,H2-Q7,H2-T10,H2-T22,H2-T23,H2-Q6	8/41
5_Member	GO Biological Processes	GO:0001911	negative regulation of leukocyte mediated cytotoxicity	-5.39363	-2.99403	14997,15015,15018,15024,15039,15040,21354,93694,110557	H2-M9,H2-Q4,H2-Q7,H2-T10,H2-T22,H2-T23,Tap1,Clec2d,H2-Q6	9/57
5_Member	GO Biological Processes	GO:0002729	positive regulation of natural killer cell cytokine production	-5.29364	-2.90039	14997,15015,15018,15024,15039,15040,110557	H2-M9,H2-Q4,H2-Q7,H2-T10,H2-T22,H2-T23,H2-Q6	7/32
5_Member	GO Biological Processes	GO:0032673	regulation of interleukin-4 production	-5.26546	-2.87845	14997,15015,15018,15024,15039,15040,16180,16364,110557	H2-M9,H2-Q4,H2-Q7,H2-T10,H2-T22,H2-T23,Il1rap,Irf4,H2-Q6	9/59
5_Member	GO Biological Processes	GO:0019884	antigen processing and presentation of exogenous antigen	-5.20335	-2.8296	12010,14997,15015,15018,15024,15039,15040,65972,110557	B2m,H2-M9,H2-Q4,H2-Q7,H2-T10,H2-T22,H2-T23,Ifi30,H2-Q6	9/60
5_Member	GO Biological Processes	GO:0002727	regulation of natural killer cell cytokine production	-5.19839	-2.8296	14997,15015,15018,15024,15039,15040,110557	H2-M9,H2-Q4,H2-Q7,H2-T10,H2-T22,H2-T23,H2-Q6	7/33
5_Member	GO Biological Processes	GO:2000564	regulation of CD8-positive, alpha-beta T cell proliferation	-5.19839	-2.8296	14997,15015,15018,15024,15039,15040,110557	H2-M9,H2-Q4,H2-Q7,H2-T10,H2-T22,H2-T23,H2-Q6	7/33
5_Member	GO Biological Processes	GO:0002711	positive regulation of T cell mediated immunity	-5.19165	-2.82878	12010,14997,15015,15018,15024,15039,15040,18439,58185,107035,110557	B2m,H2-M9,H2-Q4,H2-Q7,H2-T10,H2-T22,H2-T23,P2rx7,Rsad2,Fbxo38,H2-Q6	11/93
5_Member	GO Biological Processes	GO:0002428	antigen processing and presentation of peptide antigen via MHC class Ib	-5.17912	-2.82208	12010,14997,15015,15018,15024,15039,15040,110557	B2m,H2-M9,H2-Q4,H2-Q7,H2-T10,H2-T22,H2-T23,H2-Q6	8/46
5_Member	GO Biological Processes	GO:0001796	regulation of type IIa hypersensitivity	-5.10655	-2.78818	14997,15015,15018,15024,15039,15040,110557	H2-M9,H2-Q4,H2-Q7,H2-T10,H2-T22,H2-T23,H2-Q6	7/34
5_Member	GO Biological Processes	GO:0001798	positive regulation of type IIa hypersensitivity	-5.10655	-2.78818	14997,15015,15018,15024,15039,15040,110557	H2-M9,H2-Q4,H2-Q7,H2-T10,H2-T22,H2-T23,H2-Q6	7/34
5_Member	GO Biological Processes	GO:0002892	regulation of type II hypersensitivity	-5.10655	-2.78818	14997,15015,15018,15024,15039,15040,110557	H2-M9,H2-Q4,H2-Q7,H2-T10,H2-T22,H2-T23,H2-Q6	7/34
5_Member	GO Biological Processes	GO:0002894	positive regulation of type II hypersensitivity	-5.10655	-2.78818	14997,15015,15018,15024,15039,15040,110557	H2-M9,H2-Q4,H2-Q7,H2-T10,H2-T22,H2-T23,H2-Q6	7/34
5_Member	GO Biological Processes	GO:2001187	positive regulation of CD8-positive, alpha-beta T cell activation	-5.10655	-2.78818	14997,15015,15018,15024,15039,15040,110557	H2-M9,H2-Q4,H2-Q7,H2-T10,H2-T22,H2-T23,H2-Q6	7/34
5_Member	GO Biological Processes	GO:0002863	positive regulation of inflammatory response to antigenic stimulus	-5.10648	-2.78818	12801,14997,15015,15018,15024,15039,15040,110557	Cnr1,H2-M9,H2-Q4,H2-Q7,H2-T10,H2-T22,H2-T23,H2-Q6	8/47
5_Member	GO Biological Processes	GO:0001916	positive regulation of T cell mediated cytotoxicity	-5.08285	-2.77502	12010,14997,15015,15018,15024,15039,15040,18439,110557	B2m,H2-M9,H2-Q4,H2-Q7,H2-T10,H2-T22,H2-T23,P2rx7,H2-Q6	9/62
5_Member	GO Biological Processes	GO:0031342	negative regulation of cell killing	-5.08285	-2.77502	14997,15015,15018,15024,15039,15040,21354,93694,110557	H2-M9,H2-Q4,H2-Q7,H2-T10,H2-T22,H2-T23,Tap1,Clec2d,H2-Q6	9/62
5_Member	GO Biological Processes	GO:0032819	positive regulation of natural killer cell proliferation	-5.01792	-2.71524	14997,15015,15018,15024,15039,15040,110557	H2-M9,H2-Q4,H2-Q7,H2-T10,H2-T22,H2-T23,H2-Q6	7/35
5_Member	GO Biological Processes	GO:0002475	antigen processing and presentation via MHC class Ib	-4.89931	-2.61659	12010,14997,15015,15018,15024,15039,15040,110557	B2m,H2-M9,H2-Q4,H2-Q7,H2-T10,H2-T22,H2-T23,H2-Q6	8/50
5_Member	GO Biological Processes	GO:0002864	regulation of acute inflammatory response to antigenic stimulus	-4.89931	-2.61659	12801,14997,15015,15018,15024,15039,15040,110557	Cnr1,H2-M9,H2-Q4,H2-Q7,H2-T10,H2-T22,H2-T23,H2-Q6	8/50
5_Member	GO Biological Processes	GO:0032817	regulation of natural killer cell proliferation	-4.84949	-2.57642	14997,15015,15018,15024,15039,15040,110557	H2-M9,H2-Q4,H2-Q7,H2-T10,H2-T22,H2-T23,H2-Q6	7/37
5_Member	GO Biological Processes	GO:0002861	regulation of inflammatory response to antigenic stimulus	-4.80135	-2.54238	12801,14775,14997,15015,15018,15024,15039,15040,110557	Cnr1,Gpx1,H2-M9,H2-Q4,H2-Q7,H2-T10,H2-T22,H2-T23,H2-Q6	9/67
5_Member	GO Biological Processes	GO:0032760	positive regulation of tumor necrosis factor production	-4.75311	-2.49872	14997,15015,15018,15024,15039,15040,20848,23960,56644,71586,110557,230073,246730	H2-M9,H2-Q4,H2-Q7,H2-T10,H2-T22,H2-T23,Stat3,Oas1g,Clec7a,Ifih1,H2-Q6,Rigi,Oas1a	13/143
5_Member	GO Biological Processes	GO:0001914	regulation of T cell mediated cytotoxicity	-4.69591	-2.45205	12010,14997,15015,15018,15024,15039,15040,18439,110557	B2m,H2-M9,H2-Q4,H2-Q7,H2-T10,H2-T22,H2-T23,P2rx7,H2-Q6	9/69
5_Member	GO Biological Processes	GO:0002885	positive regulation of hypersensitivity	-4.69169	-2.45205	14997,15015,15018,15024,15039,15040,110557	H2-M9,H2-Q4,H2-Q7,H2-T10,H2-T22,H2-T23,H2-Q6	7/39
5_Member	GO Biological Processes	GO:1903557	positive regulation of tumor necrosis factor superfamily cytokine production	-4.68853	-2.45205	14997,15015,15018,15024,15039,15040,20848,23960,56644,71586,110557,230073,246730	H2-M9,H2-Q4,H2-Q7,H2-T10,H2-T22,H2-T23,Stat3,Oas1g,Clec7a,Ifih1,H2-Q6,Rigi,Oas1a	13/145
5_Member	GO Biological Processes	GO:0050777	negative regulation of immune response	-4.60355	-2.37144	14775,14997,15015,15018,15024,15039,15040,20847,21354,23960,56417,80861,93694,110557,217303,246730,547253	Gpx1,H2-M9,H2-Q4,H2-Q7,H2-T10,H2-T22,H2-T23,Stat2,Tap1,Oas1g,Adar,Dhx58,Clec2d,H2-Q6,Cd300a,Oas1a,Parp14	17/239
5_Member	GO Biological Processes	GO:0002683	negative regulation of immune system process	-4.5938	-2.36601	11815,12801,14605,14775,14997,15015,15018,15024,15039,15040,16364,17242,20128,20555,20847,21354,23960,54396,56417,59079,80861,93694,93695,107321,110557,114774,217303,246730,547253	Apod,Cnr1,Tsc22d3,Gpx1,H2-M9,H2-Q4,H2-Q7,H2-T10,H2-T22,H2-T23,Irf4,Mdk,Trim30a,Slfn1,Stat2,Tap1,Oas1g,Irgm2,Adar,Erbin,Dhx58,Clec2d,Gpnmb,Lpxn,H2-Q6,Pawr,Cd300a,Oas1a,Parp14	29/565
5_Member	GO Biological Processes	GO:0032680	regulation of tumor necrosis factor production	-4.58129	-2.35779	12257,14997,15015,15018,15024,15039,15040,20128,20848,23960,56644,71586,93695,110557,230073,246730	Tspo,H2-M9,H2-Q4,H2-Q7,H2-T10,H2-T22,H2-T23,Trim30a,Stat3,Oas1g,Clec7a,Ifih1,Gpnmb,H2-Q6,Rigi,Oas1a	16/216
5_Member	GO Biological Processes	GO:0002702	positive regulation of production of molecular mediator of immune response	-4.55735	-2.33947	12010,14997,15015,15018,15024,15039,15040,18439,56644,58185,73747,94088,110557,230073	B2m,H2-M9,H2-Q4,H2-Q7,H2-T10,H2-T22,H2-T23,P2rx7,Clec7a,Rsad2,Shld1,Trim6,H2-Q6,Rigi	14/171
5_Member	GO Biological Processes	GO:0036037	CD8-positive, alpha-beta T cell activation	-4.54337	-2.33245	14997,15015,15018,15024,15039,15040,110557	H2-M9,H2-Q4,H2-Q7,H2-T10,H2-T22,H2-T23,H2-Q6	7/41
5_Member	GO Biological Processes	GO:1903555	regulation of tumor necrosis factor superfamily cytokine production	-4.50815	-2.30543	12257,14997,15015,15018,15024,15039,15040,20128,20848,23960,56644,71586,93695,110557,230073,246730	Tspo,H2-M9,H2-Q4,H2-Q7,H2-T10,H2-T22,H2-T23,Trim30a,Stat3,Oas1g,Clec7a,Ifih1,Gpnmb,H2-Q6,Rigi,Oas1a	16/219
5_Member	GO Biological Processes	GO:0002888	positive regulation of myeloid leukocyte mediated immunity	-4.46968	-2.27896	14997,15015,15018,15024,15039,15040,110557,230073	H2-M9,H2-Q4,H2-Q7,H2-T10,H2-T22,H2-T23,H2-Q6,Rigi	8/57
5_Member	GO Biological Processes	GO:0002486	antigen processing and presentation of endogenous peptide antigen via MHC class I via ER pathway, TAP-independent	-4.40354	-2.23962	14997,15015,15018,15024,15039,15040,110557	H2-M9,H2-Q4,H2-Q7,H2-T10,H2-T22,H2-T23,H2-Q6	7/43
5_Member	GO Biological Processes	GO:0002507	tolerance induction	-4.40354	-2.23962	14997,15015,15018,15024,15039,15040,110557	H2-M9,H2-Q4,H2-Q7,H2-T10,H2-T22,H2-T23,H2-Q6	7/43
5_Member	GO Biological Processes	GO:0002883	regulation of hypersensitivity	-4.40354	-2.23962	14997,15015,15018,15024,15039,15040,110557	H2-M9,H2-Q4,H2-Q7,H2-T10,H2-T22,H2-T23,H2-Q6	7/43
5_Member	GO Biological Processes	GO:0002718	regulation of cytokine production involved in immune response	-4.3825	-2.22388	12010,14997,15015,15018,15024,15039,15040,18439,56644,58185,94088,110557,230073	B2m,H2-M9,H2-Q4,H2-Q7,H2-T10,H2-T22,H2-T23,P2rx7,Clec7a,Rsad2,Trim6,H2-Q6,Rigi	13/155
5_Member	GO Biological Processes	GO:0002484	antigen processing and presentation of endogenous peptide antigen via MHC class I via ER pathway	-4.33655	-2.20135	14997,15015,15018,15024,15039,15040,110557	H2-M9,H2-Q4,H2-Q7,H2-T10,H2-T22,H2-T23,H2-Q6	7/44
5_Member	GO Biological Processes	GO:0002675	positive regulation of acute inflammatory response	-4.30487	-2.17314	12801,14997,15015,15018,15024,15039,15040,110557	Cnr1,H2-M9,H2-Q4,H2-Q7,H2-T10,H2-T22,H2-T23,H2-Q6	8/60
5_Member	GO Biological Processes	GO:0002476	antigen processing and presentation of endogenous peptide antigen via MHC class Ib	-4.27137	-2.15321	14997,15015,15018,15024,15039,15040,110557	H2-M9,H2-Q4,H2-Q7,H2-T10,H2-T22,H2-T23,H2-Q6	7/45
5_Member	GO Biological Processes	GO:2001185	regulation of CD8-positive, alpha-beta T cell activation	-4.27137	-2.15321	14997,15015,15018,15024,15039,15040,110557	H2-M9,H2-Q4,H2-Q7,H2-T10,H2-T22,H2-T23,H2-Q6	7/45
5_Member	GO Biological Processes	GO:0019882	antigen processing and presentation	-4.11056	-2.02147	12010,13039,14997,15015,15018,15024,15039,15040,21354,65972,110557	B2m,Ctsl,H2-M9,H2-Q4,H2-Q7,H2-T10,H2-T22,H2-T23,Tap1,Ifi30,H2-Q6	11/121
5_Member	GO Biological Processes	GO:0002709	regulation of T cell mediated immunity	-4.07808	-1.9953	12010,14997,15015,15018,15024,15039,15040,18439,58185,107035,110557	B2m,H2-M9,H2-Q4,H2-Q7,H2-T10,H2-T22,H2-T23,P2rx7,Rsad2,Fbxo38,H2-Q6	11/122
5_Member	GO Biological Processes	GO:0002824	positive regulation of adaptive immune response based on somatic recombination of immune receptors built from immunoglobulin superfamily domains	-4.07512	-1.9953	12010,14997,15015,15018,15024,15039,15040,18439,56644,58185,73747,107035,110557	B2m,H2-M9,H2-Q4,H2-Q7,H2-T10,H2-T22,H2-T23,P2rx7,Clec7a,Rsad2,Shld1,Fbxo38,H2-Q6	13/166
5_Member	GO Biological Processes	GO:0002704	negative regulation of leukocyte mediated immunity	-4.02684	-1.9561	14997,15015,15018,15024,15039,15040,21354,93694,110557,217303	H2-M9,H2-Q4,H2-Q7,H2-T10,H2-T22,H2-T23,Tap1,Clec2d,H2-Q6,Cd300a	10/103
5_Member	Reactome Gene Sets	R-MMU-6798695	Neutrophil degranulation	-3.96548	-1.90597	12010,13014,13205,14997,15015,15018,15039,15040,15951,17380,22361,26949,53328,54473,67474,68724,69660,110557,217303,226695,227753,231507,269116,381308,383295,544963	B2m,Cstb,Ddx3x,H2-M9,H2-Q4,H2-Q7,H2-T22,H2-T23,Ifi204,Mme,Vnn1,Vat1,Pgrmc1,Tollip,Snap29,Arl8a,Tmbim1,H2-Q6,Cd300a,Ifi205,Gsn,Plac8,Nfasc,Ifi211,Ypel5,Iqgap2	26/522
5_Member	GO Biological Processes	GO:0002705	positive regulation of leukocyte mediated immunity	-3.89001	-1.8426	12010,14997,15015,15018,15024,15039,15040,18439,56644,58185,73747,107035,110557,230073	B2m,H2-M9,H2-Q4,H2-Q7,H2-T10,H2-T22,H2-T23,P2rx7,Clec7a,Rsad2,Shld1,Fbxo38,H2-Q6,Rigi	14/197
5_Member	GO Biological Processes	GO:0002821	positive regulation of adaptive immune response	-3.86853	-1.82397	12010,14997,15015,15018,15024,15039,15040,18439,56644,58185,73747,107035,110557	B2m,H2-M9,H2-Q4,H2-Q7,H2-T10,H2-T22,H2-T23,P2rx7,Clec7a,Rsad2,Shld1,Fbxo38,H2-Q6	13/174
5_Member	GO Biological Processes	GO:0042269	regulation of natural killer cell mediated cytotoxicity	-3.81483	-1.78138	14997,15015,15018,15024,15039,15040,21354,93694,110557	H2-M9,H2-Q4,H2-Q7,H2-T10,H2-T22,H2-T23,Tap1,Clec2d,H2-Q6	9/89
5_Member	GO Biological Processes	GO:0046641	positive regulation of alpha-beta T cell proliferation	-3.80624	-1.77553	14997,15015,15018,15024,15039,15040,110557	H2-M9,H2-Q4,H2-Q7,H2-T10,H2-T22,H2-T23,H2-Q6	7/53
5_Member	GO Biological Processes	GO:0002707	negative regulation of lymphocyte mediated immunity	-3.77749	-1.7549	14997,15015,15018,15024,15039,15040,21354,93694,110557	H2-M9,H2-Q4,H2-Q7,H2-T10,H2-T22,H2-T23,Tap1,Clec2d,H2-Q6	9/90
5_Member	GO Biological Processes	GO:0050830	defense response to Gram-positive bacterium	-3.7533	-1.73604	12010,14469,14997,15015,15018,15024,15039,15040,17476,18439,71660,97165,110557,634650	B2m,Gbp2,H2-M9,H2-Q4,H2-Q7,H2-T10,H2-T22,H2-T23,Mpeg1,P2rx7,Rarres2,Hmgb2,H2-Q6,Gbp11	14/203
5_Member	GO Biological Processes	GO:0031341	regulation of cell killing	-3.7066	-1.69239	12010,14997,15015,15018,15024,15039,15040,18439,21354,56644,93694,110557	B2m,H2-M9,H2-Q4,H2-Q7,H2-T10,H2-T22,H2-T23,P2rx7,Tap1,Clec7a,Clec2d,H2-Q6	12/157
5_Member	GO Biological Processes	GO:0002715	regulation of natural killer cell mediated immunity	-3.70439	-1.69239	14997,15015,15018,15024,15039,15040,21354,93694,110557	H2-M9,H2-Q4,H2-Q7,H2-T10,H2-T22,H2-T23,Tap1,Clec2d,H2-Q6	9/92
5_Member	GO Biological Processes	GO:0031343	positive regulation of cell killing	-3.69145	-1.69143	12010,14997,15015,15018,15024,15039,15040,18439,56644,110557	B2m,H2-M9,H2-Q4,H2-Q7,H2-T10,H2-T22,H2-T23,P2rx7,Clec7a,H2-Q6	10/113
5_Member	GO Biological Processes	GO:0001910	regulation of leukocyte mediated cytotoxicity	-3.65736	-1.6633	12010,14997,15015,15018,15024,15039,15040,18439,21354,93694,110557	B2m,H2-M9,H2-Q4,H2-Q7,H2-T10,H2-T22,H2-T23,P2rx7,Tap1,Clec2d,H2-Q6	11/136
5_Member	Reactome Gene Sets	R-MMU-198933	Immunoregulatory interactions between a Lymphoid and a non-Lymphoid cell	-3.56414	-1.57754	12010,14997,15015,15018,15039,15040,75345,110557,217303	B2m,H2-M9,H2-Q4,H2-Q7,H2-T22,H2-T23,Slamf7,H2-Q6,Cd300a	9/96
5_Member	GO Biological Processes	GO:0032816	positive regulation of natural killer cell activation	-3.55719	-1.57306	14997,15015,15018,15024,15039,15040,110557	H2-M9,H2-Q4,H2-Q7,H2-T10,H2-T22,H2-T23,H2-Q6	7/58
5_Member	GO Biological Processes	GO:0042742	defense response to bacterium	-3.51331	-1.53162	12010,14469,14997,15015,15018,15024,15039,15040,17476,18439,22041,23794,23960,54396,60440,71660,97165,110557,231507,246730,634650	B2m,Gbp2,H2-M9,H2-Q4,H2-Q7,H2-T10,H2-T22,H2-T23,Mpeg1,P2rx7,Trf,Adamts5,Oas1g,Irgm2,Iigp1,Rarres2,Hmgb2,H2-Q6,Plac8,Oas1a,Gbp11	21/407
5_Member	GO Biological Processes	GO:0002714	positive regulation of B cell mediated immunity	-3.41741	-1.46634	14997,15015,15018,15024,15039,15040,73747,110557	H2-M9,H2-Q4,H2-Q7,H2-T10,H2-T22,H2-T23,Shld1,H2-Q6	8/80
5_Member	GO Biological Processes	GO:0002891	positive regulation of immunoglobulin mediated immune response	-3.41741	-1.46634	14997,15015,15018,15024,15039,15040,73747,110557	H2-M9,H2-Q4,H2-Q7,H2-T10,H2-T22,H2-T23,Shld1,H2-Q6	8/80
5_Member	GO Biological Processes	GO:0032814	regulation of natural killer cell activation	-3.41741	-1.46634	14997,15015,15018,15024,15039,15040,75345,110557	H2-M9,H2-Q4,H2-Q7,H2-T10,H2-T22,H2-T23,Slamf7,H2-Q6	8/80
5_Member	GO Biological Processes	GO:0001912	positive regulation of leukocyte mediated cytotoxicity	-3.39913	-1.45483	12010,14997,15015,15018,15024,15039,15040,18439,110557	B2m,H2-M9,H2-Q4,H2-Q7,H2-T10,H2-T22,H2-T23,P2rx7,H2-Q6	9/101
5_Member	GO Biological Processes	GO:0002708	positive regulation of lymphocyte mediated immunity	-3.38878	-1.4467	12010,14997,15015,15018,15024,15039,15040,18439,58185,73747,107035,110557	B2m,H2-M9,H2-Q4,H2-Q7,H2-T10,H2-T22,H2-T23,P2rx7,Rsad2,Shld1,Fbxo38,H2-Q6	12/170
5_Member	Reactome Gene Sets	R-MMU-2172127	DAP12 interactions	-3.37635	-1.4365	12010,14997,15015,15018,15039,15040,110557	B2m,H2-M9,H2-Q4,H2-Q7,H2-T22,H2-T23,H2-Q6	7/62
5_Member	GO Biological Processes	GO:0042110	T cell activation	-3.37407	-1.43643	12010,12767,13039,14012,14609,14997,15015,15018,15024,15039,15040,16364,17242,18439,20555,20556,20677,20848,58185,75345,110557	B2m,Cxcr4,Ctsl,Mpzl2,Gja1,H2-M9,H2-Q4,H2-Q7,H2-T10,H2-T22,H2-T23,Irf4,Mdk,P2rx7,Slfn1,Slfn2,Sox4,Stat3,Rsad2,Slamf7,H2-Q6	21/417
5_Member	GO Biological Processes	GO:0002886	regulation of myeloid leukocyte mediated immunity	-3.36741	-1.43197	14997,15015,15018,15024,15039,15040,110557,217303,230073	H2-M9,H2-Q4,H2-Q7,H2-T10,H2-T22,H2-T23,H2-Q6,Cd300a,Rigi	9/102
5_Member	GO Biological Processes	GO:0002673	regulation of acute inflammatory response	-3.34429	-1.41322	12801,14997,15015,15018,15024,15039,15040,110557	Cnr1,H2-M9,H2-Q4,H2-Q7,H2-T10,H2-T22,H2-T23,H2-Q6	8/82
5_Member	GO Biological Processes	GO:0046631	alpha-beta T cell activation	-3.3407	-1.41179	13039,14997,15015,15018,15024,15039,15040,16364,20848,58185,110557	Ctsl,H2-M9,H2-Q4,H2-Q7,H2-T10,H2-T22,H2-T23,Irf4,Stat3,Rsad2,H2-Q6	11/148
5_Member	GO Biological Processes	GO:0045954	positive regulation of natural killer cell mediated cytotoxicity	-3.3334	-1.41092	14997,15015,15018,15024,15039,15040,110557	H2-M9,H2-Q4,H2-Q7,H2-T10,H2-T22,H2-T23,H2-Q6	7/63
5_Member	GO Biological Processes	GO:0002639	positive regulation of immunoglobulin production	-3.27343	-1.35519	14997,15015,15018,15024,15039,15040,73747,110557	H2-M9,H2-Q4,H2-Q7,H2-T10,H2-T22,H2-T23,Shld1,H2-Q6	8/84
5_Member	GO Biological Processes	GO:0002717	positive regulation of natural killer cell mediated immunity	-3.25001	-1.34424	14997,15015,15018,15024,15039,15040,110557	H2-M9,H2-Q4,H2-Q7,H2-T10,H2-T22,H2-T23,H2-Q6	7/65
5_Member	GO Biological Processes	GO:0002703	regulation of leukocyte mediated immunity	-3.18112	-1.28747	12010,14997,15015,15018,15024,15039,15040,18439,21354,56644,58185,73747,93694,107035,110557,217303,230073	B2m,H2-M9,H2-Q4,H2-Q7,H2-T10,H2-T22,H2-T23,P2rx7,Tap1,Clec7a,Rsad2,Shld1,Clec2d,Fbxo38,H2-Q6,Cd300a,Rigi	17/314
5_Member	GO Biological Processes	GO:0002700	regulation of production of molecular mediator of immune response	-3.094	-1.21227	12010,14997,15015,15018,15024,15039,15040,18439,56644,58185,73747,94088,110557,230073	B2m,H2-M9,H2-Q4,H2-Q7,H2-T10,H2-T22,H2-T23,P2rx7,Clec7a,Rsad2,Shld1,Trim6,H2-Q6,Rigi	14/236
5_Member	Reactome Gene Sets	R-MMU-1236975	Antigen processing-Cross presentation	-3.01037	-1.14562	12010,14997,15015,15018,15039,15040,21354,110557	B2m,H2-M9,H2-Q4,H2-Q7,H2-T22,H2-T23,Tap1,H2-Q6	8/92
5_Member	GO Biological Processes	GO:0002706	regulation of lymphocyte mediated immunity	-3.00599	-1.1431	12010,14997,15015,15018,15024,15039,15040,18439,21354,58185,73747,93694,107035,110557	B2m,H2-M9,H2-Q4,H2-Q7,H2-T10,H2-T22,H2-T23,P2rx7,Tap1,Rsad2,Shld1,Clec2d,Fbxo38,H2-Q6	14/241
5_Member	GO Biological Processes	GO:0002699	positive regulation of immune effector process	-3.00137	-1.14099	12010,14997,15015,15018,15024,15039,15040,18439,56644,58185,73747,80861,94088,107035,110557,217303,230073	B2m,H2-M9,H2-Q4,H2-Q7,H2-T10,H2-T22,H2-T23,P2rx7,Clec7a,Rsad2,Shld1,Dhx58,Trim6,Fbxo38,H2-Q6,Cd300a,Rigi	17/326
5_Member	GO Biological Processes	GO:0046640	regulation of alpha-beta T cell proliferation	-2.91123	-1.07533	14997,15015,15018,15024,15039,15040,110557	H2-M9,H2-Q4,H2-Q7,H2-T10,H2-T22,H2-T23,H2-Q6	7/74
5_Member	GO Biological Processes	GO:0002520	immune system development	-2.86176	-1.03277	14997,15015,15018,15024,15039,15040,56417,66711,73747,78412,110557,209086,216892	H2-M9,H2-Q4,H2-Q7,H2-T10,H2-T22,H2-T23,Adar,Sbds,Shld1,Cyren,H2-Q6,Samd9l,Spns2	13/222
5_Member	GO Biological Processes	GO:0002819	regulation of adaptive immune response	-2.82187	-1.00306	12010,14997,15015,15018,15024,15039,15040,18439,54123,56644,58185,73747,107035,110557	B2m,H2-M9,H2-Q4,H2-Q7,H2-T10,H2-T22,H2-T23,P2rx7,Irf7,Clec7a,Rsad2,Shld1,Fbxo38,H2-Q6	14/252
5_Member	GO Biological Processes	GO:0002712	regulation of B cell mediated immunity	-2.72094	-0.91859	14997,15015,15018,15024,15039,15040,73747,110557	H2-M9,H2-Q4,H2-Q7,H2-T10,H2-T22,H2-T23,Shld1,H2-Q6	8/102
5_Member	GO Biological Processes	GO:0002889	regulation of immunoglobulin mediated immune response	-2.72094	-0.91859	14997,15015,15018,15024,15039,15040,73747,110557	H2-M9,H2-Q4,H2-Q7,H2-T10,H2-T22,H2-T23,Shld1,H2-Q6	8/102
5_Member	GO Biological Processes	GO:0002822	regulation of adaptive immune response based on somatic recombination of immune receptors built from immunoglobulin superfamily domains	-2.62694	-0.834166	12010,14997,15015,15018,15024,15039,15040,18439,56644,58185,73747,107035,110557	B2m,H2-M9,H2-Q4,H2-Q7,H2-T10,H2-T22,H2-T23,P2rx7,Clec7a,Rsad2,Shld1,Fbxo38,H2-Q6	13/236
5_Member	GO Biological Processes	GO:0019730	antimicrobial humoral response	-2.61253	-0.824472	12010,14997,15015,15018,15024,15039,15040,15331,20292,22041,71660,110557	B2m,H2-M9,H2-Q4,H2-Q7,H2-T10,H2-T22,H2-T23,Hmgn2,Ccl11,Trf,Rarres2,H2-Q6	12/209
5_Member	GO Biological Processes	GO:0019731	antibacterial humoral response	-2.55182	-0.774558	12010,14997,15015,15018,15024,15039,15040,22041,110557	B2m,H2-M9,H2-Q4,H2-Q7,H2-T10,H2-T22,H2-T23,Trf,H2-Q6	9/133
5_Member	GO Biological Processes	GO:0050865	regulation of cell activation	-2.54418	-0.768437	11816,11987,12010,12527,12801,14182,14997,15015,15018,15024,15039,15040,16170,17242,18828,19267,20555,20677,22361,54219,56644,73747,75345,93695,110557,114774,217303,328365	Apoe,Slc7a1,B2m,Cd9,Cnr1,Fgfr1,H2-M9,H2-Q4,H2-Q7,H2-T10,H2-T22,H2-T23,Il16,Mdk,Plscr2,Ptpre,Slfn1,Sox4,Vnn1,Cd320,Clec7a,Shld1,Slamf7,Gpnmb,H2-Q6,Pawr,Cd300a,Zmiz1	28/720
5_Member	GO Biological Processes	GO:0002637	regulation of immunoglobulin production	-2.44367	-0.682853	14997,15015,15018,15024,15039,15040,73747,110557	H2-M9,H2-Q4,H2-Q7,H2-T10,H2-T22,H2-T23,Shld1,H2-Q6	8/113
5_Member	GO Biological Processes	GO:0050729	positive regulation of inflammatory response	-2.39174	-0.650852	12801,14997,15015,15018,15024,15039,15040,16170,17242,110557	Cnr1,H2-M9,H2-Q4,H2-Q7,H2-T10,H2-T22,H2-T23,Il16,Mdk,H2-Q6	10/167
5_Member	GO Biological Processes	GO:0002698	negative regulation of immune effector process	-2.33741	-0.607732	14997,15015,15018,15024,15039,15040,21354,93694,110557,217303	H2-M9,H2-Q4,H2-Q7,H2-T10,H2-T22,H2-T23,Tap1,Clec2d,H2-Q6,Cd300a	10/170
5_Member	GO Biological Processes	GO:0046635	positive regulation of alpha-beta T cell activation	-2.12764	-0.450629	14997,15015,15018,15024,15039,15040,110557	H2-M9,H2-Q4,H2-Q7,H2-T10,H2-T22,H2-T23,H2-Q6	7/102
5_Member	GO Biological Processes	GO:0002694	regulation of leukocyte activation	-2.1165	-0.440693	11987,12010,12801,14997,15015,15018,15024,15039,15040,16170,17242,18828,19267,20555,20677,22361,54219,56644,73747,75345,93695,110557,114774,217303,328365	Slc7a1,B2m,Cnr1,H2-M9,H2-Q4,H2-Q7,H2-T10,H2-T22,H2-T23,Il16,Mdk,Plscr2,Ptpre,Slfn1,Sox4,Vnn1,Cd320,Clec7a,Shld1,Slamf7,Gpnmb,H2-Q6,Pawr,Cd300a,Zmiz1	25/669
5_Member	GO Biological Processes	GO:1903039	positive regulation of leukocyte cell-cell adhesion	-2.11109	-0.436486	11987,12010,14997,15015,15018,15024,15039,15040,17242,20677,22361,110557,114774,328365	Slc7a1,B2m,H2-M9,H2-Q4,H2-Q7,H2-T10,H2-T22,H2-T23,Mdk,Sox4,Vnn1,H2-Q6,Pawr,Zmiz1	14/303
5_Member	GO Biological Processes	GO:0051251	positive regulation of lymphocyte activation	-2.10357	-0.435503	11987,12010,14997,15015,15018,15024,15039,15040,17242,20677,22361,54219,56644,73747,110557,328365	Slc7a1,B2m,H2-M9,H2-Q4,H2-Q7,H2-T10,H2-T22,H2-T23,Mdk,Sox4,Vnn1,Cd320,Clec7a,Shld1,H2-Q6,Zmiz1	16/367
5_Member	GO Biological Processes	GO:0050870	positive regulation of T cell activation	-2.05006	-0.395449	11987,12010,14997,15015,15018,15024,15039,15040,17242,20677,22361,110557,328365	Slc7a1,B2m,H2-M9,H2-Q4,H2-Q7,H2-T10,H2-T22,H2-T23,Mdk,Sox4,Vnn1,H2-Q6,Zmiz1	13/277
5_Member	GO Biological Processes	GO:0002697	regulation of immune effector process	-2.0321	-0.389943	12010,14997,15015,15018,15024,15039,15040,18439,21354,56644,58185,73747,80861,93694,94088,107035,110557,217303,230073	B2m,H2-M9,H2-Q4,H2-Q7,H2-T10,H2-T22,H2-T23,P2rx7,Tap1,Clec7a,Rsad2,Shld1,Dhx58,Clec2d,Trim6,Fbxo38,H2-Q6,Cd300a,Rigi	19/473
5_Member	GO Biological Processes	GO:1903037	regulation of leukocyte cell-cell adhesion	-2.02676	-0.385721	11987,12010,14997,15015,15018,15024,15039,15040,17242,20555,20677,22361,93695,110557,114774,217303,328365	Slc7a1,B2m,H2-M9,H2-Q4,H2-Q7,H2-T10,H2-T22,H2-T23,Mdk,Slfn1,Sox4,Vnn1,Gpnmb,H2-Q6,Pawr,Cd300a,Zmiz1	17/407
6_Summary	GO Biological Processes	GO:0032728	positive regulation of interferon-beta production	-6.76526	-3.94812	13205,23960,54123,71586,78781,97165,230073,246730,338364,384309,17858,20684,20847,15958,15959,19106,80861,94088,54396,327959,13163,20848,71481,80751,236900,328365,56417,12767,16170,16180,20292,20306,20510,23849,23962,54473,60440,102774,231655,56644,18439	Ddx3x,Oas1g,Irf7,Ifih1,Zc3hav1,Hmgb2,Rigi,Oas1a,Trim65,Trim56,Mx2,Sp100,Stat2,Ifit2,Ifit3,Eif2ak2,Dhx58,Trim6,Irgm2,Xaf1,Daxx,Stat3,Alpk1,Rnf34,Pdk3,Zmiz1,Adar,Cxcr4,Il16,Il1rap,Ccl11,Ccl7,Slc1a1,Klf6,Oasl2,Tollip,Iigp1,Bbs4,Oasl1,Clec7a,P2rx7	41/-
6_Member	GO Biological Processes	GO:0032728	positive regulation of interferon-beta production	-6.76526	-3.94812	13205,23960,54123,71586,78781,97165,230073,246730,338364,384309	Ddx3x,Oas1g,Irf7,Ifih1,Zc3hav1,Hmgb2,Rigi,Oas1a,Trim65,Trim56	10/52
6_Member	GO Biological Processes	GO:0034340	response to type I interferon	-6.66739	-3.94044	17858,20684,20847,23960,54123,71586,246730,338364,384309	Mx2,Sp100,Stat2,Oas1g,Irf7,Ifih1,Oas1a,Trim65,Trim56	9/41
6_Member	GO Biological Processes	GO:0140374	antiviral innate immune response	-6.52405	-3.82342	15958,15959,19106,23960,71586,80861,94088,230073,246730,338364	Ifit2,Ifit3,Eif2ak2,Oas1g,Ifih1,Dhx58,Trim6,Rigi,Oas1a,Trim65	10/55
6_Member	GO Biological Processes	GO:0032481	positive regulation of type I interferon production	-5.57889	-3.14754	13205,23960,54123,71586,78781,80861,97165,230073,246730,338364,384309	Ddx3x,Oas1g,Irf7,Ifih1,Zc3hav1,Dhx58,Hmgb2,Rigi,Oas1a,Trim65,Trim56	11/85
6_Member	GO Biological Processes	GO:0032648	regulation of interferon-beta production	-5.4062	-3.00017	13205,23960,54123,71586,78781,97165,230073,246730,338364,384309	Ddx3x,Oas1g,Irf7,Ifih1,Zc3hav1,Hmgb2,Rigi,Oas1a,Trim65,Trim56	10/72
6_Member	GO Biological Processes	GO:0032479	regulation of type I interferon production	-4.98885	-2.69626	13205,23960,54123,54396,71586,78781,80861,97165,230073,246730,327959,338364,384309	Ddx3x,Oas1g,Irf7,Irgm2,Ifih1,Zc3hav1,Dhx58,Hmgb2,Rigi,Oas1a,Xaf1,Trim65,Trim56	13/136
6_Member	GO Biological Processes	GO:0032727	positive regulation of interferon-alpha production	-4.55454	-2.33947	13205,54123,71586,78781,230073,338364	Ddx3x,Irf7,Ifih1,Zc3hav1,Rigi,Trim65	6/28
6_Member	GO Biological Processes	GO:0030522	intracellular receptor signaling pathway	-4.50166	-2.30298	13163,20848,23960,54123,54396,71481,71586,80751,80861,230073,236900,246730,328365	Daxx,Stat3,Oas1g,Irf7,Irgm2,Alpk1,Ifih1,Rnf34,Dhx58,Rigi,Pdk3,Oas1a,Zmiz1	13/151
6_Member	GO Biological Processes	GO:0060337	type I interferon-mediated signaling pathway	-4.28789	-2.16299	20847,23960,54123,71586,246730,338364	Stat2,Oas1g,Irf7,Ifih1,Oas1a,Trim65	6/31
6_Member	GO Biological Processes	GO:0071357	cellular response to type I interferon	-4.28789	-2.16299	20847,23960,54123,71586,246730,338364	Stat2,Oas1g,Irf7,Ifih1,Oas1a,Trim65	6/31
6_Member	GO Biological Processes	GO:0060338	regulation of type I interferon-mediated signaling pathway	-4.14614	-2.04723	20847,23960,54123,56417,94088,246730,384309	Stat2,Oas1g,Irf7,Adar,Trim6,Oas1a,Trim56	7/47
6_Member	GO Biological Processes	GO:0032647	regulation of interferon-alpha production	-4.12678	-2.03455	13205,54123,71586,78781,230073,338364	Ddx3x,Irf7,Ifih1,Zc3hav1,Rigi,Trim65	6/33
6_Member	GO Biological Processes	GO:0002753	cytosolic pattern recognition receptor signaling pathway	-3.86574	-1.82397	23960,54123,54396,71481,71586,80861,230073,246730	Oas1g,Irf7,Irgm2,Alpk1,Ifih1,Dhx58,Rigi,Oas1a	8/69
6_Member	GO Biological Processes	GO:0140888	interferon-mediated signaling pathway	-3.77063	-1.75071	20847,23960,54123,71586,246730,338364	Stat2,Oas1g,Irf7,Ifih1,Oas1a,Trim65	6/38
6_Member	GO Biological Processes	GO:0019221	cytokine-mediated signaling pathway	-3.69397	-1.69143	12767,16170,16180,20292,20306,20510,20847,20848,23849,23960,23962,54123,54473,60440,71586,102774,231655,246730,338364	Cxcr4,Il16,Il1rap,Ccl11,Ccl7,Slc1a1,Stat2,Stat3,Klf6,Oas1g,Oasl2,Irf7,Tollip,Iigp1,Ifih1,Bbs4,Oasl1,Oas1a,Trim65	19/338
6_Member	GO Biological Processes	GO:0002221	pattern recognition receptor signaling pathway	-2.88421	-1.05351	23960,54123,54396,56644,71481,71586,80861,230073,246730	Oas1g,Irf7,Irgm2,Clec7a,Alpk1,Ifih1,Dhx58,Rigi,Oas1a	9/119
6_Member	GO Biological Processes	GO:0071359	cellular response to dsRNA	-2.82802	-1.00585	18439,71586,78781,230073	P2rx7,Ifih1,Zc3hav1,Rigi	4/23
6_Member	GO Biological Processes	GO:0002758	innate immune response-activating signaling pathway	-2.61883	-0.829202	23960,54123,54396,56644,71481,71586,80861,230073,246730	Oas1g,Irf7,Irgm2,Clec7a,Alpk1,Ifih1,Dhx58,Rigi,Oas1a	9/130
6_Member	GO Biological Processes	GO:0060339	negative regulation of type I interferon-mediated signaling pathway	-2.56115	-0.782363	20847,23960,56417,246730	Stat2,Oas1g,Adar,Oas1a	4/27
6_Member	GO Biological Processes	GO:0071360	cellular response to exogenous dsRNA	-2.23905	-0.534575	71586,78781,230073	Ifih1,Zc3hav1,Rigi	3/17
7_Summary	GO Biological Processes	GO:0035455	response to interferon-alpha	-6.45608	-3.76804	15951,15957,15958,19106,21822,23960,56417,246730,23962,97165,231655,11815,56644,59079,16170,17196	Ifi204,Ifit1,Ifit2,Eif2ak2,Tgtp1,Oas1g,Adar,Oas1a,Oasl2,Hmgb2,Oasl1,Apod,Clec7a,Erbin,Il16,Mbp	16/-
7_Member	GO Biological Processes	GO:0035455	response to interferon-alpha	-6.45608	-3.76804	15951,15957,15958,19106,21822,23960,56417,246730	Ifi204,Ifit1,Ifit2,Eif2ak2,Tgtp1,Oas1g,Adar,Oas1a	8/32
7_Member	GO Biological Processes	GO:0035457	cellular response to interferon-alpha	-4.2191	-2.10756	15951,15957,15958,23960,246730	Ifi204,Ifit1,Ifit2,Oas1g,Oas1a	5/20
7_Member	GO Biological Processes	GO:0032069	regulation of nuclease activity	-3.48028	-1.50344	23960,23962,97165,231655,246730	Oas1g,Oasl2,Hmgb2,Oasl1,Oas1a	5/28
7_Member	GO Biological Processes	GO:0060700	regulation of ribonuclease activity	-3.46204	-1.49774	23960,23962,231655,246730	Oas1g,Oasl2,Oasl1,Oas1a	4/16
7_Member	GO Biological Processes	GO:0071637	regulation of monocyte chemotactic protein-1 production	-3.26615	-1.35419	11815,23960,56644,59079,246730	Apod,Oas1g,Clec7a,Erbin,Oas1a	5/31
7_Member	GO Biological Processes	GO:0032642	regulation of chemokine production	-2.37441	-0.637848	11815,16170,17196,19106,23960,56644,59079,246730	Apod,Il16,Mbp,Eif2ak2,Oas1g,Clec7a,Erbin,Oas1a	8/116
7_Member	GO Biological Processes	GO:0032682	negative regulation of chemokine production	-2.14657	-0.464696	11815,23960,59079,246730	Apod,Oas1g,Erbin,Oas1a	4/35
8_Summary	GO Biological Processes	GO:0032288	myelin assembly	-5.95289	-3.374	12527,18858,19153,22239,77116,230822,269116,17153,67231	Cd9,Pmp22,Prx,Ugt8a,Mtmr2,Ncmap,Nfasc,Mal,Tbc1d20	9/-
8_Member	GO Biological Processes	GO:0032288	myelin assembly	-5.95289	-3.374	12527,18858,19153,22239,77116,230822,269116	Cd9,Pmp22,Prx,Ugt8a,Mtmr2,Ncmap,Nfasc	7/26
8_Member	GO Biological Processes	GO:0030913	paranodal junction assembly	-5.10936	-2.78818	12527,18858,22239,269116	Cd9,Pmp22,Ugt8a,Nfasc	4/7
8_Member	GO Biological Processes	GO:0002175	protein localization to paranode region of axon	-3.98585	-1.92106	17153,22239,269116	Mal,Ugt8a,Nfasc	3/5
8_Member	GO Biological Processes	GO:0099612	protein localization to axon	-2.81137	-0.994233	17153,22239,269116	Mal,Ugt8a,Nfasc	3/11
8_Member	GO Biological Processes	GO:0010927	cellular component assembly involved in morphogenesis	-2.28586	-0.566967	12527,18858,19153,22239,67231,77116,230822,269116	Cd9,Pmp22,Prx,Ugt8a,Tbc1d20,Mtmr2,Ncmap,Nfasc	8/120
9_Summary	GO Biological Processes	GO:0060760	positive regulation of response to cytokine stimulus	-5.82283	-3.32312	12767,54123,54396,71586,77128,80285,94088,230073,384309,547253,20847,23960,56417,246730	Cxcr4,Irf7,Irgm2,Ifih1,Crebrf,Parp9,Trim6,Rigi,Trim56,Parp14,Stat2,Oas1g,Adar,Oas1a	14/-
9_Member	GO Biological Processes	GO:0060760	positive regulation of response to cytokine stimulus	-5.82283	-3.32312	12767,54123,54396,71586,77128,80285,94088,230073,384309,547253	Cxcr4,Irf7,Irgm2,Ifih1,Crebrf,Parp9,Trim6,Rigi,Trim56,Parp14	10/65
9_Member	GO Biological Processes	GO:0060759	regulation of response to cytokine stimulus	-5.00883	-2.71122	12767,20847,23960,54123,54396,56417,71586,77128,80285,94088,230073,246730,384309,547253	Cxcr4,Stat2,Oas1g,Irf7,Irgm2,Adar,Ifih1,Crebrf,Parp9,Trim6,Rigi,Oas1a,Trim56,Parp14	14/156
9_Member	GO Biological Processes	GO:0001961	positive regulation of cytokine-mediated signaling pathway	-4.35866	-2.21466	12767,54123,54396,77128,80285,94088,384309,547253	Cxcr4,Irf7,Irgm2,Crebrf,Parp9,Trim6,Trim56,Parp14	8/59
9_Member	GO Biological Processes	GO:0001959	regulation of cytokine-mediated signaling pathway	-4.00522	-1.93747	12767,20847,23960,54123,54396,56417,77128,80285,94088,246730,384309,547253	Cxcr4,Stat2,Oas1g,Irf7,Irgm2,Adar,Crebrf,Parp9,Trim6,Oas1a,Trim56,Parp14	12/146
9_Member	GO Biological Processes	GO:0060330	regulation of response to type II interferon	-2.39934	-0.654377	54396,80285,547253	Irgm2,Parp9,Parp14	3/15
9_Member	GO Biological Processes	GO:0060334	regulation of type II interferon-mediated signaling pathway	-2.39934	-0.654377	54396,80285,547253	Irgm2,Parp9,Parp14	3/15
10_Summary	GO Biological Processes	GO:1902041	regulation of extrinsic apoptotic signaling pathway via death domain receptors	-4.83359	-2.56527	13205,14775,17153,20684,21859,69660,80751,97165,13014,13039,13479,14734,15160,16425,17196,18984,19703,20510,20732,20848,21788,54208,56644,64058,68318,114774,209378,224105,227753,12121,12953,19735,102774,11816,12801,13163,13488,56417,80285,217303,320204,14182,73699,53312,103573	Ddx3x,Gpx1,Mal,Sp100,Timp3,Tmbim1,Rnf34,Hmgb2,Cstb,Ctsl,Dpep1,Gpc3,Serpind1,Itih2,Mbp,Por,Renbp,Slc1a1,Spint1,Stat3,Tfpi,Arl6ip1,Clec7a,Perp,Aph1c,Pawr,Itih5,Pak2,Gsn,Bicd1,Cry2,Rgs2,Bbs4,Apoe,Cnr1,Daxx,Drd1,Adar,Parp9,Cd300a,Etfbkmt,Fgfr1,Ppp2r1b,Nub1,Xpo1	45/-
10_Member	GO Biological Processes	GO:1902041	regulation of extrinsic apoptotic signaling pathway via death domain receptors	-4.83359	-2.56527	13205,14775,17153,20684,21859,69660,80751,97165	Ddx3x,Gpx1,Mal,Sp100,Timp3,Tmbim1,Rnf34,Hmgb2	8/51
10_Member	GO Biological Processes	GO:0052547	regulation of peptidase activity	-4.48297	-2.28829	13014,13039,13205,13479,14734,14775,15160,16425,17196,18984,19703,20510,20732,20848,21788,21859,54208,56644,64058,68318,80751,114774,209378,224105,227753	Cstb,Ctsl,Ddx3x,Dpep1,Gpc3,Gpx1,Serpind1,Itih2,Mbp,Por,Renbp,Slc1a1,Spint1,Stat3,Tfpi,Timp3,Arl6ip1,Clec7a,Perp,Aph1c,Rnf34,Pawr,Itih5,Pak2,Gsn	25/457
10_Member	GO Biological Processes	GO:0051346	negative regulation of hydrolase activity	-3.85467	-1.81569	12121,12953,13014,13205,13479,14734,14775,15160,16425,18984,19703,19735,20732,21788,21859,54208,80751,102774,209378,224105	Bicd1,Cry2,Cstb,Ddx3x,Dpep1,Gpc3,Gpx1,Serpind1,Itih2,Por,Renbp,Rgs2,Spint1,Tfpi,Timp3,Arl6ip1,Rnf34,Bbs4,Itih5,Pak2	20/356
10_Member	GO Biological Processes	GO:0010466	negative regulation of peptidase activity	-3.69054	-1.69143	13014,13205,13479,14734,14775,15160,16425,18984,19703,20732,21788,21859,54208,80751,209378,224105	Cstb,Ddx3x,Dpep1,Gpc3,Gpx1,Serpind1,Itih2,Por,Renbp,Spint1,Tfpi,Timp3,Arl6ip1,Rnf34,Itih5,Pak2	16/257
10_Member	GO Biological Processes	GO:0043086	negative regulation of catalytic activity	-3.48314	-1.50389	11816,12121,12801,12953,13014,13163,13205,13479,13488,14734,14775,15160,16425,18984,19703,19735,20732,21788,21859,54208,56417,69660,80285,80751,102774,209378,217303,224105,320204	Apoe,Bicd1,Cnr1,Cry2,Cstb,Daxx,Ddx3x,Dpep1,Drd1,Gpc3,Gpx1,Serpind1,Itih2,Por,Renbp,Rgs2,Spint1,Tfpi,Timp3,Arl6ip1,Adar,Tmbim1,Parp9,Rnf34,Bbs4,Itih5,Cd300a,Pak2,Etfbkmt	29/655
10_Member	GO Biological Processes	GO:1902042	negative regulation of extrinsic apoptotic signaling pathway via death domain receptors	-3.33466	-1.41092	13205,14775,69660,80751,97165	Ddx3x,Gpx1,Tmbim1,Rnf34,Hmgb2	5/30
10_Member	GO Biological Processes	GO:0052548	regulation of endopeptidase activity	-2.93722	-1.09956	13205,13479,14775,15160,17196,18984,19703,20510,20848,21859,54208,56644,64058,68318,80751,114774,224105,227753	Ddx3x,Dpep1,Gpx1,Serpind1,Mbp,Por,Renbp,Slc1a1,Stat3,Timp3,Arl6ip1,Clec7a,Perp,Aph1c,Rnf34,Pawr,Pak2,Gsn	18/360
10_Member	GO Biological Processes	GO:2001236	regulation of extrinsic apoptotic signaling pathway	-2.82334	-1.00306	13205,14182,14775,17153,20684,21859,69660,73699,80751,97165,224105	Ddx3x,Fgfr1,Gpx1,Mal,Sp100,Timp3,Tmbim1,Ppp2r1b,Rnf34,Hmgb2,Pak2	11/171
10_Member	GO Biological Processes	GO:0043154	negative regulation of cysteine-type endopeptidase activity involved in apoptotic process	-2.68231	-0.884769	13205,13479,14775,18984,54208,80751,224105	Ddx3x,Dpep1,Gpx1,Por,Arl6ip1,Rnf34,Pak2	7/81
10_Member	GO Biological Processes	GO:2000117	negative regulation of cysteine-type endopeptidase activity	-2.42338	-0.666941	13205,13479,14775,18984,54208,80751,224105	Ddx3x,Dpep1,Gpx1,Por,Arl6ip1,Rnf34,Pak2	7/90
10_Member	GO Biological Processes	GO:0045861	negative regulation of proteolysis	-2.1579	-0.472334	13014,13205,13479,14734,14775,15160,16425,18984,19703,20732,21788,21859,54208,80751,209378,224105	Cstb,Ddx3x,Dpep1,Gpc3,Gpx1,Serpind1,Itih2,Por,Renbp,Spint1,Tfpi,Timp3,Arl6ip1,Rnf34,Itih5,Pak2	16/362
10_Member	GO Biological Processes	GO:2000116	regulation of cysteine-type endopeptidase activity	-2.13648	-0.457043	13205,13479,14775,18984,20510,54208,56644,64058,80751,114774,224105,227753	Ddx3x,Dpep1,Gpx1,Por,Slc1a1,Arl6ip1,Clec7a,Perp,Rnf34,Pawr,Pak2,Gsn	12/240
10_Member	GO Biological Processes	GO:0030162	regulation of proteolysis	-2.13042	-0.452197	11816,13014,13039,13205,13479,14734,14775,15160,16425,17196,18984,19703,20510,20732,20848,21788,21859,53312,54208,56644,64058,68318,80751,103573,114774,209378,224105,227753	Apoe,Cstb,Ctsl,Ddx3x,Dpep1,Gpc3,Gpx1,Serpind1,Itih2,Mbp,Por,Renbp,Slc1a1,Spint1,Stat3,Tfpi,Timp3,Nub1,Arl6ip1,Clec7a,Perp,Aph1c,Rnf34,Xpo1,Pawr,Itih5,Pak2,Gsn	28/773
10_Member	GO Biological Processes	GO:0010951	negative regulation of endopeptidase activity	-2.10173	-0.435503	13205,13479,14775,15160,18984,19703,21859,54208,80751,224105	Ddx3x,Dpep1,Gpx1,Serpind1,Por,Renbp,Timp3,Arl6ip1,Rnf34,Pak2	10/184
11_Summary	GO Biological Processes	GO:0062207	regulation of pattern recognition receptor signaling pathway	-4.81889	-2.55527	13205,14469,16364,19106,20128,54123,54396,58185,59079,78781,80861,217303,231655,80285,94088,230073,56417	Ddx3x,Gbp2,Irf4,Eif2ak2,Trim30a,Irf7,Irgm2,Rsad2,Erbin,Zc3hav1,Dhx58,Cd300a,Oasl1,Parp9,Trim6,Rigi,Adar	17/-
11_Member	GO Biological Processes	GO:0062207	regulation of pattern recognition receptor signaling pathway	-4.81889	-2.55527	13205,14469,16364,19106,20128,54123,54396,58185,59079,78781,80861,217303,231655	Ddx3x,Gbp2,Irf4,Eif2ak2,Trim30a,Irf7,Irgm2,Rsad2,Erbin,Zc3hav1,Dhx58,Cd300a,Oasl1	13/141
11_Member	GO Biological Processes	GO:0039531	regulation of viral-induced cytoplasmic pattern recognition receptor signaling pathway	-4.44808	-2.26519	13205,14469,19106,20128,54396,58185,59079,78781,80861,231655	Ddx3x,Gbp2,Eif2ak2,Trim30a,Irgm2,Rsad2,Erbin,Zc3hav1,Dhx58,Oasl1	10/92
11_Member	GO Biological Processes	GO:1900246	positive regulation of RIG-I signaling pathway	-2.94252	-1.10311	78781,80861,231655	Zc3hav1,Dhx58,Oasl1	3/10
11_Member	GO Biological Processes	GO:0050688	regulation of defense response to virus	-2.72094	-0.91859	20128,54396,59079,78781,80285,80861,94088,230073	Trim30a,Irgm2,Erbin,Zc3hav1,Parp9,Dhx58,Trim6,Rigi	8/102
11_Member	GO Biological Processes	GO:0141085	regulation of inflammasome-mediated signaling pathway	-2.70014	-0.899394	13205,14469,19106,20128,54396	Ddx3x,Gbp2,Eif2ak2,Trim30a,Irgm2	5/41
11_Member	GO Biological Processes	GO:0062208	positive regulation of pattern recognition receptor signaling pathway	-2.38201	-0.644062	13205,14469,58185,78781,80861,231655	Ddx3x,Gbp2,Rsad2,Zc3hav1,Dhx58,Oasl1	6/69
11_Member	GO Biological Processes	GO:0098586	cellular response to virus	-2.17616	-0.478922	13205,54396,56417,78781,94088	Ddx3x,Irgm2,Adar,Zc3hav1,Trim6	5/54
11_Member	GO Biological Processes	GO:0039535	regulation of RIG-I signaling pathway	-2.16696	-0.478922	78781,80861,231655	Zc3hav1,Dhx58,Oasl1	3/18
11_Member	GO Biological Processes	GO:0039532	negative regulation of viral-induced cytoplasmic pattern recognition receptor signaling pathway	-2.06071	-0.404944	20128,54396,59079,80861	Trim30a,Irgm2,Erbin,Dhx58	4/37
12_Summary	GO Biological Processes	GO:0006865	amino acid transport	-4.53158	-2.32478	11987,14057,14609,17254,18439,20510,72401,83429,103098,215113,231549,232333,11520,11816,71781,76574,101488,104681,11304,11307,11815,11964,11966,11974,12870,13521,14605,14702,15203,20652,22041,22368,26372,27410,70701,108664,213603,19735,54208,12801	Slc7a1,Sfxn1,Gja1,Slc3a2,P2rx7,Slc1a1,Slc43a1,Ctns,Slc6a15,Slc43a2,Lrrc8d,Slc6a1,Plin2,Apoe,Slc16a14,Mfsd2a,Slco2b1,Slc16a6,Abca4,Abcg1,Apod,Atp6v1a,Atp6v1b2,Atp6v0e,Cp,Slc26a2,Tsc22d3,Gng2,Heph,Soat1,Trf,Trpv2,Clcn6,Abca3,Nipal1,Atp6v1h,Slc44a3,Rgs2,Arl6ip1,Cnr1	40/-
12_Member	GO Biological Processes	GO:0006865	amino acid transport	-4.53158	-2.32478	11987,14057,14609,17254,18439,20510,72401,83429,103098,215113,231549,232333	Slc7a1,Sfxn1,Gja1,Slc3a2,P2rx7,Slc1a1,Slc43a1,Ctns,Slc6a15,Slc43a2,Lrrc8d,Slc6a1	12/129
12_Member	GO Biological Processes	GO:0015818	isoleucine transport	-4.3766	-2.22388	17254,72401,215113	Slc3a2,Slc43a1,Slc43a2	3/4
12_Member	GO Biological Processes	GO:0015820	leucine transport	-4.35415	-2.21466	17254,72401,103098,215113	Slc3a2,Slc43a1,Slc6a15,Slc43a2	4/10
12_Member	GO Biological Processes	GO:0000101	sulfur amino acid transport	-4.16549	-2.06049	17254,20510,83429,215113	Slc3a2,Slc1a1,Ctns,Slc43a2	4/11
12_Member	GO Biological Processes	GO:0015803	branched-chain amino acid transport	-4.16549	-2.06049	17254,72401,103098,215113	Slc3a2,Slc43a1,Slc6a15,Slc43a2	4/11
12_Member	GO Biological Processes	GO:0046942	carboxylic acid transport	-4.08194	-1.99596	11520,11816,11987,14057,14609,17254,18439,20510,71781,72401,76574,83429,101488,103098,104681,215113,231549,232333	Plin2,Apoe,Slc7a1,Sfxn1,Gja1,Slc3a2,P2rx7,Slc1a1,Slc16a14,Slc43a1,Mfsd2a,Ctns,Slco2b1,Slc6a15,Slc16a6,Slc43a2,Lrrc8d,Slc6a1	18/289
12_Member	GO Biological Processes	GO:0015849	organic acid transport	-4.06286	-1.98609	11520,11816,11987,14057,14609,17254,18439,20510,71781,72401,76574,83429,101488,103098,104681,215113,231549,232333	Plin2,Apoe,Slc7a1,Sfxn1,Gja1,Slc3a2,P2rx7,Slc1a1,Slc16a14,Slc43a1,Mfsd2a,Ctns,Slco2b1,Slc6a15,Slc16a6,Slc43a2,Lrrc8d,Slc6a1	18/290
12_Member	GO Biological Processes	GO:0015804	neutral amino acid transport	-4.02722	-1.9561	14057,17254,20510,72401,83429,103098,215113	Sfxn1,Slc3a2,Slc1a1,Slc43a1,Ctns,Slc6a15,Slc43a2	7/49
12_Member	Reactome Gene Sets	R-MMU-382551	Transport of small molecules	-3.96489	-1.90597	11304,11307,11815,11816,11964,11966,11974,11987,12870,13521,14605,14702,15203,17254,20510,20652,22041,22368,26372,27410,70701,72401,83429,101488,103098,108664,213603,215113,231549,232333	Abca4,Abcg1,Apod,Apoe,Atp6v1a,Atp6v1b2,Atp6v0e,Slc7a1,Cp,Slc26a2,Tsc22d3,Gng2,Heph,Slc3a2,Slc1a1,Soat1,Trf,Trpv2,Clcn6,Abca3,Nipal1,Slc43a1,Ctns,Slco2b1,Slc6a15,Atp6v1h,Slc44a3,Slc43a2,Lrrc8d,Slc6a1	30/644
12_Member	GO Biological Processes	GO:0072348	sulfur compound transport	-3.46697	-1.49774	13521,17254,20510,83429,215113,231549	Slc26a2,Slc3a2,Slc1a1,Ctns,Slc43a2,Lrrc8d	6/43
12_Member	Reactome Gene Sets	R-MMU-425407	SLC-mediated transmembrane transport	-3.45569	-1.49774	11815,11987,12870,13521,15203,17254,20510,72401,83429,101488,103098,213603,215113,232333	Apod,Slc7a1,Cp,Slc26a2,Heph,Slc3a2,Slc1a1,Slc43a1,Ctns,Slco2b1,Slc6a15,Slc44a3,Slc43a2,Slc6a1	14/217
12_Member	Reactome Gene Sets	R-MMU-352230	Amino acid transport across the plasma membrane	-3.33466	-1.41092	11987,17254,72401,103098,215113	Slc7a1,Slc3a2,Slc43a1,Slc6a15,Slc43a2	5/30
12_Member	GO Biological Processes	GO:0010958	regulation of amino acid import across plasma membrane	-3.06719	-1.19682	19735,54208,72401,215113	Rgs2,Arl6ip1,Slc43a1,Slc43a2	4/20
12_Member	GO Biological Processes	GO:1903789	regulation of amino acid transmembrane transport	-3.06719	-1.19682	19735,54208,72401,215113	Rgs2,Arl6ip1,Slc43a1,Slc43a2	4/20
12_Member	GO Biological Processes	GO:0015807	L-amino acid transport	-2.98182	-1.12446	11987,14057,17254,20510,72401,83429,215113	Slc7a1,Sfxn1,Slc3a2,Slc1a1,Slc43a1,Ctns,Slc43a2	7/72
12_Member	GO Biological Processes	GO:0015711	organic anion transport	-2.89687	-1.06444	11520,11816,11987,14057,14609,17254,18439,20510,71781,72401,76574,83429,101488,103098,104681,215113,231549,232333	Plin2,Apoe,Slc7a1,Sfxn1,Gja1,Slc3a2,P2rx7,Slc1a1,Slc16a14,Slc43a1,Mfsd2a,Ctns,Slco2b1,Slc6a15,Slc16a6,Slc43a2,Lrrc8d,Slc6a1	18/363
12_Member	GO Biological Processes	GO:0051955	regulation of amino acid transport	-2.80496	-0.989866	18439,19735,54208,72401,215113,232333	P2rx7,Rgs2,Arl6ip1,Slc43a1,Slc43a2,Slc6a1	6/57
12_Member	Reactome Gene Sets	R-MMU-425393	Transport of inorganic cations/anions and amino acids/oligopeptides	-2.80367	-0.989866	11987,13521,17254,20510,72401,83429,103098,215113	Slc7a1,Slc26a2,Slc3a2,Slc1a1,Slc43a1,Ctns,Slc6a15,Slc43a2	8/99
12_Member	GO Biological Processes	GO:0051956	negative regulation of amino acid transport	-2.0359	-0.392625	19735,72401,215113	Rgs2,Slc43a1,Slc43a2	3/20
12_Member	GO Biological Processes	GO:0051953	negative regulation of amine transport	-2.01988	-0.379953	12801,19735,72401,215113	Cnr1,Rgs2,Slc43a1,Slc43a2	4/38
13_Summary	GO Biological Processes	GO:1901985	positive regulation of protein acetylation	-4.46199	-2.27521	13205,20677,64451,73873,110052,239667,66277	Ddx3x,Sox4,Dip2a,Fam161a,Dek,Dip2b,Klf15	7/-
13_Member	GO Biological Processes	GO:1901985	positive regulation of protein acetylation	-4.46199	-2.27521	13205,20677,64451,73873,110052,239667	Ddx3x,Sox4,Dip2a,Fam161a,Dek,Dip2b	6/29
13_Member	GO Biological Processes	GO:1901983	regulation of protein acetylation	-4.40354	-2.23962	13205,20677,64451,66277,73873,110052,239667	Ddx3x,Sox4,Dip2a,Klf15,Fam161a,Dek,Dip2b	7/43
13_Member	GO Biological Processes	GO:2000756	regulation of peptidyl-lysine acetylation	-3.20023	-1.30258	20677,64451,66277,110052,239667	Sox4,Dip2a,Klf15,Dek,Dip2b	5/32
13_Member	GO Biological Processes	GO:2000758	positive regulation of peptidyl-lysine acetylation	-3.06719	-1.19682	20677,64451,110052,239667	Sox4,Dip2a,Dek,Dip2b	4/20
14_Summary	GO Biological Processes	GO:0009636	response to toxic substance	-4.43222	-2.2532	12799,14775,17196,17252,18024,19106,19765,21743,66112,140742,232333,243725	Cnp,Gpx1,Mbp,Rdh11,Nfe2l2,Eif2ak2,Ralbp1,Inmt,Mtarc1,Sesn1,Slc6a1,Ppp1r9a	12/-
14_Member	GO Biological Processes	GO:0009636	response to toxic substance	-4.43222	-2.2532	12799,14775,17196,17252,18024,19106,19765,21743,66112,140742,232333,243725	Cnp,Gpx1,Mbp,Rdh11,Nfe2l2,Eif2ak2,Ralbp1,Inmt,Mtarc1,Sesn1,Slc6a1,Ppp1r9a	12/132
15_Summary	Reactome Gene Sets	R-MMU-556833	Metabolism of lipids	-4.24278	-2.12795	12257,12894,13120,13479,14775,15446,20397,22239,52635,56209,56448,64899,66853,67073,67216,71760,74559,76574,77116,78894,104086,114664,117150,171210,213603,216892,319660,338521,380660	Tspo,Cpt1a,Cyp4b1,Dpep1,Gpx1,Hpgd,Sgpl1,Ugt8a,Esyt2,Gde1,Cyp2d22,Lpin3,Pnpla2,Pi4k2b,Mboat2,Etnppl,Elovl7,Mfsd2a,Mtmr2,Aacs,Cyp27a1,Hsd17b11,Pip4k2c,Acot2,Slc44a3,Spns2,Agmo,Fa2h,Acss3	29/-
15_Member	Reactome Gene Sets	R-MMU-556833	Metabolism of lipids	-4.24278	-2.12795	12257,12894,13120,13479,14775,15446,20397,22239,52635,56209,56448,64899,66853,67073,67216,71760,74559,76574,77116,78894,104086,114664,117150,171210,213603,216892,319660,338521,380660	Tspo,Cpt1a,Cyp4b1,Dpep1,Gpx1,Hpgd,Sgpl1,Ugt8a,Esyt2,Gde1,Cyp2d22,Lpin3,Pnpla2,Pi4k2b,Mboat2,Etnppl,Elovl7,Mfsd2a,Mtmr2,Aacs,Cyp27a1,Hsd17b11,Pip4k2c,Acot2,Slc44a3,Spns2,Agmo,Fa2h,Acss3	29/591
15_Member	Reactome Gene Sets	R-MMU-1483257	Phospholipid metabolism	-2.03937	-0.392625	56209,64899,66853,67073,67216,71760,76574,77116,117150,213603	Gde1,Lpin3,Pnpla2,Pi4k2b,Mboat2,Etnppl,Mfsd2a,Mtmr2,Pip4k2c,Slc44a3	10/188
16_Summary	Reactome Gene Sets	R-MMU-381426	Regulation of Insulin-like Growth Factor (IGF) transport and uptake by Insulin-like Growth Factor Binding Proteins (IGFBPs)	-4.1434	-2.04723	11816,12870,14734,15160,16425,18491,20750,22041,66853,83453,223672	Apoe,Cp,Gpc3,Serpind1,Itih2,Pappa,Spp1,Trf,Pnpla2,Chrdl1,Apol9a	11/-
16_Member	Reactome Gene Sets	R-MMU-381426	Regulation of Insulin-like Growth Factor (IGF) transport and uptake by Insulin-like Growth Factor Binding Proteins (IGFBPs)	-4.1434	-2.04723	11816,12870,14734,15160,16425,18491,20750,22041,66853,83453,223672	Apoe,Cp,Gpc3,Serpind1,Itih2,Pappa,Spp1,Trf,Pnpla2,Chrdl1,Apol9a	11/120
16_Member	Reactome Gene Sets	R-MMU-8957275	Post-translational protein phosphorylation	-3.66006	-1.66348	11816,12870,14734,15160,16425,20750,22041,66853,83453,223672	Apoe,Cp,Gpc3,Serpind1,Itih2,Spp1,Trf,Pnpla2,Chrdl1,Apol9a	10/114
17_Summary	GO Biological Processes	GO:0061024	membrane organization	-3.81939	-1.78318	11304,11816,12177,12527,12767,12799,17153,17196,17988,18439,18828,18858,19153,20848,22318,54208,56644,66482,67231,67474,67775,68942,76574,77371,77644,83453,209086,223697,227753,269116,338521	Abca4,Apoe,Bnip3l,Cd9,Cxcr4,Cnp,Mal,Mbp,Ndrg1,P2rx7,Plscr2,Pmp22,Prx,Stat3,Vamp2,Arl6ip1,Clec7a,Exoc2,Tbc1d20,Snap29,Rtp4,Chmp2b,Mfsd2a,Sec24a,Steep1,Chrdl1,Samd9l,Sun2,Gsn,Nfasc,Fa2h	31/-
17_Member	GO Biological Processes	GO:0061024	membrane organization	-3.81939	-1.78318	11304,11816,12177,12527,12767,12799,17153,17196,17988,18439,18828,18858,19153,20848,22318,54208,56644,66482,67231,67474,67775,68942,76574,77371,77644,83453,209086,223697,227753,269116,338521	Abca4,Apoe,Bnip3l,Cd9,Cxcr4,Cnp,Mal,Mbp,Ndrg1,P2rx7,Plscr2,Pmp22,Prx,Stat3,Vamp2,Arl6ip1,Clec7a,Exoc2,Tbc1d20,Snap29,Rtp4,Chmp2b,Mfsd2a,Sec24a,Steep1,Chrdl1,Samd9l,Sun2,Gsn,Nfasc,Fa2h	31/688
18_Summary	GO Biological Processes	GO:0050994	regulation of lipid catabolic process	-3.77779	-1.7549	12801,12894,15446,18576,66853,71660,76574,320204,11307,11815,11816,12257,18984,27410,77116,100198,102774,235344,236900	Cnr1,Cpt1a,Hpgd,Pde3b,Pnpla2,Rarres2,Mfsd2a,Etfbkmt,Abcg1,Apod,Apoe,Tspo,Por,Abca3,Mtmr2,H6pd,Bbs4,Sik2,Pdk3	19/-
18_Member	GO Biological Processes	GO:0050994	regulation of lipid catabolic process	-3.77779	-1.7549	12801,12894,15446,18576,66853,71660,76574,320204	Cnr1,Cpt1a,Hpgd,Pde3b,Pnpla2,Rarres2,Mfsd2a,Etfbkmt	8/71
18_Member	GO Biological Processes	GO:0031999	negative regulation of fatty acid beta-oxidation	-3.45615	-1.49774	12801,76574,320204	Cnr1,Mfsd2a,Etfbkmt	3/7
18_Member	GO Biological Processes	GO:0019216	regulation of lipid metabolic process	-2.83541	-1.00984	11307,11815,11816,12257,12801,12894,15446,18576,18984,27410,66853,71660,76574,77116,100198,102774,235344,236900,320204	Abcg1,Apod,Apoe,Tspo,Cnr1,Cpt1a,Hpgd,Pde3b,Por,Abca3,Pnpla2,Rarres2,Mfsd2a,Mtmr2,H6pd,Bbs4,Sik2,Pdk3,Etfbkmt	19/398
18_Member	GO Biological Processes	GO:0031998	regulation of fatty acid beta-oxidation	-2.82802	-1.00585	12801,12894,76574,320204	Cnr1,Cpt1a,Mfsd2a,Etfbkmt	4/23
18_Member	GO Biological Processes	GO:0050995	negative regulation of lipid catabolic process	-2.33772	-0.607732	12801,18576,76574,320204	Cnr1,Pde3b,Mfsd2a,Etfbkmt	4/31
18_Member	GO Biological Processes	GO:0046322	negative regulation of fatty acid oxidation	-2.16696	-0.478922	12801,76574,320204	Cnr1,Mfsd2a,Etfbkmt	3/18
19_Summary	GO Biological Processes	GO:0006682	galactosylceramide biosynthetic process	-3.69201	-1.69143	22239,53897,338521,17939,18439,20397,26938,74559,108105,216892,319660,320910	Ugt8a,Gal3st1,Fa2h,Naga,P2rx7,Sgpl1,St6galnac5,Elovl7,B3gnt5,Spns2,Agmo,Itgb8	12/-
19_Member	GO Biological Processes	GO:0006682	galactosylceramide biosynthetic process	-3.69201	-1.69143	22239,53897,338521	Ugt8a,Gal3st1,Fa2h	3/6
19_Member	GO Biological Processes	GO:0019375	galactolipid biosynthetic process	-3.69201	-1.69143	22239,53897,338521	Ugt8a,Gal3st1,Fa2h	3/6
19_Member	GO Biological Processes	GO:0046476	glycosylceramide biosynthetic process	-3.45615	-1.49774	22239,53897,338521	Ugt8a,Gal3st1,Fa2h	3/7
19_Member	GO Biological Processes	GO:0006681	galactosylceramide metabolic process	-3.2592	-1.34931	22239,53897,338521	Ugt8a,Gal3st1,Fa2h	3/8
19_Member	GO Biological Processes	GO:0019374	galactolipid metabolic process	-3.09027	-1.21227	22239,53897,338521	Ugt8a,Gal3st1,Fa2h	3/9
19_Member	GO Biological Processes	GO:0006643	membrane lipid metabolic process	-3.08269	-1.20661	17939,18439,20397,22239,26938,53897,74559,108105,216892,319660,320910,338521	Naga,P2rx7,Sgpl1,Ugt8a,St6galnac5,Gal3st1,Elovl7,B3gnt5,Spns2,Agmo,Itgb8,Fa2h	12/184
19_Member	GO Biological Processes	GO:0006665	sphingolipid metabolic process	-2.95414	-1.10764	18439,20397,22239,26938,53897,74559,108105,216892,320910,338521	P2rx7,Sgpl1,Ugt8a,St6galnac5,Gal3st1,Elovl7,B3gnt5,Spns2,Itgb8,Fa2h	10/140
19_Member	GO Biological Processes	GO:0006677	glycosylceramide metabolic process	-2.39934	-0.654377	22239,53897,338521	Ugt8a,Gal3st1,Fa2h	3/15
19_Member	GO Biological Processes	GO:0030148	sphingolipid biosynthetic process	-2.34462	-0.610823	18439,22239,26938,53897,74559,108105,338521	P2rx7,Ugt8a,St6galnac5,Gal3st1,Elovl7,B3gnt5,Fa2h	7/93
19_Member	GO Biological Processes	GO:0006688	glycosphingolipid biosynthetic process	-2.33772	-0.607732	22239,26938,53897,338521	Ugt8a,St6galnac5,Gal3st1,Fa2h	4/31
19_Member	GO Biological Processes	GO:0006672	ceramide metabolic process	-2.31912	-0.59476	18439,20397,22239,26938,53897,320910,338521	P2rx7,Sgpl1,Ugt8a,St6galnac5,Gal3st1,Itgb8,Fa2h	7/94
19_Member	GO Biological Processes	GO:0006687	glycosphingolipid metabolic process	-2.24585	-0.536188	22239,26938,53897,320910,338521	Ugt8a,St6galnac5,Gal3st1,Itgb8,Fa2h	5/52
19_Member	GO Biological Processes	GO:0046513	ceramide biosynthetic process	-2.01543	-0.378099	18439,22239,26938,53897,338521	P2rx7,Ugt8a,St6galnac5,Gal3st1,Fa2h	5/59
20_Summary	Reactome Gene Sets	R-MMU-917937	Iron uptake and transport	-3.65351	-1.66196	11964,11966,11974,12870,15203,22041,108664,54170,140742,12223,14182,14205,17242,18576,20732,20750,20848,21826,56705,59079,71520,73699,224105	Atp6v1a,Atp6v1b2,Atp6v0e,Cp,Heph,Trf,Atp6v1h,Rragc,Sesn1,Btc,Fgfr1,Vegfd,Mdk,Pde3b,Spint1,Spp1,Stat3,Thbs2,Ranbp9,Erbin,Grap,Ppp2r1b,Pak2	23/-
20_Member	Reactome Gene Sets	R-MMU-917937	Iron uptake and transport	-3.65351	-1.66196	11964,11966,11974,12870,15203,22041,108664	Atp6v1a,Atp6v1b2,Atp6v0e,Cp,Heph,Trf,Atp6v1h	7/56
20_Member	Reactome Gene Sets	R-MMU-917977	Transferrin endocytosis and recycling	-3.26615	-1.35419	11964,11966,11974,22041,108664	Atp6v1a,Atp6v1b2,Atp6v0e,Trf,Atp6v1h	5/31
20_Member	Reactome Gene Sets	R-MMU-9639288	Amino acids regulate mTORC1	-2.97168	-1.11797	11964,11966,11974,54170,108664,140742	Atp6v1a,Atp6v1b2,Atp6v0e,Rragc,Atp6v1h,Sesn1	6/53
20_Member	Reactome Gene Sets	R-MMU-9711097	Cellular response to starvation	-2.97168	-1.11797	11964,11966,11974,54170,108664,140742	Atp6v1a,Atp6v1b2,Atp6v0e,Rragc,Atp6v1h,Sesn1	6/53
20_Member	Reactome Gene Sets	R-MMU-9006934	Signaling by Receptor Tyrosine Kinases	-2.46482	-0.699582	11964,11966,11974,12223,14182,14205,17242,18576,20732,20750,20848,21826,56705,59079,71520,73699,108664,224105	Atp6v1a,Atp6v1b2,Atp6v0e,Btc,Fgfr1,Vegfd,Mdk,Pde3b,Spint1,Spp1,Stat3,Thbs2,Ranbp9,Erbin,Grap,Ppp2r1b,Atp6v1h,Pak2	18/398
20_Member	Reactome Gene Sets	R-MMU-77387	Insulin receptor recycling	-2.44482	-0.682853	11964,11966,11974,108664	Atp6v1a,Atp6v1b2,Atp6v0e,Atp6v1h	4/29
20_Member	Reactome Gene Sets	R-MMU-74752	Signaling by Insulin receptor	-2.20459	-0.501399	11964,11966,11974,14182,18576,108664	Atp6v1a,Atp6v1b2,Atp6v0e,Fgfr1,Pde3b,Atp6v1h	6/75
20_Member	GO Biological Processes	GO:0097401	synaptic vesicle lumen acidification	-2.16696	-0.478922	11964,11966,108664	Atp6v1a,Atp6v1b2,Atp6v1h	3/18
20_Member	Reactome Gene Sets	R-MMU-1222556	ROS and RNS production in phagocytes	-2.10291	-0.435503	11964,11966,11974,108664	Atp6v1a,Atp6v1b2,Atp6v0e,Atp6v1h	4/36

## Sheet: WAT_KPT330_DMSO_KPT330_high
GroupID	Category	Term	Description	LogP	Log(q-value)	Genes	Symbols	InTerm_InList
1_Summary	GO Biological Processes	GO:1905037	autophagosome organization	-6.86884	-2.86977	12421,22241,51897,52639,60599,211978,217379,225326,66725,93759,94088,117150,434218,245944,217695,193670,53312,77128,17997	Rb1cc1,Ulk1,Atg13,Wipi1,Trp53inp1,Zfyve26,Ubxn2a,Pik3c3,Lrrk2,Sirt1,Trim6,Pip4k2c,Trim34b,Vps54,Zfyve1,Rnf185,Nub1,Crebrf,Nedd1	19/-
1_Member	GO Biological Processes	GO:1905037	autophagosome organization	-6.86884	-2.86977	12421,22241,51897,52639,60599,211978,217379,225326	Rb1cc1,Ulk1,Atg13,Wipi1,Trp53inp1,Zfyve26,Ubxn2a,Pik3c3	8/86
1_Member	GO Biological Processes	GO:0010508	positive regulation of autophagy	-6.80085	-2.86977	12421,22241,51897,52639,60599,66725,93759,94088,117150,434218	Rb1cc1,Ulk1,Atg13,Wipi1,Trp53inp1,Lrrk2,Sirt1,Trim6,Pip4k2c,Trim34b	10/160
1_Member	GO Biological Processes	GO:0007033	vacuole organization	-6.25963	-2.50464	12421,22241,51897,52639,60599,66725,211978,217379,225326,245944	Rb1cc1,Ulk1,Atg13,Wipi1,Trp53inp1,Lrrk2,Zfyve26,Ubxn2a,Pik3c3,Vps54	10/183
1_Member	GO Biological Processes	GO:0000045	autophagosome assembly	-5.96702	-2.33697	12421,22241,51897,52639,60599,217379,225326	Rb1cc1,Ulk1,Atg13,Wipi1,Trp53inp1,Ubxn2a,Pik3c3	7/78
1_Member	GO Biological Processes	GO:0016236	macroautophagy	-5.30924	-1.84328	12421,22241,51897,52639,60599,211978,217379,217695,225326	Rb1cc1,Ulk1,Atg13,Wipi1,Trp53inp1,Zfyve26,Ubxn2a,Zfyve1,Pik3c3	9/183
1_Member	GO Biological Processes	GO:0006914	autophagy	-5.16555	-1.84328	12421,22241,51897,52639,60599,66725,193670,211978,217379,217695,225326	Rb1cc1,Ulk1,Atg13,Wipi1,Trp53inp1,Lrrk2,Rnf185,Zfyve26,Ubxn2a,Zfyve1,Pik3c3	11/298
1_Member	GO Biological Processes	GO:0061919	process utilizing autophagic mechanism	-5.16555	-1.84328	12421,22241,51897,52639,60599,66725,193670,211978,217379,217695,225326	Rb1cc1,Ulk1,Atg13,Wipi1,Trp53inp1,Lrrk2,Rnf185,Zfyve26,Ubxn2a,Zfyve1,Pik3c3	11/298
1_Member	GO Biological Processes	GO:0010506	regulation of autophagy	-5.1381	-1.84328	12421,22241,51897,52639,60599,66725,93759,94088,117150,225326,434218	Rb1cc1,Ulk1,Atg13,Wipi1,Trp53inp1,Lrrk2,Sirt1,Trim6,Pip4k2c,Pik3c3,Trim34b	11/300
1_Member	GO Biological Processes	GO:0044804	nucleophagy	-5.12114	-1.84328	12421,22241,51897,52639	Rb1cc1,Ulk1,Atg13,Wipi1	4/19
1_Member	GO Biological Processes	GO:0034727	piecemeal microautophagy of the nucleus	-4.43769	-1.31952	12421,22241,51897	Rb1cc1,Ulk1,Atg13	3/10
1_Member	GO Biological Processes	GO:1903059	regulation of protein lipidation	-4.30157	-1.29097	12421,22241,51897	Rb1cc1,Ulk1,Atg13	3/11
1_Member	GO Biological Processes	GO:0016237	lysosomal microautophagy	-4.06706	-1.16417	12421,22241,51897	Rb1cc1,Ulk1,Atg13	3/13
1_Member	GO Biological Processes	GO:0009896	positive regulation of catabolic process	-4.04348	-1.16417	12421,22241,51897,52639,53312,60599,66725,77128,93759,94088,117150,193670,434218	Rb1cc1,Ulk1,Atg13,Wipi1,Nub1,Trp53inp1,Lrrk2,Crebrf,Sirt1,Trim6,Pip4k2c,Rnf185,Trim34b	13/540
1_Member	GO Biological Processes	GO:0031331	positive regulation of cellular catabolic process	-3.92469	-1.10755	12421,22241,51897,52639,60599,66725,93759,94088,117150,434218	Rb1cc1,Ulk1,Atg13,Wipi1,Trp53inp1,Lrrk2,Sirt1,Trim6,Pip4k2c,Trim34b	10/339
1_Member	GO Biological Processes	GO:0016241	regulation of macroautophagy	-3.7859	-1.02681	22241,52639,66725,93759,117150,225326	Ulk1,Wipi1,Lrrk2,Sirt1,Pip4k2c,Pik3c3	6/118
1_Member	GO Biological Processes	GO:0034497	protein localization to phagophore assembly site	-3.78179	-1.02681	51897,52639,225326	Atg13,Wipi1,Pik3c3	3/16
1_Member	GO Biological Processes	GO:2000785	regulation of autophagosome assembly	-3.5964	-0.88281	22241,52639,66725,117150	Ulk1,Wipi1,Lrrk2,Pip4k2c	4/45
1_Member	GO Biological Processes	GO:0050746	regulation of lipoprotein metabolic process	-3.5502	-0.862164	12421,22241,51897	Rb1cc1,Ulk1,Atg13	3/19
1_Member	GO Biological Processes	GO:2000786	positive regulation of autophagosome assembly	-3.5502	-0.862164	22241,52639,117150	Ulk1,Wipi1,Pip4k2c	3/19
1_Member	GO Biological Processes	GO:0000422	autophagy of mitochondrion	-3.25976	-0.649425	12421,22241,51897,52639	Rb1cc1,Ulk1,Atg13,Wipi1	4/55
1_Member	GO Biological Processes	GO:0061726	mitochondrion disassembly	-3.25976	-0.649425	12421,22241,51897,52639	Rb1cc1,Ulk1,Atg13,Wipi1	4/55
1_Member	GO Biological Processes	GO:0044088	regulation of vacuole organization	-3.22988	-0.631239	22241,52639,66725,117150	Ulk1,Wipi1,Lrrk2,Pip4k2c	4/56
1_Member	GO Biological Processes	GO:0044090	positive regulation of vacuole organization	-3.18787	-0.599219	22241,52639,117150	Ulk1,Wipi1,Pip4k2c	3/25
1_Member	GO Biological Processes	GO:0061912	selective autophagy	-2.88796	-0.380132	12421,22241,51897,225326	Rb1cc1,Ulk1,Atg13,Pik3c3	4/69
1_Member	Reactome Gene Sets	R-MMU-1632852	Macroautophagy	-2.82915	-0.345232	12421,22241,51897,52639,225326	Rb1cc1,Ulk1,Atg13,Wipi1,Pik3c3	5/121
1_Member	Reactome Gene Sets	R-MMU-9612973	Autophagy	-2.82915	-0.345232	12421,22241,51897,52639,225326	Rb1cc1,Ulk1,Atg13,Wipi1,Pik3c3	5/121
1_Member	GO Biological Processes	GO:0016239	positive regulation of macroautophagy	-2.67081	-0.244888	22241,52639,93759,117150	Ulk1,Wipi1,Sirt1,Pip4k2c	4/79
1_Member	GO Biological Processes	GO:0031329	regulation of cellular catabolic process	-2.46666	-0.115364	12421,22241,51897,52639,60599,66725,93759,94088,117150,225326,434218	Rb1cc1,Ulk1,Atg13,Wipi1,Trp53inp1,Lrrk2,Sirt1,Trim6,Pip4k2c,Pik3c3,Trim34b	11/614
1_Member	GO Biological Processes	GO:0022411	cellular component disassembly	-2.44887	-0.108792	12421,17997,22241,51897,52639,225326,245944	Rb1cc1,Nedd1,Ulk1,Atg13,Wipi1,Pik3c3,Vps54	7/285
1_Member	GO Biological Processes	GO:1903008	organelle disassembly	-2.27177	0	12421,22241,51897,52639	Rb1cc1,Ulk1,Atg13,Wipi1	4/102
2_Summary	GO Biological Processes	GO:0016567	protein ubiquitination	-5.05082	-1.81871	14897,18024,52323,53312,58799,66213,69957,74493,75785,80751,93759,94088,193670,434218,216825,12753,79043,217379,20844	Trip12,Nfe2l2,Klhl7,Nub1,Crbn,Med7,Cdc16,Tnks2,Klhl24,Rnf34,Sirt1,Trim6,Rnf185,Trim34b,Usp22,Clock,Spsb3,Ubxn2a,Stam	19/-
2_Member	GO Biological Processes	GO:0016567	protein ubiquitination	-5.05082	-1.81871	14897,18024,52323,53312,58799,66213,69957,74493,75785,80751,93759,94088,193670,434218	Trip12,Nfe2l2,Klhl7,Nub1,Crbn,Med7,Cdc16,Tnks2,Klhl24,Rnf34,Sirt1,Trim6,Rnf185,Trim34b	14/499
2_Member	GO Biological Processes	GO:0032446	protein modification by small protein conjugation	-4.61569	-1.46277	14897,18024,52323,53312,58799,66213,69957,74493,75785,80751,93759,94088,193670,434218	Trip12,Nfe2l2,Klhl7,Nub1,Crbn,Med7,Cdc16,Tnks2,Klhl24,Rnf34,Sirt1,Trim6,Rnf185,Trim34b	14/546
2_Member	GO Biological Processes	GO:0070647	protein modification by small protein conjugation or removal	-4.29263	-1.29097	14897,18024,52323,53312,58799,66213,69957,74493,75785,80751,93759,94088,193670,216825,434218	Trip12,Nfe2l2,Klhl7,Nub1,Crbn,Med7,Cdc16,Tnks2,Klhl24,Rnf34,Sirt1,Trim6,Rnf185,Usp22,Trim34b	15/662
2_Member	GO Biological Processes	GO:0010498	proteasomal protein catabolic process	-4.09328	-1.16417	12753,14897,18024,53312,58799,69957,79043,80751,93759,193670,217379	Clock,Trip12,Nfe2l2,Nub1,Crbn,Cdc16,Spsb3,Rnf34,Sirt1,Rnf185,Ubxn2a	11/390
2_Member	GO Biological Processes	GO:0006511	ubiquitin-dependent protein catabolic process	-3.93282	-1.10755	12753,14897,18024,20844,53312,58799,69957,79043,80751,93759,193670,216825,217379	Clock,Trip12,Nfe2l2,Stam,Nub1,Crbn,Cdc16,Spsb3,Rnf34,Sirt1,Rnf185,Usp22,Ubxn2a	13/554
2_Member	GO Biological Processes	GO:0043161	proteasome-mediated ubiquitin-dependent protein catabolic process	-3.87282	-1.07208	12753,14897,18024,58799,69957,79043,80751,93759,193670,217379	Clock,Trip12,Nfe2l2,Crbn,Cdc16,Spsb3,Rnf34,Sirt1,Rnf185,Ubxn2a	10/344
2_Member	GO Biological Processes	GO:0019941	modification-dependent protein catabolic process	-3.84091	-1.05596	12753,14897,18024,20844,53312,58799,69957,79043,80751,93759,193670,216825,217379	Clock,Trip12,Nfe2l2,Stam,Nub1,Crbn,Cdc16,Spsb3,Rnf34,Sirt1,Rnf185,Usp22,Ubxn2a	13/566
2_Member	GO Biological Processes	GO:0043632	modification-dependent macromolecule catabolic process	-3.7663	-1.02556	12753,14897,18024,20844,53312,58799,69957,79043,80751,93759,193670,216825,217379	Clock,Trip12,Nfe2l2,Stam,Nub1,Crbn,Cdc16,Spsb3,Rnf34,Sirt1,Rnf185,Usp22,Ubxn2a	13/576
2_Member	GO Biological Processes	GO:0051603	proteolysis involved in protein catabolic process	-3.25828	-0.649425	12753,14897,18024,20844,53312,58799,69957,79043,80751,93759,193670,216825,217379	Clock,Trip12,Nfe2l2,Stam,Nub1,Crbn,Cdc16,Spsb3,Rnf34,Sirt1,Rnf185,Usp22,Ubxn2a	13/651
2_Member	GO Biological Processes	GO:0000209	protein polyubiquitination	-2.94138	-0.411105	14897,69957,74493,80751,94088,193670,434218	Trip12,Cdc16,Tnks2,Rnf34,Trim6,Rnf185,Trim34b	7/233
2_Member	GO Biological Processes	GO:0030163	protein catabolic process	-2.51271	-0.139421	12753,14897,18024,20844,53312,58799,69957,79043,80751,93759,193670,216825,217379	Clock,Trip12,Nfe2l2,Stam,Nub1,Crbn,Cdc16,Spsb3,Rnf34,Sirt1,Rnf185,Usp22,Ubxn2a	13/789
3_Summary	GO Biological Processes	GO:1901983	regulation of protein acetylation	-4.95861	-1.7679	64451,73873,93759,110052,239667	Dip2a,Fam161a,Sirt1,Dek,Dip2b	5/-
3_Member	GO Biological Processes	GO:1901983	regulation of protein acetylation	-4.95861	-1.7679	64451,73873,93759,110052,239667	Dip2a,Fam161a,Sirt1,Dek,Dip2b	5/43
3_Member	GO Biological Processes	GO:1901985	positive regulation of protein acetylation	-4.35698	-1.30096	64451,73873,110052,239667	Dip2a,Fam161a,Dek,Dip2b	4/29
3_Member	GO Biological Processes	GO:2000756	regulation of peptidyl-lysine acetylation	-4.18377	-1.20693	64451,93759,110052,239667	Dip2a,Sirt1,Dek,Dip2b	4/32
3_Member	GO Biological Processes	GO:2000758	positive regulation of peptidyl-lysine acetylation	-3.4818	-0.805998	64451,110052,239667	Dip2a,Dek,Dip2b	3/20
4_Summary	GO Biological Processes	GO:0009267	cellular response to starvation	-4.39221	-1.30623	18024,22241,52639,57748,66725,93759,217695,225326,12385,12421,19777,69660,80751,12460,12675,109900,59079,60599,231549,21987	Nfe2l2,Ulk1,Wipi1,Jmy,Lrrk2,Sirt1,Zfyve1,Pik3c3,Ctnna1,Rb1cc1,Uri1,Tmbim1,Rnf34,Ccs,Chuk,Asl,Erbin,Trp53inp1,Lrrc8d,Tpd52l1	20/-
4_Member	GO Biological Processes	GO:0009267	cellular response to starvation	-4.39221	-1.30623	18024,22241,52639,57748,66725,93759,217695,225326	Nfe2l2,Ulk1,Wipi1,Jmy,Lrrk2,Sirt1,Zfyve1,Pik3c3	8/184
4_Member	GO Biological Processes	GO:0042594	response to starvation	-4.00371	-1.15181	18024,22241,52639,57748,66725,93759,217695,225326	Nfe2l2,Ulk1,Wipi1,Jmy,Lrrk2,Sirt1,Zfyve1,Pik3c3	8/209
4_Member	GO Biological Processes	GO:0031669	cellular response to nutrient levels	-3.70501	-0.978058	18024,22241,52639,57748,66725,93759,217695,225326	Nfe2l2,Ulk1,Wipi1,Jmy,Lrrk2,Sirt1,Zfyve1,Pik3c3	8/231
4_Member	GO Biological Processes	GO:2001234	negative regulation of apoptotic signaling pathway	-3.43891	-0.77501	12385,12421,18024,19777,66725,69660,80751,93759	Ctnna1,Rb1cc1,Nfe2l2,Uri1,Lrrk2,Tmbim1,Rnf34,Sirt1	8/253
4_Member	GO Biological Processes	GO:0031668	cellular response to extracellular stimulus	-3.32719	-0.686144	18024,22241,52639,57748,66725,93759,217695,225326	Nfe2l2,Ulk1,Wipi1,Jmy,Lrrk2,Sirt1,Zfyve1,Pik3c3	8/263
4_Member	GO Biological Processes	GO:0034614	cellular response to reactive oxygen species	-2.72156	-0.272963	12460,12675,18024,66725,93759	Ccs,Chuk,Nfe2l2,Lrrk2,Sirt1	5/128
4_Member	GO Biological Processes	GO:0071496	cellular response to external stimulus	-2.71974	-0.272963	18024,22241,52639,57748,66725,93759,217695,225326	Nfe2l2,Ulk1,Wipi1,Jmy,Lrrk2,Sirt1,Zfyve1,Pik3c3	8/327
4_Member	GO Biological Processes	GO:0031667	response to nutrient levels	-2.64023	-0.227672	18024,22241,52639,57748,66725,93759,109900,217695,225326	Nfe2l2,Ulk1,Wipi1,Jmy,Lrrk2,Sirt1,Asl,Zfyve1,Pik3c3	9/415
4_Member	GO Biological Processes	GO:0032088	negative regulation of NF-kappaB transcription factor activity	-2.61169	-0.212088	12675,59079,66725,93759	Chuk,Erbin,Lrrk2,Sirt1	4/82
4_Member	GO Biological Processes	GO:0062197	cellular response to chemical stress	-2.5082	-0.139421	12460,12675,18024,60599,66725,93759,231549	Ccs,Chuk,Nfe2l2,Trp53inp1,Lrrk2,Sirt1,Lrrc8d	7/278
4_Member	GO Biological Processes	GO:2001233	regulation of apoptotic signaling pathway	-2.49114	-0.134097	12385,12421,18024,19777,21987,66725,69660,80751,93759	Ctnna1,Rb1cc1,Nfe2l2,Uri1,Tpd52l1,Lrrk2,Tmbim1,Rnf34,Sirt1	9/437
4_Member	GO Biological Processes	GO:0071356	cellular response to tumor necrosis factor	-2.4488	-0.108792	12675,18024,59079,66725,93759	Chuk,Nfe2l2,Erbin,Lrrk2,Sirt1	5/148
4_Member	GO Biological Processes	GO:0034599	cellular response to oxidative stress	-2.44142	-0.106942	12460,12675,18024,60599,66725,93759	Ccs,Chuk,Nfe2l2,Trp53inp1,Lrrk2,Sirt1	6/214
4_Member	GO Biological Processes	GO:0009991	response to extracellular stimulus	-2.42043	-0.0914092	18024,22241,52639,57748,66725,93759,109900,217695,225326	Nfe2l2,Ulk1,Wipi1,Jmy,Lrrk2,Sirt1,Asl,Zfyve1,Pik3c3	9/448
4_Member	GO Biological Processes	GO:0034612	response to tumor necrosis factor	-2.18519	0	12675,18024,59079,66725,93759	Chuk,Nfe2l2,Erbin,Lrrk2,Sirt1	5/171
4_Member	GO Biological Processes	GO:0000302	response to reactive oxygen species	-2.16434	0	12460,12675,18024,66725,93759	Ccs,Chuk,Nfe2l2,Lrrk2,Sirt1	5/173
4_Member	GO Biological Processes	GO:2001243	negative regulation of intrinsic apoptotic signaling pathway	-2.1569	0	18024,19777,66725,93759	Nfe2l2,Uri1,Lrrk2,Sirt1	4/110
4_Member	GO Biological Processes	GO:0042149	cellular response to glucose starvation	-2.0911	0	18024,93759,225326	Nfe2l2,Sirt1,Pik3c3	3/60
5_Summary	GO Biological Processes	GO:0043434	response to peptide hormone	-4.04224	-1.16417	11937,12675,12877,12953,15461,18024,72114,93759,228869,230163,59079,16590,19777,245944	Atp2a1,Chuk,Cpeb1,Cry2,Hras,Nfe2l2,Zbed3,Sirt1,Ncoa5,Aldob,Erbin,Kit,Uri1,Vps54	14/-
5_Member	GO Biological Processes	GO:0043434	response to peptide hormone	-4.04224	-1.16417	11937,12675,12877,12953,15461,18024,72114,93759,228869,230163	Atp2a1,Chuk,Cpeb1,Cry2,Hras,Nfe2l2,Zbed3,Sirt1,Ncoa5,Aldob	10/328
5_Member	GO Biological Processes	GO:1901652	response to peptide	-4.03455	-1.16417	11937,12675,12877,12953,15461,18024,59079,72114,93759,228869,230163	Atp2a1,Chuk,Cpeb1,Cry2,Hras,Nfe2l2,Erbin,Zbed3,Sirt1,Ncoa5,Aldob	11/396
5_Member	GO Biological Processes	GO:0009725	response to hormone	-2.99706	-0.44467	11937,12675,12877,12953,15461,16590,18024,19777,72114,93759,228869,230163,245944	Atp2a1,Chuk,Cpeb1,Cry2,Hras,Kit,Nfe2l2,Uri1,Zbed3,Sirt1,Ncoa5,Aldob,Vps54	13/695
5_Member	GO Biological Processes	GO:0032868	response to insulin	-2.62988	-0.223846	12877,12953,15461,72114,93759,228869	Cpeb1,Cry2,Hras,Zbed3,Sirt1,Ncoa5	6/196
6_Summary	GO Biological Processes	GO:0034504	protein localization to nucleus	-3.34428	-0.69196	12953,13488,21376,66725,103573,223697,240832,545428,20844,28006,74493,218441,225326,245944	Cry2,Drd1,Tbrg1,Lrrk2,Xpo1,Sun2,Tor1aip2,Ccdc141,Stam,Washc2,Tnks2,Zfyve16,Pik3c3,Vps54	14/-
6_Member	GO Biological Processes	GO:0034504	protein localization to nucleus	-3.34428	-0.69196	12953,13488,21376,66725,103573,223697,240832	Cry2,Drd1,Tbrg1,Lrrk2,Xpo1,Sun2,Tor1aip2	7/199
6_Member	GO Biological Processes	GO:0022029	telencephalon cell migration	-2.91161	-0.395503	13488,66725,223697,545428	Drd1,Lrrk2,Sun2,Ccdc141	4/68
6_Member	GO Biological Processes	GO:0021885	forebrain cell migration	-2.84181	-0.345232	13488,66725,223697,545428	Drd1,Lrrk2,Sun2,Ccdc141	4/71
6_Member	GO Biological Processes	GO:0033365	protein localization to organelle	-2.65745	-0.238255	12953,13488,20844,21376,28006,66725,74493,103573,218441,223697,225326,240832,245944	Cry2,Drd1,Stam,Tbrg1,Washc2,Lrrk2,Tnks2,Xpo1,Zfyve16,Sun2,Pik3c3,Tor1aip2,Vps54	13/759
7_Summary	GO Biological Processes	GO:0072666	establishment of protein localization to vacuole	-3.14365	-0.564755	20844,218441,225326,245944,71801	Stam,Zfyve16,Pik3c3,Vps54,Plekhf2	5/-
7_Member	GO Biological Processes	GO:0072666	establishment of protein localization to vacuole	-3.14365	-0.564755	20844,218441,225326,245944	Stam,Zfyve16,Pik3c3,Vps54	4/59
7_Member	GO Biological Processes	GO:0006622	protein targeting to lysosome	-2.99554	-0.44467	218441,225326,245944	Zfyve16,Pik3c3,Vps54	3/29
7_Member	GO Biological Processes	GO:0072665	protein localization to vacuole	-2.75374	-0.285059	20844,218441,225326,245944	Stam,Zfyve16,Pik3c3,Vps54	4/75
7_Member	GO Biological Processes	GO:0006623	protein targeting to vacuole	-2.4139	-0.0902758	218441,225326,245944	Zfyve16,Pik3c3,Vps54	3/46
7_Member	GO Biological Processes	GO:0061462	protein localization to lysosome	-2.31156	0	218441,225326,245944	Zfyve16,Pik3c3,Vps54	3/50
7_Member	GO Biological Processes	GO:0007034	vacuolar transport	-2.26062	0	20844,71801,218441,225326,245944	Stam,Plekhf2,Zfyve16,Pik3c3,Vps54	5/164
8_Summary	GO Biological Processes	GO:0051090	regulation of DNA-binding transcription factor activity	-3.06245	-0.4931	12675,12753,16590,57748,59079,66725,93759,94088,214899,434218,16364,245944	Chuk,Clock,Kit,Jmy,Erbin,Lrrk2,Sirt1,Trim6,Kdm5a,Trim34b,Irf4,Vps54	12/-
8_Member	GO Biological Processes	GO:0051090	regulation of DNA-binding transcription factor activity	-3.06245	-0.4931	12675,12753,16590,57748,59079,66725,93759,94088,214899,434218	Chuk,Clock,Kit,Jmy,Erbin,Lrrk2,Sirt1,Trim6,Kdm5a,Trim34b	10/436
8_Member	GO Biological Processes	GO:0002573	myeloid leukocyte differentiation	-2.2829	0	12675,16364,16590,93759,245944	Chuk,Irf4,Kit,Sirt1,Vps54	5/162
9_Summary	GO Biological Processes	GO:0007032	endosome organization	-2.96008	-0.418172	67073,71801,225326,233405,117150,66725,72114,217379,223697,240832	Pi4k2b,Plekhf2,Pik3c3,Vps33b,Pip4k2c,Lrrk2,Zbed3,Ubxn2a,Sun2,Tor1aip2	10/-
9_Member	GO Biological Processes	GO:0007032	endosome organization	-2.96008	-0.418172	67073,71801,225326,233405	Pi4k2b,Plekhf2,Pik3c3,Vps33b	4/66
9_Member	GO Biological Processes	GO:0046854	phosphatidylinositol phosphate biosynthetic process	-2.19572	0	67073,117150,225326	Pi4k2b,Pip4k2c,Pik3c3	3/55
9_Member	GO Biological Processes	GO:0010256	endomembrane system organization	-2.06331	0	66725,67073,71801,72114,217379,223697,225326,233405,240832	Lrrk2,Pi4k2b,Plekhf2,Zbed3,Ubxn2a,Sun2,Pik3c3,Vps33b,Tor1aip2	9/510
10_Summary	GO Biological Processes	GO:0031507	heterochromatin formation	-2.93564	-0.411105	14897,53892,93759,214899,15312,15331,16364,60411,66213,74197,110052,216825	Trip12,Ppm1d,Sirt1,Kdm5a,Hmgn1,Hmgn2,Irf4,Cenpk,Med7,Gtf2e1,Dek,Usp22	12/-
10_Member	GO Biological Processes	GO:0031507	heterochromatin formation	-2.93564	-0.411105	14897,53892,93759,214899	Trip12,Ppm1d,Sirt1,Kdm5a	4/67
10_Member	GO Biological Processes	GO:0070828	heterochromatin organization	-2.69109	-0.251378	14897,53892,93759,214899	Trip12,Ppm1d,Sirt1,Kdm5a	4/78
10_Member	GO Biological Processes	GO:0071824	protein-DNA complex organization	-2.32886	-0.0105679	14897,15312,15331,16364,53892,60411,66213,74197,93759,110052,214899,216825	Trip12,Hmgn1,Hmgn2,Irf4,Ppm1d,Cenpk,Med7,Gtf2e1,Sirt1,Dek,Kdm5a,Usp22	12/734
10_Member	GO Biological Processes	GO:0045814	negative regulation of gene expression, epigenetic	-2.30214	0	14897,53892,93759,214899	Trip12,Ppm1d,Sirt1,Kdm5a	4/100
11_Summary	GO Biological Processes	GO:0032922	circadian regulation of gene expression	-2.77525	-0.299019	12753,12953,93759,214899,13488,15312,15461,16590,60599,243923	Clock,Cry2,Sirt1,Kdm5a,Drd1,Hmgn1,Hras,Kit,Trp53inp1,Rgs9bp	10/-
11_Member	GO Biological Processes	GO:0032922	circadian regulation of gene expression	-2.77525	-0.299019	12753,12953,93759,214899	Clock,Cry2,Sirt1,Kdm5a	4/74
11_Member	GO Biological Processes	GO:0033144	negative regulation of intracellular steroid hormone receptor signaling pathway	-2.58742	-0.194166	12753,12953,93759	Clock,Cry2,Sirt1	3/40
11_Member	GO Biological Processes	GO:0009314	response to radiation	-2.52411	-0.14326	12753,12953,13488,15312,15461,16590,60599,93759,243923	Clock,Cry2,Drd1,Hmgn1,Hras,Kit,Trp53inp1,Sirt1,Rgs9bp	9/432
11_Member	GO Biological Processes	GO:0009416	response to light stimulus	-2.11525	0	12953,13488,15312,16590,60599,93759,243923	Cry2,Drd1,Hmgn1,Kit,Trp53inp1,Sirt1,Rgs9bp	7/329
12_Summary	GO Biological Processes	GO:0051640	organelle localization	-2.72625	-0.272963	11937,16590,52639,66442,66482,66725,72114,93759,103573,223697,233405	Atp2a1,Kit,Wipi1,Spc25,Exoc2,Lrrk2,Zbed3,Sirt1,Xpo1,Sun2,Vps33b	11/-
12_Member	GO Biological Processes	GO:0051640	organelle localization	-2.72625	-0.272963	11937,16590,52639,66442,66482,66725,72114,93759,103573,223697,233405	Atp2a1,Kit,Wipi1,Spc25,Exoc2,Lrrk2,Zbed3,Sirt1,Xpo1,Sun2,Vps33b	11/568
12_Member	GO Biological Processes	GO:0051646	mitochondrion localization	-2.17397	0	11937,66725,72114	Atp2a1,Lrrk2,Zbed3	3/56
13_Summary	GO Biological Processes	GO:1905897	regulation of response to endoplasmic reticulum stress	-2.67081	-0.244888	66725,77128,93759,193670,12421,13488,15461,18024,21987,110052,216825,94088	Lrrk2,Crebrf,Sirt1,Rnf185,Rb1cc1,Drd1,Hras,Nfe2l2,Tpd52l1,Dek,Usp22,Trim6	12/-
13_Member	GO Biological Processes	GO:1905897	regulation of response to endoplasmic reticulum stress	-2.67081	-0.244888	66725,77128,93759,193670	Lrrk2,Crebrf,Sirt1,Rnf185	4/79
13_Member	GO Biological Processes	GO:0080135	regulation of cellular response to stress	-2.15445	0	12421,13488,15461,18024,21987,66725,77128,93759,110052,193670,216825	Rb1cc1,Drd1,Hras,Nfe2l2,Tpd52l1,Lrrk2,Crebrf,Sirt1,Dek,Rnf185,Usp22	11/677
13_Member	GO Biological Processes	GO:0001961	positive regulation of cytokine-mediated signaling pathway	-2.11122	0	77128,94088,193670	Crebrf,Trim6,Rnf185	3/59
14_Summary	GO Biological Processes	GO:0019725	cellular homeostasis	-2.54266	-0.155656	11937,18024,66592,66725,93759,94088,98396,107766,108664,109900,231549,245944,12675,230163	Atp2a1,Nfe2l2,Stoml2,Lrrk2,Sirt1,Trim6,Slc41a1,Haao,Atp6v1h,Asl,Lrrc8d,Vps54,Chuk,Aldob	14/-
14_Member	GO Biological Processes	GO:0019725	cellular homeostasis	-2.54266	-0.155656	11937,18024,66592,66725,93759,94088,98396,107766,108664,109900,231549,245944	Atp2a1,Nfe2l2,Stoml2,Lrrk2,Sirt1,Trim6,Slc41a1,Haao,Atp6v1h,Asl,Lrrc8d,Vps54	12/690
14_Member	GO Biological Processes	GO:0010038	response to metal ion	-2.18565	0	12675,18024,66725,98396,107766,230163,245944	Chuk,Nfe2l2,Lrrk2,Slc41a1,Haao,Aldob,Vps54	7/319
15_Summary	GO Biological Processes	GO:0015695	organic cation transport	-2.49733	-0.134453	66859,68682,116914	Slc16a9,Slc44a2,Slc19a2	3/-
15_Member	GO Biological Processes	GO:0015695	organic cation transport	-2.49733	-0.134453	66859,68682,116914	Slc16a9,Slc44a2,Slc19a2	3/43
16_Summary	GO Biological Processes	GO:2001237	negative regulation of extrinsic apoptotic signaling pathway	-2.27177	0	12385,12421,69660,80751	Ctnna1,Rb1cc1,Tmbim1,Rnf34	4/-
16_Member	GO Biological Processes	GO:2001237	negative regulation of extrinsic apoptotic signaling pathway	-2.27177	0	12385,12421,69660,80751	Ctnna1,Rb1cc1,Tmbim1,Rnf34	4/102
17_Summary	Reactome Gene Sets	R-MMU-69618	Mitotic Spindle Checkpoint	-2.19879	0	60411,66442,69957,103573	Cenpk,Spc25,Cdc16,Xpo1	4/-
17_Member	Reactome Gene Sets	R-MMU-69618	Mitotic Spindle Checkpoint	-2.19879	0	60411,66442,69957,103573	Cenpk,Spc25,Cdc16,Xpo1	4/107
18_Summary	GO Biological Processes	GO:0033865	nucleoside bisphosphate metabolic process	-2.14323	0	12012,64451,74156,629203,64705,66592,66725	Baat,Dip2a,Acot12,Sult2a3,Dpys,Stoml2,Lrrk2	7/-
18_Member	GO Biological Processes	GO:0033865	nucleoside bisphosphate metabolic process	-2.14323	0	12012,64451,74156,629203	Baat,Dip2a,Acot12,Sult2a3	4/111
18_Member	GO Biological Processes	GO:0033875	ribonucleoside bisphosphate metabolic process	-2.14323	0	12012,64451,74156,629203	Baat,Dip2a,Acot12,Sult2a3	4/111
18_Member	GO Biological Processes	GO:0034032	purine nucleoside bisphosphate metabolic process	-2.14323	0	12012,64451,74156,629203	Baat,Dip2a,Acot12,Sult2a3	4/111
18_Member	GO Biological Processes	GO:0009259	ribonucleotide metabolic process	-2.06767	0	12012,64451,64705,66592,66725,74156,629203	Baat,Dip2a,Dpys,Stoml2,Lrrk2,Acot12,Sult2a3	7/336
18_Member	GO Biological Processes	GO:0019693	ribose phosphate metabolic process	-2.00845	0	12012,64451,64705,66592,66725,74156,629203	Baat,Dip2a,Dpys,Stoml2,Lrrk2,Acot12,Sult2a3	7/345
19_Summary	GO Biological Processes	GO:0052372	modulation by symbiont of entry into host	-2.13173	0	66482,94088,434218	Exoc2,Trim6,Trim34b	3/-
19_Member	GO Biological Processes	GO:0052372	modulation by symbiont of entry into host	-2.13173	0	66482,94088,434218	Exoc2,Trim6,Trim34b	3/58
20_Summary	GO Biological Processes	GO:0097190	apoptotic signaling pathway	-2.11525	0	11937,12385,12421,15461,57748,93759,320709	Atp2a1,Ctnna1,Rb1cc1,Hras,Jmy,Sirt1,Tmem117	7/-
20_Member	GO Biological Processes	GO:0097190	apoptotic signaling pathway	-2.11525	0	11937,12385,12421,15461,57748,93759,320709	Atp2a1,Ctnna1,Rb1cc1,Hras,Jmy,Sirt1,Tmem117	7/329
20_Member	GO Biological Processes	GO:0097193	intrinsic apoptotic signaling pathway	-2.11348	0	11937,15461,57748,93759,320709	Atp2a1,Hras,Jmy,Sirt1,Tmem117	5/178

## Sheet: Common DEGs
MUS_BAT_WAT	liver_BAT_WAT	MUS_liver_BAT_WAT
Tmco4	C130013H08Rik	Tmco4
C130013H08Rik	Xpo1	C130013H08Rik
Washc2	AW209491	Washc2
Atp6v1h	Hmgn2	Atp6v1h
Hmgn2	Atp6v1h	Hmgn2
Xpo1	Slfn3	Xpo1
Dnaic2	Lrrc8d	AW209491
Slc16a6	Shisa4	N4bp2
AW209491	Ttll11	Crebrf
N4bp2	Crebrf	Slfn3
Crebrf	N4bp2	Lrrc8d
Eef2kmt	Washc2
Slfn3	Tmco4
Lrrc8d
Exoc2
