# Supplementary material for: Cold-induced FOXO1 nuclear transport aids cold survival and tissue storage
Source: Nat Commun. 2024 Apr 3;15:2859. doi: 10.1038/s41467-024-47095-w (PMC10991392; doi:10.1038/s41467-024-47095-w)
Supplement: Supplementary file 9 — Source data [file 41467_2024_47095_MOESM9_ESM.xlsx]

## Sheet: Figure 1
Figure1c	Up: Immunoblots of FOXO1 proteins in cytosolic (C.) and nuclear (N.) fractions, conditions annotated; down: FOXO1 protein levels (n = 5 experiments)
	37°C					4°C4h
C.	1.24898	1.45999	1.10332	1.42549	1.28531	0.322355	0.395639	0.357282	0.250865	0.217821
N.	0.330423	0.423397	0.229712	0.29118	0.324517	0.690626	0.835613	0.911335	0.799764	0.95121
Table Analyzed	C.			Table Analyzed	N.
Unpaired t test				Unpaired t test
P value	<0.001	1.18374e-05		P value	<0.001	2.97318e-05
P value summary	***			P value summary	***
Significantly different (P < 0.05)?	Yes			Significantly different (P < 0.05)?	Yes
One- or two-tailed P value?	Two-tailed			One- or two-tailed P value?	Two-tailed
t, df	t=13.78, df=8			t, df	t=9.363, df=8
How big is the difference?				How big is the difference?
Mean of 37°C	1.305			Mean of 37°C	0.3198
Mean of 4°C 4h	0.3088			Mean of 4°C 4h	0.8377
Difference between means (B - A) ± SEM	-0.9958 ± 0.07227			Difference between means (B - A) ± SEM	0.5179 ± 0.05531
95% confidence interval	-1.162 to -0.8292			95% confidence interval	0.3903 to 0.6454
R squared (eta squared)	0.9596			R squared (eta squared)	0.9164
F test to compare variances				F test to compare variances
F, DFn, Dfd	3.811, 4, 4			F, DFn, Dfd	2.090, 4, 4
P value	0.22			P value	0.49
P value summary	ns			P value summary	ns
Significantly different (P < 0.05)?	No			Significantly different (P < 0.05)?	No
Data analyzed				Data analyzed
Sample size, column A	5			Sample size, column A	5
Sample size, column B	5			Sample size, column B	5
Figure1e	Confocal images of FOXO1, pluripotency marker OCT4 and nuclear DNA (DAPI) staining in human embryonic stem cells (H1 ESCs) at indicated conditions.
DMSO	Foxo1-nucleus (Red)	Foxo1-cell	Foxo1-cytosol	PI (Nuc, Green)	Nu/Cyt(Foxo1)	Nuc/Cyt (Foxo1/PI)
	27.1	27.2	27.3	8.8	0.992674	3.07955
	15.5	15.7	15.8	4	0.981013	3.875
	23.6	23.1	22.8	6.7	1.03509	3.52239
	17.3	18.8	20.3	8.3	0.852217	2.08434
	20.5	20.1	19.7	7.1	1.04061	2.88732
	13.2	13.3	13.6	5.7	0.970588	2.31579
	25.6	26	26.3	7.6	0.973384	3.36842
FOXO1-i 4C 48hr	9.2	12.5	26.7	27.9	0.344569	0.329749
	18.7	26.4	48.4	24.6	0.386364	0.760163
	11.4	22	39.7	37.4	0.287154	0.304813
	8.1	14.9	24.9	35.2	0.325301	0.230114
	13	14.7	27.1	26.6	0.479705	0.488722
	6.4	7.9	12.8	44.2	0.5	0.144796
	9.7	11	15.3	26.6	0.633987	0.364662
	10.5	13.8	13.2	26.7	0.795455	0.393258
Table Analyzed	Nu/Cyt(Foxo1)		Table Analyzed	Nuc/Cyt (Foxo1/PI)
Unpaired t test			Unpaired t test
P value	<0.001	2.89891e-05	P value	<0.001	1.80133e-05
P value summary	***		P value summary	***
Significantly different (P < 0.05)?	Yes		Significantly different (P < 0.05)?	Yes
One- or two-tailed P value?	Two-tailed		One- or two-tailed P value?	Two-tailed
t, df	t=7.325, df=13		t, df	t=11.12, df=13
How big is the difference?			How big is the difference?
Mean of DMSO	0.9779		Mean of DMSO	3.019
Mean of FOXO1-i 4C 48h	0.4691		Mean of FOXO1-i 4C 48h	0.377
Difference between means (B - A) ± SEM	-0.5089 ± 0.06947		Difference between means (B - A) ± SEM	-2.642 ± 0.2376
95% confidence interval	-0.6589 to -0.3588		95% confidence interval	-3.155 to -2.129
R squared (eta squared)	0.805		R squared (eta squared)	0.9049
F test to compare variances			F test to compare variances
F, DFn, Dfd	7.758, 7, 6		F, DFn, Dfd	12.01, 6, 7
P value	0.02		P value	0.004
P value summary	*		P value summary	**
Significantly different (P < 0.05)?	Yes		Significantly different (P < 0.05)?	Yes
Data analyzed			Data analyzed
Sample size, column A	7		Sample size, column A	7
Sample size, column B	8		Sample size, column B	8
Figure1g right	the mean intensity of FOXO1 fluorescence (FFOXO1) in the nucleus (Nuc) versus that in the whole cell (Cell) or the cytosol (Cyto) was analyzed
Nu/Cyt	37°C	4°C 48hr	4°C 48hr 37°C 2hr
	0.852713	2.09023	0.561497
	0.69337	2.85294	0.641791
	0.574468	2.02392	0.265101
	0.654655	2.24257	0.851852
	0.671171	1.78857	0.832168
	0.719626	2.1713	0.649123
	0.506494	1.48951	0.923077
	0.501901	1.88387	0.799031
	0.710744	2.18902	0.559242
	0.676667	2.37857
Nu/Cell	0.916667	1.42564	0.783582
	0.954373	1.51562	0.741379
	0.737705	1.48944	0.331933
	0.770318	1.59507	0.901961
	0.827778	1.20385	0.96748
	0.827957	1.31006	0.787234
	0.646409	1.26786	0.976077
	0.66	1.28634	0.962099
	0.824281	1.28214	0.723926
	0.831967	1.51364
Table Analyzed	Nu/Cyt						Table Analyzed	Nu/Cell
Ordinary one-way ANOVA							Ordinary one-way ANOVA
Number of comparisons per family	3						Number of comparisons per family	3
Alpha	0.05						Alpha	0.05
Tukey's multiple comparisons test	Mean Diff.	95.00% CI of diff.	Below threshold?	Summary	Adjusted P Value		Tukey's multiple comparisons test	Mean Diff.	95.00% CI of diff.	Below threshold?	Summary	Adjusted P Value
37°C vs. 4°C 48hr	-1.455	-1.733 to -1.177	Yes	***	<.001		37°C vs. 4°C 48hr	-0.5892	-0.7546 to -0.4239	Yes	***	<.001
37°C vs. 4°C 48hr 37°C 2hr	-0.01969	-0.3054 to 0.2660	No	ns	0.984		37°C vs. 4°C 48hr 37°C 2hr	0.002449	-0.1674 to 0.1723	No	ns	>.999
4°C 48hr vs. 4°C 48hr 37°C 2hr	1.435	1.149 to 1.721	Yes	***	<.001		4°C 48hr vs. 4°C 48hr 37°C 2hr	0.5917	0.4218 to 0.7615	Yes	***	<.001

## Sheet: Figure 3
Figure3a right	Left: Confocal images of H1 ESCs with annotated treatments; FOXO1, DAPI were co-stained with RANBP2, Importin-7 (IPO7) or Exportin-1 (XPO1); right: Nuclear FFOXO1 versus cytosolic or whole-cell FFOXO1
	37c ctrl												4 c 1h ctrl										siRNA 37c ctrl										siRNA 4c 1h
RANBP2 Nuc/Cyto	0.811644	0.506623	0.787383		0.842697	0.709939	0.610738	0.599455		0.561939	0.506863	0.474019	3.17618	3	3.54091	2.49286	2.2369	3.35092	2.10488	2.60371	4.73438	2.94	0.623529	0.753372	0.614085	0.557724	0.964684	0.550459	0.55123	0.498542	0.512739	0.56964	0.600208	0.849582	0.658196	0.586898	0.811828	0.608696	0.666667	0.782967	0.756144	0.801333
RANBP2 Nuc/Cell	0.88764	0.595331	0.85533		0.857143	0.777778	0.707254	0.716612		0.7825	0.758065	0.661243	1.85507	2.18919	2.25797	1.81771	1.69097	2.09571	1.65576	1.99762	2.17986	1.87091	0.727689	0.789899	0.614085	0.557724	1.12338	0.56338	0.725067	0.60531	0.70614	0.64311	0.731646	0.768262	0.823529	0.681677	0.762626	0.518519	0.593407	0.6	0.727273	0.8598
IPO7 Nuc/Cyto	0.320513	0.333333	0.369565		0.280702	0.518519	0.333333	0.4		0.544304	0.75	0.473684	1.73585	0.967742	1.20312	1.86	1.59091	1.88571	1.92064	3	2.4625	1.47945	0.598291	0.808081	0.597561	0.669643	0.804598	0.731707	0.431818	0.181818	0.622642	0.557377	0.457143	0.617647	0.630769	0.654545	0.696429	0.872727	0.630435	0.684211	0.785714	0.75
IPO7 Nuc/Cell	0.641026	1.38095	0.653846		0.457143	0.777778	0.566667	0.588235		0.781818	0.90566	0.737705	1.24324	1	1.06944	1.40909	1.14754	1.24528	1.31522	1.6988	1.66949	1.28571	0.833333	0.860215	0.830508	0.892857	0.843373	0.895522	0.791667	0.294118	0.804878	0.809524	0.666667	0.75	0.87234	0.878049	0.886364	0.90566	0.725	0.764706	0.88	0.941176
	37c ctrl														siRNA 37c ctrl
CRM1 Nuc/Cyto	0.575758	0.714286	0.658537		0.717391	0.5625	0.803571	0.631579		0.836066	0.784314	0.676056	0.696006	0.029442	1.24444	1.23595	1.10667	1.20588	1.12745	1.14286	1.24348	1.07	1.02899	1.13636	1.15421	0.023958
CRM1 Nuc/Cell	0.422222	0.434783	0.442623		0.485294	0.444444	0.576923	0.489796		0.573034	0.512821	0.545455	0.492739	0.018244	2.28571	2.15686	2.44118	3.28	1.94915	2.82353	2.50877	2.48837	1.44898	2.32558	2.37081	0.154633
Table Analyzed	RANBP2 Nuc/Cyto							Table Analyzed		RANBP2 Nuc/Cell						Table Analyzed	IPO7 Nuc/Cyto						Table Analyzed	IPO7 Nuc/Cell
Ordinary one-way ANOVA								Ordinary one-way ANOVA								Ordinary one-way ANOVA							Ordinary one-way ANOVA
Number of comparisons per family	6							Number of comparisons per family		6						Number of comparisons per family	6						Number of comparisons per family	6
Alpha	0.05							Alpha		0.05						Alpha	0.05						Alpha	0.05
Tukey's multiple comparisons test	Mean Diff.	95.00% CI of diff.	Below threshold?		Summary	Adjusted P Value		Tukey's multiple comparisons test		Mean Diff.	95.00% CI of diff.	Below threshold?	Summary	Adjusted P Value		Tukey's multiple comparisons test	Mean Diff.	95.00% CI of diff.	Below threshold?	Summary	Adjusted P Value		Tukey's multiple comparisons test	Mean Diff.	95.00% CI of diff.	Below threshold?	Summary	Adjusted P Value
37c ctrl vs. 4 c 1h ctrl	-2.377	-2.856 to -1.898	Yes		***	<.001		37c ctrl vs. 4 c ctrl		-1.201	-1.386 to -1.017	Yes	***	<.001		37c ctrl vs. 4 c ctrl	-1.378	-1.765 to -0.9915	Yes	***	<.001		37c ctrl vs. 4 c ctrl	-0.5593	-0.7990 to -0.3196	Yes	***	<.001
37c ctrl vs. siRNA 37c ctrl	0.02153	-0.4572 to 0.5003	No		ns	>.999		37c ctrl vs. RANBP2 siRNA 37c ctrl		0.05431	-0.1300 to 0.2386	No	ns	0.857		37c ctrl vs. siRNA 37c	-0.168	-0.5547 to 0.2187	No	ns	0.649		37c ctrl vs. siRNA 37c	-0.03652	-0.2762 to 0.2032	No	ns	0.976
37c ctrl vs. siRNA 4c 1h	-0.07112	-0.5499 to 0.4076	No		ns	0.978		37c ctrl vs. RANBP2 siRNA 4c		0.05322	-0.1311 to 0.2375	No	ns	0.864		37c ctrl vs. siRNA 4c	-0.2456	-0.6323 to 0.1411	No	ns	0.333		37c ctrl vs. siRNA 4c	-0.07791	-0.3176 to 0.1618	No	ns	0.818
4 c 1h ctrl vs. siRNA 37c ctrl	2.398	1.920 to 2.877	Yes		***	<.001		4 c ctrl vs. RANBP2 siRNA 37c ctrl		1.255	1.071 to 1.440	Yes	***	<.001		4 c ctrl vs. siRNA 37c	1.21	0.8235 to 1.597	Yes	***	<.001		4 c ctrl vs. siRNA 37c	0.5228	0.2831 to 0.7625	Yes	***	<.001
4 c 1h ctrl vs. siRNA 4c 1h	2.306	1.827 to 2.785	Yes		***	<.001		4 c ctrl vs. RANBP2 siRNA 4c		1.254	1.070 to 1.439	Yes	***	<.001		4 c ctrl vs. siRNA 4c	1.133	0.7459 to 1.519	Yes	***	<.001		4 c ctrl vs. siRNA 4c	0.4814	0.2417 to 0.7211	Yes	***	<.001
siRNA 37c ctrl vs. siRNA 4c 1h	-0.09265	-0.5714 to 0.3861	No		ns	0.953		RANBP2 siRNA 37c ctrl vs. RANBP2 siRNA 4c		-0.001096	-0.1854 to 0.1832	No	ns	>.999		siRNA 37c vs. siRNA 4c	-0.07761	-0.4643 to 0.3091	No	ns	0.948		siRNA 37c vs. siRNA 4c	-0.0414	-0.2811 to 0.1983	No	ns	0.966
Table Analyzed	CRM1 Nuc/Cyto		Table Analyzed		CRM1 Nuc/Cell
Unpaired t test			Unpaired t test
P value	<0.001	0.00161326	P value		0.001	7.21214e-06
P value summary	***		P value summary		**
Significantly different (P < 0.05)?	Yes		Significantly different (P < 0.05)?		Yes
One- or two-tailed P value?	Two-tailed		One- or two-tailed P value?		Two-tailed
t, df	t=7.585, df=22		t, df		t=3.688, df=22
How big is the difference?			How big is the difference?
Mean of 37c ctrl	0.4532		Mean of 37c ctrl		0.6405
Mean of siRNA 37c ctrl	2.186		Mean of siRNA 37c ctrl		1.06
Difference between means (B - A) ± SEM	1.733 ± 0.2285		Difference between means (B - A) ± SEM		0.4196 ± 0.1138
95% confidence interval	1.259 to 2.207		95% confidence interval		0.1837 to 0.6555
R squared (eta squared)	0.7234		R squared (eta squared)		0.3821
F test to compare variances			F test to compare variances
F, DFn, Dfd	28.16, 11, 11		F, DFn, Dfd		2.519, 11, 11
P value	<0.001		P value		0.14
P value summary	***		P value summary		ns
Significantly different (P < 0.05)?	Yes		Significantly different (P < 0.05)?		No
Data analyzed			Data analyzed
Sample size, column A	12		Sample size, column A		12
Sample size, column B	12		Sample size, column B		12
Figure3c	Average counts of PLA puncta per cell from (b)
	37c						4c1h
RANBP2-FOXO1	0.243478	0.450704	0.435897		0.138889		0.672	0.390244		1.24242	0.245161
IPO7-FOXO1	0.217054	1.07438	0.15873		1.48	3.14634	16.3881	16.6296		12.3302	11.4198	12.1171	18.7273	10.9313
XPO1-FOXO1	8.03604	7.43304	5.28415		6.58779	10.9627	0.824074	0.1875		0.464052	0.206349	0.862745
Table Analyzed	RANBP2-FOXO1				Table Analyzed	IPO7-FOXO1				Table Analyzed	XPO1-FOXO1
Unpaired t test					Unpaired t test					Unpaired t test
P value	0.22				P value	<0.001	6.60647e-06			P value	<0.001	0.00142605
P value summary	ns				P value summary	***				P value summary	***
Significantly different (P < 0.05)?	No				Significantly different (P < 0.05)?	Yes				Significantly different (P < 0.05)?	Yes
One- or two-tailed P value?	Two-tailed				One- or two-tailed P value?	Two-tailed				One- or two-tailed P value?	Two-tailed
t, df	t=1.374, df=6				t, df	t=8.734, df=10				t, df	t=7.473, df=8
How big is the difference?					How big is the difference?					How big is the difference?
Mean of 37c	0.3172				Mean of 37c	1.215				Mean of 37c	7.661
Mean of 4c 1h	0.6375				Mean of 4c 1h	14.08				Mean of 4c 1h	0.5089
Difference between means (B - A) ± SEM	0.3202 ± 0.2330				Difference between means (B - A) ± SEM	12.86 ± 1.473				Difference between means (B - A) ± SEM	-7.152 ± 0.9570
95% confidence interval	-0.2499 to 0.8903				95% confidence interval	9.581 to 16.14				95% confidence interval	-9.359 to -4.945
R squared (eta squared)	0.2395				R squared (eta squared)	0.8841				R squared (eta squared)	0.8747
F test to compare variances					F test to compare variances					F test to compare variances
F, DFn, Dfd	8.420, 3, 3				F, DFn, Dfd	6.443, 6, 4				F, DFn, Dfd	42.47, 4, 4
P value	0.11				P value	0.09				P value	0.003
P value summary	ns				P value summary	ns				P value summary	**
Significantly different (P < 0.05)?	No				Significantly different (P < 0.05)?	No				Significantly different (P < 0.05)?	Yes
Data analyzed					Data analyzed					Data analyzed
Sample size, column A	4				Sample size, column A	5				Sample size, column A	5
Sample size, column B	4				Sample size, column B	7				Sample size, column B	5
Figure3d	Up: immunoblots of XPO1, IPO7 and FOXO1 in total protein extracts (Input) and FOXO1 immunoprecipitated (IP-ed) fractions from H1 cells at annotated conditions; down: signal intensities normalized.
Densitometry normalized to IP-ed FOXO1
	37C					4C
IP-ed XPO1	2.34556	2.92163	2.51378		2.66847	0.699198	0.821602	0.890331		1.21226
IP-ed IPO7	0.336669	0.409849	0.348169		0.35853	0.869418	1.44782	1.13709		1.1702
Table Analyzed	IP-ed XPO1				Table Analyzed	IP-ed IPO7
Unpaired t test					Unpaired t test
P value	<0.001	4.651e-05			P value	<0.001	0.000562179
P value summary	***				P value summary	***
Significantly different (P < 0.05)?	Yes				Significantly different (P < 0.05)?	Yes
One- or two-tailed P value?	Two-tailed				One- or two-tailed P value?	Two-tailed
t, df	t=10.39, df=6				t, df	t=6.642, df=6
How big is the difference?					How big is the difference?
Mean of 37c	2.612				Mean of 37c	0.3633
Mean of 4c	0.9058				Mean of 4c	1.156
Difference between means (B - A) ± SEM	-1.707 ± 0.1642				Difference between means (B - A) ± SEM	0.7928 ± 0.1194
95% confidence interval	-2.108 to -1.305				95% confidence interval	0.5008 to 1.085
R squared (eta squared)	0.9474				R squared (eta squared)	0.8803
F test to compare variances					F test to compare variances
F, DFn, Dfd	1.248, 3, 3				F, DFn, Dfd	53.66, 3, 3
P value	0.86				P value	0.008
P value summary	ns				P value summary	**
Significantly different (P < 0.05)?	No				Significantly different (P < 0.05)?	Yes
Data analyzed					Data analyzed
Sample size, column A	4				Sample size, column A	4
Sample size, column B	4				Sample size, column B	4
Figure3e	Left: confocal images of PLA on proteins of interest in H1 ESCs at indicated conditions; right: average counts of PLA puncta per cell
	n Total Spot	n cells	Spot/cell				n Total Spot	n cells		Spot/cell
37c RANBP2 /IPO7	200	153	1.30719			37c RANBP2 /XPO1	3432	120		28.6
	281	138	2.03623				2839	117		24.265
	93	157	0.592357				1761	127		13.8661
	144	224	0.642857				3206	119		26.9412
4c RANBP2 /IPO7	2528	31	81.5484				6001	145		41.3862
	5091	101	50.4059				4976	141		35.2908
	3983	84	47.4167			4c RANBP2 /XPO1	40	88		0.454545
	6434	99	64.9899				388	70		5.54286
	3025	77	39.2857				164	87		1.88506
	3240	88	36.8182				265	86		3.0814
							211	98		2.15306
							907	120		7.55833
Table Analyzed	RANBP2 /IPO7					Table Analyzed	RANBP2 /XPO1
Unpaired t test						Unpaired t test
P value	<0.001	0.000644283				P value	<0.001	0.000919941
P value summary	***					P value summary	***
Significantly different (P < 0.05)?	Yes					Significantly different (P < 0.05)?	Yes
One- or two-tailed P value?	Two-tailed					One- or two-tailed P value?	Two-tailed
t, df	t=6.021, df=8					t, df	t=6.229, df=10
How big is the difference?						How big is the difference?
Mean of 37C	1.145					Mean of 37C	28.39
Mean of 4C	53.41					Mean of 4C	3.446
Difference between means (B - A) ± SEM	52.27 ± 8.681					Difference between means (B - A) ± SEM	-24.95 ± 4.005
95% confidence interval	32.25 to 72.28					95% confidence interval	-33.87 to -16.02
R squared (eta squared)	0.8192					R squared (eta squared)	0.7951
F test to compare variances						F test to compare variances
F, DFn, Dfd	629.4, 5, 3					F, DFn, Dfd	12.95, 5, 5
P value	<0.001					P value	0.01
P value summary	***					P value summary	*
Significantly different (P < 0.05)?	Yes					Significantly different (P < 0.05)?	Yes
Data analyzed						Data analyzed
Sample size, column A	4					Sample size, column A	6
Sample size, column B	6					Sample size, column B	6
Figure3f	Up: immunoblots of XPO1 and IPO7 in Input and SUMO1 IP-ed fractions from H1 cells at annotated conditions;down: signal intensities normalized (n = 5 experiments)
Densitometry normalized to IP-ed SUMO1
	37C					4C
IP-ed XPO1	3.10215	3.36076	2.96879	3.4519	3.693	2.25569	2.13471	1.73401	2.44945	2.23634
IP-ed IPO7	0.52238	0.612455	0.911341	0.607235	0.841397	1.38541	1.78913	1.69549	1.60515	1.7845
Table Analyzed	IP-ed IPO7					Table Analyzed	IP-ed XPO1
Unpaired t test						Unpaired t test
P value	<0.001	0.000173209				P value	<0.001	1.84574e-05
P value summary	***					P value summary	***
Significantly different (P < 0.05)?	Yes					Significantly different (P < 0.05)?	Yes
One- or two-tailed P value?	Two-tailed					One- or two-tailed P value?	Two-tailed
t, df	t=9.005, df=8					t, df	t=6.605, df=8
How big is the difference?						How big is the difference?
Mean of 37C	0.699					Mean of 37C	3.315
Mean of 4C	1.652					Mean of 4C	2.162
Difference between means (B - A) ± SEM	0.9530 ± 0.1058					Difference between means (U - T) ± SEM	-1.153 ± 0.1746
95% confidence interval	0.7089 to 1.197					95% confidence interval	-1.556 to -0.7506
R squared (eta squared)	0.9102					R squared (eta squared)	0.845
F test to compare variances						F test to compare variances
F, DFn, Dfd	1.009, 4, 4					F, DFn, Dfd	1.171, 4, 4
P value	>0.99					P value	0.88
P value summary	ns					P value summary	ns
Significantly different (P < 0.05)?	No					Significantly different (P < 0.05)?	No
Data analyzed						Data analyzed
Sample size, column A	5					Sample size, column T	5
Sample size, column B	5					Sample size, column U	5
Figure3g	Left: confocal images of PLA on FOXO1 interaction with endogenous IPO7, or with overexpressed, HA-tagged IPO7 with a K-R mutation on its SUMOylation site in ARPE-19(WT) cells (n = 3 experiments)
37C			4C				37C+IPO7(K514R)				4C+IPO7(K514R)
n Total Spot	n cells	Spot/cell	n Total Spot		n cells	Spot/cell	n Total Spot	n cells		Spot/cell	n Total Spot	n cells	Spot/cell
65	9	7.22222	595		10	59.5	18	9		2	12	7	1.71429
107	11	9.72727	467		13	35.9231	13	10		1.3	8	12	0.666667
85	8	10.625	222		13	17.0769	15	9		1.66667	15	9	1.66667
116	10	11.6	468		16	29.25	15	9		1.66667	31	12	2.58333
31	7	4.42857	389		11	35.3636	25	10		2.5	28	13	2.15385
67	9	7.44444	406		14	29	33	8		4.125	25	11	2.27273
78	20	3.9	376		10	37.6	32	10		3.2	24	10	2.4
55	19	2.89474	443		13	34.0769	35	7		5	15	10	1.5
64	16	4	280		11	25.4545	18	10		1.8	72	16	4.5
117	17	6.88235	209		11	19	26	8		3.25	28	10	2.8
158	17	9.29412	123		11	11.1818	41	17		2.41176	26	13	2
138	16	8.625	618		11	56.1818	33	12		2.75	25	13	1.92308
332	20	16.6	349		11	31.7273
Table Analyzed
Ordinary one-way ANOVA
Number of comparisons per family	6
Alpha	0.05
Tukey's multiple comparisons test	Mean Diff.	95.00% CI of diff.	Below threshold?		Summary	Adjusted P Value
37C vs. 4C	-24.47	-32.15 to -16.79	Yes		***	<.001
37C vs. 37C+IPO7	5.303	-2.534 to 13.14	No		ns	0.285
37C vs. 4C+IPO7	5.76	-2.076 to 13.60	No		ns	0.218
4C vs. 37C+IPO7	29.77	21.93 to 37.61	Yes		***	<.001
4C vs. 4C+IPO7	30.23	22.39 to 38.07	Yes		***	<.001
37C+IPO7 vs. 4C+IPO7	0.4575	-7.534 to 8.449	No		ns	0.999

## Sheet: Figure 4
Figure4a right	Left: confocal images of FOXO1 and DAPI in ARPE-19(WT) and ARPE-19(FOXO1-minus SIM) at annotated conditions; right: FFOXO1 ratio analyzed.
Nuc/Cyto					Nuc/Cell
wt_37c	wt_4c 4h	SIM_37c	SIM_4c 4h		wt_37c	wt_4c 4h	SIM_37c	SIM_4c 4h
0.558974	0.656463	1.68889	1.51163		0.641176	0.696751	1.16923	1.37421
0.527027	1.14706	1.86486	2		0.609375	1.08333	1.4375	1.49039
0.428571	0.611538	1.48438	2.20833		0.571429	0.6625	1.48438	1.47222
0.581132	2.06522	1.78182	1.97222		0.733333	1.48903	1.78182	1.44898
0.605455	1.51538	2.36364	1.86486		0.708511	1.40714	1.625	1.53333
0.926471	1.17391	1.4	2.06977		0.960366	1.05058	1.21739	1.45902
0.607735	0.864542	2.05556	1.65789		0.780142	0.889344	1.32143	1.30977
0.61	0.860465	2.775	2.08696		0.663043	0.842825	1.35366	1.37143
0.528967	1.09762	2.69565	1.55215		0.7	1.02444	1.41876	1.38
1.25116	1.04545	2.17857	2.77143		1.22273	1.12195	1.525	1.3662
0.518732	0.585714				0.550459	0.732143
0.636364	1.35897				0.744681	1.03922
1.13333					1.15646
0.941176					0.963855
Table Analyzed	Nuc/Cyto						Table Analyzed	Nuc/Cell
Ordinary one-way ANOVA							Ordinary one-way ANOVA
Number of comparisons per family	6						Number of comparisons per family	6
Alpha	0.05						Alpha	0.05
Tukey's multiple comparisons test	Mean Diff.	95.00% CI of diff.	Below threshold?	Summary	Adjusted P Value		Tukey's multiple comparisons test	Mean Diff.	95.00% CI of diff.	Below threshold?	Summary	Adjusted P Value
wt_37c vs. wt_4c 4h	-0.3779	-0.7780 to 0.02211	No	ns	0.07		wt_37c vs. wt_4c 4h	-0.2172	-0.4271 to -0.007245	Yes	*	0.04
wt_37c vs. SIM_37c	-1.325	-1.746 to -0.9039	Yes	***	<.001		wt_37c vs. SIM_37c	-0.6473	-0.8682 to -0.4264	Yes	***	<.001
wt_37c vs. SIM_4c	-1.266	-1.687 to -0.8446	Yes	***	<.001		wt_37c vs. SIM_4c	-0.6344	-0.8554 to -0.4135	Yes	***	<.001
wt_4c 4h vs. SIM_37c	-0.947	-1.382 to -0.5116	Yes	***	<.001		wt_4c 4h vs. SIM_37c	-0.4301	-0.6586 to -0.2017	Yes	***	<.001
wt_4c 4h vs. SIM_4c	-0.8877	-1.323 to -0.4523	Yes	***	<.001		wt_4c 4h vs. SIM_4c	-0.4173	-0.6458 to -0.1888	Yes	***	<.001
SIM_37c vs. SIM_4c	0.05931	-0.3954 to 0.5141	No	ns	0.985		SIM_37c vs. SIM_4c	0.01286	-0.2258 to 0.2515	No	ns	0.999
Figure4b	Up: Input and FOXO1 IP-ed fractions from ARPE-19(WT) and ARPE-19(FOXO1-minus SIM) cells at annotated conditions were immunoblotted against XPO1, IPO7 and FOXO1; down: signal intensities normalized (n = 5 experiments)
Densitometry normalized to IP-ed FOXO1
IP-ed XPO1				IP-ed IPO7
WT 37C	WT 4C	SIM 37C	SIM 4C	WT 37C	WT 4C	SIM 37C	SIM 4C
1.63589	0.575232	0.564798	0.527809	0.236427	1.06931	0.8697	0.999938
1.04328	0.325233	0.322725	0.172685	0.481942	2.04	1.54491	1.83985
2.06412	0.715378	0.644786	0.732306	0.412204	2.27481	1.6787	2.14255
0.962277	0.317514	0.270383	0.196543	0.211776	0.839496	0.646712	0.946072
1.09954	0.227757	0.58112	0.417217	0.356583	1.85039	1.28093	1.72569
Table Analyzed	IP-ed XPO1						Table Analyzed	IP-ed IPO7
Ordinary one-way ANOVA							Ordinary one-way ANOVA
Number of comparisons per family	6						Number of comparisons per family	6
Alpha	0.05						Alpha	0.05
Tukey's multiple comparisons test	Mean Diff.	95.00% CI of diff.	Below threshold?	Summary	Adjusted P Value		Tukey's multiple comparisons test	Mean Diff.	95.00% CI of diff.	Below threshold?	Summary	Adjusted P Value
WT 37C vs. WT 4C	0.9288	0.3939 to 1.464	Yes	***	<.001		WT 37C vs. WT 4C	-1.275	-2.124 to -0.4257	Yes	**	0.003
WT 37C vs. SIM 37C	0.8843	0.3494 to 1.419	Yes	**	0.001		WT 37C vs. SIM 37C	-0.8644	-1.714 to -0.01513	Yes	*	0.045
WT 37C vs. SIM 4C	0.9517	0.4168 to 1.487	Yes	***	<.001		WT 37C vs. SIM 4C	-1.191	-2.040 to -0.3418	Yes	**	0.005
WT 4C vs. SIM 37C	-0.04454	-0.5794 to 0.4904	No	ns	0.995		WT 4C vs. SIM 37C	0.4106	-0.4387 to 1.260	No	ns	0.527
WT 4C vs. SIM 4C	0.02291	-0.5120 to 0.5578	No	ns	>.999		WT 4C vs. SIM 4C	0.08398	-0.7653 to 0.9333	No	ns	0.992
SIM 37C vs. SIM 4C	0.06745	-0.4674 to 0.6023	No	ns	0.983		SIM 37C vs. SIM 4C	-0.3266	-1.176 to 0.5226	No	ns	0.694
Figure4c	Left: confocal images of PLA on FOXO1 interaction with endogenous XPO1, or with overexpressed, HA- tagged XPO1 with both SUMOylation sites replaced with an arginine residue (K-R mutation) in ARPE-19(WT) and ARPE-19(FOXO1-minus SIM) cells at 37°C (n = 3 experiments); right: average counts of PLA puncta per cell
ARPE WT				ARPE SIM				ARPE WT+XPO1(K-R)				ARPE SIM+XPO1(K-R)
n Total Spot	n cells	Spot/cell		n Total Spot	n cells	Spot/cell		n Total Spot	n cells	Spot/cell		n Total Spot	n cells	Spot/cell
1260	37	34.0541		23	21	1.09524		78	15	5.2		5	32	0.15625
2097	44	47.6591		279	20	13.95		41	25	1.64		12	33	0.363636
1630	34	47.9412		276	21	13.1429		56	64	0.875		22	50	0.44
865	32	27.0312		234	24	9.75		57	66	0.863636		21	44	0.477273
1047	26	40.2692		262	22	11.9091		51	34	1.5		24	58	0.413793
1162	28	41.5		223	20	11.15		45	25	1.8
1576	37	42.5946		138	25	5.52		68	47	1.44681		39	61	0.639344
1676	30	55.8667						56	78	0.717949		34	59	0.576271
1044	23	45.3913						46	12	3.83333		31	58	0.534483
								22	64	0.34375		27	36	0.75
Table Analyzed								27	43	0.627907		2	49	0.0408163
Ordinary one-way ANOVA												12	38	0.315789
Number of comparisons per family	3
Alpha	0.05
Campare the mean of each column with the mean of ARPE WT
Dunnett's multiple comparisons test	Mean Diff.	95.00% CI of diff.	Below threshold?	Summary	Adjusted P Value
ARPE WT vs. ARPE SIM	32.98	27.32 to 38.63	Yes	***	<.001
ARPE WT vs. ARPE WT+XPO1(K-R)	40.77	35.72 to 45.81	Yes	***	<.001
ARPE WT vs. ARPE SIM+XPO1(K-R)	42.05	37.00 to 47.10	Yes	***	<.001
Figure4e	Left: confocal images of PLA on indicated interacting pairs in ARPE-19(WT) cells overexpressing FLAG-tagged, FOXO1 or FOXO1-minus NLS/NES at annotated conditions; right: average counts of PLA puncta per cell
PLA puncta/Cell
FOXO1-FLAG				FOXO1-minus NLS/NES-FLAG
37c XPO1-FOXO1	4c XPO1-FOXO1	37c IPO7-foxo1	4c IPO7-FOXO1	37c XPO1-FOXO1	4c XPO1-FOXO1	37c IPO7-foxo1	4c IPO7-FOXO1
193	92.8333	164.95	330.84	375.167	81.3056	205.393	176.583
153.421	108.741	542.455	328.704	59.1333	109.647	359.095	165.583
145.042	106.652	309.667	328.87	139.983	95.5926	349.083	300.391
214.435	119.286	323.75	394.25	147.882	90.2632	175.345	293.719
248.583	152.857	271.12	369.118	98.4091	40.9615	184.019	304.75
161.056	125.647		291.6	98.3273	52.0769	196.706	471.714
	185.176		224.818	121.591	60.7143	129.484	359.944
	90.1667						237.385
Table Analyzed	FOXO1-FLAG						Table Analyzed	FOXO1-minus NLS/NES-FLAG
37c XPO1-FOXO1 vs. 4c XPO1-FOXO1			4c XPO1-FOXO1 vs. 4c IPO7-FOXO1				4c XPO1-FOXO1 vs. 4c IPO7-FOXO1
Unpaired t test			Unpaired t test				Unpaired t test
P value	0.0067		P value	<0.0001	7.38167e-07		P value	0.0196
P value summary	**		P value summary	****			P value summary	*
Significantly different (P < 0.05)?	Yes		Significantly different (P < 0.05)?	Yes			Significantly different (P < 0.05)?	Yes
One- or two-tailed P value?	Two-tailed		One- or two-tailed P value?	Two-tailed			One- or two-tailed P value?	Two-tailed
t, df	t=3.272, df=12		t, df	t=8.839, df=13			t, df	t=2.661, df=13

## Sheet: Figure 5
Figure5d	FFOXO3 ratio (n = 5 experiments)
Nuc/Cyto				Nuc/Cell
37c endogenous FOXO3	37c overexpressed FOXO3-HA FOXO3	37c overexpressed FOXO3-plus SIM	4c overexpressed FOXO3-plus SIM	37c endogenous FOXO3	37c overexpressed FOXO3-HA FOXO3	37c overexpressed FOXO3-plus SIM	4c overexpressed FOXO3-plus SIM
2.73684	3.83333	0.807692	3.43077	2.03922	1.94915	0.851351	1.82787
3.31579	5.25	0.594203	2.52273	1.5	2.625	0.82	1.85
2.65	3.8	0.795082	2.33333	1.41333	1.69919	0.858407	1.7027
2.23529	4.68182	0.802817	2.84507	1.40741	2.16842	0.904762	1.44286
4.53571	2.63333	0.781818	3.82222	1.6282	1.56436	0.843137	1.93258
2.17241	2.73585	0.508621	2.19388	1.28571	1.72619	0.694118	1.74797
5	4.56522	0.478261	2.34694	2.30769	1.77966	0.632184	1.66667
1.6	1.65217	0.563107	2.60417	1.33333	1.46154	0.748387	1.52439
3.23077	2.88333	0.645833	2.0119	1.64706	1.64762	0.683824	1.34127
4.73333	3.33962	0.730337	1.91339	1.61364	1.55263	0.8125	1.44643
	3.14035	0.708333	2.77193		1.68868	0.809524	1.66316
	2.09259	0.75	2.44681		1.3865	0.793651	1.23656
	2.96	0.691358	2.41935		1.68182	0.732026	1.2931
	1.6875	0.5	3.08		1.33333	0.678899	1.65591
		0.602151	1.56589			0.708861	1.44286
Table Analyzed	Nuc/Cyto						Table Analyzed	Nuc/Cell
37c FOXO3-HA vs. 37c FOXO3-plus SIM			37c FOXO3-plus SIM vs. 4c FOXO3-plus SIM				37c FOXO3-HA vs. 37c FOXO3-plus SIM			37c FOXO3-plus SIM vs. 4c FOXO3-plus SIM
Unpaired t test			Unpaired t test				Unpaired t test			Unpaired t test
P value	<0.0001	1.21434e-09	P value	<0.0001	7.41844e-13		P value	<0.0001	2.69062e-11	P value	<0.0001	4.99841e-14
P value summary	****		P value summary	****			P value summary	****		P value summary	****
Significantly different (P < 0.05)?	Yes		Significantly different (P < 0.05)?	Yes			Significantly different (P < 0.05)?	Yes		Significantly different (P < 0.05)?	Yes
One- or two-tailed P value?	Two-tailed		One- or two-tailed P value?	Two-tailed			One- or two-tailed P value?	Two-tailed		One- or two-tailed P value?	Two-tailed
t, df	t=9.028 df=27		t, df	t=12.36, df=28			t, df	t=10.79, df=27		t, df	t=13.82, df=28

## Sheet: Figure 6
Figure6c	Survival rate of obese mice at indicated conditions; KPT-330, XPO1 inhibitor;DMSO is the solvent control
Date
20220411	mouse No.	survival days		20220505	mouse No.	survival days		20220527	mouse No.	survival days		20220620	mouse No.	survival days		20220722	mouse No.	survival days
DMSO	ab283	3		DMSO	A371	3		DMSO	253	1		DMSO	256	2		DMSO	250	1
DMSO	ab284	3		DMSO	A354	1		DMSO	251	1		DMSO	172	3		DMSO	235	1
DMSO	ab285	3		DMSO	A233	1		DMSO	252	10		DMSO	237	10		DMSO	240	10
KPT-330	ab341	10		DMSO	A251	10		KPT-330	247	10		KPT-330	242	10		DMSO	232	3
KPT-330	ab376	10		DMSO	A376	10		KPT-330	249	10		KPT-330	243	10		KPT-330	254	10
KPT-330	ab315	10		DMSO	A377	10		KPT-330	245	10		KPT-330	241	10		KPT-330	255	10
				DMSO	A387	1										KPT-330	275	10
				KPT-330	A351	10										KPT-330	244	10
				KPT-330	A352	10
				KPT-330	A353	10
Survival rate(%)
4C exposure (day)	DMSO(percentage of survival)	KPT-330 (percentage of survival)
0	100	100
1	65
2	60
3	30
10	30	100
Figure6d	Left: from a representative mouse energy expenditure experiment, heat and oxygen consumption (VO2) of obese mice with an intraperitoneal injection of KPT-330 (3 mg/kg) (n = 7) or DMSO (n = 5) prior to 4°C exposure; right: average heat andVO2 under basal and cold-exposed condition 4°C exposure (KPT-330, n = 9; DMSO, n = 5)
For raw data, please see data figure6d.
Heat	DMSO					KPT-330
Basal	12.3949	11.4513	12.9256	11.9923	8.91538	13.4538	13.9974	13.7564	12.9974	10.8051	11.3795	10.1308
Cold	17.9183	15.935	18.0866	23.2796	21.0469	21.3446	21.1289	21.0864	21.1547	25.5216	25.0204	24.8221
Unpaired t test	Below threshold?	P value
Basal	No	0.388111
Cold	Yes	0.0309426
VO2	DMSO					KPT-330
Basal	2096.64	1897.97	2173.49	2132.44	1511.26	2122.46	2167.85	2350.82	2140.33	1851.59	1894.79	1774.28
Cold	2855.04	2495.4	2917.53	4076.3	3310.2	3388.37	3570.56	3462.43	3433.61	4460.95	4214.25	4192.22
Unpaired t test	Below threshold?	P value
Basal	No	0.571398
Cold	Yes	0.047028
Figure6e	Daily changes of mouse body weight during 4°C exposure (KPT-330, n = 9; DMSO, n = 5)
Weight	DMSO													KPT-330
	#1	#2	#3	#4	#5	#6	#7	#8	#9	#10	#11	#12		#K1	#K2	#K3	#K4	#K5	#K6	#K7	#K8	#K9
day0	59.71	50.2	48.53	49.33	52.77	57.05	49.4	67.7	52.13	66.47	59.9	50.43		49.62	48.63	56.3	52.71	53.76	61.19	56.81	63.61	62.51
day1	56.1	47.1	45.9	47.4	50.69	57	45.9	62.4	50.3	64.7	58.53	49.09		45.9	45.98	52.24	49.48	50.95	57.04	53	59.5	59.3
day2	52.63	43.9	44.2	45.3	49.49		42.1	55.2	47					42.19	42.27	50.1	47.19	47.75	52.81	48.1	55.4	54.5
day3	48.8	42.1	42.15	43.42	47.97									40.38	40.77	48.36	45.31	44.45	48.51	43.8	51.1	52
day4	47.12	41	39.81	40.71	45.5									37.86	38.67	46.31	43.67	42.25	45.99	41.9	48.2	47.6
day5	45.4	38.8	38.83	38.88	43.12									36.24	38.12	44.07	41.79	40.35	43.81	40.5	45	41.9
day6	43.1	38.4	37.51	37.53	39.38									34.09	37.82	40	37.91	36.65	41.91	40.1	41.5	41.6
day7	42.1	38	37.51	37.02	36.53									34.17	36.62	40.03	37.16	35.75	41.11	38.6	37.9	40.5
day8	41.6	37.7	37.16	36.13	35.51									33.05	36.05	38.78	35.83	34.95	39.81	38.9	36.4	40.2
day9	40.8	37.6	36.4	35.76	34.7									33.14	35.7	37.34	35.4	34.9	38.61	38.2	35.1	39.1
day10	40.3	37.2	36.5	35.8	34.74									33.59	35.3	37.6	35.2	34.85	38.31	37.21	34.3	38.7
post	39.8	36.7	35.89	37.05	34.54									34.02	34.7	37.65	35.05	34.35	38.41	36.7	33.2	38
					2.67	3.52778
△weight
	DMSO					KPT-330
day1	3.61	3.1	2.63	1.93	2.08	3.72	2.65	4.06	3.23	2.81	4.15	3.81	4.11	3.21
day2	3.47	3.2	1.7	2.1	1.2	3.71	3.71	2.14	2.29	3.2	4.23	4.9	4.1	4.8
day3	3.83	1.8	2.05	1.88	1.52	1.81	3.83	1.8	2.05	1.88	1.52	4.3	4.3	2.5
day4	1.68	1.1	2.34	2.71	2.47	2.52	1.68	1.1	2.34	2.71	2.47	1.9	2.9	4.4
day5	1.72	2.2	0.98	1.83	2.38	1.62	1.72	2.2	0.98	1.83	2.38	1.4	3.2	5.7
day6	2.3	0.4	1.32	1.35	3.74	2.15	2.3	0.4	1.32	1.35	3.74	0.4	3.5	0.3
day7	1	0.4	0	0.51	2.85	-0.08	1	0.4	0	0.51	2.85	1.5	3.6	1.1
day8	0.5	0.3	0.35	0.89	1.02	1.12	0.5	0.3	0.35	0.89	1.02	-0.3	1.5	0.3
day9	0.8	0.1	0.76	0.37	0.81	-0.09	0.8	0.1	0.76	0.37	0.81	0.7	1.3	1.1
day10	0.5	0.4	-0.1	-0.04	-0.04	-0.45	0.5	0.4	-0.1	-0.04	-0.04	0.99	0.8	0.4
post1	0.5	0.5	0.61	-1.25	0.2	-0.43	0.5	0.5	0.61	-1.25	0.2	0.51	1.1	0.7
Table Analyzed	day1			Table Analyzed	day2
Unpaired t test				Unpaired t test
P value	0.0283			P value	0.0304
P value summary	*			P value summary	*
Significantly different (P < 0.05)?	Yes			Significantly different (P < 0.05)?	Yes
One- or two-tailed P value?	Two-tailed			One- or two-tailed P value?	Two-tailed
t, df	t=2.493, df=12			t, df	t=2.453, df=12
How big is the difference?				How big is the difference?
Mean of DMSO	2.67			Mean of DMSO	2.334
Mean of KPT-330	3.528			Mean of KPT-330	3.676
Difference between means (B - A) ± SEM	0.8578 ± 0.3441			Difference between means (E - D) ± SEM	1.342 ± 0.5470
95% confidence interval	0.1080 to 1.608			95% confidence interval	0.1498 to 2.533
R squared (eta squared)	0.3412			R squared (eta squared)	0.3339
F test to compare variances				F test to compare variances
F, DFn, Dfd	1.511, 4, 8			F, DFn, Dfd	1.025, 8, 4
P value	0.5729			P value
P value summary	ns			P value summary
Significantly different (P < 0.05)?	No			Significantly different (P < 0.05)?	No
Figure6f	Mouse body mass composition following 10- day cold exposure at indicated conditions (KPT-330, n = 8; DMSO, n = 6)
	pre	Cold stress	change of fat mass				pre	Cold stress	change of lean mass
DMSO_1	17.45	8.31667	0.5234			DMSO_1	22.75	24.018	-0.0557363
DMSO_2	18.24	6.255	0.657072			DMSO_2	24.74	24.59	0.00606306
DMSO_3	15.86	6.19	0.60971			DMSO_3	25.1867	26.2235	-0.041166
DMSO_4	18.228	8.53	0.532039			DMSO_4	25.4	25.79	-0.0153543
DMSO_5	14.99	5.7225	0.618245			DMSO_5	27.236	26.925	0.0114187
DMSO_6	13.8357	7.0675	0.489184			DMSO_6	29.99	28.0375	0.065105
KPT-330_1	22.345	7.775	0.652047			KPT-330_1	26.42	27.26	-0.0317941
KPT-330_2	20.6067	7.746	0.630055			KPT-330_2	21.9533	25.264	-0.150805
KPT-330_3	18.58	5.95	0.679763			KPT-330_3	24.5133	29.22	-0.192004
KPT-330_4	14.7543	2.725	0.815308			KPT-330_4	28.3314	29.315	-0.0347166
KPT-330_5	21.0944	5.44	0.742112			KPT-330_5	26.2857	26.52	-0.00891304
KPT-330_6	19.784	4.13	0.791245			KPT-330_6	24.9	29.955	-0.203012
KPT-330_7	14.684	5.11667	0.651548			KPT-330_7	27	27.42	-0.0155556
KPT-330_8	16.9171	3.03	0.820892			KPT-330_8	26.5529	27.115	-0.0211707
Table Analyzed	Fat					Table Analyzed	Lean
Unpaired t test						Unpaired t test
P value	0.0035					P value	0.0476
P value summary	**					P value summary	*
Significantly different (P < 0.05)?	Yes					Significantly different (P < 0.05)?	Yes
One- or two-tailed P value?	Two-tailed					One- or two-tailed P value?	Two-tailed
t, df	t=3.618, df=12					t, df	t=2.229, df=11
How big is the difference?						How big is the difference?
Mean of DMSO	0.5762					Mean of column A	0.004948
Mean of KPT-330	0.7226					Mean of column B	0.09178
Difference between means (B - A) ± SEM	0.1463 ± 0.04045					Difference between means (B - A) ± SEM	0.08683 ± 0.03895
95% confidence interval	0.05820 to 0.2345					95% confidence interval	0.001107 to 0.1726
R squared (eta squared)	0.5217					R squared (eta squared)	0.3112
F test to compare variances						F test to compare variances
F, DFn, Dfd	1.258, 7, 5					F, DFn, Dfd	3.998, 6, 5
P value	0.8284					P value	0.1498
P value summary	ns					P value summary	ns
Significantly different (P < 0.05)?	No					Significantly different (P < 0.05)?	No

## Sheet: Data figure6d
Heat 48h																	VO2 48h
Basal	DMSO_1M	DMSO_2M	DMSO_3M	DMSO_4F	DMSO_5F			KPT-330_1M	KPT-330_2F	KPT-330_3M	KPT-330_4F	KPT-330_5F	KPT-330_6M	KPT-330_7F			Basal	DMSO_1M	DMSO_2M	DMSO_3M	DMSO_4F	DMSO_5F			KPT-330_1M	KPT-330_2F	KPT-330_3M	KPT-330_4F	KPT-330_5F	KPT-330_6M	KPT-330_7F
M: male;	13.1	12.7	15.3	13.8	11.6			14.1	13.3	7.5	13.2	9.2	13.9	10.4				2739	2666	3147	2808	2392			2964	2821	1574	2724	1904	2866	2141
F: femaile;	13	12.6	15.3	13.9	11.4			14.1	13.8	8.4	13.4	9.1	13.4	9.1				2705	2644	3155	2827	2348			2950	2917	1781	2778	1883	2772	1865
	12.4	12.9	15.4	13.8	10.3			13.5	12.9	9.6	13.6	9.3	13.1	8.9				2592	2697	3177	2818	2115			2830	2722	2006	2822	1918	2715	1827
	11.2	13.1	15	14.1	8.8			13.5	12.6	10.5	14.1	9	10.7	8.8				2357	2734	3087	2882	1821			2850	2662	2183	2926	1857	2225	1817
	11.6	13.3	14.9	13.7	8.1			12.4	13.1	11.2	15.1	8.9	9.8	9.7				2427	2779	3072	2817	1669			2613	2767	2310	3134	1849	2037	1999
	11.6	13.2	15	11.9	8.3			11.6	14.1	13.1	16	8.8	10.8	9.7				2430	2769	3101	2443	1698			2456	2976	2714	3314	1835	2250	2011
	12	13.3	15.2	10.4	8.7			11.4	15.6	14.8	15.6	9	9.4	11.5				2528	2778	3135	2137	1799			2414	3291	3060	3246	1867	1958	2373
	12.4	13.3	14.7	9.4	8.9			10.7	14.7	14	15.1	8.8	8.8	12.1				2608	2772	3034	1920	1844			2285	3119	2899	3131	1832	1843	2494
	12.3	13.2	13.7	9.6	9.1			11.6	16.1	14.2	14.6	9	9.3	12.6				2598	2756	2813	1967	1869			2453	3409	2938	3030	1864	1937	2585
	12.9	13	13	10.3	8.5			11.9	15.6	14	14.4	10.9	9.2	12.8				2713	2694	2672	2110	1743			2510	3300	2889	2972	2242	1923	2628
	13.5	12.4	13.3	11.1	8.1			12.2	14.9	13.9	14.1	11.4	9	13.3				2818	2581	2740	2283	1676			2585	3152	2866	2910	2326	1892	2714
	13.1	11.5	13.9	11	8.2			11.7	14.7	15.1	14.1	10.2	9.6	13.3				2740	2385	2863	2245	1703			2467	3128	3118	2900	2099	2018	2707
	13.4	10	14.1	9.7	8.4			11.8	15.8	16.5	13.8	9.1	9.6	11				2788	2095	2916	1989	1749			2493	3345	3403	2842	1877	2015	2262
	13.7	9	14.4	9.3	8.1			11.7	15.9	17.7	13.2	9	9.8	9.4				2842	1881	2953	1917	1677			2473	3365	3654	2732	1872	2056	1917
	13.6	8.4	14.2	10.3	7.8			11	14.7	17.4	13	9.4	11.8	8.5				2812	1766	2919	2127	1620			2346	3121	3596	2694	1973	2464	1727
	13.3	8.2	13.2	11.2	8			10.3	14.8	17.2	12.1	9.2	12.8	8.4				2757	1732	2712	2310	1665			2202	3136	3562	2525	1921	2661	1705
	13.4	8.3	11.8	12	8.1			10.1	14.3	16.9	11.2	9	12.9	8.7				2765	1743	2449	2457	1694			2166	3032	3497	2340	1889	2686	1780
	14.6	8.8	11.7	12.3	8.3			10.4	13.6	16.5	10.8	9.2	11.8	8.9				3004	1838	2426	2517	1735			2213	2890	3400	2282	1918	2463	1819
	13.8	9.9	10.6	11.9	8.5			10.2	12	16.6	10.6	9	10.2	8.4				2862	2064	2214	2439	1782			2166	2561	3417	2246	1888	2135	1712
	13.5	10.7	10.4	13.2	8.4			10	11.6	16.7	10.5	11.3	9.6	8.8				2797	2210	2189	2703	1758			2135	2468	3440	2222	2341	2025	1808
	13.2	10.5	10.5	13.9	8.8			10.5	11.4	15.7	10.6	12.8	11.2	8.9				2721	2170	2206	2843	1817			2236	2440	3243	2252	2649	2336	1825
	12.9	11.3	10.7	14.1	9.4			11.7	11.3	15.6	10.5	13.6	12.4	9.4				2655	2356	2238	2901	1945			2460	2419	3227	2240	2814	2597	1928
	13.1	12.4	11.1	14.1	8.9			12.6	11.3	15.8	10.6	13.7	13.2	10.3				2698	2587	2332	2877	1832			2643	2409	3270	2253	2855	2761	2110
	12.8	12.3	11.5	14.9	8.3			13.4	11.4	16.4	10.5	14	13.9	10.1				2636	2568	2419	3028	1728			2814	2449	3385	2230	2908	2908	2072
	13	12.3	12	14.5	8.5			14	11.9	16.5	10.8	14.1	13.5	9.5				2669	2566	2516	2954	1764			2937	2526	3420	2293	2913	2828	1962
	13.4	12.8	12.7	14.3	8.9			14.3	13.2	17	10.7	13.9	13.9	9.2				2766	2664	2645	2909	1870			3018	2808	3526	2273	2872	2926	1887
	13.7	13.4	13.4	14	8.6			15.7	13.5	15.7	10.7	13.6	14.1	9.3				2810	2788	2788	2848	1782			3289	2858	3253	2280	2794	2945	1920
	13.4	13.4	13.8	13.5	8.8			16.9	13.7	15.5	11.1	13.6	13.4	9.6				2765	2783	2874	2750	1837			3558	2902	3201	2348	2791	2800	1978
	13.1	13.3	12.9	12.2	9.3			16.7	12.5	14.4	11.3	13.3	13.3	9.7				2690	2770	2678	2494	1941			3505	2658	2986	2412	2715	2764	1999
	13.1	13.3	11.7	11.2	8.8			16	13.9	13.4	11.3	12.6	13.3	9.7				2686	2754	2464	2299	1836			3376	2936	2784	2402	2584	2746	2008
	13	13.3	11	11.5	8.8			16.2	15.1	12.9	11.9	12.5	11.5	9.7				2671	2762	2329	2348	1839			3411	3179	2663	2512	2564	2370	1997
	13.1	13.1	11.3	12.5	8.6			15.8	14.9	11.2	12.9	12.7	9.8	10.3				2687	2725	2384	2570	1807			3338	3160	2323	2695	2610	2033	2135
	12.8	12.5	11.5	12.8	8.6			15.8	15.6	11.2	14	10.8	9.3	11.2				2641	2599	2414	2629	1793			3335	3288	2340	2918	2228	1927	2302
	11.1	11	11.5	11.8	8.6			15.9	15.6	11.4	14.8	9.5	9.9	11.9				2296	2301	2439	2431	1792			3363	3296	2369	3094	1942	2042	2448
	9.6	9.8	11.4	10.4	9			16.6	15.1	10.1	15	10.7	10.4	12.5				1993	2046	2414	2145	1877			3498	3194	2100	3138	2206	2156	2565
	9	8.8	12	10	10			16.6	15.3	9.4	15.3	11.4	10.5	10.5				1880	1844	2533	2059	2084			3503	3252	1955	3193	2343	2182	2174
	8.3	8.3	12.8	9.8	10.6			16.9	15.7	10.4	15.1	9.9	10.7	9.6				1740	1747	2682	2022	2195			3556	3321	2152	3154	2040	2211	1985
	8	8.2	13.2	9.6	10.3			17.1	15.2	11	15.4	9.8	11.4	9.7				1688	1717	2770	1981	2132			3601	3211	2269	3201	2038	2366	1997
	8.4	8.8	14	9.7	9.3			17.8	15.2	11.1	15.9	10.1	12.6	9.7				2594.05	2403.45	2681.55	2468.53	1848.11			2816.11	2960.21	2862.45	2701.53	2237.39	2364.18	2083.76
	12.3949	11.4513	12.9256	11.9923	8.91538			13.4538	13.9974	13.7564	12.9974	10.8051	11.3795	10.1308
																	Cold	4181	3579	4213	5218	4547			4755	4909	3992	4425	5998	5778	5032
Cold	18.5	17.5	22.1	25.1	21.8			23.1	23.6	23.3	20.5	24.6	22.9	24.9				4169	3582	4079	5352	4547			4741	5002	3973	4402	6092	5255	4868
	18.6	17.3	22.4	25	21.9			22.2	24.1	23.2	20.4	26.7	24.2	24.7				4266	3595	3988	5279	4561			4889	4923	4017	4439	6052	4786	4881
	18.6	17.2	21.7	24.6	22			21.9	23.9	23.3	20.3	28	24.3	24.8				4234	3618	3976	5160	4526			4943	4813	4133	4412	5578	4632	4850
	18.8	17.1	20.5	24	22			22	23.9	22.9	20.2	28.6	24.2	25				4236	3588	3913	5178	4514			5085	4704	4152	4432	5081	4541	4944
	18.9	17.1	19.2	23.7	21.6			21.9	23.5	22.4	20.1	28.3	24.3	26				4332	3579	3685	5093	4471			5283	4632	4197	4454	4785	4653	5081
	18.6	17	18.5	23.8	21.4			21.7	22.9	21.5	20	27.3	25.3	27.2				4242	3594	3720	5038	4410			5235	4549	4185	4684	4663	4720	5201
	18.5	17.1	18.2	23.7	21.6			21.8	22.6	21.3	19.4	25.2	25.6	27.2				4182	3610	3727	4936	4356			5144	4516	4150	4831	4596	4776	5342
	18.6	17.2	18.1	23.5	21.8			21.6	22.2	20.6	19.7	23.8	25.7	26.7				4061	3608	3668	4983	4380			5037	4623	4230	4734	4587	4859	5429
	18.4	17.5	17.1	23.3	21.8			21.7	21.7	20.4	19.9	23.3	25.9	25.2				4035	3605	3591	4962	4408			4974	4674	4391	4564	4643	4896	5461
	18.9	17.4	17.4	23.4	21.9			21.7	21.5	20.4	20	22.1	25.4	24.3				4004	3627	3586	5006	4432			4893	4577	4467	4493	4731	4866	5636
	19.8	17.5	18	22.9	21.8			21.8	21.5	20.2	20.1	23.6	25.7	24.3				3985	3639	3703	5115	4492			4845	4487	4483	4410	4878	4659	5591
	19.9	17.3	18.6	23.6	21.7			21.8	21.2	20.3	20.6	24.2	26.6	24.5				3944	3659	3647	5169	4518			5032	4440	4429	4294	5060	4640	5458
	19.7	17.1	18.6	23.6	21.6			21.7	21.1	20.4	22	24.1	26.2	24.7				3898	3643	3707	5177	4544			5119	4401	4454	4201	4966	4583	5345
	19.6	17	18.6	23.2	21.7			21.6	21.1	20.5	22.7	24.4	27.7	25				3901	3640	3804	5313	4652			5082	4375	4397	4126	5145	4800	5298
	19.8	17.1	18.1	23.1	21.4			21.7	21	20.2	22.4	24.7	28.6	25.2				3906	3643	4107	5477	4822			5237	4330	4307	4069	5298	4861	5249
	19.7	17	18.2	23.4	21			21.8	20.9	20	21.7	25.6	29	25.2				3898	3642	4251	5542	4908			5292	4319	4289	4059	5345	4854	5165
	19.6	17	19	23	21			22.4	20.8	20	21.5	25.4	28.9	25.2				3904	3627	4372	5478	4871			5472	4326	4010	3995	5515	5038	5178
	19.8	17	19.2	23.3	21.3			22.7	21.5	19.7	21.4	26.2	29.6	25.9				4053	3647	4503	5406	4773			5329	4381	4103	4121	5575	5053	5216
	19.8	17	20.3	23.2	21.2			22.5	21.7	19.5	21.1	27.1	29.6	26.7				4136	3665	4607	5287	4602			5453	4490	4177	4203	5807	4985	5298
	20.2	17	20.5	23.7	21.4			22.7	22.8	18.4	21.1	28	28.7	26.6				4115	3669	4652	5132	4470			5304	4688	4159	4231	5973	5148	5213
	20	16.9	20.2	24.9	21.5			22.6	23.5	18.9	21	29	27.7	24				4064	3638	4601	5049	4482			5150	4876	4293	4227	5977	5233	5280
	19.9	16.9	19.5	25.5	21.5			22.5	24	18.8	20.9	29.5	25.1	23.2				4092	3582	4424	4984	4511			5017	5031	4347	4209	5699	5184	5482
	20.5	17	19.1	25.1	21.6			23.3	23.5	19	21.1	29.3	22.8	23.4				4131	3572	4148	5027	4474			4900	5025	4348	4243	5086	5174	5694
	20.3	17.1	19	24.5	21.4			23.5	23.1	19.6	21	26.9	22.1	23.2				4215	3600	3857	4930	4489			4813	4853	4345	4243	4896	5258	5606
	20.4	17	18.7	24.6	21.3			24.2	22.5	19.7	21.1	24.5	21.7	23.7				4227	3615	3622	4841	4474			4754	4697	4350	4179	4816	5411	5264
	20.9	16.9	17.6	24.3	21.2			25.2	22.2	19.9	21.2	23.1	22.3	24.4				4226	3660	3454	4797	4497			4706	4609	4359	4257	4723	5493	5189
	20.4	17	17.8	23.9	20.8			24.9	21.8	19.8	22.3	22.5	22.6	24.9				4267	3730	3428	4772	4549			4632	4519	4317	4215	4869	5431	5203
	20.1	17.1	17.8	23.5	20.6			24.4	21.6	19.6	23	22.2	22.8	25.6				4304	3748	3490	4825	4571			4599	4471	4307	4234	4996	5589	5178
	19.5	17.1	17.5	23.7	20.7			23.9	22.1	20	22.5	22.1	23.3	26				4247	3707	3424	4860	4589			4527	4439	4267	4183	4814	5351	5140
	19.3	17.1	17.1	23.6	20.8			23.6	22.4	20.8	21.7	22.4	23.4	26.1				4166	3686	3241	4931	4588			4514	4451	4241	4163	4941	5150	5120
	19.2	17.2	17.1	23.8	20.9			23.3	21.9	21.2	21.3	22.8	23.2	27				4047	3684	3356	4921	4594			4531	4551	4218	4135	4920	5165	5110
	19.1	17.2	17.7	24.3	21.2			23.1	21.5	21.2	20.9	23.6	22.3	26.7				3986	3661	3457	4897	4561			4516	4644	4269	4036	4888	5177	5097
	18.8	17.3	17.4	24.6	21.3			24	21.2	21	20.3	24.5	22.2	26.1				3933	3666	3465	4910	4599			4546	4594	4335	4057	5110	5434	5341
	18.6	17.2	17.7	24.6	21.5			24.4	21	21.1	19.9	24	21.9	25.6				3886	3647	3502	4877	4597			4646	4517	4501	4055	5244	5714	5685
	18.6	17.2	18.2	25.3	22			24.2	20.9	20.8	19.5	24.9	23.1	25.4				3880	3635	3567	4920	4552			4762	4465	4518	4098	5399	5761	5701
	18.6	17.2	19.6	26	22.9			24.9	20.7	20.4	19.2	25.6	23.3	25.2				3845	3691	3585	5040	4581			4817	4427	4549	4006	5723	5779	5523
	18.6	17.2	20.3	26.4	23.3			25.2	20.6	20.3	19.2	25.9	23.3	24.8				3863	3691	3571	5056	4583			4993	4372	4630	4039	5855	5849	5353
	18.6	17.2	20.9	26.1	23			26.1	20.6	18.9	18.9	26.7	24.2	24.8				3910	3663	3417	5198	4565			4977	4368	4806	4122	5995	5955	5278
	19.3	17.2	21.6	25.7	22.6			25.4	20.9	19.4	19.5	27	24.3	25				3996	3671	3402	5303	4595			5087	4424	4900	4247	6082	5776	5197
	19.7	17.3	22.1	25.2	21.7			26	21.5	19.7	19.9	28.1	23.9	25.4				3984	3641	3414	5467	4581			5048	4503	4959	4330	6176	5366	5150
	19.6	17.3	22.3	24.4	21.1			25.2	22.5	19.6	20	29	24.8	25				3869	3620	3479	5447	4601			5044	4652	5055	4327	6184	4971	5172
	19.4	17.2	22	24.1	21.2			24.5	23.4	20.3	20	29	25.2	25.3				3837	3609	3475	5251	4601			5036	4694	5122	4257	6147	4764	5253
	19.5	16.9	21.2	23.8	21.4			23.8	24.2	20.6	19.9	27.7	24.9	26.3				3791	3622	3487	5021	4588			4979	4740	5087	4240	6095	4560	5569
	19.8	16.9	19.8	24	21.1			23.3	24.1	20.6	20.1	24.6	24.9	27.3				3810	3583	3669	4971	4600			4948	4623	5061	4199	6017	4521	5672
	20.2	17	18.4	23.5	21.2			22.9	23.2	20.6	20.1	23.6	25.3	26.9				3942	3536	3757	4918	4578			4554	4505	4914	4234	5714	4586	5611
	20.2	17.1	17.3	23.1	21.2			22.6	22.5	20.6	19.8	23.3	26	25.2				3968	3545	3617	4921	4563			4477	4400	4799	4217	5040	4669	5137
	20.2	17.3	16.5	22.9	21.3			22.4	22.1	20.6	20.2	22.9	26.4	24.9				3971	3549	3447	4918	4529			4527	4329	4733	4233	4759	4842	4918
	20.5	17.7	16.4	22.8	21.6			22	21.6	20.4	20	23.6	26	25				3928	3531	3361	4866	4547			4333	4291	4288	4248	4655	4809	4619
	20.7	17.7	16.7	23	21.6			21.8	21.4	20.3	20.1	24.2	26.9	24.9				3973	3507	3388	4876	4546			4220	4230	4038	4244	4776	5231	4594
	20.4	17.5	16.3	23.2	21.7			21.5	21.3	20.1	19.8	23.2	25.7	24.7				4101	3514	3402	4889	4508			4259	4191	3939	4252	4951	5416	4696
	20	17.4	15.4	23.5	21.8			21.4	21.3	20	19.7	23.8	24.7	24.5				4090	3546	3501	5010	4525			4284	4166	3949	4222	4943	5457	4886
	19.4	17.4	16	23.5	21.8			21.5	21.8	19.9	19.6	23.7	24.8	24.5				4035	3564	3559	5039	4501			4383	4152	4061	4241	5023	5691	5065
	19.1	17.3	16.5	23.4	21.6			21.4	22.3	20.2	19.1	23.5	24.8	24.4				3949	3544	3648	4972	4520			4264	4271	4084	4220	4970	5752	5165
	18.8	17.3	16.5	23.4	21.8			21.6	22.1	20.5	19.2	24.6	26	25.7				3928	3551	3657	4953	4480			4424	4493	4011	4183	4817	5962	4997
	18.6	17.2	16.7	23.3	21.8			22	21.7	21.3	19.2	25.3	27.4	27.4				3931	3587	3867	4954	4480			4524	4689	4167	4264	4835	6107	5188
	18.5	17.2	17	23.5	21.6			22.6	21.4	21.4	19.4	26	27.6	27.5				3930	3610	3976	4896	4505			4569	4899	4168	4359	4841	6205	5290
	18.3	17.5	17.1	24.1	21.7			22.9	21.3	21.5	18.9	27.6	27.8	26.5				3857	3606	4050	4930	4471			4567	4892	4156	4319	4992	5888	5401
	18.4	17.5	17	24.1	21.7			23.7	21	21.9	19.1	28.3	28.3	25.7				3791	3560	4171	4929	4457			4559	4790	4172	4286	5291	5563	5372
	18.7	17.3	16.3	24.8	21.6			23.7	20.9	22.8	19.5	29	28.8	25.3				3820	3557	4282	4985	4443			4618	4780	4206	4214	5549	5454	5514
	19.1	17.4	16.2	25.3	21.8			24.3	21.2	23.3	20.1	29.5	28	24.9				3807	3533	4307	4961	4466			4671	4641	4224	4213	5519	5435	5735
	19	17.2	16.3	26.1	21.7			24.1	21.6	23.6	20.5	30.1	25.9	24.7				3835	3541	4209	4977	4520			4679	4442	4188	4098	5432	5097	5887
	18.5	17.1	16.6	26	21.8			24.1	22.4	24	20.5	30.1	24	24.8				3870	3516	4230	5060	4638			4688	4367	4209	4159	5307	4684	5732
	18.3	17.1	16.5	25.1	21.8			24.1	22.6	24.3	20.1	30	23	25.1				3909	3522	4113	5069	4755			4782	4324	4277	4146	5164	4527	5340
	18.1	17.1	16.6	23.9	21.8			23.8	22.8	24.2	20.1	29.8	21.9	26.7				4029	3513	3685	5163	4804			4725	4294	4383	4192	5359	4498	4976
	18.1	16.9	17.5	23.8	21.8			23.6	22.2	24	19.9	29.3	21.7	27.2				4063	3521	3457	5127	4767			4689	4194	4458	4226	5418	4646	4939
	18.8	16.7	17.9	23.5	21.7			21.7	21.6	23.3	20	27.8	22	26.9				3998	3517	3309	5172	4603			4687	4059	4533	4202	5737	4948	4941
	18.9	16.7	17.2	23.5	21.6			21.3	21.1	22.8	19.9	24.4	22.4	24.6				3991	3508	3518	5287	4487			4655	4126	4561	4212	5903	5079	5038
	18.9	16.8	16.4	23.5	21.4			21.6	20.8	22.5	20	23	23.2	23.5				3996	3504	3584	5491	4418			4773	4158	4526	4184	5944	5143	5199
	18.7	16.7	16	23.3	21.5			20.6	20.6	20.3	20.1	22.6	23	22.1				4030	3518	3616	5565	4418			4801	4160	4628	4180	6079	5248	5226
	18.9	16.6	16.1	23.3	21.5			20	20.2	19.1	20.1	23.2	25.1	22				4005	3515	3638	5523	4442			4940	4163	4741	4185	6077	5335	5287
	19.6	16.6	16.2	23.4	21.3			20.2	20	18.7	20.1	24.1	26	22.5				3935	3569	3630	5378	4487			5149	4248	4903	4206	5915	5352	5335
	19.6	16.8	16.7	23.9	21.4			20.4	19.9	18.7	20	24	26.1	23.4				3912	3561	3681	5167	4522			5195	4227	4968	4200	5670	5383	5195
	19.3	16.8	16.9	24.1	21.3			20.8	19.8	19.3	20	24.4	27.3	24.3				3850	3563	3594	4868	4553			5209	4222	4919	4175	5202	5562	5195
	18.8	16.8	17.3	23.8	21.4			20.3	20.4	19.4	19.9	24.1	27.5	24.7				3817	3561	3557	4790	4545			5173	4215	4769	4175	4911	5862	5358
	18.7	16.8	17.4	23.7	21.2			21.1	21.5	19.1	19.8	23.3	28.5	23.9				3823	3560	3482	4736	4587			4988	4240	4417	4173	4630	6085	5511
	18.7	17	18.4	23.7	21.2			21.5	22.5	19.8	20.2	23.4	29.2	24.8				3797	3544	3553	4843	4613			4914	4393	4253	4172	4922	5735	5757
	18.7	17.1	18.9	23.4	21.3			21.7	23.5	19.8	20.6	23.4	29.7	25.3				3854	3544	3690	4904	4633			4777	4444	4186	4184	5025	5398	5838
	18.4	17	19.3	23.5	21.1			21.7	23.5	19.7	20.4	24.2	28.2	25.8				3826	3503	3872	5011	4623			4483	4362	4190	4156	5322	4965	5924
	18	16.8	20	23.5	21.1			21.7	23.1	19.8	20.3	25.7	26.7	25.7				3772	3497	3693	5010	4615			4283	4286	4200	4179	5408	4777	5895
	18.2	16.8	20.5	23.8	21			22	23	20	19.9	27	26.3	26.4				3738	3505	3331	4973	4668			4182	4287	3963	4223	5607	4492	5693
	18.1	16.7	20.7	23.7	21.1			22.3	22.4	20.1	19.9	26.8	26.2	27.5				3719	3528	3199	4938	4564			4149	4271	4086	4370	5782	4343	5198
	18.2	16.7	20.2	23.7	21.3			22.3	21.3	19.9	19.4	26.4	24.5	28.2				3706	3529	3114	4967	4329			4240	4375	4011	4423	5810	4700	4883
	18.4	16.6	20.3	24.1	21.9			22.3	21	20	19.7	25.8	22.5	27.4				3659	3525	3129	4930	4230			4255	4614	3974	4421	5494	4960	4786
	18.6	16.6	19.8	24.1	22.5			22.8	20.8	20.3	19.6	25.1	21.7	25.5				3654	3536	3091	5069	4167			4332	4771	4058	4389	4999	5034	4763
	19.2	16.6	17.6	24.6	22.7			22.5	20.6	20.8	19.8	26.1	21.5	23.7				3701	3532	3015	4990	4155			4375	4923	4122	4535	4797	5178	4728
	19.3	16.6	16.5	24.4	22.5			22.3	20.2	21.1	20	26.3	22.3	23.6				3709	3526	2984	5011	4198			4437	4988	4133	4747	4939	5228	4855
	19	16.6	15.8	24.6	21.7			22.3	19.5	21.5	19.9	27.9	23.8	23.6				3728	3543	3140	4965	4298			4503	4936	4195	4977	5017	5251	4884
	18.9	16.6	16.9	25.2	21.2			22.1	19.8	21.7	19.9	28.8	24.4	24				3830	3532	3137	4983	4400			4511	4864	4191	4884	5094	5401	5050
	19	16.6	17.2	26.2	20.8			22.7	20	21.5	19.8	29	24.7	24.8				3873	3477	3249	4967	4430			4519	4721	4218	4804	5106	5527	5154
	19.2	16.6	17.3	26.5	20.8			22.8	20	22	19.7	29.7	25.1	24.9				3846	3490	3149	5028	4439			4518	4653	4353	4899	4691	5584	5293
	19.1	16.6	17.4	26.4	21			23.5	20	22.6	19.8	29.8	25.5	25.2				3848	3499	3364	5111	4441			4534	4717	4354	4818	4902	5464	5417
	18.7	16.9	17.4	25.7	21.2			24.5	20.4	23.3	19.9	28.9	25.6	25.4				3815	3488	3451	5069	4493			4411	4617	4349	4584	5007	5488	5448
	18.6	16.8	17.6	24.7	21.4			24.7	20.3	23.6	19.8	27.7	25.7	24.7				3769	3474	3458	5059	4412			4505	4329	4492	4260	5228	5673	5436
	18.3	16.9	17.2	23.2	21.5			24.7	20.2	23.4	19.7	25.3	26.6	24.7				3734	3481	3541	5104	4395			4496	4123	4307	4125	5261	5930	5440
	18.2	16.8	17	22.9	21.5			24.5	20.2	22.7	19.7	23.9	28.1	25.5				3691	3497	3582	5184	4419			4241	3986	4166	4091	5370	6021	5531
	18.2	16.8	16.6	22.7	21.7			23.7	20.3	21	19.7	22.5	29.2	26.2				3625	3520	3606	5264	4407			4339	3996	4127	4103	5268	6195	5433
	18.1	16.7	17	23.2	21.8			23.4	21	20.2	19.7	24	27.4	27.4				3583	3525	3618	5403	4433			4356	4055	4129	4136	5346	5911	5398
	18.3	16.7	17.7	23.5	22			22.7	21.3	19.9	19.8	24.5	25.9	27.8				3562	3507	3500	5528	4442			4344	4132	4199	4047	5588	5706	5664
	18.2	16.6	18.5	24	21.9			21.3	20.9	19.9	19.7	26	23.8	28.2				3555	3506	3731	5588	4471			4346	4151	4301	3991	5713	5259	5706
	17.9	16.5	17.6	24	21.8			20.3	20.5	20	19.8	26.4	23	28.2				3529	3493	3899	5495	4439			4390	4152	4332	4061	5845	5017	5319
	17.8	16.6	15.8	23.8	22.1			19.8	20.5	18.8	20	27.4	21.6	27.3				3527	3488	3957	5252	4522			4423	4168	4312	4104	5995	4951	5058
	17.7	16.7	15.2	23.6	21.6			19.7	20.4	19.4	20.7	28.4	20.9	24.8				3638	3517	3980	5225	4551			4375	3923	4217	4092	5723	5068	5084
	17.6	16.7	14.8	23.8	20.4			20.2	20.9	19.1	21	28.4	22.6	23.4				3636	3517	4122	4979	4541			4342	3929	4144	4064	5558	5187	4947
	17.4	16.7	14.9	23.6	20			20.2	22.1	18.9	20.9	26.8	23.9	22.9				3603	3495	4294	4846	4499			4421	4051	4120	4042	5419	5205	5176
	17.4	16.7	14.7	24.3	19.7			20.6	22.9	19.3	20.7	24.3	24.2	22.8				3547	3534	4459	4816	4507			4589	4138	4248	4121	5273	5209	5335
	17.6	16.7	14.3	23.9	19.6			20.8	23.7	19.6	21.5	23.3	24.8	22.7				3577	3538	4561	4835	4479			4658	4187	4434	4211	5130	5269	5387
	17.6	16.7	14.2	24	19.9			21.1	24.1	19.6	22.5	24.1	25.1	23.3				3566	3526	4464	4914	4533			4687	4246	4672	4247	5498	5579	5409
	17.7	16.7	15	23.7	20.4			21.5	23.8	19.9	23.6	24.5	25.2	23.4				3479	3554	4376	4981	4519			4669	4294	4808	4011	5642	5873	5664
	18.2	16.7	14.9	23.8	20.8			21.5	23.5	19.9	23.2	24.9	25.9	24.2				3472	3582	4147	5022	4501			4553	4265	4892	4178	5639	6082	5507
	18.4	16.4	15.5	23.7	21			21.5	22.8	20.1	22.8	24.9	26.5	24.7				3471	3563	3884	5095	4451			4488	4300	4922	4272	5757	6143	5377
	18.3	16.5	14.9	24	21			21.5	22.5	20.7	23.3	22.8	26.8	25.4				3480	3545	3656	5093	4435			4468	4306	4822	4283	5979	6127	5317
	18.3	16.5	16	24.5	21			21.6	22.8	20.7	22.9	23.9	26.2	26				3492	3570	3454	5107	4560			4526	4320	4809	4281	6136	5994	5295
	18.1	16.5	16.4	24.2	21.3			21	22.3	20.7	21.7	24.4	26.2	26.1				3446	3568	3459	4614	4530			4430	4413	4751	4278	6169	5575	5259
	17.9	16.4	16.4	24.2	20.9			21.4	20.9	21.4	20.1	25.5	27.2	26.1				3519	3571	3486	4697	4441			4484	4605	4706	4285	6198	5190	5257
	17.7	16.5	16.8	24.4	20.8			21.4	19.9	20.4	19.5	25.6	28.5	26.1				3548	3563	3518	4828	4442			4464	4722	4709	4289	6064	4973	5541
	17.5	16.5	17	24.8	20.9			20.1	19.1	19.8	19.4	26.1	29	26.5				3561	3547	3514	4853	4434			4788	4863	4626	4248	5984	4861	5709
	17.2	16.7	17.1	25.1	20.8			20.6	19.2	19.6	19.4	25.6	29.9	26.1				3564	3523	3500	5027	4419			4761	4861	4275	4344	5829	4927	5744
	17	16.7	17.2	25.8	20.9			20.7	19.6	19.6	19.6	26	28.6	25.9				3569	3522	3546	4974	4439			4694	4842	4086	4369	5818	5047	5947
	16.9	16.6	16.6	26.4	21			20.6	19.9	20	19.2	27.3	27.6	27.2				3591	3497	3611	4963	4484			4677	4768	3999	4341	6016	5258	5934
	16.9	16.6	17.8	26.7	21.1			20.6	20	20.4	18.9	27.9	25.3	27.5				3578	3513	3591	4942	4454			4612	4667	3924	4277	6076	5264	5994
	16.7	16.5	18.6	26.3	21			20.8	20	20.6	19.2	28.4	24.2	25.5				3579	3512	3525	5127	4440			4331	4533	4055	4405	5856	5467	5783
	16.7	16.5	18.8	25.1	21.4			21	20.1	20.5	19.5	29.2	23.9	24.3				3544	3522	3504	5337	4477			4045	4487	4090	4449	5285	5620	5278
	17.3	16.6	19	25	21.5			20.8	18.8	20	19.4	27.8	24.4	24.5				3491	3481	3424	5425	4494			4010	4045	4050	4392	4723	5613	5025
	17.3	16.6	19.6	23.8	21.4			20.6	18.9	19.7	19.2	27.1	25	23.8				3463	3473	3398	5532	4505			3971	3892	4014	4646	4830	5643	4824
	17.1	16.5	20.5	23.2	21.2			21	19.5	19.5	19.2	26.4	25	24.9				3438	3499	3447	5510	4519			4126	3761	4052	4780	4899	5817	4850
	16.8	16.7	21.2	23.1	21.3			21.8	19.9	20.1	19.6	25.7	25	25.7				3379	3542	3436	5450	4509			4199	3793	4112	4801	4953	5972	4892
	17	16.7	21.7	23.2	21.1			22.1	20.1	21.1	20	25	25.3	25.9				3399	3515	3467	5405	4498			4254	3943	4164	4675	4927	6134	4948
	16.9	16.7	21.2	23.6	21.4			22.3	20.4	22.2	20.2	26.9	26.8	26				3400	3529	3418	5324	4659			4304	3909	4143	4574	4896	6110	4942
	16.5	16.8	20.8	23.9	21.3			22.1	20.6	22.9	19	27.5	28.3	27.3				3491	3534	3446	5322	4772			4260	3789	4148	4544	4953	6168	5064
	16.5	16.9	19.7	24.1	21.2			21.5	20.5	23.3	19.9	27.5	29.3	26.5				3541	3531	3495	5449	4729			4167	3974	4133	4424	5226	6240	5119
	16.5	16.9	18.4	24.4	21			21.2	20.7	23.5	20.3	28.1	29.7	25.8				3614	3512	3664	5457	4729			4194	4126	4097	4274	5311	6156	5335
	16.5	16.8	17.4	24.4	20.9			21.2	20.7	23	20.4	29.2	29.8	25.6				3654	3521	3764	5464	4666			4234	4106	4126	4306	5368	6229	5315
	16.5	16.9	16.4	24.5	21.5			21.4	20.8	23	20.4	30	29.1	25.5				3654	3511	3749	5417	4589			4231	4142	4155	4295	5572	6054	5341
	16.3	16.9	16.4	22.1	21.4			21	21.2	22.7	20.4	30.2	27	25.3				3613	3496	3438	5341	4438			4135	4180	4388	4302	5796	5819	5450
	16.7	16.9	16.6	22.5	20.9			21.2	22.2	22.5	20.4	30.4	25.1	25.3				3577	3501	3419	5277	4367			4225	4262	4501	4275	5994	5455	5609
	16.8	16.8	16.8	23.1	20.9			21.2	22.8	22.5	20.4	29.6	24	26.7				3537	3502	3252	5256	4427			4228	4259	4611	4197	6126	4896	5687
	16.9	16.8	16.7	23.3	20.9			22.7	23.5	22.1	20.2	29.2	23.5	27.5				3511	3516	3202	5166	4466			4272	4267	4627	4183	6152	4765	5584
	16.9	16.7	16.7	24.1	20.8			22.6	23.5	20.4	20.7	28.4	23.8	27.7				3456	3511	3262	5040	4537			4199	4469	4639	4138	6251	4717	5222
	16.9	16.6	16.9	23.8	20.9			22.2	23.4	19.4	20.8	28.3	24.4	28.7				3500	3511	3374	4970	4564			4262	4608	4645	4144	6206	4761	4912
	17	16.5	17.2	23.7	21.1			22.1	23.1	19	20.7	29.3	25.4	28.7				3487	3488	3412	4540	4600			4319	4782	4585	4153	6163	4726	4693
	17	16.6	17.1	23.6	21			21.8	22.7	18.7	20.3	29.7	25.3	28.9				3489	3487	3244	4703	4588			4343	4830	4521	4214	6110	4520	4710
	16.9	16.6	16.7	24.6	20.9			20.5	22	19.3	21	28.6	26.3	27.9				3556	3475	3372	4529	4599			4344	4785	4427	4096	6037	4547	4729
	16.8	16.7	16.6	25.6	21.1			19.1	21.7	19.5	21.3	25.7	27.1	25.3				3509	3474	3447	4461	4623			4343	4654	4211	4009	6111	4627	4815
	16.5	16.5	16.3	26.1	21.2			19	19.5	19.3	20.9	22.9	27	24.1				3334	3459	3504	4449	4486			4329	4341	4097	3944	6045	4576	4951
	16.4	16.4	16.1	26.6	21.2			18.8	18.8	19.1	22.2	23.5	27	23.2				3379	3466	3526	4486	4468			4355	3956	3825	4064	6009	4671	5158
	16.2	16.5	16.4	26.5	21.3			19.6	18.1	19.3	22.8	23.9	27.9	23.3				3494	3446	3575	4514	4473			4453	3840	3841	4122	5965	4976	5229
	16	16.8	16.3	26.3	21.3			19.9	18.3	19.6	22.9	24.1	28.6	23.5				3580	3457	3569	4475	4447			4542	3950	3789	4170	5780	5100	5266
	16.1	16.6	16.5	26.1	21.2			20.2	19.1	19.9	22.3	23.9	29.5	23.8				3646	3463	3601	4582	4437			4459	4004	3733	4174	5320	4966	5349
	16.1	16.7	16.2	25.7	22			20.4	18.9	19.7	21.8	23.7	29.6	23.7				3656	3491	3675	4686	4488			4405	4018	3826	4110	4924	5163	5579
	16.5	16.7	16.4	25.6	22.6			20.1	18.3	19.8	21.7	24	29.9	24.3				3712	3503	3912	4771	4490			4321	4027	3882	4128	4879	5122	5720
	16.8	16.7	16.6	26.3	22.4			19.7	19.2	19.7	21.1	25.4	30.4	24.6				3720	3510	4053	4873	4491			4047	4070	3839	4175	4829	5208	5763
	17.1	16.6	17.4	26.3	22.3			19.8	19.9	19.5	20.4	25.7	30	25.6				3767	3496	4263	4963	4479			4128	4078	3901	4182	4819	5403	5664
	17.3	16.6	17.9	26.3	22.1			20	19.8	19.6	20.5	26	30.3	25.5				3788	3485	4401	4964	4420			4133	4081	4023	3981	4753	5614	5238
	17.3	16.6	17.8	26.1	21.6			20	20	19.8	20.5	26.9	29.5	25.7				3813	3513	4522	5041	4403			4127	4111	4081	4198	4738	5923	4884
	17.1	16.5	16.3	25.8	20.9			19.6	20.1	20.9	20.5	28.1	28.3	26.2				3757	3512	4396	5051	4466			4138	4120	4097	4395	4822	6109	4786
	16.9	16.6	16.2	25.5	20.6			20	20.5	21.5	20.4	29	26.4	27				3618	3530	4324	4967	4467			4206	4067	4095	4454	4924	6094	4991
	16.7	16.6	15.4	25.4	20.9			20	20.5	22	20	29.7	23.6	27.4				3593	3513	4251	4945	4458			4208	4044	4120	4467	4752	5556	5048
	16.6	16.6	15.2	24.9	21.1			20.2	20.5	22.2	19.9	29.9	23	26.9				3574	3495	4025	4917	4458			4202	4047	4113	4411	4902	5136	4942
	16.4	16.6	15.5	24.3	21.4			19.9	21.5	22.3	19.7	30.5	22.7	25.1				3540	3470	3939	4939	4425			4210	4089	4061	4312	5066	4694	5134
	16.6	16.6	16	23.9	21.6			20.2	22.2	22.3	19.7	30.3	22.9	23.6				3558	3443	3730	5002	4269			4223	4097	4247	4330	5196	4309	5296
	16.5	16.5	16.2	21.8	21.7			20.5	23.1	22	19.8	30.1	22.7	22.6				3554	3449	3605	5093	4121			4188	4263	4360	4340	5249	4274	5603
	16.5	16.5	15.4	22.7	21.7			20.6	23.3	21.7	20.1	29.8	21.7	22.6				3618	3436	3523	5208	4076			4321	4474	4451	4287	5332	4309	5746
	16.8	16.4	16	21.8	21.7			20.6	23.1	21.2	19.5	29.5	21.8	22.8				3602	3445	3551	5216	4075			4463	4608	4530	4174	5334	4485	5589
	16.6	16.4	16.4	21.4	21.9			20.6	22.5	20.1	19.1	29.9	22.2	23.2				3597	3456	3501	5186	4107			4542	4633	4556	4193	5377	4794	5103
	15.7	16.4	16.6	21.4	21.2			20.5	21	19.6	18.8	29.6	21.9	23.8				3596	3444	3477	5256	4144			4461	4771	4515	4170	5617	4978	4817
	16	16.4	16.7	21.6	21.1			20.6	19	18.2	19.4	29.4	22.3	24.8				3603	3444	3406	5409	4191			4484	4815	4447	4144	5704	5089	4720
	16.5	16.3	16.9	21.7	21.2			21.1	18.5	18.3	19.6	29.2	23.9	25.1				3629	3467	3406	5495	4221			4484	4774	4418	4172	5905	5196	4865
	17	16.3	16.9	21.5	21			21.5	19.1	18	19.9	28.2	24.5	25.3				3634	3461	3390	5478	4303			4176	4719	4413	4128	6002	5255	5035
	17.3	16.4	17.1	22	21			21.1	19.4	17.8	19.9	25.9	23.7	25.7				3610	3429	3471	5395	4307			4226	4604	4432	4138	5973	5354	5170
	17.3	16.5	17.4	22.5	21.2			20.9	19.5	18.2	19.6	23.9	24.7	26.8				3634	3436	3409	5257	4296			4224	4529	4559	4251	5794	5591	5287
	17.6	16.6	18.6	23	21.2			20.4	19.5	18.5	19.6	23.7	24.5	27.5				3622	3425	3363	5328	4326			4183	4406	4734	4416	5396	5857	5605
	17.6	16.6	19.3	23.4	21.2			19.1	19.7	18.3	19.9	23.4	24.9	27.7				3628	3404	3203	5083	4398			4129	4116	4749	4515	4847	6067	5552
	17.9	16.5	20.3	23.9	21.2			19.5	19.7	18.6	19.9	23.3	25.8	27.2				3670	3392	3246	4783	4378			4113	4077	4809	4456	4636	6065	5299
	17.9	16.5	20.9	23.8	20.9			19.5	19.7	19.2	18.9	23	26.9	25.1				3682	3385	3370	4641	4321			4112	4058	4797	4389	4851	6124	5154
	18.1	16.6	21.5	24.2	20.8			19.5	19.9	19.5	20	22.9	28.3	23.4				3689	3403	3397	4527	4324			3816	4048	4729	4457	4964	6156	5150
	17.8	16.6	20.9	24.2	21.1			19.6	19.9	19.6	21	23.4	29.2	23				3705	3425	3407	4547	4331			4076	4080	4686	4460	5038	6212	5231
	17.1	16.7	20.6	23.8	21.1			19.9	19.7	19.5	21.3	23.9	29.2	24.1				3680	3417	3388	4637	4347			4184	4057	4618	4526	5036	6230	5242
	17	16.6	20.3	23.7	21.1			19.9	19.6	19.6	21.4	23.1	26.6	24.4				3667	3415	3413	4758	4356			4287	4108	4537	4567	4995	6180	5261
	16.9	16.5	19.2	23.5	21.1			19.9	19.6	19.6	21.1	23.8	24.6	23.7				3697	3416	3423	4812	4344			4286	4127	4461	4458	4987	5927	5481
	16.7	16.4	18.8	23.6	20.9			19.9	19.8	19.3	20.5	24.6	22.5	24.7				3676	3420	3361	4888	4321			4251	3890	4396	4428	4982	5596	5671
	16.8	16.3	17.8	23.9	20.2			20	19.8	20.2	20.6	25.2	20.7	25.5				3693	3408	3416	4924	4325			4292	3994	4191	4654	5021	5030	5653
	16.8	16.3	17.2	24.4	19.5			19.8	20.6	20.8	20.7	25.5	20.5	27				3703	3413	3537	4908	4351			4136	4069	4194	4842	5423	4590	5347
	17.1	16.2	16.8	24.9	19.3			20.5	21.7	21.3	20.4	25.9	20.6	27.7				3630	3414	3578	4914	4365			3964	4085	4104	5181	5728	4514	4910
	17	16.3	16.9	24.9	19.2			21.2	22.3	21.7	19.9	25.9	21.5	26.9				3595	3416	3593	4873	4341			4142	4152	4087	5124	5794	4615	4772
	17	16.3	16.7	24.7	19.4			21.5	22.5	21.8	19.9	26.1	23	24.6				3588	3391	3556	4935	4316			4281	4181	4019	5101	5986	4718	4962
	17	16.3	16.6	25.1	19.6			21.2	23.2	21.6	19.8	27.3	23.8	23.2				3589	3397	3496	4872	4414			4378	4218	4197	4969	5997	4854	5122
	17.1	16.3	16.2	25.9	19.8			21.2	23.5	21.2	19.7	27.7	24.3	22.8				3523	3409	3388	4942	4457			4365	4190	4285	4873	5735	4992	5289
	17.2	16.4	16.2	26.4	20			21.2	23.3	21.1	19.8	28.7	24.8	23.6				3554	3411	3391	5003	4460			4360	4316	4259	4767	5257	5055	5595
	17.2	16.4	16.1	26.3	20.3			19.7	23	21	19.6	29.2	25.1	24.4				3584	3404	3416	5041	4421			4370	4452	4283	4433	4891	5004	5560
	17.1	16.2	16.5	25.9	20.4			20	22.5	21.1	19.7	29	25.5	25				3624	3403	3403	5169	4471			4420	4572	4262	4330	4694	4961	5277
	17.2	16.3	16.2	25.3	20.3			20	22.1	21.8	20.2	28.2	26.7	25.5				3630	3377	3403	5300	4560			4571	4712	4225	4431	4763	4908	5209
	17.2	16.2	16	25.7	20.4			19.8	21.5	22.6	21	26.2	28	27.1				3636	3403	3427	5331	4533			4678	4795	4194	4441	4823	5121	5233
	17.2	16.1	15.2	24.5	20.8			19.5	20	22.7	21.5	23.4	29	26.8				3652	3415	3460	5418	4544			4773	4790	4052	4439	4841	5158	5271
	17.4	16	15.4	23	20.7			19.5	19.8	23	21.2	22.4	29	25.5				3682	3418	3495	5432	4514			4830	4721	4138	4419	4716	5164	5318
	17.4	16	16.1	22.3	20.4			19.5	19.8	23	20.8	23.5	29.4	24.9				3698	3398	3713	5502	4503			4850	4672	4163	4385	4715	4875	5472
	17.5	16.1	16.2	21.8	20.4			18	19.7	22.6	21.2	24	29.6	24.9				3727	3420	3736	5450	4487			4788	4548	4227	4320	4690	4623	5645
	17.6	16.2	16.2	21.9	20.4			19.3	19.8	22.4	21.2	24.4	30	25.3				3718	3393	3820	5337	4490			4706	4479	4382	4315	4612	4694	5863
	17.4	16.2	16.1	22.3	20.5			19.8	19.7	22.1	21.5	24.3	30.1	25.3				3714	3376	3926	5118	4533			4583	4419	4561	4280	4840	4736	5805
	17.4	16.1	16.3	22.9	20.6			20.3	19.9	21.7	21.7	24.1	29.9	25.4				3776	3362	3902	4897	4572			4532	4454	4446	4100	4937	5017	5955
	17.5	16.2	16.3	23.2	20.5			20.3	20	21.4	21.2	24.1	28.7	26.5				3888	3374	3903	4853	4483			4609	4350	4398	4193	4953	5204	5827
	17.4	16.2	16	23.5	20.4			20.1	18.8	21.1	21	24	27	27.4				3876	3363	4124	4823	4436			4634	4272	4509	4243	5155	5378	5480
	17.5	16.1	16.3	23.7	20.4			20.3	19.3	20	22.1	24.2	24.3	27.3				3877	3343	4319	4865	4467			4536	4226	4644	4222	5384	5246	4939
	17.5	16.1	16.9	23.6	20.5			19.6	19.6	20	23.1	26.2	22.1	25.8				3915	3335	4438	4919	4594			4189	4184	4682	4087	5710	5197	4720
	17.2	16.1	17	23.6	20.6			18.7	19.7	19.6	24.7	27.7	21.7	23.7				3880	3355	4598	4921	4458			3960	3929	4761	4193	5756	5240	4655
	17	16.1	17.1	23.4	20.5			19.6	20	19.5	24.4	28	22.3	23				3841	3363	4599	4905	4332			3861	3672	4851	4225	5375	5424	4862
	17	16	16.9	23.7	20.4			20.3	20.1	19.2	24.3	29.1	22.8	24.1				3846	3368	4484	4880	4331			3966	3769	4931	4366	4879	5469	4923
	17	16.1	16.6	23.4	20.8			20.7	20.3	20.1	23.7	29.1	23.4	24.8				3849	3396	4293	4647	4418			3936	3737	4898	4468	4796	5651	4974
	16.7	16.1	16.1	23.8	21.1			20.7	20.2	20.5	23.2	27.9	24	25.6				3870	3383	4222	4714	4304			3706	3953	4865	4498	4675	5506	4840
	16.8	16.1	16.1	24.1	21.1			20.6	20.8	20.4	22.8	25.4	24.3	27				3866	3373	3979	4754	4279			3638	3986	4767	4494	4679	5522	5093
	17	16.1	16.3	24.2	20.8			20.7	21.5	20.5	21.1	23.6	24	26.9				3896	3343	3680	4820	4350			3608	4025	4618	4455	4889	5804	5130
	17.2	16.1	16.2	24.9	21.1			20.9	22	20.3	20.6	22.6	23.8	25.5				3963	3345	3514	4965	4376			3875	4050	4384	4500	5174	5977	5471
	17.2	16	16.2	25.5	21.5			21.7	22.7	20.2	21.2	23.1	23.6	25.2				4080	3323	3464	4914	4370			4080	4072	4293	4631	5430	5812	5650
	17.2	16.1	16.3	25.7	21.4			22.2	23.2	20	21.2	23.3	24.7	25.3				4070	3341	3387	4912	4354			4197	4132	4113	4684	5749	5889	5526
	17.3	16.2	16.4	26.1	21.4			22.7	23.2	19.3	21.2	23.3	24.9	25.5				4176	3340	3345	5003	4378			4243	4194	4192	4798	5874	5963	5112
	17.4	16.2	16.6	26.3	21.3			22.9	22.9	19.8	21.1	22.7	24.8	25.7				4123	3340	3084	5165	4317			4263	4335	4042	4801	6012	6024	4869
	17.5	16.1	17.7	26.7	21.2			23	22.8	19.9	20.9	22.7	23.4	26.4				4008	3344	3283	5237	4237			4288	4418	4061	4774	6017	5935	4821
	17.6	16.2	17.8	26.4	21.2			22.7	22.1	20.2	20.6	22.5	22.2	27.3				3965	3339	3379	5087	4250			4301	4437	4067	4824	6129	5801	4792
	17.6	16	18.2	25.9	21.2			22.3	21.8	20.9	20.6	22.1	22.5	28.4				3978	3330	3403	4854	4277			4361	4556	4088	4838	5916	5261	4867
	17.6	16	18.7	24.8	21.4			21.7	21.5	21.8	20.4	23.3	22.8	28.2				3887	3340	3267	4712	4310			4489	4574	4060	4851	5687	5261	4773
	17.9	15.9	18.6	23.7	21.6			21.4	21.7	21.2	19.6	23.7	24.2	28.9				3792	3330	3317	4785	4306			4497	4647	4075	5016	5205	4999	4929
	18.4	16	18.6	23.6	21.1			21.8	21.3	21	20	23.8	25.1	28.3				3738	3362	3370	4847	4292			4307	4561	4157	5266	4859	4729	4974
	18.3	15.9	19.7	23.4	20.9			22	20.9	21.5	20.3	24.7	25.9	26.5				3694	3357	3483	4882	4360			4149	4391	4042	5334	4605	4739	5166
	18.3	15.8	20.6	23.5	21.1			21.4	20.6	22.2	20.2	25.8	25.2	23.8				3680	3337	3521	4907	4323			4114	4227	4108	5312	4673	4490	5161
	18.5	15.8	21.2	23.8	21.7			19.8	20.4	22.4	19.5	27.4	25	22.8				3577	3339	3464	4876	4297			4142	4186	4135	5292	4790	4470	5315
	18.4	15.9	21.9	23.8	21			18.6	19.2	22.8	20	27.7	25.2	22.4				3614	3337	3510	5049	4317			4076	4107	4098	5198	4681	4467	5587
	18.2	15.9	21.9	23.7	20.4			18.2	17.9	23.2	20.2	25.8	26.1	23.5				3571	3328	3546	5180	4272			3990	4053	4146	5064	4461	4417	5684
	18.2	15.9	21.3	23.6	20.4			18.7	18.3	23.7	20.9	23.4	26.3	23.7				3542	3319	3369	5286	4249			4078	3915	4193	5036	4475	4554	5682
	18.2	16.1	20.4	22.4	20.8			18.6	18.2	23.5	21.4	23	27.2	23.9				3525	3333	3246	5306	4246			4231	3684	4212	4869	4551	4409	5849
	18.3	16	20.1	22.8	20.2			17.5	19.3	23.4	21.6	22.5	26.4	23.3				3486	3341	3260	5298	4207			4075	3707	4194	4586	4527	4427	5743
	18.3	16	18.9	22.9	20.1			17.2	19.5	22.9	21.5	22.5	26.4	24.5				3436	3355	3392	5343	4245			3931	3822	4277	4375	4494	4459	5435
	18.4	15.8	17.5	23.3	20.5			17.1	19.6	22.1	21.3	23.6	27.8	24.7				3278	3374	3502	5298	4268			3775	3862	4283	4377	4642	4525	4939
	18.8	15.8	16.7	24	20.6			18.4	19.7	21	21.5	25	28.7	26.3				3239	3357	3554	5278	4385			4015	3979	4368	4334	4864	4865	4580
	19.3	15.7	16.5	23.7	20.6			19.3	19.8	20.6	22.2	26.2	27.9	27.2				3246	3345	3551	5308	4328			4094	4065	4467	4320	4862	4920	4439
	19.3	15.8	16.1	23.7	20.5			19.9	20.1	19.7	22.4	27.8	28.4	26.6				3316	3316	3585	5281	4291			4234	4106	4497	4318	4914	4904	4493
	19.8	15.8	15.9	24.2	20.7			20.1	20.4	20.1	23	28.4	28.9	24.6				3398	3304	3714	5220	4242			4284	4053	4464	4302	5099	5058	4621
	19.5	15.8	14.6	25	20.3			20.2	21	19.4	23	29.2	29.2	23.4				3455	3272	3765	4826	4319			4306	4069	4456	4313	5212	5278	4509
	19	15.8	15.6	25.3	19.9			20.3	21.4	19.5	22.9	29.4	28.7	23.3				3502	3283	3800	4649	4269			4369	4116	4503	4269	5345	5418	4769
	18.7	15.8	16.1	24.6	20			20.4	21.6	19.5	23.1	29.9	28.1	23.2				3591	3290	3869	4577	4371			4323	4186	4508	4286	5609	5331	4915
	18.8	15.7	16.2	23.4	20.2			20.6	22.2	19.6	23.2	28.8	25.3	23.6				3618	3299	3734	4583	4403			4293	4276	4508	4133	5769	5309	4935
	18.4	15.8	15.5	22.8	20.3			21.3	22.3	19.4	23.2	27.7	25.5	23.1				3656	3311	3635	4683	4336			4248	4367	4564	4234	5876	5490	5073
	17.9	15.8	15.8	23.1	20.3			21.3	22.7	19.5	24	25.3	24.1	23.8				3685	3328	3707	4757	4284			4269	4351	4713	4292	5796	5709	5295
	17.7	15.9	16	23.5	20.2			20.3	22.3	19.9	25.2	23.6	22.7	24				3707	3325	3745	4859	4265			4275	4347	4777	4236	5550	5883	5351
	17.5	15.9	16.6	23.6	20.6			19.6	21.4	19.4	25.6	22.4	22.8	24.9				3754	3318	3735	4882	4277			4114	4297	4854	4189	4979	6028	5383
	17.4	15.8	16.8	23.7	20.4			19.5	20.6	19.7	25.5	22.7	21.5	24.9				3735	3300	3714	4907	4262			4185	4255	4895	4063	4684	6110	5421
	16.9	15.8	16.5	23.5	20.3			19.6	20.5	19.8	25.4	23.3	21.4	25.6				3762	3326	3749	4900	4267			4164	4308	4924	4116	4624	6051	5184
	17.1	15.8	16.7	24.3	20.4			19.3	20.1	19.6	25	22.7	21.4	27				3767	3320	3767	4943	4293			4283	4480	4947	4223	4534	5728	4719
	16.9	15.8	16.9	25	20.2			18.9	19.9	19.9	24.3	21.6	21.1	27.5				3776	3308	4054	4873	4307			4378	4652	4903	4437	4782	5506	4731
	16.8	15.7	16	25.5	20			19.3	19.1	20.1	24.2	21.6	21.8	27.5				3726	3303	4104	4993	4303			4385	4768	4765	4449	4840	4920	4772
	16.7	15.8	15.4	25.6	20			20.1	18	20.2	23.3	22	21.1	28.4				3741	3292	4068	4900	4341			4371	4885	4752	4363	4838	4581	4915
	16.5	15.8	15.5	25.6	19.8			19.2	18.1	20.1	21.9	21.9	21.2	27.9				3839	3310	3942	4868	4363			4336	4893	4523	4320	4656	4382	4996
	16.2	15.9	16.2	25.9	20			18.5	18.7	20.5	20.9	21.7	21.3	26.4				3820	3312	3707	4864	4394			4340	4816	4412	4271	4722	4265	4965
	15.5	16	16.7	25.7	20.1			17.8	18.9	20.5	20.9	22.5	21.6	23.9				3795	3310	3551	4886	4331			4268	4681	4402	4315	4802	4315	4978
	15.3	15.9	16.9	25.7	20.7			19	19.4	21	20.7	23.6	23.3	22.2				3815	3321	3476	4988	4384			4250	4660	4414	4326	4988	4515	4738
	15.3	15.8	16.9	25.9	20.4			19.4	19.8	21.4	20.6	23.6	23.5	21.5				3831	3299	3480	4937	4312			4174	4597	4412	4318	5149	4738	4859
	15.7	15.7	17	25.7	20.2			20.1	20	21.6	20.6	23.8	23.4	21.8				3809	3285	3467	4791	4271			4225	4445	4365	4380	5198	4869	4882
	16.1	15.6	17.7	25.5	20			20.3	19.7	21.4	20.6	24.7	24.1	22.4				3822	3301	3481	4427	4410			4247	4359	4324	4369	5514	4773	4866
	16.4	15.5	18	23.4	20.4			20.4	19.8	21.3	20.6	25.2	25.2	21.8				3795	3295	3433	4574	4380			4178	4164	4282	4280	5564	4603	5006
	16.6	15.5	18.1	22.6	20.1			20.7	20	21.5	20.4	25.9	25.9	23.1				3777	3272	3325	4758	4326			4206	4098	4301	4260	5684	4536	5311
	17	15.6	18.4	22.2	20.6			20.4	20.4	21.6	20.6	27.2	25.4	23.8				3825	3297	3375	4876	4366			4235	4051	4268	4310	5550	4604	5555
	17.1	15.6	17.8	22.3	20.8			20.3	20.8	21.5	19.8	28	25.3	23.8				3811	3303	3467	4911	4309			4293	3742	4294	4524	5343	4521	5488
	17.3	15.7	17.3	22.8	20.4			20.1	21.3	21.8	20.3	28.6	26.2	24.5				3794	3292	3529	4961	4387			4317	3835	4390	4477	4860	4555	5307
	17.4	15.7	17.7	23.2	20.2			20.2	21.2	22.6	20.5	28.2	27.2	25.5				3797	3296	3356	5079	4364			4470	3926	4478	4475	4796	4682	4829
	17.5	15.7	17.8	23.6	20.1			20.2	21.1	22.9	20.3	27.1	28.1	25.9				3764	3318	3517	5227	4430			4544	4007	4504	4658	4598	4752	4599
	17.8	15.7	17.8	23.7	20.1			19.5	20.8	23.3	20	24.2	28.8	26.1				3752	3304	3687	5305	4403			4850	4052	4532	4976	4800	4869	4539
	17.7	15.6	17.7	23.8	20.1			19.8	20.6	23.6	19.4	22.8	29.3	26.3				3743	3304	3717	5296	4383			4883	4056	4454	5155	4867	4720	4544
	17.8	15.7	17.8	23.8	20.1			19.7	20.8	23.7	19.7	22.6	29.1	25.2				3763	3316	3704	5218	4407			5120	4007	4492	5108	4962	4789	4612
	17.8	15.7	17.9	24	20.2			20.3	21.7	23.9	20.2	22.1	27.6	22.9				3729	3319	3838	5082	4356			5223	4222	4545	5057	5002	4866	4671
	17.9	15.7	19.3	23.6	20.3			20.8	22.5	23.7	21.3	23.4	26.6	23				3835	3336	3941	4971	4311			5382	4243	4516	4934	5341	4888	4712
	17.6	15.6	19.5	24.3	20.3			20.8	23.1	23	21.4	23.7	23.7	23.2				3906	3354	4093	4896	4236			5237	4246	4542	4801	5573	4962	4526
	17.7	15.6	19.3	23.8	20.4			20.7	23.7	22.9	20.9	23.6	22	23.9				3946	3362	4132	4811	4280			5374	4216	4687	4565	5579	4718	4681
	18.2	15.7	18.7	23.6	20.5			20.5	23.7	21.8	20.7	22.7	21.1	24.3				4046	3329	4064	4901	4314			5471	4435	4819	4367	5731	4842	4716
	18.1	15.7	17.6	23.6	20.7			20.5	23.4	21.2	20.4	23	20.5	24.1				4138	3326	4093	4871	4320			5312	4405	4853	4259	5667	4942	4708
	18	15.7	16.8	23.7	20.4			20.2	22.7	21.2	20.6	23.4	20.7	24.1				4085	3299	4032	4867	4304			5364	4394	4933	4315	5244	5172	4803
	18	15.7	16.5	24.3	20.6			20.1	22.6	21.2	20.7	24.3	21.8	22.9				4042	3269	4189	4926	4342			5373	4452	4930	4307	4762	5394	5114
	18.1	15.6	16.5	24	20.3			19.8	22.3	21.2	20.6	25.1	22.9	23.5				4093	3238	4260	5020	4283			5239	4533	4913	4316	4550	5687	5387
	18	15.5	16.4	23.2	20.1			20	21.6	21	20.9	25.3	23.5	23.6				4080	3213	4452	5142	4231			5112	4668	4927	4277	4557	5887	5385
	18.1	15.6	16.5	21.4	20.7			20.1	21.1	20.7	20.9	26.9	22.9	23.5				4188	3199	4545	5340	4283			4975	4777	4830	4359	4593	5446	5227
	18	15.6	16.3	22.1	20.6			19.8	20.2	20.5	20.4	27.2	22	24.2				4230	3182	4611	5426	4262			5046	4848	4632	4378	4750	4952	4905
	17.9	15.5	15.7	23	20.4			19.9	19.8	20.6	20.3	27.9	21.7	25.7				4069	3162	4608	5436	4241			4940	4931	4549	4318	4900	4655	4557
	18.1	15.6	16	23.6	20.6			20	19.6	20.5	20.5	27.1	22.1	26.9				3992	3140	4648	5221	4237			4803	5005	4244	4302	4811	4384	4374
	18	15.6	16.5	23.7	20.3			20.3	18	20.5	21.6	26.2	21.7	26.5				3928	3126	4705	4764	4427			4357	4954	4285	4335	4678	4352	4218
	18	15.6	16.8	23.8	20.6			20.4	18.5	21	21.4	23.7	21.9	25.7				3766	3135	4620	4515	4533			4123	4816	4199	4462	4797	4399	4326
	18	15.6	15.9	24.4	20.5			21.2	18.9	21.5	21.3	23.4	22.5	23.3				3684	3133	4539	4455	4481			4129	4690	4172	4693	4906	4372	4301
	17.8	15.7	16.7	25.2	20.9			21.5	19.3	21.6	22.2	22.4	22.8	22.2				3542	3104	4436	4452	4424			4057	4486	4200	4713	4959	4544	4550
	17.8	15.6	17.5	25.6	20.8			23	19.5	21.7	23.8	23.5	23.4	21.9				3650	3102	4179	4462	4397			3992	4393	4125	4744	5013	4730	4766
	17.7	15.7	17.7	25.5	20.7			23.1	19.5	21.4	24.6	23.8	22.7	22				3784	3071	3917	4538	4405			4098	4308	4157	4779	5111	4761	4892
	17.8	15.7	17.6	25.2	20.8			24.3	19.2	21.5	24.4	24.3	23	22.3				3853	3038	3822	4653	4393			4100	4212	4160	4843	5447	4586	5038
	17.6	15.7	18.3	24.6	20.5			24.8	20.3	21.8	24.2	24.4	23.4	22.6				3842	3021	3933	4807	4386			4105	3840	4235	4987	5535	4463	5156
	18.2	15.8	18.8	24.1	20.3			25.5	20.4	21.6	23.6	26.1	23.5	22.8				3756	3006	4005	4842	4380			4157	3955	4248	5062	5580	4430	5461
	18.5	15.9	19.5	23.7	19.9			24.8	20.4	21.7	23	27.3	23.8	21.8				3778	3009	3917	5053	4436			4220	4038	4324	5256	5538	4370	5647
	18.7	15.9	19.6	23.3	20.1			25.5	20.2	22.4	21.8	27.3	22.6	22.6				3821	3004	3837	5047	4421			4268	4061	4149	5369	5478	4449	5705
	19.2	15.8	19.3	23.7	20.3			26	21.3	23.1	20.8	28.2	23.2	22.7				3741	2992	3680	5254	4494			4243	4098	4228	5349	4922	4749	5550
	19.6	15.7	19.5	23.6	20.4			25.2	21.1	23.3	20.4	27.9	23.7	22.7				3700	2997	3623	5393	4410			4078	4187	4282	5172	4622	4913	5185
	19.4	15.6	19.2	23.5	20.3			25.5	21.1	23.7	20.7	25.7	24.8	23.1				3640	3006	3467	5491	4363			4167	4267	4379	4948	4674	4969	4671
	19.1	15.4	19.9	23.8	20.5			25.5	21.3	23.7	20.6	23.3	25.9	24.7				3644	3041	3482	5544	4386			4282	4278	4473	4529	4663	5160	4507
	19.4	15.3	20.3	24.2	20.2			24.9	21.7	23.7	20.6	22.3	27.3	26				3625	3043	3444	5448	4431			4315	4368	4483	4359	4873	5514	4483
	19.3	15.2	21.2	24.8	19.9			24.3	22.3	23.8	20.5	22.4	28.3	25.9				3583	3067	3500	5244	4442			4252	4441	4546	4317	4763	5790	4463
	19.9	15.1	21.6	25.8	20.2			23.6	22.9	23.3	20.8	22.6	26.2	25.2				3598	3079	3527	5045	4417			4220	4585	4613	4371	4721	5958	4547
	20.1	15.1	21.9	26.2	20.1			24	23.3	22.3	20.9	23.3	23.8	23.6				3619	3090	3530	4938	4428			4187	4692	4699	4432	4687	6071	4521
	19.3	14.9	21.9	26.2	20			23.4	23.7	21.9	20.6	24.1	22.4	21.9				3642	3118	3622	4897	4405			3873	4811	4749	4326	4595	6113	4561
	18.9	14.8	22.1	25.2	20			22.8	24.1	20.4	20.6	23.5	21.1	21				3703	3141	3668	4912	4339			3969	4946	4840	4353	4644	5910	4592
	18.6	14.8	22.4	22.9	20.9			20.6	23.9	20.6	20.7	22.8	21	20.3				3769	3140	3664	4916	4353			4059	5008	4902	4346	4899	5998	4680
	17.8	14.8	22	21.7	21.4			19.5	23.2	20.2	21.4	23.4	21.3	20.8				3737	3144	3591	4940	4316			4177	4990	4963	4398	4943	5982	4687
	17.4	14.8	21.7	21.6	21.1			19.6	22.6	20	22.5	24	21.2	20.7				3735	3153	3488	4961	4266			4287	4946	4942	4391	4950	5794	4615
	16.8	14.7	21.2	21.5	20.8			19.2	21.6	20.2	22.6	24.2	21.9	21.9				3680	3140	3586	4949	4266			4427	4811	4857	4340	4996	5583	4652
	17.3	14.7	19.9	21.6	20.7			18.9	21.2	19.8	22.8	24.5	22.8	23				3623	3168	3759	4974	4347			4555	4664	4856	4339	5246	5010	4549
	18	14.5	18.6	22	20.7			19.5	20.7	19.9	22.9	24.9	22.9	23.5				3627	3164	3909	5013	4358			4584	4632	4730	4354	5279	4651	4597
	18.3	14.3	18.2	22.5	20.7			19.4	20.3	20	23.2	26.6	22	24.2				3618	3180	3923	5105	4380			4659	4236	4601	4292	5526	4479	4746
	18.2	14.3	18.8	23.2	20.7			19.5	18.4	20.4	23.9	27.1	21.4	24.7				3607	3142	3796	5123	4433			4699	4038	4408	4333	5400	4114	4851
	17.8	14.2	19.1	23.3	20.7			19.7	19	20.4	24.3	27.4	21.2	26.2				3616	3125	3867	5282	4483			4673	3853	4329	4289	5092	4162	5007
	18	14.2	18.7	24.3	20.9			20	19.4	20.8	25.2	27.1	21	27.1				3664	3120	3870	5434	4380			4668	3898	4236	4505	4784	4316	5369
	18.2	14.2	18.3	24.3	20.9			20.3	19.5	19.9	25.8	26.9	21.3	27.4				3661	3131	3830	5548	4428			4578	3964	4211	4592	4698	4432	5591
	17.8	14.2	17.6	25.3	21.2			20.1	19.6	20.3	25.8	24.1	22.9	26.7				3726	3137	3818	5501	4431			4611	4026	4197	4598	4624	4648	5708
	17.6	14.2	17.3	26	20.9			19.3	20	20.6	24.9	22.6	23.6	24.9				3759	3137	3802	5333	4606			4746	4024	4185	4594	4798	4532	5593
	17.3	14.2	16.5	26.5	20.6			19.8	20.5	21.1	23.8	23	23.8	22.4				3748	3153	3864	5193	4590			4945	4062	4224	4625	4880	4664	5392
	17.3	14.4	16.6	26.8	20.8			20.3	20.5	21.5	21.7	22.9	24.7	21.7				3697	3169	4081	5119	4581			5077	3891	4259	4601	5057	4810	5163
	17.2	14.4	16.4	26.3	21			20.5	20.9	21.6	20.9	24	26.4	21.6				3734	3151	4104	5095	4641			5248	3921	4292	4541	5124	4638	4841
	17	14.5	16.7	25.4	21			20.2	21.3	21.9	20.7	23.3	27.8	21.5				3757	3144	4207	4976	4535			5228	3970	4374	4521	5211	4839	4794
	17.1	14.6	16.8	24.4	20.9			20	21.9	22.2	21	23.1	28.6	21.9				3738	3060	4281	4846	4513			5233	3925	4493	4541	5498	4998	4552
	17.2	14.6	16.8	23.9	20.9			19.9	22.4	22.6	21.3	22.9	29.2	21.8				3821	3081	4429	4861	4453			5170	3971	4511	4605	5531	5177	4593
	17.3	14.7	17.3	23.7	20.8			18.3	23	22.8	20.7	22.5	29.5	21.9				3740	3045	4378	4868	4491			5104	4044	4560	4622	5629	5183	4673
	17.6	14.9	17.5	23.8	20.5			18.8	23.7	23.3	20.8	22.7	28.6	22.1				3688	3025	4562	4977	4418			5023	4035	4515	4577	5880	5226	4839
	17.9	14.9	17.4	23.8	20.6			19.3	24	23.6	20.8	24	29.1	22.5				3665	3026	4596	5036	4340			4694	4098	4546	4535	5928	5470	4944
	17.8	14.9	17.1	23.9	20.4			19.8	23.9	24	21.1	24.2	29	22.5				3662	3052	4634	5159	4236			4374	4153	4512	4538	6076	5532	4971
	17.8	14.9	16.5	24	20.2			20.4	23.8	23.9	21	24.1	28.1	22.2				3664	3064	4518	5391	4367			4235	4113	4656	4554	6067	5655	4721
	17.5	14.9	17	23.9	20.2			21	23.1	23.4	20.8	24.3	27.1	22.3				3717	3095	4469	5533	4360			4231	4174	4638	4562	5981	5871	4828
	17.2	15	17.9	24	20.6			21.6	22.5	23.4	20.8	25.5	24.2	21.8				3713	3120	4298	5436	4384			4207	4250	4702	4708	5830	6007	4952
	17.3	15	18.6	24.2	20.6			21.8	22.4	22.8	20.8	25.6	22.5	22				3782	3119	3945	5284	4457			4224	4328	4802	4890	5347	6046	5060
	17.2	15	18.7	24.7	20.8			22.1	20.4	22.1	20.5	26.9	21.6	22.7				3725	3147	3654	5154	4423			4235	4435	4952	5062	4887	6070	5277
	17.2	14.8	18	24.7	21			22.3	19.5	21.2	20.7	26.3	19.9	23.2				3668	3138	3543	5070	4580			4230	4485	4946	5175	4918	6035	5553
	17.2	14.7	18.4	25.5	21.2			22.2	18.5	20.8	20.5	24.8	20.1	24				3641	3140	3535	4781	4576			4431	4563	4942	5225	4815	5969	5656
	17.5	14.7	18.4	26.2	20.7			22.1	18.8	20.3	21.6	23.3	20.9	25.8				3619	3149	3534	4632	4578			4474	4666	4911	5184	4392	5865	5676
	17.4	14.8	18.2	26.8	20.9			21.7	19.1	20.2	22.1	23	21.4	26.8				3613	3128	3547	4763	4602			4452	4804	4862	5047	4718	5603	5650
	17.8	14.8	18.1	26.6	20.9			21.9	19.4	20.1	22.1	22.7	22.4	27.4				3617	3139	3577	4844	4559			4405	4823	4763	4923	4886	5207	5459
	17.9	14.8	18.1	25.8	21.8			22.5	19.4	20.1	22	23.5	21.8	26.9				3637	3095	3532	4911	4559			4262	4884	4759	4845	4942	4686	4836
	17.8	14.9	18.3	25.1	21.7			23.5	19.6	20.2	22.2	23.9	22.5	26				3667	3068	3465	5123	4574			4332	4931	4699	4610	5187	4455	4605
	17.6	15	19.4	24.7	21.7			24.1	18.7	20.4	22	24.7	23.2	24.9				3660	3062	3554	5235	4613			4309	4824	4607	4429	5501	4454	4564
	17.8	14.9	19.5	24.6	21.9			24.9	18.8	20.6	21.7	25	22.3	23.4				3656	3056	3597	5419	4558			4323	4712	4518	4414	5352	4381	4588
	17.9	14.8	20	24.1	21.5			24.8	19.1	20.9	21.6	25.4	23.3	23.2				3705	3037	3543	5538	4509			4285	4671	4440	4408	5121	4441	4327
	17.8	14.4	20.4	23.4	21.3			24.8	18.9	21.5	21.7	26.8	24	22				3715	3047	3405	5613	4465			4270	4541	4383	4341	5489	4609	4628
	18.2	14.6	21.1	23.5	21.1			24.5	19.1	21.6	22	26.9	24.9	22.2				3755	3052	3512	5587	4463			4335	4302	4467	4237	5539	4473	4749
	17.8	14.4	20.8	23.5	21.3			24.2	19.4	21.8	22.2	27.4	24.9	22.7				3779	3036	3545	5487	4415			4209	4324	4483	4314	4972	4379	4809
	17.5	14.3	21.8	24.1	20.9			23.8	19.4	21.6	21.9	28.6	25.1	23.5				3755	3025	3534	5267	4405			3986	4262	4459	4298	4691	4485	4988
	17.4	14.3	22	24.4	20.5			22.2	19.7	21.7	21.6	28.9	26.3	24				3797	3051	3466	5033	4407			3980	4223	4496	4331	4664	4774	4960
	17.4	14.5	22.1	24.9	20.1			20.7	19.9	21.5	21.6	29.7	26.6	24.1				3815	3060	3511	4847	4367			4072	4180	4643	4265	4646	5029	4967
	17.4	14.5	21.5	26	20.8			20	19.7	22.2	21.7	29.7	27.1	22.8				3817	3063	3570	4807	4421			4127	4190	4601	4301	4606	5230	5341
	17.7	14.6	21.3	26.7	20.7			20.1	20	22.1	21.7	29.3	28.2	23.4				3822	3048	3750	4816	4405			3984	4191	4642	4229	4658	5287	5445
	17.6	14.8	20.5	26.3	20.8			20	20.4	22.5	22.4	28.5	28.9	24				3831	3045	3864	4796	4407			4120	4239	4671	4271	4760	5395	5465
	18	14.8	18.7	25.5	21.1			20	20.8	23	23.3	26	29.2	24.5				3916	3045	4011	4875	4425			4188	4394	4722	4336	5004	5572	5327
	17.7	14.9	17.3	24.9	21			20.1	21.3	23.7	24.1	23.8	29.4	25.6				3928	3054	3847	4886	4436			4244	4519	4467	4509	5158	5836	4889
	17.4	14.8	16.8	24.5	21.8			20.1	21.5	23.8	24.7	24	29.3	26.9				3918	3079	3819	4926	4432			4263	4592	4251	4661	5330	5793	4667
	17.3	14.9	16.8	23.1	21.8			21	21.8	23.8	25	23.5	29.1	27.4				3851	3083	3820	4896	4420			4513	4601	4189	4921	5442	5930	4524
	17.2	14.9	16.8	22.4	21.8			21.3	22.4	23.6	24.8	21.4	28.6	27.6				3785	3092	3786	4910	4407			4608	4696	4240	5036	5438	5965	4635
	17.2	14.8	16.9	23	21.9			21.1	23	23.4	24.1	23.1	27.3	27.5				3773	3080	3941	4954	4389			4836	4789	4198	5161	5547	5939	4830
	17.2	14.8	17	23.4	21.7			20.9	23.1	23	23.5	23.9	25.3	26.6				3741	3024	4002	4994	4382			4775	4822	4158	5057	5795	5877	4878
	17.3	14.6	16.8	23.6	21.7			20.2	23.4	23	23.2	24.1	22.7	23.5				3717	3032	4026	5000	4381			4811	4863	4181	4888	5927	5864	4961
	17.4	14.5	16.5	24.7	21.8			20.5	23.7	22.7	22	25.3	21.6	22.4				3738	3041	4038	5193	4471			4743	4983	4146	4862	5811	5852	5121
	17.4	14.5	16.9	25.2	22			20.4	23.2	22.3	21.1	26.8	21.6	22.2				3697	3095	4242	5402	4462			4597	4911	4074	4613	5923	5722	5189
	17.4	14.5	17.1	26.1	21.8			20.5	22.7	21.8	21	26.1	21.2	22.3				3676	3133	4365	5535	4446			4447	4928	4158	4376	5985	5406	5160
	17.6	14.4	16.9	26.6	21.5			20.3	22.5	21.4	21	24.9	21.5	21				3635	3152	4472	5578	4429			4319	4957	4174	4216	6094	4897	5288
	17.7	14.4	16.2	27	21.4			20.2	21.9	21.1	20.7	26.9	22.3	22.5				3621	3170	4540	5473	4482			4189	4901	4414	4236	5969	4737	4874
	17.9	14.4	16.7	27	21.4			20.6	20.7	21.6	20.2	27.1	21.6	23.1				3606	3185	4689	5439	4531			3997	4772	4529	3974	5735	4731	4780
	18	14.4	16.8	26.5	21.2			19.9	20.8	21.6	20.6	24.2	21.1	23.3				3619	3183	4539	5534	4519			4118	4760	4679	4172	5097	4586	4583
	17.9	14.3	16.8	25.4	21.1			18.9	20.6	21.5	20.5	22.8	21.6	24.3				3584	3150	4404	5390	4474			4145	4520	4706	4297	4804	4342	4539
	18	14.4	16.5	24.3	21.1			18.8	20.4	21.7	20.6	22.8	23.1	24.1				3567	3159	4325	5122	4527			4197	4332	4801	4407	4578	4390	4666
	18.1	14.5	16.7	23.4	20.9			19.3	20.1	22.4	20.3	22.8	24.3	24.2				3646	3138	3987	4776	4533			4217	4148	4809	4410	4429	4531	4712
	18.1	14.5	17	23.3	21.2			19.6	20.2	22.2	20.5	22.5	25.3	26				3693	3099	3830	4686	4485			4268	4093	4652	4359	4345	4645	4846
	18.2	14.4	17.9	23.3	21.1			18.8	20.2	22.4	20.1	22.7	25.6	26.5				3667	3099	3711	4737	4508			4296	4080	4492	4276	4422	4740	4950
	18.2	14.4	18.4	23.2	21.1			19.5	20.4	22.6	20.3	23.2	26.1	26.6				3686	3115	3652	4857	4542			4299	3866	4407	4405	4725	4876	5056
	18.6	14.4	19.1	23.6	21.2			19.9	21.2	22.9	20.6	24.4	26.9	25.9				3772	3121	3654	4965	4527			4043	3949	4417	4564	4916	4921	4891
	18.7	14.4	18.3	23.6	21.2			20.1	21.8	21.6	21.5	25.1	28.2	23.7				3794	3122	3694	5026	4616			4186	3979	4311	4595	4864	5152	5099
	18.6	14.6	18.2	23.8	21.2			20.2	22.1	20.5	22.3	25.9	28	22.7				3792	3083	3774	5078	4577			4166	3988	4422	4641	4942	5248	5239
	18.3	14.6	18.2	23.6	21.1			21.4	22.1	20.2	23.6	26.5	28.8	22				3817	3122	3840	5141	4563			4124	4074	4359	4601	4995	5009	5529
	18	14.7	18	23.7	21.1			21.9	22.6	20.5	24.1	26.4	29.1	22.6				3819	3110	3848	5249	4600			4079	4165	4454	4594	5129	4781	5717
	17.9	14.6	18.7	23.9	21			23	23.1	20.3	24.7	26.9	29	23.6				3804	3119	3764	5148	4656			4361	4191	4487	4587	4951	4741	5855
	17.7	14.3	19	24.1	20.9			22.6	23.2	20.1	24.2	28.2	28.8	23.8				3807	3103	3811	5088	4807			4460	4242	4418	4581	4978	4767	5716
	17.6	14.4	19.1	24.1	20.9			22.8	23.5	20.2	23.4	28.9	28.7	24.1				3849	3123	3938	5202	4712			4432	4250	4392	4583	5233	4943	5590
	17.7	14.4	19.2	25.1	21.4			22.5	24.1	20	23.3	28.4	28.7	24.9				3864	3136	3960	5403	4546			4442	4422	4322	4669	5450	5034	4983
	17.5	14.7	20.2	26.1	21.3			21.8	23.7	19.6	22.1	29	28	25.3				3888	3145	4030	5507	4494			4373	4547	4365	4868	5695	5072	4705
	17.4	14.8	20.8	26.8	21.2			21.1	23.8	20.1	20.9	29.3	26.4	25.1				3891	3172	4024	5480	4487			4349	4662	4505	5006	5834	5323	4663
	17.2	14.9	21.3	27.1	21.1			20.5	23.9	20.1	20.1	29.9	23.8	25.8				3883	3146	4121	5310	4408			4353	4767	4634	5199	5872	5476	4607
	17.1	15	21.6	26.5	21.4			19.8	23.6	21.3	20.2	29.2	23	23.7				3869	3150	4203	5062	4412			4278	4825	4679	5305	5980	5782	4694
	17.1	15.1	22.3	26.4	21.7			18.9	23.1	21.9	18.9	28	23	23.3				3859	3166	4411	4878	4427			4172	4949	4687	5364	6060	5959	4875
	17.1	15	21.6	27	21.6			19.5	23	22.6	19.9	24.8	22.3	22.3				3899	3167	4493	4779	4402			4272	4941	4759	5278	5769	5961	4992
	17	14.9	21	26.2	21.3			19.7	21.8	22.8	20.6	23.4	21.1	22.2				3961	3193	4396	4704	4466			4351	4877	4747	5180	5414	5763	5059
	16.9	14.9	20.7	24.8	21.6			19.9	20.9	23.3	21.1	22.3	21.3	22.9				4057	3206	4320	4748	4438			4502	4760	4829	5040	4936	5740	5124
	17.3	14.9	19	23.1	21.7			20	20	23.3	21.1	21.5	22	23				4044	3214	4200	4747	4416			4534	4689	4855	4835	4737	5605	5281
	17.5	14.7	18.2	22.7	21.4			20.3	19.7	22.5	20.8	21.1	22.5	23.7				3930	3210	4208	4920	4425			4605	4405	4874	4686	4800	5092	5595
	17.4	14.7	17.7	22.9	21.5			20.4	19.7	21.7	20.4	21.4	23	24.1				3845	3202	4380	5075	4451			4689	4242	4865	4575	4888	4546	5831
	17.5	14.7	17.4	23.5	21.7			20.4	18.6	21.3	21.1	23	23.6	24.6				3798	3214	4469	5097	4626			4784	4247	4678	4502	4851	4479	5737
	17.9	14.8	17.4	24	21.6			19.1	19.1	21.3	21.9	23.9	23.8	23.7				3753	3172	4577	5094	4701			4772	4215	4667	4164	5029	4435	5641
	18	14.8	17.6	24.3	22.1			19.9	19.2	20.8	22	23.6	25	24.7				3729	3153	4745	5066	4613			4962	4223	4409	4332	5134	4523	5155
	18	14.6	18	24.5	21.9			19.8	19.2	21.3	22.3	23.9	25.5	25.4				3767	3185	4764	5052	4579			5113	4158	4113	4365	5540	4673	4742
	18.1	14.8	18.3	24.8	21.8			19.6	19.6	21	22	24.1	24.2	26.9				3693	3185	4760	5021	4490			5222	4116	4182	4411	5837	4713	4678
	18.1	14.7	18.3	25.4	22			19.3	20.1	21.5	22	24.7	23.1	27.7				3651	3212	4834	5129	4386			5335	4162	4130	4369	5978	4626	4477
	18	14.7	17.9	24.8	22.3			20.7	20.2	21.6	21.9	23.8	23	28.4				3615	3177	4778	5211	4341			5414	4141	4067	4299	6139	4561	4583
	18	14.7	18.1	24.5	23			21.2	20.4	21.3	21.9	23.9	23.1	27.8				3650	3180	4783	5353	4326			5468	4218	4094	4335	5899	4692	4683
	18.2	14.8	18.8	25.1	22.5			21	20.5	21.1	21.9	25.2	23.9	27.1				3686	3191	4776	5390	4258			5481	4243	4183	4324	5354	4874	4861
	18.3	14.8	18.9	26	21.7			21.1	21.4	20.8	22.3	26.2	24.3	24.1				3714	3189	4700	5460	4272			5495	4405	4271	4366	5000	5115	5092
	18.4	14.9	19.2	26.6	21.4			20.7	22	21	23.3	27.4	24.4	22.8				3727	3161	4550	5375	4254			5468	4353	4242	4364	4725	5329	5358
	18.4	15	19.2	26.4	21.4			20.6	22.5	21.7	24	28.1	25.6	22.6				3724	3166	4451	5290	4241			5428	4274	4213	4317	4630	5501	5654
	18.4	14.9	19.6	25.6	21			20.6	23.1	22.3	25	28.4	26.3	22.4				3649	3160	4287	5250	4213			5302	4293	4270	4315	4563	5640	5790
	18.3	14.9	20	24.4	21			20.3	23.4	22.5	25.5	29	27.9	22.8				3635	3167	4125	5409	4218			5147	4399	4389	4450	4617	5597	5927
	18.3	15	21	23.6	21.1			19.7	24	22.6	25.8	29.5	28.9	23.6				3673	3115	3923	5554	4227			4998	4491	4500	4588	4845	5662	5819
	18.5	15	21.4	23.1	21			20.2	23.9	22.9	25.4	28.1	29	24.2				3728	3096	3827	5650	4210			4734	4600	4581	4604	4834	5572	5522
	18.8	15.1	20.9	22.7	21.3			20.7	23.7	22.9	24.9	26.3	28.1	24.4				3761.29	3356.6	3786.04	5053.3	4441.72			4493.31	4370.53	4408.98	4441.81	5247.61	5182.35	5143.75
	19.2	15.2	20.6	23	21.1			21.4	23.1	23.4	24.2	24	28	24.7
	19.1	15.2	20.1	23	21			21.5	22.7	23.5	23.2	23.1	27.4	25.5
	18.6	15.2	20.1	23.8	21.1			21.8	21.3	23.6	22.5	23.4	24.8	27
	18.2	15.2	21	24.5	21.2			22.2	20.5	23.6	21.9	23.9	22.1	28.1
	18	15.2	21.4	24.5	22.1			22.7	20.6	22.7	21.5	23.7	21.7	27.7
	17.7	15	21.9	24.5	22.4			22.6	20.4	22.6	19.9	24.5	21.5	27.2
	17.6	14.9	22.7	24.3	22			23.5	20.4	21.3	20.7	25	22	24.8
	17.8	15.1	22.8	24.3	21.8			24.2	20.1	19.9	20.9	27.1	22.7	22.9
	17.4	15.1	22.8	24.1	21.4			24.7	19.9	20.2	21.1	28.5	22.9	22.6
	17.3	15.2	23.1	24.6	20.9			25.3	20.1	20	20.9	29.3	22.4	21.7
	17.1	15	22.9	25	20.7			25.7	20	19.7	20.5	30.1	22.1	22.2
	17.3	15	22.9	25.7	20.7			25.9	20.4	19.8	20.7	28.9	22.8	22.6
	17.5	15.1	22.9	25.8	20.3			26	20.5	20.2	20.7	26.1	23.7	23.5
	17.6	15.1	22.5	26.2	20.4			26.1	21.3	20.6	20.9	24.4	24.8	24.6
	17.6	14.9	21.7	25.8	20.3			26	21.1	20.5	20.9	23.1	25.8	25.8
	17.6	15	21.3	25.3	20.2			25.9	20.6	20.3	20.6	22.6	26.6	27.3
	17.3	14.9	20.5	25.2	20.1			25.2	20.7	20.6	20.6	22.3	27.3	27.9
	17.2	15	19.7	26	20.1			24.5	21.2	21.2	21.3	22.5	27.1	28.7
	17.4	14.7	18.7	26.7	20.2			23.8	21.7	21.8	22	23.7	27.5	28.2
	17.7	14.6	18.2	27.2	20.1			22.5	22.2	22.2	22	23.6	27.1	26.7
	17.9183	15.935	18.0866	24.2796	21.0469			21.3446	21.1289	21.0864	21.1547	25.5216	25.0204	24.8221

## Sheet: Figure 7
Figure7a	Left: confocal images of FOXO1, PI and DAPI staining in mouse islets at indicated conditions; right: statistics on cell death percentage (n = 3 experiments)
UW_DMSO				UW_KPT-330				HS_KPT-330
PI	DAPI	%		PI	DAPI	%		PI	DAPI	%
125	368	33.9674		32	142	22.5352		9	248	3.62903
104	174	59.7701		48	205	23.4146		10	223	4.4843
83	135	61.4815		14	223	6.27803		28	215	13.0233
118	198	59.596		40	219	18.2648		7	252	2.77778
65	143	45.4545		50	171	29.2398		0	219	0
128	308	41.5584		31	82	37.8049		9	239	3.76569
63	114	55.2632		66	267	24.7191		11	158	6.96203
58	178	32.5843		30	154	19.4805		4	149	2.68456
63	186	33.871		20	197	10.1523
296	509	58.1532		41	228	17.9825
117	393	29.771		44	214	20.5607
83	173	47.9769
193	405	47.6543
131	278	47.1223
Table Analyzed
Ordinary one-way ANOVA
Number of comparisons per family	3
Alpha	0.05
Tukey's multiple comparisons test	Mean Diff.	95.00% CI of diff.	Below threshold?	Summary	Adjusted P Value
UW_DMSO vs. UW_KPT-330	25.78	16.83 to 34.73	Yes	****	<.001
UW_DMSO vs. HS_KPT-330	42.06	32.22 to 51.91	Yes	****	<.001
4°C 48hr vs. 4°C 48hr 37°C 2hr	16.28	5.961 to 26.60	Yes	**	0.0015
Figure7b	Left: dead cell percentage in cold-stored mouse islets at annotated conditions (n = 3 experiments)
Mouse islets at 4c 7d
HS +KPT-330				HS + 2-D08				HS +GA				Foxo1-Flox				Ins1-Foxo1-kd
DAPI	PI	%		DAPI	PI	%		DAPI	PI	%		DAPI	PI	%		DAPI	PI	%
476	37	7.77311		262	77	29.3893		111	90	81.0811		251	28	11.1554		146	38	26.0274
416	29	6.97115		108	37	34.2593		159	141	88.6792		257	63	24.5136		168	143	85.119
294	9	3.06122		252	73	28.9683		59	48	81.3559		267	47	17.603		129	103	79.845
242	13	5.3719		647	223	34.4668		31	30	96.7742		279	37	13.2616		99	35	35.3535
522	14	2.68199		178	27	15.1685		127	127	100		102	20	19.6078		137	101	73.7226
551	24	4.35572		228	71	31.1404		191	181	94.7644		324	17	5.24691		169	135	79.8817
275	7	2.54545		231	97	41.9913						368	22	5.97826		170	53	31.1765
667	20	2.9985		139	22	15.8273						223	18	8.07175		170	138	81.1765
583	16	2.74443		403	155	38.4615										311	255	81.9936
369	23	6.23306														244	81	33.1967
259	17	6.56371														137	42	30.6569
413	44	10.6538														265	61	23.0189
281	17	6.04982														136	78	57.3529
363	30	8.26446														170	45	26.4706
																98	20	20.4082
Table Analyzed																104	57	54.8077
Ordinary one-way ANOVA
Number of comparisons per family	3						Unpaired t test
Alpha	0.05						Foxo1-Flox vs. Ins1-Foxo1-kd
Tukey's multiple comparisons test	Mean Diff.	95.00% CI of diff.	Below threshold?	Summary	Adjusted P Value		P value	=.0004
HS +KPT-330 vs. HS + 2-D08	-24.5	-31.36 to -17.67	Yes	****	<.001		P value summary	***
HS +KPT-330 vs. HS +GA	-85	-92.82 to -77.17	Yes	****	<.001		Significantly different (P < 0.05)?	Yes
HS + 2-D08 vs. HS +GA	-60.5	-68.93 to -52.03	Yes	****	<.001		One- or two-tailed P value?	Two-tailed
							t, df	t=4.142, df=22
2 h after recovery:
	2.8mM (mU/L)	16.7mM (mU/L)	Protein (mU/L)	Protein Concentration (mg/L)	Secreted	Intracell
KO	0.650059	3.51435	17.4528	0.218771	1.03072	5.11873
	0.598354	3.06588	13.3872	0.293266	0.899189	3.92634
	0.428986	3.64857	17.118	0.317696	1.07009	5.02054
WT	0.78199	7.00477	66.7142	0.240185	2.05443	19.5666
	0.784573	4.99664	73.6722	0.383143	1.46546	21.6073
	0.688664	5.1586	79.498	0.273361	1.51296	23.3159
Table Analyzed	Secreted			Table Analyzed	Intracell
Unpaired t test				Unpaired t test
P value	0.03			P value	<0.001	0.000127111
P value summary	*			P value summary	***
Significantly different (P < 0.05)?	Yes			Significantly different (P < 0.05)?	Yes
One- or two-tailed P value?	Two-tailed			One- or two-tailed P value?	Two-tailed
t, df	t=3.460, df=4			t, df	t=14.63, df=4
How big is the difference?				How big is the difference?
Mean of WT	1.678			Mean of WT	21.5
Mean of KO	1			Mean of KO	4.689
Difference between means (B - A) ± SEM	-0.6776 ± 0.1958			Difference between means (B - A) ± SEM	-16.81 ± 1.149
95% confidence interval	-1.221 to -0.1339			95% confidence interval	-20.00 to -13.62
R squared (eta squared)	0.7496			R squared (eta squared)	0.9816
F test to compare variances				F test to compare variances
F, DFn, Dfd	13.37, 2, 2			F, DFn, Dfd	8.042, 2, 2
P value	0.14			P value	0.22
P value summary	ns			P value summary	ns
Significantly different (P < 0.05)?	No			Significantly different (P < 0.05)?	No
Figure7c	Normalized islet oxygen consumption rate (OCR)
Mouse islet OCR after 24-h in vitro recovery from 5-day cold storage
Fresh Ctrl	UW	HS+KPT-330
0.908875	0.288472	0.681743
0.886557	0.612551	0.767027
0.913179	0.589525	0.703278
1.11213	0.340795	0.794032
0.942038	0.533216	0.756958
1.11753	0.31838	0.636796
1.11969	0.459274	0.707123
		0.657343
Fresh Ctrl vs. UW			UW vs. HS + KPT-330
Unpaired t test			Unpaired t test
P value	<0.0001	2.28862e-06	P value	0.0002
P value summary	****		P value summary	***
Significantly different (P < 0.05)?	Yes		Significantly different (P < 0.05)?	Yes
One- or two-tailed P value?	Two-tailed		One- or two-tailed P value?	Two-tailed
t, df	t=8.395, df=12		t, df	t=5.111, df=13
How big is the difference?			How big is the difference?
Mean of column A	1		Mean of column B	0.4489
Mean of column B	0.4489		Mean of column C	0.713
Difference between means (B - A) ± SEM	-0.5511 ± 0.06565		Difference between means (C - B) ± SEM	0.2641 ± 0.05169
95% confidence interval	-0.6942 to -0.4081		95% confidence interval	0.1525 to 0.3758
R squared (eta squared)	0.8545		R squared (eta squared)	0.6677
Figure7d	Normalized islet oxygen consumption rate (OCR)
Mouse islet OCR after 2-h in vitro recovery from 7- or 14-day cold storage
fresh	uw-7d	KPT-330-7d	uw-14d	KPT-330-14d
0.643127	0.0923702	0.255949	0.0120196	0.285384
0.891186	0.106652	0.403506	0.0427646	0.260784
1.02565	0.134163	0.264264	0.0326483	0.322529
1.13268	0.192039	0.531968
1.57064	0.135507	0.478969
0.73671	0.225152	0.347678
Fresh Ctrl vs. UW-7d			KPT-330-7d vs. UW-7d			KPT-330-14d vs. UW-14d
Unpaired t test			Unpaired t test			Unpaired t test
P value	0.0001		P value	0.001		P value	0.0002
P value summary	***		P value summary	***		P value summary	***
Significantly different (P < 0.05)?	Yes		Significantly different (P < 0.05)?	Yes		Significantly different (P < 0.05)?	Yes
One- or two-tailed P value?	Two-tailed		One- or two-tailed P value?	Two-tailed		One- or two-tailed P value?	Two-tailed
t, df	t=6.208, df=10		t, df	t=4.615, df=10		t, df	t=12.96, df=4
How big is the difference?			How big is the difference?			How big is the difference?
Mean of column A	1		Mean of column B	0.1476		Mean of column D	0.02914
Mean of column B	0.1476		Mean of column C	0.3804		Mean of column E	0.2896
Difference between means (B - A) ± SEM	-0.8524 ± 0.1373		Difference between means (C - B) ± SEM	0.2327 ± 0.05044		Difference between means (E - D) ± SEM	0.2604 ± 0.02010
95% confidence interval	-1.158 to -0.5465		95% confidence interval	0.1204 to 0.3451		95% confidence interval	0.2046 to 0.3162
R squared (eta squared)	0.794		R squared (eta squared)	0.6805		R squared (eta squared)	0.9767
Figure7e	glucose-stimulated insulin secretion assays with mouse islets from indicated conditions following 24-h (e) in vitro rewarming (n = 6 experiments).
Fresh 3.3mM	Fresh 16.7mM	HS+KPT-330 5d 3.3mM	HS+KPT-330 5d 16.7mM	UW 5d 3.3mM	UW 5d 16.7mM
1.07053	2.45757	0.890549	1.7608	1.05867	1.09766
0.990007	2.35331	1.14428	1.69666	0.947907	0.728648
0.986051	2.57935	0.919369	1.92948	1.00753	1.02985
0.926998	2.67485	0.836864	1.78369	0.904394	1.1909
1.00696	2.99837	1.04991	1.89756	1.0954	0.835452
1.02052	2.54262	0.788548	1.58421	0.841668	0.918239
Table Analyzed	KPT-330
Paired t test
P value	<0.0001	4.95024e-05
P value summary	****
Significantly different (P < 0.05)?	Yes
One- or two-tailed P value?	Two-tailed
t, df	t=12.92, df=5
Number of pairs	6
How big is the difference?
Mean of differences (D - C)	0.8371
SD of differences	0.1587
SEM of differences	0.0648
95% confidence interval	0.6706 to 1.004
R squared (partial eta squared)	0.9709
Figure7f	glucose-stimulated insulin secretion assays with mouse islets from indicated conditions following 2-h (f) in vitro rewarming (n = 5 experiments).
	Fresh					K&P					UW
	BCA(ug/ul)	3.3(ug/l)	16.8(ug/l)	3.3(pg/ug)	16.8(pg/ug)	BCA(ug/ul)	3.3(ug/l)	16.8(ug/l)	3.3(pg/ug)	16.8(pg/ug)	BCA(ug/ul)	3.3(ug/l)	16.8(ug/l)	3.3(pg/ug)	16.8(pg/ug)
sample1	0.200382	26.0922	58.194	130.212	290.415	0.18761	24.8168	36.0397	132.279	192.099	0.176736	18.7317	15.0879	105.987	85.3697
sample2	0.203316	20.2985	62.3844	99.8371	306.834	0.195032	18.7317	30.5012	96.0444	156.391	0.207631	26.4565	27.3675	127.421	131.808
sample3	0.214881	22.4484	58.6677	104.469	273.025	0.192615	24.5253	35.9669	127.328	186.729	0.186747	22.2662	22.7399	119.232	121.768
sample4	0.203316	25.91	55.5705	127.437	273.32	0.220404	19.0232	31.4486	86.3107	142.686	0.158095	23.0314	21.2459	145.68	134.387
sample5	0.206768	21.1002	59.6151	102.047	288.318	0.193823	22.0015	30.7927	113.513	158.87	0.196309	19.0596	20.59	97.09	104.886
Table Analyzed	K&P
Paired t test
P value	<.001	3.68289e-05
P value summary	***
Significantly different (P < 0.05)?	Yes
One- or two-tailed P value?	Two-tailed
t, df	t=66.2, df=3
Number of pairs	4
How big is the difference?
Mean of differences (D - C)	0.523
SD of differences	0.0158
SEM of differences	0.0079
95% confidence interval	0.498 to 0.548
R squared (partial eta squared)	0.999
How effective was the pairing?
Correlation coefficient (r)	0.998
P value (one tailed)	<.001
P value summary	***
Was the pairing significantly effective?	Yes
Figure7g	Blood glucose levels in Streptozotocin (STZ)-treated diabetic mice with cold-stored islets at indicated conditions (mice with sham transplantation: n =3; mice transplanted with fresh islets: n = 5; n = 3 each for UW 7 or 10 d; n = 5 and 6 for HS + K&P 10 d and 14 d, respectively).
Time (days)	Blood glucose level (mM)																	Fresh					Sham Control
	No.1 UW 10d	No. 2 UW 10d	No.3 UW 10d	No.1 UW 7d	No.2 UW 7d	No.3 UW 7d	No.1 HS + K&P 10d	No.2 HS + K&P 10d	No.1 HS + K&P 10d	No.2 HS + K&P 10d	No.3 HS + K&P 10d	No.1 HS + K&P 14d	No.2 HS + K&P 14d	No.3 HS + K&P 14d	No.4 HS + K&P 14d	No.5 HS + K&P 14d	No.6 HS + K&P 14d
-3	9	8.5	9.6	8.4	6.1	7.1	8.5	8.6	7.3	9	8.3	8.6	8.1	6.3	7.2	8.5	8.2	8.6	7.7	7.2	7.4	8.6	8.2	6.3	8
-2	4.4	5.8	5.1	2.6	5.8	1.7	5.8	3.3	10.1	6	5.2	4.4	9.3	14.4	16.5	1.3	2.2	2.7	2.5	2.4	4.3	5.2	1.2	2.4	4.3
-1	40	31.3	40	23	31.2	20.5	28.7	40	31.4	31.5	24.2	31.4	26.7	24.5	22.3	21.6	22.7	21.3	21.1	22.2	23.5	24.6	34.3	40	35.3
0	Islets Transplantation
1	25.2	23.9	40	20.1	25.3	19.1	20.6	40	6.3	12.2	13.1	28	15.2	5.4	11.4	16	24.1	8.7	9.3	10.4	16.3	13.4	26.4	27.1	28.9
2	40	30.2	40	17.4	25.5	20.4	25.9	40	15.3	17.9	10.8	25.6	26.4	18.3	21.8	27.9	31.6	9.2	7.7	9.6	9.9	10.2	27.5	28.7	36.2
3	40	32	40	13.6	25.8	30.6	25.2	29.4	18.9	21.5	12.2	24.3	26.2	21.3	20.2	27.2	40	11.2	8.4	10.3	14.5	13.5	40	28	40
4	33.7	29.7	36.2	11.3	25.2	30.4	18.9	20.9	17.6	13.4	13.2	13.2	21.3	20.1	15.6	24.3	27.9	7.3	8.6	8.3	10.5	9.4	38	37.2	39.7
5	36.5	40	32.1	13.8	30.2	30.2	17.1	22.9	11.7	11.3	11.4	19.8	11.9	25.5	11.4	18.7	26.5	8.9	10.2	8.8	8.6	9.3	35.2	32.8	29.2
6	39.1	28.9	37	12.8	26	31.3	12.3	28.9	14.3	20.4	11.9	21.2	17.2	15.3	11.6	16.3	22.7	8.3	8.4	8.9	8.2	8.9	36.5	36.8	40
7	40	30.2		14.2	31.9	30.5	11.2	25	16.7	13.2	10.2	17.3	15.2	11.3	27.3	12.3	24.3	9.2	8.5	10.6	10.4	9.6	34.1	34.2	32.3
10	33.4	30.7		12.3	24.3	40	10.7	24.6	12.3	19.1	11.3	14.5	22.1	14.3	12.4	14.5	18.6	10.4	7.8	9.9	9.4	9.5	40	40	24.8
13	32.5	32.5		14.9	40	40	10.6	32.5	11.5	30.1	13.7	14	12.7	9.2	14.1	13.5	15.3	8.4	9.5	9.3	10.3	8.9	38.2	37.7	35.6
16	34.7	33.6		14.5	32.6	40	13.3	22.4	12.2	21.7	10.5	12.4	9	10.5	17.1	12.8	17.2	9.6	8.8	7.5	7.6	9.9	25.8	40	33.9
19	33.8	40		13.8	40	40	13.1	19.1	10.7	25.5	13.9	13.7	10.2	25.6	17.8	11.3	13.6	9.4	10.3	8.8	10.3	8.8	40	27.9	36.9
21	35.2	33.4		13	40	40	11.1	22.1	7.9	17.7	13.3	15.3	9.5	13.6	13.6	13.3	12.5	8.9	9.6	8.4	8.9	10.1	28.2	35.7	34.1
24	37.5	31.4		12.7	35.2	40	7.2	14.5	11.9	12	10.4	13.1	7.8	11.4	13.2	11.2	9.3
27	34.2	34.3		13.2	40	40	8.4	12.5	8.9	12.8	10.8	13.6	6.8	9.6	10.4	11.2	10.2
30	40	28.3		14.3	33.7	40	8.8	8	9.3	14.9	11.1	9.5	6.9	12.5	11.3	12.3	9.7
																		9.4	7.8	8.9	7.5	10.4	32.8	37.9	40
																		9.6	8.4	9.3	7.6	8.5	40	26.8	37.2

## Sheet: Figure 8
Figure8b	Measurement of total insulin in human pancreatic tissues at annotated cold storage conditions (n = 9 donors).
	HS-24	UW-24	HS-48	UW-48		HS-24 vs. UW-24			HS-48 vs. UW-48
I1	18235.6	460.8	10963.7	7745.5		Unpaired t test			Unpaired t test
	20458.4	7671.28	8987.38	501.57		P value	0.0039		P value	0.0452
	13372.6	52466.8	16488.7	1664.47		P value summary	**		P value summary	*
						Significantly different (P < 0.05)?	Yes		Significantly different (P < 0.05)?	Yes
						One- or two-tailed P value?	Two-tailed		One- or two-tailed P value?	Two-tailed
I2	89605.9	2263.45	35912.3	297.86		t, df	t=3.007, df=58		t, df	t=2.048, df=57
	73800.3	789.525	25702.4	550.3
	17496.3	1949.64	27636.5	538.27		How big is the difference?			How big is the difference?
						Mean of column A	60061		Mean of column C	36680
						Mean of column B	27125		Mean of column D	21004
I3	163567	48753.7	134111	71334.4		Difference between means (B - A) ± SEM	-32935 ± 10951		Difference between means (D - C) ± SEM	-15676 ± 7656
	194779	121108	115757	83708.3		95% confidence interval	-54857 to -11014		95% confidence interval	-31007 to -344.8
	175542	109403	89891.4	82159.1		R squared (eta squared)	0.1349		R squared (eta squared)	0.06851
I4	90984.2	20061	43199.2	23203.4
	88779.1	46361.8	53030.1	40253.9
	117333	24574.3	80617	29877.5
I5	71962.4	46361.2	54844	25987.5
	71324.7	48354.6	54122.9	42474.8
	73903.2	64569.2	49324	29362.3
I6	14529.9	3209.09	18291.6	7302.64
	13645.5	8334.85	22977.7	9685.64
	18773.3	5204.31	10685.4	2929.9
I7	28279.1	11306.6	13584.3	8211.73
	58162.3	11217.3	13457.5	7979.4
	48051.3	9513.62	14845.5	9572.47
I8	26113.4	9380.14	10951.3	7573.82
	29415.2	7370.36	7316.02	5805.52
	33450.8	11225.1	15474.5	3893.11
I9	14487.1	5672.05	20035.9	17203.7
	15936.2	7891.92	19779.3	9701.23
	39650.4	7555.77	22362.3	6569.15
Figure8c	GSIS assays with islets from human at indicated conditions (n = 1 experiment from each of 6 donors for fresh ctrl, and 7 donors for UW and K&P, respectively); K&P, KPT-330 and protease inhibitors.
	Fresh					K&P					UW
	BCA(ug/ul)	3.3(ug/l)	16.8(ug/l)	3.3(pg/ug)	16.8(pg/ug)	BCA(ug/ul)	3.3(ug/l)	16.8(ug/l)	3.3(pg/ug)	16.8(pg/ug)	BCA(ug/ul)	3.3(ug/l)	16.8(ug/l)	3.3(pg/ug)	16.8(pg/ug)
donor1	0.265724	0.222724	0.447082	0.838179	1.68251	0.253139	0.397945	0.934044	1.57204	3.68984	0.350111	0.262784	0.25521	0.750574	0.72894
donor2	0.259431	0.209932	0.785486	0.809199	3.02772	0.335676	0.307052	0.697555	0.914728	2.07806	0.453004	0.21616	0.275408	0.477169	0.607959
donor3	0.250178	0.21212	0.290725	0.847874	1.16207	0.257951	0.264131	0.398618	1.02396	1.54533	0.47003	0.196129	0.25218	0.41727	0.536519
donor4						0.404889	0.29426	0.347617	0.726768	0.858551	0.384532	0.247467	0.346439	0.643554	0.900937
donor5	0.407479	0.203536	0.361585	0.499499	0.887369	0.445972	0.254032	0.261774	0.569613	0.586975	0.44042	0.288537	0.283319	0.655141	0.643293
donor6	0.28423	0.227477	1.00189	0.80033	3.52492	0.352702	0.265226	0.31934	0.751985	0.90541	0.340118	0.249902	0.261115	0.734753	0.76772
donor7	0.325683	0.249902	1.15625	0.767318	3.55022	0.44042	0.293258	1.17419	0.665858	2.66606	0.455225	0.224114	0.285783	0.492314	0.627783
Table Analyzed	Fresh			Table Analyzed	K&P			Table Analyzed	UW
Paired t test				Paired t test				Paired t test
P value	0.0223			P value	0.0422			P value	0.2691
P value summary	*			P value summary	*			P value summary	ns
Significantly different (P < 0.05)?	Yes			Significantly different (P < 0.05)?	Yes			Significantly different (P < 0.05)?	No
One- or two-tailed P value?	Two-tailed			One- or two-tailed P value?	Two-tailed			One- or two-tailed P value?	Two-tailed
t, df	t=3.265, df=5			t, df	t=2.573, df=6			t, df	t=1.218, df=6
Number of pairs	6			Number of pairs	7			Number of pairs	7
How big is the difference?				How big is the difference?				How big is the difference?
Mean of differences (B - A)	2.055			Mean of differences (D - C)	1.16			Mean of differences (F - E)	0.07673
SD of differences	1.542			SD of differences	1.193			SD of differences	0.1667
SEM of differences	0.6295			SEM of differences	0.4509			SEM of differences	0.06302
95% confidence interval	0.4370 to 3.673			95% confidence interval	0.05668 to 2.263			95% confidence interval	-0.07748 to 0.2309
R squared (partial eta squared)	0.6807			R squared (partial eta squared)	0.5245			R squared (partial eta squared)	0.1981
How effective was the pairing?				How effective was the pairing?				How effective was the pairing?
Correlation coefficient (r)	0.3978			Correlation coefficient (r)	0.7605			Correlation coefficient (r)	0.5796
P value (one tailed)	0.2174			P value (one tailed)	0.0236			P value (one tailed)	0.0863
P value summary	ns			P value summary	*			P value summary	ns
Was the pairing significantly effective?	No			Was the pairing significantly effective?	Yes			Was the pairing significantly effective?	No

## Sheet: Supplementary Fig.1
Supplementary Fig.1c	Left: confocal images of FOXO1 and TUBB3 staining in iPSC-neurons derived from an infant donor and an adult donor; right: statistics of FOXO1 fluorescence (FFOXO1) at indicated conditions(from left to right, infant iPSC-neurons: n = 10, 10 and 9 images; adult iPSC-neurons: n = 13, 13 and 8 images from 5 experiments).
	Adult hiPSC-neurons																	Infant hiPSC-neurons
	37c					4c48h					4c48h 37c2h							37c					4c48h					4c48h 37c2h
	Foxo1-nucleus	Foxo1-cell	Foxo1-cytosol	Nu/Cell	Nu/Cyt	Foxo1-nucleus	Foxo1-cell	Foxo1-cytosol	Nu/Cell	Nu/Cyt	Foxo1-nucleus	Foxo1-cell	Foxo1-cytosol	Nu/Cell	Nu/Cyt			Foxo1-nucleus	Foxo1-cell	Foxo1-cytosol	Nu/Cell	Nu/Cyt	Foxo1-nucleus	Foxo1-cell	Foxo1-cytosol	Nu/Cell	Nu/Cyt	Foxo1-nucleus	Foxo1-cell	Foxo1-cytosol	Nu/Cell	Nu/Cyt
	3.1	4.5	5.1	0.688889	0.607843	8.4	8.6	8.8	0.976744	0.954545	9.1	11	13.3	0.827273	0.684211			11	12	12.9	0.916667	0.852713	27.8	19.5	13.3	1.42564	2.09023	10.5	13.4	18.7	0.783582	0.561497
	1.7	2.7	3.4	0.62963	0.5	13.8	16.1	21	0.857143	0.657143	5.6	8	10.1	0.7	0.554455			25.1	26.3	36.2	0.954373	0.69337	38.8	25.6	13.6	1.51562	2.85294	8.6	11.6	13.4	0.741379	0.641791
	1.4	2.3	2.7	0.608696	0.518519	10.4	13.5	17.1	0.77037	0.608187	6.1	9.1	12.4	0.67033	0.491935			13.5	18.3	23.5	0.737705	0.574468	42.3	28.4	20.9	1.48944	2.02392	7.9	23.8	29.8	0.331933	0.265101
	0.9	2	2.4	0.45	0.375	12.6	24	37.2	0.525	0.33871	7.1	14.9	15.2	0.47651	0.467105			21.8	28.3	33.3	0.770318	0.654655	45.3	28.4	20.2	1.59507	2.24257	13.8	15.3	16.2	0.901961	0.851852
	7	8	10.2	0.875	0.686275	7.8	11.3	20.6	0.690265	0.378641	6.3	9.5	14.1	0.663158	0.446809			14.9	18	22.2	0.827778	0.671171	31.3	26	17.5	1.20385	1.78857	11.9	12.3	14.3	0.96748	0.832168
	4.5	5.8	7.2	0.775862	0.625	3.4	5.3	9.9	0.641509	0.343434	4.5	8.7	13.9	0.517241	0.323741			15.4	18.6	21.4	0.827957	0.719626	46.9	35.8	21.6	1.31006	2.1713	14.8	18.8	22.8	0.787234	0.649123
	12.4	14.1	18	0.879433	0.688889	15.5	17.6	25.2	0.880682	0.615079	7.2	8.4	14.6	0.857143	0.493151			11.7	18.1	23.1	0.646409	0.506494	42.6	33.6	28.6	1.26786	1.48951	20.4	20.9	22.1	0.976077	0.923077
	2.5	3.3	4.1	0.757576	0.609756	4.9	6.5	10.8	0.753846	0.453704	6.5	7.6	9.5	0.855263	0.684211			13.2	20	26.3	0.66	0.501901	29.2	22.7	15.5	1.28634	1.88387	33	34.3	41.3	0.962099	0.799031
	10.3	23.1	26.4	0.445887	0.390152	8.8	15.6	30.9	0.564103	0.28479	4.3	5.6	7.2	0.767857	0.597222			25.8	31.3	36.3	0.824281	0.710744	35.9	28	16.4	1.28214	2.18902	11.8	16.3	21.1	0.723926	0.559242
	4.6	6.1	8.2	0.754098	0.560976	6.7	10.7	19.4	0.626168	0.345361	11	12.5	16.6	0.88	0.662651			20.3	24.4	30	0.831967	0.676667	33.3	22	14	1.51364	2.37857
	8.6	10.1	12.8	0.851485	0.671875	5	8.5	14.8	0.588235	0.337838
	9.8	18.2	24	0.538462	0.408333	8	9.2	13.3	0.869565	0.601504
	10.2	14.3	16.1	0.713287	0.63354	9.5	13.2	18.5	0.719697	0.513514
	Table Analyzed	Adult Nuc/Cell						Table Analyzed	Adult Nuc/Cyto									Table Analyzed	Infant Nuc/Cell						Table Analyzed	Infant Nuc/Cyto
	Ordinary one-way ANOVA							Ordinary one-way ANOVA										Ordinary one-way ANOVA							Ordinary one-way ANOVA
	Number of comparisons per family	3						Number of comparisons per family	3									Number of comparisons per family	3						Number of comparisons per family	3
	Alpha	0.05						Alpha	0.05									Alpha	0.05						Alpha	0.05
	Tukey's multiple comparisons test	Mean Diff.	95.00% CI of diff.	Below threshold?	Summary	Adjusted P Value		Tukey's multiple comparisons test	Mean Diff.	95.00% CI of diff.	Below threshold?	Summary	Adjusted P Value					Tukey's multiple comparisons test	Mean Diff.	95.00% CI of diff.	Below threshold?	Summary	Adjusted P Value		Tukey's multiple comparisons test	Mean Diff.	95.00% CI of diff.	Below threshold?	Summary	Adjusted P Value
	37C vs. 4C 48hr	-0.03808	-0.1760 to 0.09982	No	ns	0.778		Column A vs. Column B	0.0649	-0.07593 to 0.2057	No	ns	0.502					37C vs. 4C 48hr	-0.5892	-0.7546 to -0.4239	Yes	***	<.001		Column A vs. Column B	-1.455	-1.733 to -1.177	Yes	***	<.001
	37C vs. 4C 48hr 37C 2hr	-0.03161	-0.1795 to 0.1163	No	ns	0.86		Column A vs. Column C	0.01916	-0.1319 to 0.1702	No	ns	0.948					37C vs. 4C 48hr 37C 2hr	0.002449	-0.1674 to 0.1723	No	ns	>.999		Column A vs. Column C	-0.01969	-0.3054 to 0.2660	No	ns	0.984
	4C 48hr vs. 4C 48hr 37C 2hr	0.006471	-0.1414 to 0.1544	No	ns	0.994		Column B vs. Column C	-0.04575	-0.1968 to 0.1053	No	ns	0.74					4C 48hr vs. 4C 48hr 37C 2hr	0.5917	0.4218 to 0.7615	Yes	***	<.001		Column B vs. Column C	1.435	1.149 to 1.721	Yes	***	<.001
Supplementary Fig.1d	Left: confocal images of FOXO1, Propidium Iodide (PI; to stain dead cells) and DAPI signals in low-passage (l.p.) and high-passage (h.p.) infant iPSC-neurons; right: statistics on cell death in infant iPSC-neurons at indicated conditions (from left and right, top to bottom, n = 6, 16, 26, 8, 8, 16, 13 and 16 images from 5 experiments)
	Infant hiPSC-neurons											Infant neurons (l.p.)
	37c			4h l.p.			4h h.p.					37c FOXO1-i			4c DMSO			4c FOXO1-i 2uM			4c FOXO1-i 5uM			4c FOXO1-i 10uM
	total cell #	PI+ cells	Dead cell	total cell #	PI+ cells	Dead cell	total cell #	PI+ cells	Dead cell			Total cell #	PI+ cells	Dead cell	Total cell #	PI+ cells	Dead cell	Total cell #	PI+ cells	Dead cell	Total cell #	PI+ cells	Dead cell	Total cell #	PI+ cells	Dead cell
	78	0	0	175	15	0.0857143	146	31	0.212329			129	11	0.0852713	82	6	0.0731707	166	29	0.174699	117	31	0.264957	101	36	0.356436
	96	0	0	135	13	0.0962963	177	51	0.288136			142	12	0.084507	123	10	0.0813008	191	31	0.162304	174	37	0.212644	154	45	0.292208
	70	0	0	148	25	0.168919	146	43	0.294521			154	20	0.12987	115	9	0.0782609	116	19	0.163793	125	27	0.216	127	40	0.314961
	42	0	0	122	20	0.163934	166	47	0.283133			126	14	0.111111	163	15	0.0920245	117	23	0.196581	113	32	0.283186	170	38	0.223529
	112	0	0	176	17	0.0965909	151	47	0.311258			117	7	0.0598291	114	17	0.149123	171	31	0.181287	144	25	0.173611	141	40	0.283688
	51	0	0	105	11	0.104762	155	48	0.309677			165	17	0.10303	135	18	0.133333	131	33	0.251908	84	27	0.321429	129	39	0.302326
				147	19	0.129252	118	37	0.313559			138	7	0.0507246	96	17	0.177083	92	21	0.228261	92	38	0.413043	180	45	0.25
				144	30	0.208333	152	49	0.322368			170	20	0.117647	152	21	0.138158	249	50	0.200803	101	23	0.227723	136	38	0.279412
				92	13	0.141304	145	48	0.331034									168	36	0.214286	101	29	0.287129	148	32	0.216216
				134	20	0.149254	159	44	0.27673									88	25	0.284091	162	46	0.283951	142	32	0.225352
				213	38	0.178404	153	50	0.326797									117	27	0.230769	122	34	0.278689	97	34	0.350515
				187	15	0.0802139	143	44	0.307692									148	27	0.182432	117	42	0.358974	125	45	0.36
				118	11	0.0932203	166	56	0.337349									161	50	0.310559	107	41	0.383178	171	42	0.245614
				179	14	0.0782123	160	55	0.34375									156	27	0.173077				177	61	0.344633
				208	23	0.110577	129	45	0.348837									195	49	0.251282				152	75	0.493421
				44	2	0.0454545	156	51	0.326923									153	46	0.300654				121	59	0.487603
							164	57	0.347561
							212	72	0.339623				Table Analyzed	Infant neurons (l.p.)
							167	56	0.335329				Ordinary one-way ANOVA
							223	79	0.35426				Number of comparisons per family	10
							164	62	0.378049				Alpha	0.05
							136	44	0.323529
							184	62	0.336957				Tukey's multiple comparisons test	Mean Diff.	95.00% CI of diff.	Below threshold?	Summary	Adjusted P Value
							174	60	0.344828				37c FOXO1-i vs. 4c DMSO	-0.02256	-0.1101 to 0.06502	No	ns	0.95
							143	61	0.426573				37c FOXO1-i vs. 4c FOXO1-i 2uM	-0.1264	-0.2023 to -0.05058	Yes	***	<.001
							114	36	0.315789				37c FOXO1-i vs. 4c FOXO1-i 5uM	-0.1922	-0.2709 to -0.1135	Yes	***	<.001
													37c FOXO1-i vs. 4c FOXO1-i 10uM	-0.2214	-0.2972 to -0.1455	Yes	***	<.001
	Table Analyzed	Infant hiPSC-neurons											4c DMSO vs. 4c FOXO1-i 2uM	-0.1039	-0.1797 to -0.02802	Yes	**	0.003
	Ordinary one-way ANOVA												4c DMSO vs. 4c FOXO1-i 5uM	-0.1697	-0.2484 to -0.09095	Yes	***	<.001
	Number of comparisons per family	3											4c DMSO vs. 4c FOXO1-i 10uM	-0.1988	-0.2747 to -0.1230	Yes	***	<.001
	Alpha	0.05											4c FOXO1-i 2uM vs. 4c FOXO1-i 5uM	-0.06579	-0.1312 to -0.0003872	Yes	*	0.048
	Tukey's multiple comparisons test	Mean Diff.	95.00% CI of diff.	Below threshold?	Summary	Adjusted P Value							4c FOXO1-i 2uM vs. 4c FOXO1-i 10uM	-0.09495	-0.1569 to -0.03302	Yes	***	<.001
	37c vs. 4h l.p.	-0.1207	-0.1650 to -0.07635	Yes	***	<.001							4c FOXO1-i 5uM vs. 4c FOXO1-i 10uM	-0.02916	-0.09456 to 0.03624	No	ns	0.718
	37c vs. 4h h.p.	-0.3245	-0.3664 to -0.2826	Yes	***	<.001
	4h l.p. vs. 4h h.p.	-0.2038	-0.2332 to -0.1744	Yes	***	<.001

## Sheet: Supplementary Fig.3
Supplementary Fig.3a	Representative immunoblots of S256, S319, S329 and T24-phosphorylated form of FOXO1 proteins (p-FOXO1) in H1 cells at indicated conditions, revealing elevated levels of p-FOXO1 following 4°C incubation (n = 5 experiments).
Supplementary Fig.3d	Representative immunoblots of Sirtuin proteins (SIRT1, 2, 6 and 7 are shown as examples) in H1 cells at indicated conditions (n = 3 experiments).
Supplementary Fig.3e	Representative immunoblots of SIRT2 and SIRT6 in negative control (NC) siRNA-, SIRT2 or SIRT6 siRNA-treated H1 cells (n = 3 experiments).

[truncated: 9 more sheets: Supplementary Fig.4, Supplementary Fig.5, Supplementary Fig.6, Supplementary Fig.7, Data supplementary fig.7a, Data supplementary fig.7b, Data supplementary fig.7g, Supplementary Fig.8, Supplementary Fig.9]
